# Supplementary material for: Strong static magnetic field delayed the early development of zebrafish
Source: Open Biol. 2019 Oct 30;9(10):190137. doi: 10.1098/rsob.190137 (PMC6833226; doi:10.1098/rsob.190137)
Supplement: Original data [file rsob190137supp1.zip]

Archive with 136 entries (104 files):
- original data for RSOB-19-0137/
- original data for RSOB-19-0137/Figure 7 theory Matlab modeling simulation original data/
- original data for RSOB-19-0137/Figure 7 theory Matlab modeling simulation original data/plot_d.m
- original data for RSOB-19-0137/Figure 7 theory Matlab modeling simulation original data/position 2.txt
- original data for RSOB-19-0137/Figure 7 theory Matlab modeling simulation original data/Vphi.m
- original data for RSOB-19-0137/Figure 7 theory Matlab modeling simulation original data/jiancha.m
- original data for RSOB-19-0137/Figure 7 theory Matlab modeling simulation original data/crossdot.m
- original data for RSOB-19-0137/Figure 7 theory Matlab modeling simulation original data/position 1.txt
- original data for RSOB-19-0137/Figure 7 theory Matlab modeling simulation original data/leng.m
- original data for RSOB-19-0137/Figure 7 theory Matlab modeling simulation original data/.DS_Store
- __MACOSX/
- __MACOSX/original data for RSOB-19-0137/
- __MACOSX/original data for RSOB-19-0137/Figure 7 theory Matlab modeling simulation original data/
- __MACOSX/original data for RSOB-19-0137/Figure 7 theory Matlab modeling simulation original data/._.DS_Store
- original data for RSOB-19-0137/Figure 7 theory Matlab modeling simulation original data/fnet.m
- original data for RSOB-19-0137/Figure 7 theory Matlab modeling simulation original data/V_MTend_cortex.m
- original data for RSOB-19-0137/Figure 7 theory Matlab modeling simulation original data/crossline.m
- original data for RSOB-19-0137/Figure 7 theory Matlab modeling simulation original data/fnet_MT.m
- original data for RSOB-19-0137/Figure 7 theory Matlab modeling simulation original data/result_1/
- original data for RSOB-19-0137/Figure 7 theory Matlab modeling simulation original data/result_1/shengcheng.m
- original data for RSOB-19-0137/Figure 7 theory Matlab modeling simulation original data/result_1/position 1.txt
- original data for RSOB-19-0137/Figure 7 theory Matlab modeling simulation original data/result_1/.DS_Store
- __MACOSX/original data for RSOB-19-0137/Figure 7 theory Matlab modeling simulation original data/result_1/
- __MACOSX/original data for RSOB-19-0137/Figure 7 theory Matlab modeling simulation original data/result_1/._.DS_Store
- original data for RSOB-19-0137/Figure 7 theory Matlab modeling simulation original data/result_1/1MTGX_10000.png
- __MACOSX/original data for RSOB-19-0137/Figure 7 theory Matlab modeling simulation original data/result_1/._1MTGX_10000.png
- original data for RSOB-19-0137/Figure 7 theory Matlab modeling simulation original data/result_1/1MTGX_30000.png
- original data for RSOB-19-0137/Figure 7 theory Matlab modeling simulation original data/result_1/1MTGX_20000.png
- original data for RSOB-19-0137/Figure 7 theory Matlab modeling simulation original data/result_1/1MTs 10.txt
- original data for RSOB-19-0137/Figure 7 theory Matlab modeling simulation original data/result_1/1MTGX_40000.png
- original data for RSOB-19-0137/Figure 7 theory Matlab modeling simulation original data/result_1/shape.m
- original data for RSOB-19-0137/Figure 7 theory Matlab modeling simulation original data/result_1/plot_instant1.m
- original data for RSOB-19-0137/Figure 7 theory Matlab modeling simulation original data/angle_2D.m
- original data for RSOB-19-0137/Figure 7 theory Matlab modeling simulation original data/condit.m
- original data for RSOB-19-0137/Figure 7 theory Matlab modeling simulation original data/MTs_cortex.m
- original data for RSOB-19-0137/Figure 7 theory Matlab modeling simulation original data/MTs.m
- original data for RSOB-19-0137/Figure 7 theory Matlab modeling simulation original data/plot_xy.m
- original data for RSOB-19-0137/Figure 7 theory Matlab modeling simulation original data/position.m
- original data for RSOB-19-0137/Figure 7 theory Matlab modeling simulation original data/V_tran.m
- original data for RSOB-19-0137/Figure 7 theory Matlab modeling simulation original data/distanc.m
- original data for RSOB-19-0137/Figure 7 theory Matlab modeling simulation original data/1MTs 30000.txt
- original data for RSOB-19-0137/Figure 7 theory Matlab modeling simulation original data/shape.m
- original data for RSOB-19-0137/Figure 7 theory Matlab modeling simulation original data/included_angle.m
- original data for RSOB-19-0137/.DS_Store
- __MACOSX/original data for RSOB-19-0137/._.DS_Store
- original data for RSOB-19-0137/Figure 2 indices original data/
- original data for RSOB-19-0137/Figure 2 indices original data/.DS_Store
- __MACOSX/original data for RSOB-19-0137/Figure 2 indices original data/
- __MACOSX/original data for RSOB-19-0137/Figure 2 indices original data/._.DS_Store
- original data for RSOB-19-0137/Figure 2 indices original data/morphological indices.pzfx
- __MACOSX/original data for RSOB-19-0137/Figure 2 indices original data/._morphological indices.pzfx
- original data for RSOB-19-0137/Figure 2 indices original data/20181023 morphological indices.xlsx
- __MACOSX/original data for RSOB-19-0137/Figure 2 indices original data/._20181023 morphological indices.xlsx
- original data for RSOB-19-0137/Figure 3 Paryngeal arches original data/
- original data for RSOB-19-0137/Figure 3 Paryngeal arches original data/.DS_Store
- __MACOSX/original data for RSOB-19-0137/Figure 3 Paryngeal arches original data/
- __MACOSX/original data for RSOB-19-0137/Figure 3 Paryngeal arches original data/._.DS_Store
- original data for RSOB-19-0137/Figure 3 Paryngeal arches original data/scales/
- original data for RSOB-19-0137/Figure 3 Paryngeal arches original data/scales/scale-10X.tif
- original data for RSOB-19-0137/Figure 3 Paryngeal arches original data/scales/scale-3.2X.tif
- original data for RSOB-19-0137/Figure 3 Paryngeal arches original data/6 dpf/
- original data for RSOB-19-0137/Figure 3 Paryngeal arches original data/6 dpf/C6-6-10X.tif
- original data for RSOB-19-0137/Figure 3 Paryngeal arches original data/6 dpf/M6-4-10X.tif
- original data for RSOB-19-0137/Figure 3 Paryngeal arches original data/6 dpf/C6-5-3.2X.tif
- original data for RSOB-19-0137/Figure 3 Paryngeal arches original data/6 dpf/M6-1-3.2X.tif
- original data for RSOB-19-0137/Figure 3 Paryngeal arches original data/5 dpf/
- original data for RSOB-19-0137/Figure 3 Paryngeal arches original data/5 dpf/M5-1-3.2X.tif
- original data for RSOB-19-0137/Figure 3 Paryngeal arches original data/5 dpf/C5-4-3.2X.tif
- original data for RSOB-19-0137/Figure 3 Paryngeal arches original data/5 dpf/M5-8-10X.tif
- original data for RSOB-19-0137/Figure 3 Paryngeal arches original data/5 dpf/C5-7-10X.tif
- original data for RSOB-19-0137/Figure 3 Paryngeal arches original data/4 dpf/
- original data for RSOB-19-0137/Figure 3 Paryngeal arches original data/4 dpf/M4-2-3.2X.tif
- original data for RSOB-19-0137/Figure 3 Paryngeal arches original data/4 dpf/M4-3-10X.tif
- original data for RSOB-19-0137/Figure 3 Paryngeal arches original data/4 dpf/C4-2-3.2X.tif
- original data for RSOB-19-0137/Figure 3 Paryngeal arches original data/4 dpf/C4-5-10X.tif
- original data for RSOB-19-0137/Figure 5 behavior original data/
- original data for RSOB-19-0137/Figure 5 behavior original data/Figure 4-OKR.pzfx
- __MACOSX/original data for RSOB-19-0137/Figure 5 behavior original data/
- __MACOSX/original data for RSOB-19-0137/Figure 5 behavior original data/._Figure 4-OKR.pzfx
- original data for RSOB-19-0137/Figure 5 behavior original data/Figure 4-general behavior from Noldus.pzfx
- __MACOSX/original data for RSOB-19-0137/Figure 5 behavior original data/._Figure 4-general behavior from Noldus.pzfx
- original data for RSOB-19-0137/Figure 5 behavior original data/Original-Track Visualization Image 0002-The last 60 seconds-batch two 6 dpf 02.png
- __MACOSX/original data for RSOB-19-0137/Figure 5 behavior original data/._Original-Track Visualization Image 0002-The last 60 seconds-batch two 6 dpf 02.png
- original data for RSOB-19-0137/Figure 6 spidle Olympus confocal original data/
- original data for RSOB-19-0137/Figure 6 spidle Olympus confocal original data/Fig-5F-AI bar-3-8 CELL-20160413.oib
- original data for RSOB-19-0137/Figure 6 spidle Olympus confocal original data/.DS_Store
- __MACOSX/original data for RSOB-19-0137/Figure 6 spidle Olympus confocal original data/
- __MACOSX/original data for RSOB-19-0137/Figure 6 spidle Olympus confocal original data/._.DS_Store
- original data for RSOB-19-0137/Figure 6 spidle Olympus confocal original data/Fig-5D-1-8 CELL-40X-UPPER RIGHT-20160515.oib
- original data for RSOB-19-0137/Figure 6 spidle Olympus confocal original data/Fig-5C-AI bar-3-4 CELL-10X-20160515.oib
- original data for RSOB-19-0137/Figure 6 spidle Olympus confocal original data/Fig-5A-2-2 CELL-40X-LEFT-ONE PLANE-20160515.oib
- original data for RSOB-19-0137/Figure 6 spidle Olympus confocal original data/Fig-5B-2-2 CELL-40X-LEFT-SPINDLE-ONE PLANE-20160515.oib
- original data for RSOB-19-0137/Figure 6 spidle Olympus confocal original data/Fig-5E-1-8 CELL-40X-UPPER RIGHT-CHROMOSOMES-20160515.oib
- original data for RSOB-19-0137/Figure 6 spidle Olympus confocal original data/3-8 CELL-1.oib
- original data for RSOB-19-0137/Figure 8 superconducting magnet/
- original data for RSOB-19-0137/Figure 8 superconducting magnet/IMG_20180414_104159_1.jpg
- original data for RSOB-19-0137/Figure 8 superconducting magnet/IMG_20190820_101155.jpg
- original data for RSOB-19-0137/Figure 8 superconducting magnet/IMG_20190820_095047.jpg
- original data for RSOB-19-0137/Figure 1 snapshots original data/
- original data for RSOB-19-0137/Figure 1 snapshots original data/4 hpf/
- original data for RSOB-19-0137/Figure 1 snapshots original data/4 hpf/C-4H-1-1.6X.tif
- original data for RSOB-19-0137/Figure 1 snapshots original data/4 hpf/M-4H-2-1.6X.tif
- original data for RSOB-19-0137/Figure 1 snapshots original data/.DS_Store
- __MACOSX/original data for RSOB-19-0137/Figure 1 snapshots original data/
- __MACOSX/original data for RSOB-19-0137/Figure 1 snapshots original data/._.DS_Store
- original data for RSOB-19-0137/Figure 1 snapshots original data/6 dpf/
- original data for RSOB-19-0137/Figure 1 snapshots original data/6 dpf/C 1.25X 01-used.tif
- original data for RSOB-19-0137/Figure 1 snapshots original data/6 dpf/M 1.25X 03-used.tif
- original data for RSOB-19-0137/Figure 1 snapshots original data/5 dpf/
- original data for RSOB-19-0137/Figure 1 snapshots original data/5 dpf/M 1.25X 01-used.tif
- original data for RSOB-19-0137/Figure 1 snapshots original data/5 dpf/C 1.25X 03-used.tif
- original data for RSOB-19-0137/Figure 1 snapshots original data/4 dpf/
- original data for RSOB-19-0137/Figure 1 snapshots original data/4 dpf/M 1.6X 01-used.tif
- original data for RSOB-19-0137/Figure 1 snapshots original data/4 dpf/C 1.6X 03-used.tif
- original data for RSOB-19-0137/Figure 1 snapshots original data/1 dpf/
- original data for RSOB-19-0137/Figure 1 snapshots original data/1 dpf/C 1.6X 01-used.tif
- original data for RSOB-19-0137/Figure 1 snapshots original data/1 dpf/M 1.6X 05-used.tif
- original data for RSOB-19-0137/Figure 1 snapshots original data/3 dpf/
- original data for RSOB-19-0137/Figure 1 snapshots original data/3 dpf/M 1.6X 03-used.tif
- original data for RSOB-19-0137/Figure 1 snapshots original data/3 dpf/C 1.6X 04-used.tif
- original data for RSOB-19-0137/Figure 1 snapshots original data/2 dpf/
- original data for RSOB-19-0137/Figure 1 snapshots original data/2 dpf/C2 1.6X 01-used.tif
- original data for RSOB-19-0137/Figure 1 snapshots original data/2 dpf/M2 01 1.6X-used.tif
- original data for RSOB-19-0137/Figure 1 snapshots original data/8 hpf/
- original data for RSOB-19-0137/Figure 1 snapshots original data/8 hpf/M-8HPF-1.6X-4.tif
- original data for RSOB-19-0137/Figure 1 snapshots original data/8 hpf/C-8HPF-1.6X-2.tif
- original data for RSOB-19-0137/Figure 4 qPCR original data/
- original data for RSOB-19-0137/Figure 4 qPCR original data/.DS_Store
- __MACOSX/original data for RSOB-19-0137/Figure 4 qPCR original data/
- __MACOSX/original data for RSOB-19-0137/Figure 4 qPCR original data/._.DS_Store
- original data for RSOB-19-0137/Figure 4 qPCR original data/20190905 qPCR.pzfx
- __MACOSX/original data for RSOB-19-0137/Figure 4 qPCR original data/._20190905 qPCR.pzfx
- original data for RSOB-19-0137/Figure 4 qPCR original data/20190905&06&09-qRT-PCR by Roche.xlsx
- __MACOSX/original data for RSOB-19-0137/Figure 4 qPCR original data/._20190905&06&09-qRT-PCR by Roche.xlsx
- original data for RSOB-19-0137/Figure 4 qPCR original data/20190905&06&09-qRT-PCR.xlsx
- __MACOSX/original data for RSOB-19-0137/Figure 4 qPCR original data/._20190905&06&09-qRT-PCR.xlsx
