# Supplementary material for: Strong static magnetic field delayed the early development of zebrafish
Source: Open Biol. 2019 Oct 30;9(10):190137. doi: 10.1098/rsob.190137 (PMC6833226; doi:10.1098/rsob.190137)
Supplement: Original data [file rsob190137supp1.zip › original data for RSOB-19-0137/Figure 7 theory Matlab modeling simulation original data/plot_d.m]

function pl= plot_d()

for i=1:2
    file_first='position ';
    file_type='.txt';
    file_name=sprintf('%s%d%s',file_first,i,file_type);
    p=load(file_name);
    s=size(p);
    pp=sqrt(p(2,:).^2+p(1,:).^2);
    zz=p(3,:);
    t=1:1:s(2);
    subplot(1,2,1)
    plot(t,pp);
    hold on
    subplot(1,2,2)
    plot(t,zz);
    hold on
end
