# Supplementary material for: Strong static magnetic field delayed the early development of zebrafish
Source: Open Biol. 2019 Oct 30;9(10):190137. doi: 10.1098/rsob.190137 (PMC6833226; doi:10.1098/rsob.190137)
Supplement: Original data [file rsob190137supp1.zip › original data for RSOB-19-0137/Figure 7 theory Matlab modeling simulation original data/position 2.txt]

-150,-150,-150,-150,-150,-150,-150,-150,-150,-150,-150,-150,-150,-150,-150,-150,-150,-150,-150,-150,-150,-150,-150,-150,-150,-150,-150,-150,-150,-150,-150,-150,-150,-150,-150,-150,-150,-150,-150,-150,-150,-150,-150,-150,-150,-150,-150,-150,-150,-150,-150,-150,-150,-150,-150,-150,-150,-150,-150,-150,-150,-150,-150,-150,-150,-150,-150,-150,-150,-150,-150,-150,-150,-150,-150,-150,-150,-150,-150,-150,-150,-150,-150,-150,-150,-150,-150,-150,-150,-150,-150,-150,-150,-150,-150,-150,-150,-150,-150,-150,-150,-150,-150,-150,-150,-150,-150,-150,-150,-150,-150,-150,-150,-150,-150,-150,-150,-150,-150,-150,-150,-150,-150,-150,-150,-150,-150,-150,-150,-150,-150,-150,-150,-150,-150,-150,-150,-150,-150,-150,-150,-150,-150,-150,-150,-150,-150,-150,-150,-150,-150,-150,-150,-150,-150,-150,-150,-150,-150,-150,-150,-150,-150,-150,-150,-150,-150,-150,-150,-150,-150,-150,-150,-150,-150,-150,-150,-150,-150,-150,-150,-150,-150,-150,-150,-150,-150,-150,-150,-150,-150,-150,-150,-150,-150,-150,-150,-150,-150,-150,-150,-150,-150,-150,-150,-150,-150,-150,-150,-150,-150,-150,-150,-150,-150,-150,-150,-150,-150,-150,-150,-150,-149.99,-149.99,-149.99,-149.99,-149.99,-149.99,-149.99,-149.99,-149.99,-149.99,-149.99,-149.99,-149.99,-149.99,-149.99,-149.99,-149.99,-149.99,-149.99,-149.99,-149.99,-149.99,-149.99,-149.99,-149.99,-149.99,-149.99,-149.99,-149.99,-149.99,-149.99,-149.99,-149.99,-149.99,-149.99,-149.99,-149.99,-149.99,-149.99,-149.99,-149.99,-149.99,-149.99,-149.99,-149.99,-149.99,-149.99,-149.99,-149.99,-149.99,-149.99,-149.99,-149.99,-149.99,-149.99,-149.99,-149.99,-149.99,-149.99,-149.99,-149.99,-149.99,-149.99,-149.99,-149.99,-149.99,-149.99,-149.99,-149.99,-149.99,-149.99,-149.99,-149.99,-149.99,-149.99,-149.99,-149.99,-149.99,-149.99,-149.99,-149.99,-149.99,-149.99,-149.99,-149.99,-149.99,-149.99,-149.99,-149.99,-149.99,-149.99,-149.99,-149.99,-149.99,-149.99,-149.99,-149.99,-149.99,-149.99,-149.99,-149.99,-149.99,-149.99,-149.99,-149.99,-149.99,-149.99,-149.99,-149.99,-149.99,-149.99,-149.99,-149.99,-149.99,-149.99,-149.99,-149.99,-149.99,-149.99,-149.99,-149.99,-149.99,-149.99,-149.99,-149.99,-149.99,-149.99,-149.99,-149.99,-149.99,-149.99,-149.99,-149.99,-149.99,-149.99,-149.99,-149.99,-149.99,-149.99,-149.99,-149.99,-149.99,-149.99,-149.99,-149.99,-149.99,-149.99,-149.99,-149.99,-149.99,-149.99,-149.99,-149.99,-149.99,-149.99,-149.99,-149.99,-149.99,-149.99,-149.99,-149.99,-149.99,-149.99,-149.99,-149.99,-149.99,-149.99,-149.99,-149.99,-149.99,-149.99,-149.99,-149.99,-149.99,-149.99,-149.99,-149.99,-149.99,-149.99,-149.99,-149.99,-149.99,-149.99,-149.99,-149.99,-149.99,-149.99,-149.99,-149.99,-149.99,-149.99,-149.99,-149.99,-149.99,-149.99,-149.99,-149.99,-149.99,-149.99,-149.99,-149.99,-149.99,-149.99,-149.99,-149.99,-149.99,-149.99,-149.99,-149.99,-149.99,-149.99,-149.99,-149.99,-149.99,-149.99,-149.99,-149.99,-149.99,-149.99,-149.99,-149.99,-149.99,-149.99,-149.99,-149.99,-149.99,-149.99,-149.99,-149.99,-149.99,-149.99,-149.99,-149.99,-149.99,-149.99,-149.99,-149.99,-149.99,-149.99,-149.99,-149.99,-149.99,-149.99,-149.99,-149.99,-149.99,-149.99,-149.99,-149.99,-149.99,-149.99,-149.99,-149.99,-149.99,-149.99,-149.99,-149.99,-149.99,-149.99,-149.99,-149.99,-149.99,-149.99,-149.99,-149.99,-149.99,-149.99,-149.99,-149.99,-149.99,-149.99,-149.99,-149.99,-149.99,-149.99,-149.99,-149.99,-149.99,-149.99,-149.99,-149.99,-149.99,-149.99,-149.99,-149.99,-149.99,-149.99,-149.99,-149.99,-149.99,-149.99,-149.99,-149.99,-149.99,-149.99,-149.99,-149.99,-149.99,-149.99,-149.99,-149.99,-149.99,-149.99,-149.99,-149.99,-149.99,-149.99,-149.99,-149.99,-149.99,-149.99,-149.99,-149.99,-149.99,-149.99,-149.99,-149.99,-149.99,-149.99,-149.99,-149.99,-149.99,-149.99,-149.99,-149.99,-149.99,-149.99,-149.99,-149.99,-149.99,-149.99,-149.99,-149.99,-149.99,-149.99,-149.99,-149.99,-149.99,-149.99,-149.99,-149.99,-149.99,-149.99,-149.99,-149.99,-149.99,-149.99,-149.99,-149.99,-149.99,-149.99,-149.99,-149.99,-149.99,-149.99,-149.99,-149.99,-149.99,-149.99,-149.99,-150,-150,-150,-150,-150,-150,-150,-150,-150,-150,-150,-150,-150,-150,-150,-150,-150,-150,-150,-150,-150,-150,-150,-150,-150,-150,-150,-150,-150,-150,-150,-150,-150,-150,-150,-150,-150,-150,-150,-150,-150,-150,-150,-150,-150,-150,-150,-150,-150,-150,-150,-150,-150,-150,-150,-150,-150,-150,-150,-150,-150,-150,-150,-150,-150,-150,-150,-150,-150,-150,-150,-150,-150,-150,-150,-150,-150,-150,-150,-150,-150,-150,-150,-150,-150,-150,-150,-150,-150,-150,-150,-150,-150,-150,-150,-150,-150,-150,-150,-150,-150,-150,-150,-150,-150,-150,-150,-150,-150,-150,-150,-150,-150,-150,-150,-150,-150,-150,-150,-150,-150,-150,-150,-150,-150,-150,-150,-150,-150,-150,-150,-150,-150,-150,-150,-150,-150,-150,-150,-150,-150,-150,-150,-150,-150,-150,-150,-150,-150,-150,-150,-150,-150,-150,-150,-150,-150,-150,-150,-150,-150,-150,-150,-150,-150,-150,-150,-150,-150,-150,-150,-150,-150,-150,-150,-150,-150,-150,-150,-150,-150,-150,-150,-150,-150,-150,-150,-150,-150,-150,-150,-150,-150,-150,-150,-150,-150,-150,-150,-150,-150,-150,-150,-150,-150,-150,-150,-150,-150,-150,-150,-150,-150,-150,-150,-150,-150,-150,-150,-150,-150,-150,-150,-150,-150,-150,-150,-150,-150,-150,-150,-150,-150,-150,-150,-150,-150,-150,-150,-150,-150,-150,-150,-150,-150,-150,-150,-150,-150,-150,-150,-150,-150,-150,-150,-150,-150,-150,-150,-150,-150,-150,-150,-150,-150,-150,-150,-150,-150,-150,-150,-150,-150,-150,-150,-150,-150,-150,-150,-150,-150,-150,-150,-150,-150,-150,-150,-150,-150,-150,-150,-150,-150,-150,-150,-150,-150,-150,-150,-150,-150,-150,-150,-150,-150,-150,-150,-150,-150,-150,-150,-150,-150,-150,-150,-150,-150,-150,-150,-150,-150,-150,-150,-150,-150,-150,-150,-150,-150,-150,-150,-150,-150,-150,-150,-150,-150,-150,-150,-150,-150,-150,-150,-150,-150,-150,-150,-150,-150,-150,-150,-150,-150,-150,-150,-150,-150,-150,-150,-150,-150,-150,-150,-150,-150,-150,-150,-150,-150,-150,-150,-150,-150,-150,-150,-150,-150,-150,-150,-150,-150,-150,-150,-150,-150,-150,-150,-150,-150,-150,-150,-150,-150,-150,-150,-150,-150,-150,-150,-150,-150,-150,-150,-150,-150,-150,-150,-150,-150,-150,-150,-150,-150,-150,-150,-150,-150,-150,-150,-150,-150,-150,-150,-150,-150,-150,-150,-150,-150,-150,-150,-150,-150,-150,-150,-150,-150,-150,-150,-150,-149.99,-149.99,-149.99,-149.99,-149.99,-149.99,-149.99,-149.99,-149.99,-149.99,-149.99,-149.99,-149.99,-149.99,-149.99,-149.99,-149.99,-149.99,-149.99,-149.99,-149.99,-149.99,-149.99,-149.99,-149.99,-149.99,-149.99,-149.99,-149.99,-149.99,-149.99,-149.99,-149.99,-149.99,-149.99,-149.99,-149.99,-149.99,-149.99,-149.99,-149.99,-149.99,-149.99,-149.99,-149.99,-149.99,-149.99,-149.99,-149.99,-149.99,-149.99,-149.99,-149.99,-149.99,-149.99,-149.99,-149.99,-149.99,-149.99,-149.99,-149.99,-149.99,-149.99,-149.99,-149.99,-149.99,-149.99,-149.99,-149.99,-149.99,-149.99,-149.99,-149.99,-149.99,-149.99,-149.99,-149.99,-149.99,-149.99,-149.99,-149.99,-149.99,-149.99,-149.99,-149.99,-149.99,-149.99,-149.99,-149.99,-149.99,-149.99,-149.99,-149.99,-149.99,-149.99,-149.99,-149.98,-149.98,-149.98,-149.98,-149.98,-149.98,-149.98,-149.98,-149.98,-149.98,-149.98,-149.98,-149.98,-149.98,-149.98,-149.98,-149.98,-149.98,-149.98,-149.98,-149.98,-149.98,-149.98,-149.98,-149.98,-149.98,-149.98,-149.98,-149.98,-149.98,-149.98,-149.98,-149.98,-149.98,-149.98,-149.98,-149.98,-149.98,-149.98,-149.98,-149.98,-149.98,-149.98,-149.98,-149.98,-149.98,-149.98,-149.98,-149.98,-149.98,-149.98,-149.98,-149.98,-149.98,-149.98,-149.98,-149.98,-149.98,-149.98,-149.98,-149.98,-149.98,-149.98,-149.98,-149.98,-149.98,-149.98,-149.98,-149.98,-149.98,-149.98,-149.98,-149.98,-149.98,-149.98,-149.98,-149.98,-149.98,-149.98,-149.98,-149.98,-149.98,-149.98,-149.98,-149.98,-149.98,-149.98,-149.98,-149.98,-149.98,-149.98,-149.98,-149.98,-149.98,-149.98,-149.98,-149.98,-149.98,-149.98,-149.98,-149.98,-149.98,-149.98,-149.98,-149.98,-149.98,-149.98,-149.98,-149.98,-149.98,-149.98,-149.98,-149.98,-149.98,-149.98,-149.98,-149.98,-149.98,-149.98,-149.98,-149.98,-149.98,-149.98,-149.98,-149.98,-149.98,-149.98,-149.98,-149.98,-149.98,-149.98,-149.98,-149.98,-149.98,-149.98,-149.98,-149.98,-149.98,-149.98,-149.98,-149.97,-149.97,-149.97,-149.97,-149.97,-149.97,-149.97,-149.97,-149.97,-149.97,-149.97,-149.97,-149.97,-149.97,-149.97,-149.97,-149.97,-149.97,-149.97,-149.97,-149.97,-149.97,-149.97,-149.97,-149.97,-149.97,-149.97,-149.97,-149.97,-149.97,-149.97,-149.97,-149.97,-149.97,-149.97,-149.97,-149.97,-149.97,-149.97,-149.97,-149.97,-149.97,-149.97,-149.97,-149.97,-149.97,-149.97,-149.97,-149.97,-149.97,-149.97,-149.97,-149.97,-149.97,-149.97,-149.97,-149.97,-149.97,-149.97,-149.97,-149.97,-149.97,-149.97,-149.97,-149.97,-149.97,-149.97,-149.97,-149.97,-149.97,-149.97,-149.97,-149.97,-149.97,-149.97,-149.97,-149.97,-149.97,-149.97,-149.97,-149.97,-149.97,-149.97,-149.97,-149.97,-149.97,-149.97,-149.97,-149.97,-149.97,-149.97,-149.97,-149.97,-149.97,-149.97,-149.97,-149.97,-149.97,-149.97,-149.97,-149.97,-149.97,-149.97,-149.97,-149.97,-149.97,-149.97,-149.97,-149.97,-149.97,-149.97,-149.97,-149.97,-149.97,-149.97,-149.97,-149.97,-149.97,-149.97,-149.97,-149.97,-149.97,-149.97,-149.97,-149.97,-149.97,-149.97,-149.97,-149.97,-149.97,-149.97,-149.97,-149.97,-149.97,-149.97,-149.97,-149.97,-149.97,-149.97,-149.97,-149.97,-149.97,-149.97,-149.97,-149.97,-149.97,-149.97,-149.97,-149.97,-149.97,-149.97,-149.97,-149.97,-149.97,-149.97,-149.97,-149.97,-149.97,-149.97,-149.97,-149.97,-149.97,-149.97,-149.97,-149.97,-149.97,-149.97,-149.97,-149.97,-149.97,-149.97,-149.97,-149.97,-149.97,-149.97,-149.97,-149.97,-149.97,-149.97,-149.97,-149.97,-149.97,-149.97,-149.97,-149.97,-149.97,-149.97,-149.97,-149.97,-149.97,-149.97,-149.97,-149.97,-149.97,-149.97,-149.97,-149.97,-149.97,-149.97,-149.97,-149.97,-149.97,-149.97,-149.97,-149.97,-149.97,-149.97,-149.97,-149.97,-149.97,-149.97,-149.97,-149.97,-149.97,-149.97,-149.97,-149.97,-149.97,-149.97,-149.97,-149.97,-149.97,-149.97,-149.97,-149.97,-149.97,-149.97,-149.97,-149.97,-149.97,-149.97,-149.97,-149.97,-149.97,-149.97,-149.97,-149.97,-149.97,-149.97,-149.97,-149.97,-149.97,-149.97,-149.97,-149.97,-149.97,-149.97,-149.97,-149.97,-149.97,-149.97,-149.97,-149.97,-149.97,-149.97,-149.97,-149.97,-149.97,-149.97,-149.97,-149.97,-149.97,-149.97,-149.97,-149.97,-149.97,-149.97,-149.97,-149.97,-149.97,-149.97,-149.97,-149.97,-149.97,-149.97,-149.97,-149.97,-149.97,-149.97,-149.97,-149.97,-149.97,-149.97,-149.97,-149.97,-149.97,-149.97,-149.97,-149.97,-149.97,-149.97,-149.97,-149.97,-149.97,-149.97,-149.97,-149.97,-149.97,-149.97,-149.97,-149.97,-149.97,-149.97,-149.97,-149.97,-149.97,-149.97,-149.97,-149.97,-149.97,-149.97,-149.97,-149.97,-149.97,-149.97,-149.97,-149.97,-149.97,-149.97,-149.97,-149.97,-149.97,-149.97,-149.97,-149.97,-149.97,-149.97,-149.97,-149.97,-149.97,-149.97,-149.97,-149.97,-149.97,-149.97,-149.97,-149.97,-149.97,-149.97,-149.97,-149.97,-149.97,-149.97,-149.97,-149.97,-149.97,-149.97,-149.97,-149.97,-149.97,-149.97,-149.97,-149.97,-149.97,-149.97,-149.97,-149.97,-149.97,-149.97,-149.97,-149.97,-149.97,-149.97,-149.97,-149.97,-149.97,-149.97,-149.97,-149.97,-149.97,-149.97,-149.97,-149.97,-149.97,-149.97,-149.97,-149.97,-149.97,-149.97,-149.97,-149.97,-149.97,-149.97,-149.97,-149.97,-149.97,-149.97,-149.97,-149.97,-149.97,-149.97,-149.97,-149.97,-149.97,-149.97,-149.97,-149.97,-149.97,-149.97,-149.97,-149.97,-149.97,-149.97,-149.97,-149.97,-149.97,-149.97,-149.97,-149.97,-149.97,-149.97,-149.97,-149.97,-149.97,-149.97,-149.97,-149.97,-149.97,-149.97,-149.97,-149.97,-149.97,-149.97,-149.97,-149.97,-149.97,-149.97,-149.97,-149.97,-149.97,-149.97,-149.97,-149.97,-149.97,-149.97,-149.97,-149.97,-149.97,-149.97,-149.97,-149.97,-149.97,-149.97,-149.97,-149.97,-149.97,-149.97,-149.97,-149.97,-149.97,-149.97,-149.97,-149.97,-149.97,-149.97,-149.97,-149.97,-149.97,-149.97,-149.97,-149.97,-149.97,-149.97,-149.97,-149.97,-149.97,-149.97,-149.97,-149.97,-149.97,-149.98,-149.98,-149.98,-149.98,-149.98,-149.98,-149.98,-149.98,-149.98,-149.98,-149.98,-149.98,-149.98,-149.98,-149.98,-149.98,-149.98,-149.98,-149.98,-149.98,-149.98,-149.98,-149.98,-149.98,-149.98,-149.98,-149.98,-149.98,-149.98,-149.98,-149.98,-149.98,-149.98,-149.98,-149.98,-149.98,-149.98,-149.98,-149.98,-149.98,-149.98,-149.98,-149.98,-149.98,-149.98,-149.98,-149.98,-149.98,-149.98,-149.98,-149.98,-149.98,-149.98,-149.98,-149.98,-149.98,-149.98,-149.98,-149.98,-149.98,-149.98,-149.98,-149.98,-149.98,-149.98,-149.98,-149.98,-149.98,-149.98,-149.98,-149.98,-149.98,-149.98,-149.98,-149.98,-149.98,-149.98,-149.98,-149.98,-149.98,-149.98,-149.98,-149.98,-149.98,-149.98,-149.98,-149.98,-149.98,-149.98,-149.98,-149.98,-149.98,-149.98,-149.98,-149.98,-149.98,-149.98,-149.98,-149.98,-149.98,-149.98,-149.98,-149.98,-149.98,-149.98,-149.98,-149.98,-149.98,-149.98,-149.98,-149.98,-149.98,-149.98,-149.98,-149.98,-149.98,-149.98,-149.98,-149.98,-149.98,-149.98,-149.98,-149.98,-149.98,-149.98,-149.98,-149.98,-149.98,-149.98,-149.98,-149.98,-149.98,-149.98,-149.98,-149.98,-149.98,-149.98,-149.98,-149.98,-149.98,-149.98,-149.98,-149.98,-149.98,-149.98,-149.98,-149.98,-149.98,-149.98,-149.98,-149.98,-149.98,-149.98,-149.98,-149.98,-149.98,-149.98,-149.98,-149.98,-149.99,-149.99,-149.99,-149.99,-149.99,-149.99,-149.99,-149.99,-149.99,-149.99,-149.99,-149.99,-149.99,-149.99,-149.99,-149.99,-149.99,-149.99,-149.99,-149.99,-149.99,-149.99,-149.99,-149.99,-149.99,-149.99,-149.99,-149.99,-149.99,-149.99,-149.99,-149.99,-149.99,-149.99,-149.99,-149.99,-149.99,-149.99,-149.99,-149.99,-149.99,-149.99,-149.99,-149.99,-149.99,-149.99,-149.99,-149.99,-149.99,-149.99,-149.99,-149.99,-149.99,-149.99,-149.99,-149.99,-149.99,-149.99,-149.99,-149.99,-149.99,-149.99,-149.99,-149.99,-149.99,-149.99,-149.99,-149.99,-149.99,-149.99,-149.99,-149.99,-149.99,-149.99,-149.99,-149.99,-149.99,-149.99,-149.99,-149.99,-149.99,-149.99,-149.99,-149.99,-149.99,-149.99,-149.99,-149.99,-149.99,-149.99,-149.99,-149.99,-149.99,-149.99,-149.99,-149.99,-149.99,-149.99,-149.99,-150,-150,-150,-150,-150,-150,-150,-150,-150,-150,-150,-150,-150,-150,-150,-150,-150,-150,-150,-150,-150,-150,-150,-150,-150,-150,-150,-150,-150,-150,-150,-150,-150,-150,-150,-150,-150,-150,-150,-150,-150,-150,-150,-150,-150,-150,-150,-150,-150,-150,-150,-150,-150,-150,-150,-150,-150,-150,-150,-150,-150,-150,-150,-150,-150,-150,-150,-150,-150,-150,-150,-150,-150,-150,-150,-150,-150,-150,-150,-150,-150,-150,-150,-150,-150,-150,-150,-150,-150,-150,-150,-150,-150,-150,-150,-150,-150,-150,-150,-150,-150,-150,-150,-150,-150,-150,-150,-150,-150,-150,-150,-150,-150,-150,-150,-150,-150,-150,-150,-150,-150,-150,-150,-150,-150,-150,-150,-150,-150,-150,-150,-150,-150,-150,-150.01,-150.01,-150.01,-150.01,-150.01,-150.01,-150.01,-150.01,-150.01,-150.01,-150.01,-150.01,-150.01,-150.01,-150.01,-150.01,-150.01,-150.01,-150.01,-150.01,-150.01,-150.01,-150.01,-150.01,-150.01,-150.01,-150.01,-150.01,-150.01,-150.01,-150.01,-150.01,-150.01,-150.01,-150.01,-150.01,-150.01,-150.01,-150.01,-150.01,-150.01,-150.01,-150.01,-150.01,-150.01,-150.01,-150.01,-150.01,-150.01,-150.01,-150.01,-150.01,-150.01,-150.01,-150.01,-150.01,-150.01,-150.01,-150.01,-150.01,-150.01,-150.01,-150.01,-150.01,-150.01,-150.01,-150.01,-150.01,-150.01,-150.01,-150.01,-150.01,-150.01,-150.01,-150.01,-150.01,-150.01,-150.01,-150.01,-150.01,-150.01,-150.01,-150.01,-150.01,-150.01,-150.01,-150.01,-150.01,-150.01,-150.01,-150.01,-150.01,-150.01,-150.01,-150.01,-150.01,-150.01,-150.01,-150.01,-150.01,-150.01,-150.01,-150.01,-150.01,-150.01,-150.01,-150.01,-150.01,-150.01,-150.01,-150.01,-150.01,-150.01,-150.01,-150.01,-150.01,-150.01,-150.01,-150.01,-150.01,-150.01,-150.01,-150.01,-150.01,-150.01,-150.01,-150.01,-150.01,-150.01,-150.01,-150.01,-150.01,-150.01,-150.01,-150.01,-150.02,-150.02,-150.02,-150.02,-150.02,-150.02,-150.02,-150.02,-150.02,-150.02,-150.02,-150.02,-150.02,-150.02,-150.02,-150.02,-150.02,-150.02,-150.02,-150.02,-150.02,-150.02,-150.02,-150.02,-150.02,-150.02,-150.02,-150.02,-150.02,-150.02,-150.02,-150.02,-150.02,-150.02,-150.02,-150.02,-150.02,-150.02,-150.02,-150.02,-150.02,-150.02,-150.02,-150.02,-150.02,-150.02,-150.02,-150.02,-150.02,-150.02,-150.02,-150.02,-150.02,-150.02,-150.02,-150.02,-150.02,-150.02,-150.02,-150.02,-150.02,-150.02,-150.02,-150.02,-150.02,-150.02,-150.02,-150.02,-150.02,-150.02,-150.02,-150.02,-150.02,-150.02,-150.02,-150.02,-150.02,-150.02,-150.02,-150.02,-150.02,-150.02,-150.02,-150.02,-150.02,-150.02,-150.02,-150.02,-150.02,-150.02,-150.02,-150.02,-150.02,-150.02,-150.02,-150.02,-150.02,-150.02,-150.02,-150.03,-150.03,-150.03,-150.03,-150.03,-150.03,-150.03,-150.03,-150.03,-150.03,-150.03,-150.03,-150.03,-150.03,-150.03,-150.03,-150.03,-150.03,-150.03,-150.03,-150.03,-150.03,-150.03,-150.03,-150.03,-150.03,-150.03,-150.03,-150.03,-150.03,-150.03,-150.03,-150.03,-150.03,-150.03,-150.03,-150.03,-150.03,-150.03,-150.03,-150.03,-150.03,-150.03,-150.03,-150.03,-150.03,-150.03,-150.03,-150.03,-150.03,-150.03,-150.03,-150.03,-150.03,-150.03,-150.03,-150.03,-150.03,-150.03,-150.03,-150.03,-150.03,-150.03,-150.03,-150.03,-150.03,-150.03,-150.03,-150.03,-150.03,-150.03,-150.03,-150.03,-150.03,-150.03,-150.03,-150.03,-150.03,-150.03,-150.03,-150.03,-150.03,-150.03,-150.03,-150.03,-150.03,-150.03,-150.03,-150.03,-150.03,-150.03,-150.03,-150.03,-150.03,-150.03,-150.03,-150.03,-150.03,-150.03,-150.03,-150.03,-150.03,-150.03,-150.03,-150.03,-150.03,-150.03,-150.03,-150.03,-150.03,-150.03,-150.03,-150.03,-150.03,-150.03,-150.03,-150.03,-150.03,-150.03,-150.03,-150.03,-150.03,-150.04,-150.04,-150.04,-150.04,-150.04,-150.04,-150.04,-150.04,-150.04,-150.04,-150.04,-150.04,-150.04,-150.04,-150.04,-150.04,-150.04,-150.04,-150.04,-150.04,-150.04,-150.04,-150.04,-150.04,-150.04,-150.04,-150.04,-150.04,-150.04,-150.04,-150.04,-150.04,-150.04,-150.04,-150.04,-150.04,-150.04,-150.04,-150.04,-150.04,-150.04,-150.04,-150.04,-150.04,-150.04,-150.04,-150.04,-150.04,-150.04,-150.04,-150.04,-150.04,-150.04,-150.04,-150.04,-150.04,-150.04,-150.04,-150.04,-150.04,-150.04,-150.04,-150.04,-150.04,-150.04,-150.04,-150.04,-150.04,-150.04,-150.04,-150.04,-150.04,-150.04,-150.04,-150.04,-150.04,-150.04,-150.04,-150.04,-150.04,-150.04,-150.04,-150.04,-150.04,-150.04,-150.04,-150.04,-150.04,-150.04,-150.04,-150.04,-150.04,-150.04,-150.04,-150.04,-150.04,-150.04,-150.04,-150.04,-150.04,-150.04,-150.04,-150.04,-150.04,-150.04,-150.04,-150.04,-150.04,-150.04,-150.04,-150.04,-150.04,-150.04,-150.04,-150.04,-150.04,-150.04,-150.04,-150.04,-150.04,-150.04,-150.04,-150.04,-150.04,-150.04,-150.04,-150.04,-150.04,-150.04,-150.04,-150.04,-150.04,-150.04,-150.04,-150.04,-150.04,-150.04,-150.04,-150.04,-150.04,-150.04,-150.04,-150.04,-150.04,-150.04,-150.04,-150.04,-150.04,-150.04,-150.04,-150.04,-150.04,-150.04,-150.04,-150.04,-150.04,-150.04,-150.04,-150.04,-150.04,-150.04,-150.04,-150.04,-150.04,-150.04,-150.04,-150.04,-150.04,-150.04,-150.04,-150.04,-150.04,-150.04,-150.04,-150.04,-150.04,-150.04,-150.04,-150.04,-150.04,-150.04,-150.04,-150.04,-150.04,-150.04,-150.04,-150.04,-150.04,-150.04,-150.04,-150.04,-150.04,-150.04,-150.04,-150.04,-150.04,-150.04,-150.04,-150.04,-150.04,-150.04,-150.04,-150.04,-150.04,-150.04,-150.04,-150.04,-150.04,-150.04,-150.04,-150.04,-150.04,-150.04,-150.04,-150.04,-150.04,-150.04,-150.04,-150.04,-150.04,-150.04,-150.04,-150.04,-150.04,-150.04,-150.04,-150.04,-150.04,-150.04,-150.04,-150.04,-150.04,-150.04,-150.04,-150.04,-150.04,-150.04,-150.04,-150.04,-150.04,-150.04,-150.04,-150.04,-150.04,-150.04,-150.04,-150.04,-150.04,-150.04,-150.04,-150.04,-150.04,-150.04,-150.04,-150.04,-150.04,-150.04,-150.04,-150.04,-150.04,-150.04,-150.04,-150.04,-150.04,-150.04,-150.04,-150.04,-150.04,-150.04,-150.04,-150.04,-150.04,-150.04,-150.04,-150.04,-150.04,-150.04,-150.04,-150.04,-150.04,-150.04,-150.04,-150.04,-150.04,-150.04,-150.04,-150.04,-150.04,-150.04,-150.04,-150.04,-150.04,-150.04,-150.04,-150.04,-150.04,-150.04,-150.04,-150.04,-150.04,-150.04,-150.04,-150.04,-150.04,-150.04,-150.04,-150.04,-150.04,-150.04,-150.04,-150.04,-150.04,-150.04,-150.04,-150.04,-150.04,-150.04,-150.04,-150.04,-150.04,-150.04,-150.04,-150.04,-150.04,-150.04,-150.04,-150.04,-150.04,-150.04,-150.04,-150.04,-150.04,-150.04,-150.04,-150.04,-150.04,-150.04,-150.04,-150.04,-150.04,-150.04,-150.04,-150.04,-150.04,-150.04,-150.04,-150.04,-150.04,-150.04,-150.04,-150.04,-150.04,-150.04,-150.04,-150.04,-150.04,-150.04,-150.04,-150.04,-150.04,-150.04,-150.04,-150.04,-150.04,-150.04,-150.04,-150.04,-150.04,-150.04,-150.04,-150.04,-150.04,-150.04,-150.04,-150.04,-150.04,-150.04,-150.04,-150.04,-150.04,-150.04,-150.04,-150.04,-150.04,-150.04,-150.04,-150.04,-150.04,-150.04,-150.04,-150.04,-150.04,-150.04,-150.04,-150.04,-150.04,-150.04,-150.04,-150.04,-150.04,-150.04,-150.04,-150.04,-150.04,-150.04,-150.04,-150.04,-150.04,-150.04,-150.04,-150.04,-150.04,-150.04,-150.04,-150.04,-150.04,-150.04,-150.04,-150.04,-150.04,-150.04,-150.04,-150.04,-150.04,-150.04,-150.04,-150.04,-150.04,-150.04,-150.04,-150.04,-150.04,-150.04,-150.04,-150.04,-150.04,-150.04,-150.04,-150.04,-150.04,-150.04,-150.03,-150.03,-150.03,-150.03,-150.03,-150.03,-150.03,-150.03,-150.03,-150.03,-150.03,-150.03,-150.03,-150.03,-150.03,-150.03,-150.03,-150.03,-150.03,-150.03,-150.03,-150.03,-150.03,-150.03,-150.03,-150.03,-150.03,-150.03,-150.03,-150.03,-150.03,-150.03,-150.03,-150.03,-150.03,-150.03,-150.03,-150.03,-150.03,-150.03,-150.03,-150.03,-150.03,-150.03,-150.03,-150.03,-150.03,-150.03,-150.03,-150.03,-150.03,-150.03,-150.03,-150.03,-150.03,-150.03,-150.03,-150.03,-150.03,-150.03,-150.03,-150.03,-150.03,-150.03,-150.03,-150.03,-150.03,-150.03,-150.03,-150.03,-150.03,-150.03,-150.03,-150.03,-150.03,-150.03,-150.03,-150.03,-150.03,-150.03,-150.03,-150.03,-150.03,-150.03,-150.03,-150.03,-150.03,-150.03,-150.03,-150.03,-150.03,-150.03,-150.03,-150.03,-150.03,-150.03,-150.03,-150.03,-150.03,-150.03,-150.03,-150.03,-150.03,-150.03,-150.03,-150.03,-150.03,-150.03,-150.03,-150.03,-150.03,-150.03,-150.03,-150.03,-150.03,-150.03,-150.03,-150.03,-150.03,-150.03,-150.03,-150.03,-150.03,-150.03,-150.03,-150.03,-150.03,-150.03,-150.03,-150.03,-150.03,-150.03,-150.03,-150.03,-150.03,-150.03,-150.03,-150.03,-150.03,-150.03,-150.03,-150.03,-150.03,-150.03,-150.03,-150.03,-150.03,-150.03,-150.03,-150.03,-150.03,-150.03,-150.03,-150.03,-150.03,-150.03,-150.03,-150.03,-150.03,-150.03,-150.03,-150.03,-150.03,-150.03,-150.03,-150.03,-150.02,-150.02,-150.02,-150.02,-150.02,-150.02,-150.02,-150.02,-150.02,-150.02,-150.02,-150.02,-150.02,-150.02,-150.02,-150.02,-150.02,-150.02,-150.02,-150.02,-150.02,-150.02,-150.02,-150.02,-150.02,-150.02,-150.02,-150.02,-150.02,-150.02,-150.02,-150.02,-150.02,-150.02,-150.02,-150.02,-150.02,-150.02,-150.02,-150.02,-150.02,-150.02,-150.02,-150.02,-150.02,-150.02,-150.02,-150.02,-150.02,-150.02,-150.02,-150.02,-150.02,-150.02,-150.02,-150.02,-150.02,-150.02,-150.02,-150.02,-150.02,-150.02,-150.02,-150.02,-150.02,-150.02,-150.02,-150.02,-150.02,-150.02,-150.02,-150.02,-150.02,-150.02,-150.02,-150.02,-150.02,-150.02,-150.02,-150.02,-150.02,-150.02,-150.02,-150.02,-150.02,-150.02,-150.02,-150.02,-150.02,-150.02,-150.02,-150.02,-150.02,-150.02,-150.02,-150.02,-150.02,-150.02,-150.02,-150.02,-150.02,-150.02,-150.02,-150.02,-150.02,-150.02,-150.02,-150.02,-150.02,-150.02,-150.02,-150.02,-150.02,-150.02,-150.02,-150.02,-150.02,-150.02,-150.02,-150.02,-150.02,-150.02,-150.02,-150.02,-150.02,-150.02,-150.02,-150.02,-150.02,-150.02,-150.02,-150.02,-150.02,-150.02,-150.02,-150.02,-150.02,-150.02,-150.02,-150.02,-150.02,-150.02,-150.02,-150.02,-150.02,-150.01,-150.01,-150.01,-150.01,-150.01,-150.01,-150.01,-150.01,-150.01,-150.01,-150.01,-150.01,-150.01,-150.01,-150.01,-150.01,-150.01,-150.01,-150.01,-150.01,-150.01,-150.01,-150.01,-150.01,-150.01,-150.01,-150.01,-150.01,-150.01,-150.01,-150.01,-150.01,-150.01,-150.01,-150.01,-150.01,-150.01,-150.01,-150.01,-150.01,-150.01,-150.01,-150.01,-150.01,-150.01,-150.01,-150.01,-150.01,-150.01,-150.01,-150.01,-150.01,-150.01,-150.01,-150.01,-150.01,-150.01,-150.01,-150.01,-150.01,-150.01,-150.01,-150.01,-150.01,-150.01,-150.01,-150.01,-150.01,-150.01,-150.01,-150.01,-150.01,-150.01,-150,-150,-150,-150,-150,-150,-150,-150,-150,-150,-150,-150,-150,-150,-150,-150,-150,-150,-150,-150,-150,-150,-150,-150,-150,-150,-150,-150,-150,-150,-150,-150,-150,-150,-150,-150,-150,-150,-150,-150,-150,-150,-150,-149.99,-149.99,-149.99,-149.99,-149.99,-149.99,-149.99,-149.99,-149.99,-149.99,-149.99,-149.99,-149.99,-149.99,-149.99,-149.99,-149.99,-149.99,-149.99,-149.99,-149.99,-149.99,-149.99,-149.99,-149.99,-149.99,-149.99,-149.99,-149.99,-149.99,-149.99,-149.99,-149.99,-149.99,-149.98,-149.98,-149.98,-149.98,-149.98,-149.98,-149.98,-149.98,-149.98,-149.98,-149.98,-149.98,-149.98,-149.98,-149.98,-149.98,-149.98,-149.98,-149.98,-149.98,-149.98,-149.98,-149.98,-149.98,-149.98,-149.98,-149.98,-149.98,-149.98,-149.98,-149.98,-149.98,-149.97,-149.97,-149.97,-149.97,-149.97,-149.97,-149.97,-149.97,-149.97,-149.97,-149.97,-149.97,-149.97,-149.97,-149.97,-149.97,-149.97,-149.97,-149.97,-149.97,-149.97,-149.97,-149.97,-149.97,-149.97,-149.97,-149.97,-149.97,-149.97,-149.97,-149.96,-149.96,-149.96,-149.96,-149.96,-149.96,-149.96,-149.96,-149.96,-149.96,-149.96,-149.96,-149.96,-149.96,-149.96,-149.96,-149.96,-149.96,-149.96,-149.96,-149.96,-149.96,-149.96,-149.96,-149.96,-149.96,-149.96,-149.96,-149.95,-149.95,-149.95,-149.95,-149.95,-149.95,-149.95,-149.95,-149.95,-149.95,-149.95,-149.95,-149.95,-149.95,-149.95,-149.95,-149.95,-149.95,-149.95,-149.95,-149.95,-149.95,-149.95,-149.95,-149.95,-149.95,-149.95,-149.95,-149.95,-149.94,-149.94,-149.94,-149.94,-149.94,-149.94,-149.94,-149.94,-149.94,-149.94,-149.94,-149.94,-149.94,-149.94,-149.94,-149.94,-149.94,-149.94,-149.94,-149.94,-149.94,-149.94,-149.94,-149.94,-149.94,-149.94,-149.94,-149.94,-149.93,-149.93,-149.93,-149.93,-149.93,-149.93,-149.93,-149.93,-149.93,-149.93,-149.93,-149.93,-149.93,-149.93,-149.93,-149.93,-149.93,-149.93,-149.93,-149.93,-149.93,-149.93,-149.93,-149.93,-149.93,-149.93,-149.93,-149.93,-149.92,-149.92,-149.92,-149.92,-149.92,-149.92,-149.92,-149.92,-149.92,-149.92,-149.92,-149.92,-149.92,-149.92,-149.92,-149.92,-149.92,-149.92,-149.92,-149.92,-149.92,-149.92,-149.92,-149.92,-149.92,-149.92,-149.92,-149.92,-149.91,-149.91,-149.91,-149.91,-149.91,-149.91,-149.91,-149.91,-149.91,-149.91,-149.91,-149.91,-149.91,-149.91,-149.91,-149.91,-149.91,-149.91,-149.91,-149.91,-149.91,-149.91,-149.91,-149.91,-149.91,-149.91,-149.91,-149.91,-149.91,-149.91,-149.91,-149.9,-149.9,-149.9,-149.9,-149.9,-149.9,-149.9,-149.9,-149.9,-149.9,-149.9,-149.9,-149.9,-149.9,-149.9,-149.9,-149.9,-149.9,-149.9,-149.9,-149.9,-149.9,-149.9,-149.9,-149.9,-149.9,-149.9,-149.9,-149.9,-149.9,-149.9,-149.9,-149.89,-149.89,-149.89,-149.89,-149.89,-149.89,-149.89,-149.89,-149.89,-149.89,-149.89,-149.89,-149.89,-149.89,-149.89,-149.89,-149.89,-149.89,-149.89,-149.89,-149.89,-149.89,-149.89,-149.89,-149.89,-149.89,-149.89,-149.89,-149.89,-149.89,-149.88,-149.88,-149.88,-149.88,-149.88,-149.88,-149.88,-149.88,-149.88,-149.88,-149.88,-149.88,-149.88,-149.88,-149.88,-149.88,-149.88,-149.88,-149.88,-149.88,-149.88,-149.88,-149.88,-149.88,-149.88,-149.88,-149.88,-149.88,-149.87,-149.87,-149.87,-149.87,-149.87,-149.87,-149.87,-149.87,-149.87,-149.87,-149.87,-149.87,-149.87,-149.87,-149.87,-149.87,-149.87,-149.87,-149.87,-149.87,-149.87,-149.87,-149.87,-149.87,-149.87,-149.87,-149.87,-149.86,-149.86,-149.86,-149.86,-149.86,-149.86,-149.86,-149.86,-149.86,-149.86,-149.86,-149.86,-149.86,-149.86,-149.86,-149.86,-149.86,-149.86,-149.86,-149.86,-149.86,-149.86,-149.86,-149.86,-149.86,-149.86,-149.86,-149.85,-149.85,-149.85,-149.85,-149.85,-149.85,-149.85,-149.85,-149.85,-149.85,-149.85,-149.85,-149.85,-149.85,-149.85,-149.85,-149.85,-149.85,-149.85,-149.85,-149.85,-149.85,-149.85,-149.85,-149.85,-149.85,-149.85,-149.84,-149.84,-149.84,-149.84,-149.84,-149.84,-149.84,-149.84,-149.84,-149.84,-149.84,-149.84,-149.84,-149.84,-149.84,-149.84,-149.84,-149.84,-149.84,-149.84,-149.84,-149.84,-149.84,-149.83,-149.83,-149.83,-149.83,-149.83,-149.83,-149.83,-149.83,-149.83,-149.83,-149.83,-149.83,-149.83,-149.83,-149.83,-149.83,-149.83,-149.83,-149.83,-149.83,-149.83,-149.83,-149.82,-149.82,-149.82,-149.82,-149.82,-149.82,-149.82,-149.82,-149.82,-149.82,-149.82,-149.82,-149.82,-149.82,-149.82,-149.82,-149.82,-149.82,-149.82,-149.82,-149.81,-149.81,-149.81,-149.81,-149.81,-149.81,-149.81,-149.81,-149.81,-149.81,-149.81,-149.81,-149.81,-149.81,-149.81,-149.81,-149.81,-149.81,-149.81,-149.81,-149.8,-149.8,-149.8,-149.8,-149.8,-149.8,-149.8,-149.8,-149.8,-149.8,-149.8,-149.8,-149.8,-149.8,-149.8,-149.8,-149.8,-149.8,-149.8,-149.8,-149.79,-149.79,-149.79,-149.79,-149.79,-149.79,-149.79,-149.79,-149.79,-149.79,-149.79,-149.79,-149.79,-149.79,-149.79,-149.79,-149.79,-149.79,-149.79,-149.79,-149.78,-149.78,-149.78,-149.78,-149.78,-149.78,-149.78,-149.78,-149.78,-149.78,-149.78,-149.78,-149.78,-149.78,-149.78,-149.78,-149.78,-149.78,-149.78,-149.77,-149.77,-149.77,-149.77,-149.77,-149.77,-149.77,-149.77,-149.77,-149.77,-149.77,-149.77,-149.77,-149.77,-149.77,-149.77,-149.77,-149.77,-149.77,-149.76,-149.76,-149.76,-149.76,-149.76,-149.76,-149.76,-149.76,-149.76,-149.76,-149.76,-149.76,-149.76,-149.76,-149.76,-149.76,-149.76,-149.76,-149.75,-149.75,-149.75,-149.75,-149.75,-149.75,-149.75,-149.75,-149.75,-149.75,-149.75,-149.75,-149.75,-149.75,-149.75,-149.75,-149.75,-149.75,-149.75,-149.74,-149.74,-149.74,-149.74,-149.74,-149.74,-149.74,-149.74,-149.74,-149.74,-149.74,-149.74,-149.74,-149.74,-149.74,-149.74,-149.74,-149.74,-149.73,-149.73,-149.73,-149.73,-149.73,-149.73,-149.73,-149.73,-149.73,-149.73,-149.73,-149.73,-149.73,-149.73,-149.73,-149.73,-149.73,-149.73,-149.72,-149.72,-149.72,-149.72,-149.72,-149.72,-149.72,-149.72,-149.72,-149.72,-149.72,-149.72,-149.72,-149.72,-149.72,-149.72,-149.72,-149.71,-149.71,-149.71,-149.71,-149.71,-149.71,-149.71,-149.71,-149.71,-149.71,-149.71,-149.71,-149.71,-149.71,-149.71,-149.71,-149.7,-149.7,-149.7,-149.7,-149.7,-149.7,-149.7,-149.7,-149.7,-149.7,-149.7,-149.7,-149.7,-149.7,-149.7,-149.7,-149.69,-149.69,-149.69,-149.69,-149.69,-149.69,-149.69,-149.69,-149.69,-149.69,-149.69,-149.69,-149.69,-149.69,-149.69,-149.69,-149.68,-149.68,-149.68,-149.68,-149.68,-149.68,-149.68,-149.68,-149.68,-149.68,-149.68,-149.68,-149.68,-149.68,-149.68,-149.67,-149.67,-149.67,-149.67,-149.67,-149.67,-149.67,-149.67,-149.67,-149.67,-149.67,-149.67,-149.67,-149.67,-149.67,-149.66,-149.66,-149.66,-149.66,-149.66,-149.66,-149.66,-149.66,-149.66,-149.66,-149.66,-149.66,-149.66,-149.66,-149.66,-149.65,-149.65,-149.65,-149.65,-149.65,-149.65,-149.65,-149.65,-149.65,-149.65,-149.65,-149.65,-149.65,-149.65,-149.64,-149.64,-149.64,-149.64,-149.64,-149.64,-149.64,-149.64,-149.64,-149.64,-149.64,-149.64,-149.64,-149.64,-149.64,-149.63,-149.63,-149.63,-149.63,-149.63,-149.63,-149.63,-149.63,-149.63,-149.63,-149.63,-149.63,-149.63,-149.63,-149.63,-149.62,-149.62,-149.62,-149.62,-149.62,-149.62,-149.62,-149.62,-149.62,-149.62,-149.62,-149.62,-149.62,-149.62,-149.61,-149.61,-149.61,-149.61,-149.61,-149.61,-149.61,-149.61,-149.61,-149.61,-149.61,-149.61,-149.61,-149.61,-149.61,-149.6,-149.6,-149.6,-149.6,-149.6,-149.6,-149.6,-149.6,-149.6,-149.6,-149.6,-149.6,-149.6,-149.6,-149.6,-149.59,-149.59,-149.59,-149.59,-149.59,-149.59,-149.59,-149.59,-149.59,-149.59,-149.59,-149.59,-149.59,-149.59,-149.59,-149.58,-149.58,-149.58,-149.58,-149.58,-149.58,-149.58,-149.58,-149.58,-149.58,-149.58,-149.58,-149.58,-149.58,-149.58,-149.57,-149.57,-149.57,-149.57,-149.57,-149.57,-149.57,-149.57,-149.57,-149.57,-149.57,-149.57,-149.57,-149.57,-149.56,-149.56,-149.56,-149.56,-149.56,-149.56,-149.56,-149.56,-149.56,-149.56,-149.56,-149.56,-149.56,-149.56,-149.56,-149.55,-149.55,-149.55,-149.55,-149.55,-149.55,-149.55,-149.55,-149.55,-149.55,-149.55,-149.55,-149.55,-149.55,-149.55,-149.54,-149.54,-149.54,-149.54,-149.54,-149.54,-149.54,-149.54,-149.54,-149.54,-149.54,-149.54,-149.54,-149.54,-149.54,-149.54,-149.53,-149.53,-149.53,-149.53,-149.53,-149.53,-149.53,-149.53,-149.53,-149.53,-149.53,-149.53,-149.53,-149.53,-149.53,-149.52,-149.52,-149.52,-149.52,-149.52,-149.52,-149.52,-149.52,-149.52,-149.52,-149.52,-149.52,-149.52,-149.52,-149.52,-149.51,-149.51,-149.51,-149.51,-149.51,-149.51,-149.51,-149.51,-149.51,-149.51,-149.51,-149.51,-149.51,-149.51,-149.51,-149.5,-149.5,-149.5,-149.5,-149.5,-149.5,-149.5,-149.5,-149.5,-149.5,-149.5,-149.5,-149.5,-149.5,-149.49,-149.49,-149.49,-149.49,-149.49,-149.49,-149.49,-149.49,-149.49,-149.49,-149.49,-149.49,-149.49,-149.49,-149.48,-149.48,-149.48,-149.48,-149.48,-149.48,-149.48,-149.48,-149.48,-149.48,-149.48,-149.48,-149.48,-149.48,-149.47,-149.47,-149.47,-149.47,-149.47,-149.47,-149.47,-149.47,-149.47,-149.47,-149.47,-149.47,-149.47,-149.46,-149.46,-149.46,-149.46,-149.46,-149.46,-149.46,-149.46,-149.46,-149.46,-149.46,-149.46,-149.46,-149.46,-149.45,-149.45,-149.45,-149.45,-149.45,-149.45,-149.45,-149.45,-149.45,-149.45,-149.45,-149.45,-149.45,-149.45,-149.44,-149.44,-149.44,-149.44,-149.44,-149.44,-149.44,-149.44,-149.44,-149.44,-149.44,-149.44,-149.44,-149.44,-149.43,-149.43,-149.43,-149.43,-149.43,-149.43,-149.43,-149.43,-149.43,-149.43,-149.43,-149.43,-149.43,-149.42,-149.42,-149.42,-149.42,-149.42,-149.42,-149.42,-149.42,-149.42,-149.42,-149.42,-149.42,-149.42,-149.41,-149.41,-149.41,-149.41,-149.41,-149.41,-149.41,-149.41,-149.41,-149.41,-149.41,-149.41,-149.41,-149.4,-149.4,-149.4,-149.4,-149.4,-149.4,-149.4,-149.4,-149.4,-149.4,-149.4,-149.4,-149.4,-149.39,-149.39,-149.39,-149.39,-149.39,-149.39,-149.39,-149.39,-149.39,-149.39,-149.39,-149.39,-149.39,-149.38,-149.38,-149.38,-149.38,-149.38,-149.38,-149.38,-149.38,-149.38,-149.38,-149.38,-149.38,-149.38,-149.37,-149.37,-149.37,-149.37,-149.37,-149.37,-149.37,-149.37,-149.37,-149.37,-149.37,-149.37,-149.37,-149.36,-149.36,-149.36,-149.36,-149.36,-149.36,-149.36,-149.36,-149.36,-149.36,-149.36,-149.36,-149.36,-149.35,-149.35,-149.35,-149.35,-149.35,-149.35,-149.35,-149.35,-149.35,-149.35,-149.35,-149.35,-149.35,-149.34,-149.34,-149.34,-149.34,-149.34,-149.34,-149.34,-149.34,-149.34,-149.34,-149.34,-149.34,-149.33,-149.33,-149.33,-149.33,-149.33,-149.33,-149.33,-149.33,-149.33,-149.33,-149.33,-149.33,-149.33,-149.32,-149.32,-149.32,-149.32,-149.32,-149.32,-149.32,-149.32,-149.32,-149.32,-149.32,-149.32,-149.32,-149.31,-149.31,-149.31,-149.31,-149.31,-149.31,-149.31,-149.31,-149.31,-149.31,-149.31,-149.31,-149.31,-149.3,-149.3,-149.3,-149.3,-149.3,-149.3,-149.3,-149.3,-149.3,-149.3,-149.3,-149.3,-149.3,-149.29,-149.29,-149.29,-149.29,-149.29,-149.29,-149.29,-149.29,-149.29,-149.29,-149.29,-149.29,-149.29,-149.28,-149.28,-149.28,-149.28,-149.28,-149.28,-149.28,-149.28,-149.28,-149.28,-149.28,-149.28,-149.28,-149.27,-149.27,-149.27,-149.27,-149.27,-149.27,-149.27,-149.27,-149.27,-149.27,-149.27,-149.27,-149.27,-149.26,-149.26,-149.26,-149.26,-149.26,-149.26,-149.26,-149.26,-149.26,-149.26,-149.26,-149.26,-149.25,-149.25,-149.25,-149.25,-149.25,-149.25,-149.25,-149.25,-149.25,-149.25,-149.25,-149.25,-149.25,-149.24,-149.24,-149.24,-149.24,-149.24,-149.24,-149.24,-149.24,-149.24,-149.24,-149.24,-149.24,-149.24,-149.23,-149.23,-149.23,-149.23,-149.23,-149.23,-149.23,-149.23,-149.23,-149.23,-149.23,-149.23,-149.22,-149.22,-149.22,-149.22,-149.22,-149.22,-149.22,-149.22,-149.22,-149.22,-149.22,-149.22,-149.22,-149.21,-149.21,-149.21,-149.21,-149.21,-149.21,-149.21,-149.21,-149.21,-149.21,-149.21,-149.21,-149.21,-149.2,-149.2,-149.2,-149.2,-149.2,-149.2,-149.2,-149.2,-149.2,-149.2,-149.2,-149.2,-149.19,-149.19,-149.19,-149.19,-149.19,-149.19,-149.19,-149.19,-149.19,-149.19,-149.19,-149.19,-149.19,-149.18,-149.18,-149.18,-149.18,-149.18,-149.18,-149.18,-149.18,-149.18,-149.18,-149.18,-149.18,-149.18,-149.18,-149.17,-149.17,-149.17,-149.17,-149.17,-149.17,-149.17,-149.17,-149.17,-149.17,-149.17,-149.17,-149.17,-149.16,-149.16,-149.16,-149.16,-149.16,-149.16,-149.16,-149.16,-149.16,-149.16,-149.16,-149.16,-149.16,-149.15,-149.15,-149.15,-149.15,-149.15,-149.15,-149.15,-149.15,-149.15,-149.15,-149.15,-149.15,-149.15,-149.15,-149.14,-149.14,-149.14,-149.14,-149.14,-149.14,-149.14,-149.14,-149.14,-149.14,-149.14,-149.14,-149.14,-149.13,-149.13,-149.13,-149.13,-149.13,-149.13,-149.13,-149.13,-149.13,-149.13,-149.13,-149.13,-149.12,-149.12,-149.12,-149.12,-149.12,-149.12,-149.12,-149.12,-149.12,-149.12,-149.12,-149.12,-149.12,-149.11,-149.11,-149.11,-149.11,-149.11,-149.11,-149.11,-149.11,-149.11,-149.11,-149.11,-149.11,-149.1,-149.1,-149.1,-149.1,-149.1,-149.1,-149.1,-149.1,-149.1,-149.1,-149.1,-149.09,-149.09,-149.09,-149.09,-149.09,-149.09,-149.09,-149.09,-149.09,-149.09,-149.09,-149.09,-149.08,-149.08,-149.08,-149.08,-149.08,-149.08,-149.08,-149.08,-149.08,-149.08,-149.08,-149.07,-149.07,-149.07,-149.07,-149.07,-149.07,-149.07,-149.07,-149.07,-149.07,-149.07,-149.06,-149.06,-149.06,-149.06,-149.06,-149.06,-149.06,-149.06,-149.06,-149.06,-149.06,-149.05,-149.05,-149.05,-149.05,-149.05,-149.05,-149.05,-149.05,-149.05,-149.05,-149.05,-149.04,-149.04,-149.04,-149.04,-149.04,-149.04,-149.04,-149.04,-149.04,-149.04,-149.04,-149.03,-149.03,-149.03,-149.03,-149.03,-149.03,-149.03,-149.03,-149.03,-149.03,-149.02,-149.02,-149.02,-149.02,-149.02,-149.02,-149.02,-149.02,-149.02,-149.02,-149.02,-149.01,-149.01,-149.01,-149.01,-149.01,-149.01,-149.01,-149.01,-149.01,-149.01,-149,-149,-149,-149,-149,-149,-149,-149,-149,-149,-149,-148.99,-148.99,-148.99,-148.99,-148.99,-148.99,-148.99,-148.99,-148.99,-148.99,-148.98,-148.98,-148.98,-148.98,-148.98,-148.98,-148.98,-148.98,-148.98,-148.98,-148.98,-148.97,-148.97,-148.97,-148.97,-148.97,-148.97,-148.97,-148.97,-148.97,-148.97,-148.97,-148.96,-148.96,-148.96,-148.96,-148.96,-148.96,-148.96,-148.96,-148.96,-148.96,-148.95,-148.95,-148.95,-148.95,-148.95,-148.95,-148.95,-148.95,-148.95,-148.95,-148.95,-148.94,-148.94,-148.94,-148.94,-148.94,-148.94,-148.94,-148.94,-148.94,-148.94,-148.93,-148.93,-148.93,-148.93,-148.93,-148.93,-148.93,-148.93,-148.93,-148.93,-148.93,-148.92,-148.92,-148.92,-148.92,-148.92,-148.92,-148.92,-148.92,-148.92,-148.92,-148.92,-148.91,-148.91,-148.91,-148.91,-148.91,-148.91,-148.91,-148.91,-148.91,-148.91,-148.91,-148.9,-148.9,-148.9,-148.9,-148.9,-148.9,-148.9,-148.9,-148.9,-148.9,-148.9,-148.89,-148.89,-148.89,-148.89,-148.89,-148.89,-148.89,-148.89,-148.89,-148.89,-148.89,-148.88,-148.88,-148.88,-148.88,-148.88,-148.88,-148.88,-148.88,-148.88,-148.88,-148.88,-148.87,-148.87,-148.87,-148.87,-148.87,-148.87,-148.87,-148.87,-148.87,-148.87,-148.87,-148.86,-148.86,-148.86,-148.86,-148.86,-148.86,-148.86,-148.86,-148.86,-148.86,-148.86,-148.85,-148.85,-148.85,-148.85,-148.85,-148.85,-148.85,-148.85,-148.85,-148.85,-148.85,-148.84,-148.84,-148.84,-148.84,-148.84,-148.84,-148.84,-148.84,-148.84,-148.84,-148.84,-148.83,-148.83,-148.83,-148.83,-148.83,-148.83,-148.83,-148.83,-148.83,-148.83,-148.83,-148.82,-148.82,-148.82,-148.82,-148.82,-148.82,-148.82,-148.82,-148.82,-148.82,-148.82,-148.81,-148.81,-148.81,-148.81,-148.81,-148.81,-148.81,-148.81,-148.81,-148.81,-148.81,-148.8,-148.8,-148.8,-148.8,-148.8,-148.8,-148.8,-148.8,-148.8,-148.8,-148.8,-148.79,-148.79,-148.79,-148.79,-148.79,-148.79,-148.79,-148.79,-148.79,-148.79,-148.78,-148.78,-148.78,-148.78,-148.78,-148.78,-148.78,-148.78,-148.78,-148.78,-148.77,-148.77,-148.77,-148.77,-148.77,-148.77,-148.77,-148.77,-148.77,-148.77,-148.76,-148.76,-148.76,-148.76,-148.76,-148.76,-148.76,-148.76,-148.76,-148.76,-148.75,-148.75,-148.75,-148.75,-148.75,-148.75,-148.75,-148.75,-148.75,-148.75,-148.74,-148.74,-148.74,-148.74,-148.74,-148.74,-148.74,-148.74,-148.74,-148.74,-148.73,-148.73,-148.73,-148.73,-148.73,-148.73,-148.73,-148.73,-148.73,-148.73,-148.72,-148.72,-148.72,-148.72,-148.72,-148.72,-148.72,-148.72,-148.72,-148.72,-148.71,-148.71,-148.71,-148.71,-148.71,-148.71,-148.71,-148.71,-148.71,-148.71,-148.7,-148.7,-148.7,-148.7,-148.7,-148.7,-148.7,-148.7,-148.7,-148.69,-148.69,-148.69,-148.69,-148.69,-148.69,-148.69,-148.69,-148.69,-148.69,-148.68,-148.68,-148.68,-148.68,-148.68,-148.68,-148.68,-148.68,-148.68,-148.67,-148.67,-148.67,-148.67,-148.67,-148.67,-148.67,-148.67,-148.67,-148.67,-148.66,-148.66,-148.66,-148.66,-148.66,-148.66,-148.66,-148.66,-148.66,-148.65,-148.65,-148.65,-148.65,-148.65,-148.65,-148.65,-148.65,-148.65,-148.64,-148.64,-148.64,-148.64,-148.64,-148.64,-148.64,-148.64,-148.64,-148.63,-148.63,-148.63,-148.63,-148.63,-148.63,-148.63,-148.63,-148.63,-148.63,-148.62,-148.62,-148.62,-148.62,-148.62,-148.62,-148.62,-148.62,-148.62,-148.61,-148.61,-148.61,-148.61,-148.61,-148.61,-148.61,-148.61,-148.61,-148.61,-148.6,-148.6,-148.6,-148.6,-148.6,-148.6,-148.6,-148.6,-148.6,-148.6,-148.59,-148.59,-148.59,-148.59,-148.59,-148.59,-148.59,-148.59,-148.59,-148.59,-148.58,-148.58,-148.58,-148.58,-148.58,-148.58,-148.58,-148.58,-148.58,-148.58,-148.57,-148.57,-148.57,-148.57,-148.57,-148.57,-148.57,-148.57,-148.57,-148.56,-148.56,-148.56,-148.56,-148.56,-148.56,-148.56,-148.56,-148.56,-148.56,-148.55,-148.55,-148.55,-148.55,-148.55,-148.55,-148.55,-148.55,-148.55,-148.55,-148.54,-148.54,-148.54,-148.54,-148.54,-148.54,-148.54,-148.54,-148.54,-148.53,-148.53,-148.53,-148.53,-148.53,-148.53,-148.53,-148.53,-148.53,-148.53,-148.52,-148.52,-148.52,-148.52,-148.52,-148.52,-148.52,-148.52,-148.52,-148.51,-148.51,-148.51,-148.51,-148.51,-148.51,-148.51,-148.51,-148.51,-148.5,-148.5,-148.5,-148.5,-148.5,-148.5,-148.5,-148.5,-148.5,-148.49,-148.49,-148.49,-148.49,-148.49,-148.49,-148.49,-148.49,-148.49,-148.48,-148.48,-148.48,-148.48,-148.48,-148.48,-148.48,-148.48,-148.47,-148.47,-148.47,-148.47,-148.47,-148.47,-148.47,-148.47,-148.47,-148.46,-148.46,-148.46,-148.46,-148.46,-148.46,-148.46,-148.46,-148.46,-148.45,-148.45,-148.45,-148.45,-148.45,-148.45,-148.45,-148.45,-148.45,-148.44,-148.44,-148.44,-148.44,-148.44,-148.44,-148.44,-148.44,-148.43,-148.43,-148.43,-148.43,-148.43,-148.43,-148.43,-148.43,-148.43,-148.42,-148.42,-148.42,-148.42,-148.42,-148.42,-148.42,-148.42,-148.42,-148.41,-148.41,-148.41,-148.41,-148.41,-148.41,-148.41,-148.41,-148.41,-148.4,-148.4,-148.4,-148.4,-148.4,-148.4,-148.4,-148.4,-148.4,-148.39,-148.39,-148.39,-148.39,-148.39,-148.39,-148.39,-148.39,-148.39,-148.38,-148.38,-148.38,-148.38,-148.38,-148.38,-148.38,-148.38,-148.38,-148.37,-148.37,-148.37,-148.37,-148.37,-148.37,-148.37,-148.37,-148.37,-148.36,-148.36,-148.36,-148.36,-148.36,-148.36,-148.36,-148.36,-148.36,-148.36,-148.35,-148.35,-148.35,-148.35,-148.35,-148.35,-148.35,-148.35,-148.35,-148.34,-148.34,-148.34,-148.34,-148.34,-148.34,-148.34,-148.34,-148.34,-148.34,-148.33,-148.33,-148.33,-148.33,-148.33,-148.33,-148.33,-148.33,-148.33,-148.32,-148.32,-148.32,-148.32,-148.32,-148.32,-148.32,-148.32,-148.32,-148.32,-148.31,-148.31,-148.31,-148.31,-148.31,-148.31,-148.31,-148.31,-148.31,-148.31,-148.3,-148.3,-148.3,-148.3,-148.3,-148.3,-148.3,-148.3,-148.3,-148.29,-148.29,-148.29,-148.29,-148.29,-148.29,-148.29,-148.29,-148.29,-148.28,-148.28,-148.28,-148.28,-148.28,-148.28,-148.28,-148.28,-148.28,-148.27,-148.27,-148.27,-148.27,-148.27,-148.27,-148.27,-148.27,-148.27,-148.26,-148.26,-148.26,-148.26,-148.26,-148.26,-148.26,-148.26,-148.26,-148.25,-148.25,-148.25,-148.25,-148.25,-148.25,-148.25,-148.25,-148.25,-148.24,-148.24,-148.24,-148.24,-148.24,-148.24,-148.24,-148.24,-148.24,-148.23,-148.23,-148.23,-148.23,-148.23,-148.23,-148.23,-148.23,-148.23,-148.22,-148.22,-148.22,-148.22,-148.22,-148.22,-148.22,-148.22,-148.22,-148.21,-148.21,-148.21,-148.21,-148.21,-148.21,-148.21,-148.21,-148.21,-148.2,-148.2,-148.2,-148.2,-148.2,-148.2,-148.2,-148.2,-148.2,-148.19,-148.19,-148.19,-148.19,-148.19,-148.19,-148.19,-148.19,-148.18,-148.18,-148.18,-148.18,-148.18,-148.18,-148.18,-148.18,-148.18,-148.17,-148.17,-148.17,-148.17,-148.17,-148.17,-148.17,-148.17,-148.17,-148.16,-148.16,-148.16,-148.16,-148.16,-148.16,-148.16,-148.16,-148.16,-148.15,-148.15,-148.15,-148.15,-148.15,-148.15,-148.15,-148.15,-148.14,-148.14,-148.14,-148.14,-148.14,-148.14,-148.14,-148.14,-148.14,-148.13,-148.13,-148.13,-148.13,-148.13,-148.13,-148.13,-148.13,-148.12,-148.12,-148.12,-148.12,-148.12,-148.12,-148.12,-148.12,-148.12,-148.11,-148.11,-148.11,-148.11,-148.11,-148.11,-148.11,-148.11,-148.1,-148.1,-148.1,-148.1,-148.1,-148.1,-148.1,-148.1,-148.09,-148.09,-148.09,-148.09,-148.09,-148.09,-148.09,-148.09,-148.08,-148.08,-148.08,-148.08,-148.08,-148.08,-148.08,-148.08,-148.08,-148.07,-148.07,-148.07,-148.07,-148.07,-148.07,-148.07,-148.07,-148.06,-148.06,-148.06,-148.06,-148.06,-148.06,-148.06,-148.06,-148.05,-148.05,-148.05,-148.05,-148.05,-148.05,-148.05,-148.05,-148.05,-148.04,-148.04,-148.04,-148.04,-148.04,-148.04,-148.04,-148.04,-148.03,-148.03,-148.03,-148.03,-148.03,-148.03,-148.03,-148.03,-148.03,-148.02,-148.02,-148.02,-148.02,-148.02,-148.02,-148.02,-148.02,-148.02,-148.01,-148.01,-148.01,-148.01,-148.01,-148.01,-148.01,-148.01,-148.01,-148,-148,-148,-148,-148,-148,-148,-148,-147.99,-147.99,-147.99,-147.99,-147.99,-147.99,-147.99,-147.99,-147.99,-147.98,-147.98,-147.98,-147.98,-147.98,-147.98,-147.98,-147.98,-147.98,-147.97,-147.97,-147.97,-147.97,-147.97,-147.97,-147.97,-147.97,-147.97,-147.96,-147.96,-147.96,-147.96,-147.96,-147.96,-147.96,-147.96,-147.96,-147.95,-147.95,-147.95,-147.95,-147.95,-147.95,-147.95,-147.95,-147.95,-147.94,-147.94,-147.94,-147.94,-147.94,-147.94,-147.94,-147.94,-147.93,-147.93,-147.93,-147.93,-147.93,-147.93,-147.93,-147.93,-147.93,-147.92,-147.92,-147.92,-147.92,-147.92,-147.92,-147.92,-147.92,-147.92,-147.91,-147.91,-147.91,-147.91,-147.91,-147.91,-147.91,-147.91,-147.91,-147.9,-147.9,-147.9,-147.9,-147.9,-147.9,-147.9,-147.9,-147.89,-147.89,-147.89,-147.89,-147.89,-147.89,-147.89,-147.89,-147.89,-147.88,-147.88,-147.88,-147.88,-147.88,-147.88,-147.88,-147.88,-147.88,-147.87,-147.87,-147.87,-147.87,-147.87,-147.87,-147.87,-147.87,-147.87,-147.86,-147.86,-147.86,-147.86,-147.86,-147.86,-147.86,-147.86,-147.86,-147.85,-147.85,-147.85,-147.85,-147.85,-147.85,-147.85,-147.85,-147.84,-147.84,-147.84,-147.84,-147.84,-147.84,-147.84,-147.84,-147.84,-147.83,-147.83,-147.83,-147.83,-147.83,-147.83,-147.83,-147.83,-147.83,-147.82,-147.82,-147.82,-147.82,-147.82,-147.82,-147.82,-147.82,-147.82,-147.81,-147.81,-147.81,-147.81,-147.81,-147.81,-147.81,-147.81,-147.8,-147.8,-147.8,-147.8,-147.8,-147.8,-147.8,-147.8,-147.8,-147.79,-147.79,-147.79,-147.79,-147.79,-147.79,-147.79,-147.79,-147.79,-147.78,-147.78,-147.78,-147.78,-147.78,-147.78,-147.78,-147.78,-147.78,-147.77,-147.77,-147.77,-147.77,-147.77,-147.77,-147.77,-147.77,-147.77,-147.76,-147.76,-147.76,-147.76,-147.76,-147.76,-147.76,-147.76,-147.75,-147.75,-147.75,-147.75,-147.75,-147.75,-147.75,-147.75,-147.75,-147.74,-147.74,-147.74,-147.74,-147.74,-147.74,-147.74,-147.74,-147.74,-147.73,-147.73,-147.73,-147.73,-147.73,-147.73,-147.73,-147.73,-147.73,-147.72,-147.72,-147.72,-147.72,-147.72,-147.72,-147.72,-147.72,-147.72,-147.71,-147.71,-147.71,-147.71,-147.71,-147.71,-147.71,-147.71,-147.71,-147.7,-147.7,-147.7,-147.7,-147.7,-147.7,-147.7,-147.7,-147.7,-147.69,-147.69,-147.69,-147.69,-147.69,-147.69,-147.69,-147.69,-147.69,-147.68,-147.68,-147.68,-147.68,-147.68,-147.68,-147.68,-147.68,-147.68,-147.67,-147.67,-147.67,-147.67,-147.67,-147.67,-147.67,-147.67,-147.67,-147.66,-147.66,-147.66,-147.66,-147.66,-147.66,-147.66,-147.66,-147.66,-147.65,-147.65,-147.65,-147.65,-147.65,-147.65,-147.65,-147.65,-147.65,-147.64,-147.64,-147.64,-147.64,-147.64,-147.64,-147.64,-147.64,-147.64,-147.63,-147.63,-147.63,-147.63,-147.63,-147.63,-147.63,-147.63,-147.63,-147.62,-147.62,-147.62,-147.62,-147.62,-147.62,-147.62,-147.62,-147.62,-147.61,-147.61,-147.61,-147.61,-147.61,-147.61,-147.61,-147.61,-147.61,-147.6,-147.6,-147.6,-147.6,-147.6,-147.6,-147.6,-147.6,-147.6,-147.6,-147.59,-147.59,-147.59,-147.59,-147.59,-147.59,-147.59,-147.59,-147.59,-147.58,-147.58,-147.58,-147.58,-147.58,-147.58,-147.58,-147.58,-147.58,-147.57,-147.57,-147.57,-147.57,-147.57,-147.57,-147.57,-147.57,-147.57,-147.57,-147.56,-147.56,-147.56,-147.56,-147.56,-147.56,-147.56,-147.56,-147.56,-147.55,-147.55,-147.55,-147.55,-147.55,-147.55,-147.55,-147.55,-147.55,-147.54,-147.54,-147.54,-147.54,-147.54,-147.54,-147.54,-147.54,-147.54,-147.53,-147.53,-147.53,-147.53,-147.53,-147.53,-147.53,-147.53,-147.53,-147.52,-147.52,-147.52,-147.52,-147.52,-147.52,-147.52,-147.52,-147.52,-147.51,-147.51,-147.51,-147.51,-147.51,-147.51,-147.51,-147.51,-147.51,-147.5,-147.5,-147.5,-147.5,-147.5,-147.5,-147.5,-147.5,-147.5,-147.5,-147.49,-147.49,-147.49,-147.49,-147.49,-147.49,-147.49,-147.49,-147.49,-147.48,-147.48,-147.48,-147.48,-147.48,-147.48,-147.48,-147.48,-147.48,-147.47,-147.47,-147.47,-147.47,-147.47,-147.47,-147.47,-147.47,-147.47,-147.46,-147.46,-147.46,-147.46,-147.46,-147.46,-147.46,-147.46,-147.46,-147.46,-147.45,-147.45,-147.45,-147.45,-147.45,-147.45,-147.45,-147.45,-147.45,-147.44,-147.44,-147.44,-147.44,-147.44,-147.44,-147.44,-147.44,-147.44,-147.44,-147.43,-147.43,-147.43,-147.43,-147.43,-147.43,-147.43,-147.43,-147.43,-147.43,-147.42,-147.42,-147.42,-147.42,-147.42,-147.42,-147.42,-147.42,-147.42,-147.41,-147.41,-147.41,-147.41,-147.41,-147.41,-147.41,-147.41,-147.41,-147.41,-147.4,-147.4,-147.4,-147.4,-147.4,-147.4,-147.4,-147.4,-147.4,-147.4,-147.39,-147.39,-147.39,-147.39,-147.39,-147.39,-147.39,-147.39,-147.39,-147.39,-147.38,-147.38,-147.38,-147.38,-147.38,-147.38,-147.38,-147.38,-147.38,-147.38,-147.38,-147.37,-147.37,-147.37,-147.37,-147.37,-147.37,-147.37,-147.37,-147.37,-147.37,-147.36,-147.36,-147.36,-147.36,-147.36,-147.36,-147.36,-147.36,-147.36,-147.36,-147.35,-147.35,-147.35,-147.35,-147.35,-147.35,-147.35,-147.35,-147.35,-147.35,-147.34,-147.34,-147.34,-147.34,-147.34,-147.34,-147.34,-147.34,-147.34,-147.34,-147.33,-147.33,-147.33,-147.33,-147.33,-147.33,-147.33,-147.33,-147.33,-147.33,-147.32,-147.32,-147.32,-147.32,-147.32,-147.32,-147.32,-147.32,-147.32,-147.31,-147.31,-147.31,-147.31,-147.31,-147.31,-147.31,-147.31,-147.31,-147.31,-147.3,-147.3,-147.3,-147.3,-147.3,-147.3,-147.3,-147.3,-147.3,-147.29,-147.29,-147.29,-147.29,-147.29,-147.29,-147.29,-147.29,-147.29,-147.28,-147.28,-147.28,-147.28,-147.28,-147.28,-147.28,-147.28,-147.28,-147.28,-147.27,-147.27,-147.27,-147.27,-147.27,-147.27,-147.27,-147.27,-147.27,-147.26,-147.26,-147.26,-147.26,-147.26,-147.26,-147.26,-147.26,-147.26,-147.25,-147.25,-147.25,-147.25,-147.25,-147.25,-147.25,-147.25,-147.25,-147.24,-147.24,-147.24,-147.24,-147.24,-147.24,-147.24,-147.24,-147.24,-147.23,-147.23,-147.23,-147.23,-147.23,-147.23,-147.23,-147.23,-147.23,-147.23,-147.22,-147.22,-147.22,-147.22,-147.22,-147.22,-147.22,-147.22,-147.22,-147.21,-147.21,-147.21,-147.21,-147.21,-147.21,-147.21,-147.21,-147.21,-147.2,-147.2,-147.2,-147.2,-147.2,-147.2,-147.2,-147.2,-147.2,-147.19,-147.19,-147.19,-147.19,-147.19,-147.19,-147.19,-147.19,-147.19,-147.18,-147.18,-147.18,-147.18,-147.18,-147.18,-147.18,-147.18,-147.18,-147.18,-147.17,-147.17,-147.17,-147.17,-147.17,-147.17,-147.17,-147.17,-147.17,-147.16,-147.16,-147.16,-147.16,-147.16,-147.16,-147.16,-147.16,-147.16,-147.15,-147.15,-147.15,-147.15,-147.15,-147.15,-147.15,-147.15,-147.15,-147.14,-147.14,-147.14,-147.14,-147.14,-147.14,-147.14,-147.14,-147.14,-147.13,-147.13,-147.13,-147.13,-147.13,-147.13,-147.13,-147.13,-147.12,-147.12,-147.12,-147.12,-147.12,-147.12,-147.12,-147.12,-147.12,-147.11,-147.11,-147.11,-147.11,-147.11,-147.11,-147.11,-147.11,-147.1,-147.1,-147.1,-147.1,-147.1,-147.1,-147.1,-147.1,-147.09,-147.09,-147.09,-147.09,-147.09,-147.09,-147.09,-147.09,-147.09,-147.08,-147.08,-147.08,-147.08,-147.08,-147.08,-147.08,-147.08,-147.07,-147.07,-147.07,-147.07,-147.07,-147.07,-147.07,-147.07,-147.07,-147.06,-147.06,-147.06,-147.06,-147.06,-147.06,-147.06,-147.06,-147.05,-147.05,-147.05,-147.05,-147.05,-147.05,-147.05,-147.05,-147.05,-147.04,-147.04,-147.04,-147.04,-147.04,-147.04,-147.04,-147.04,-147.03,-147.03,-147.03,-147.03,-147.03,-147.03,-147.03,-147.03,-147.03,-147.02,-147.02,-147.02,-147.02,-147.02,-147.02,-147.02,-147.02,-147.02,-147.01,-147.01,-147.01,-147.01,-147.01,-147.01,-147.01,-147.01,-147,-147,-147,-147,-147,-147,-147,-147,-147,-146.99,-146.99,-146.99,-146.99,-146.99,-146.99,-146.99,-146.99,-146.98,-146.98,-146.98,-146.98,-146.98,-146.98,-146.98,-146.98,-146.98,-146.97,-146.97,-146.97,-146.97,-146.97,-146.97,-146.97,-146.97,-146.96,-146.96,-146.96,-146.96,-146.96,-146.96,-146.96,-146.96,-146.96,-146.95,-146.95,-146.95,-146.95,-146.95,-146.95,-146.95,-146.95,-146.94,-146.94,-146.94,-146.94,-146.94,-146.94,-146.94,-146.94,-146.93,-146.93,-146.93,-146.93,-146.93,-146.93,-146.93,-146.93,-146.93,-146.92,-146.92,-146.92,-146.92,-146.92,-146.92,-146.92,-146.92,-146.91,-146.91,-146.91,-146.91,-146.91,-146.91,-146.91,-146.91,-146.91,-146.9,-146.9,-146.9,-146.9,-146.9,-146.9,-146.9,-146.9,-146.89,-146.89,-146.89,-146.89,-146.89,-146.89,-146.89,-146.89,-146.89,-146.88,-146.88,-146.88,-146.88,-146.88,-146.88,-146.88,-146.88,-146.87,-146.87,-146.87,-146.87,-146.87,-146.87,-146.87,-146.87,-146.86,-146.86,-146.86,-146.86,-146.86,-146.86,-146.86,-146.86,-146.86,-146.85,-146.85,-146.85,-146.85,-146.85,-146.85,-146.85,-146.85,-146.84,-146.84,-146.84,-146.84,-146.84,-146.84,-146.84,-146.84,-146.83,-146.83,-146.83,-146.83,-146.83,-146.83,-146.83,-146.83,-146.83,-146.82,-146.82,-146.82,-146.82,-146.82,-146.82,-146.82,-146.82,-146.81,-146.81,-146.81,-146.81,-146.81,-146.81,-146.81,-146.81,-146.8,-146.8,-146.8,-146.8,-146.8,-146.8,-146.8,-146.8,-146.79,-146.79,-146.79,-146.79,-146.79,-146.79,-146.79,-146.79,-146.78,-146.78,-146.78,-146.78,-146.78,-146.78,-146.78,-146.78,-146.77,-146.77,-146.77,-146.77,-146.77,-146.77,-146.77,-146.77,-146.77,-146.76,-146.76,-146.76,-146.76,-146.76,-146.76,-146.76,-146.76,-146.75,-146.75,-146.75,-146.75,-146.75,-146.75,-146.75,-146.74,-146.74,-146.74,-146.74,-146.74,-146.74,-146.74,-146.74,-146.73,-146.73,-146.73,-146.73,-146.73,-146.73,-146.73,-146.73,-146.72,-146.72,-146.72,-146.72,-146.72,-146.72,-146.72,-146.72,-146.71,-146.71,-146.71,-146.71,-146.71,-146.71,-146.71,-146.71,-146.7,-146.7,-146.7,-146.7,-146.7,-146.7,-146.7,-146.7,-146.69,-146.69,-146.69,-146.69,-146.69,-146.69,-146.69,-146.69,-146.68,-146.68,-146.68,-146.68,-146.68,-146.68,-146.68,-146.67,-146.67,-146.67,-146.67,-146.67,-146.67,-146.67,-146.67,-146.66,-146.66,-146.66,-146.66,-146.66,-146.66,-146.66,-146.66,-146.65,-146.65,-146.65,-146.65,-146.65,-146.65,-146.65,-146.65,-146.64,-146.64,-146.64,-146.64,-146.64,-146.64,-146.64,-146.64,-146.64,-146.63,-146.63,-146.63,-146.63,-146.63,-146.63,-146.63,-146.63,-146.62,-146.62,-146.62,-146.62,-146.62,-146.62,-146.62,-146.62,-146.61,-146.61,-146.61,-146.61,-146.61,-146.61,-146.61,-146.61,-146.6,-146.6,-146.6,-146.6,-146.6,-146.6,-146.6,-146.6,-146.59,-146.59,-146.59,-146.59,-146.59,-146.59,-146.59,-146.59,-146.58,-146.58,-146.58,-146.58,-146.58,-146.58,-146.58,-146.58,-146.57,-146.57,-146.57,-146.57,-146.57,-146.57,-146.57,-146.57,-146.57,-146.56,-146.56,-146.56,-146.56,-146.56,-146.56,-146.56,-146.56,-146.55,-146.55,-146.55,-146.55,-146.55,-146.55,-146.55,-146.55,-146.54,-146.54,-146.54,-146.54,-146.54,-146.54,-146.54,-146.54,-146.53,-146.53,-146.53,-146.53,-146.53,-146.53,-146.53,-146.53,-146.52,-146.52,-146.52,-146.52,-146.52,-146.52,-146.52,-146.52,-146.51,-146.51,-146.51,-146.51,-146.51,-146.51,-146.51,-146.51,-146.5,-146.5,-146.5,-146.5,-146.5,-146.5,-146.5,-146.5,-146.49,-146.49,-146.49,-146.49,-146.49,-146.49,-146.49,-146.49,-146.48,-146.48,-146.48,-146.48,-146.48,-146.48,-146.48,-146.48,-146.47,-146.47,-146.47,-146.47,-146.47,-146.47,-146.47,-146.47,-146.46,-146.46,-146.46,-146.46,-146.46,-146.46,-146.46,-146.46,-146.45,-146.45,-146.45,-146.45,-146.45,-146.45,-146.45,-146.45,-146.45,-146.44,-146.44,-146.44,-146.44,-146.44,-146.44,-146.44,-146.44,-146.43,-146.43,-146.43,-146.43,-146.43,-146.43,-146.43,-146.43,-146.42,-146.42,-146.42,-146.42,-146.42,-146.42,-146.42,-146.42,-146.41,-146.41,-146.41,-146.41,-146.41,-146.41,-146.41,-146.41,-146.4,-146.4,-146.4,-146.4,-146.4,-146.4,-146.4,-146.4,-146.4,-146.39,-146.39,-146.39,-146.39,-146.39,-146.39,-146.39,-146.39,-146.38,-146.38,-146.38,-146.38,-146.38,-146.38,-146.38,-146.38,-146.37,-146.37,-146.37,-146.37,-146.37,-146.37,-146.37,-146.37,-146.37,-146.36,-146.36,-146.36,-146.36,-146.36,-146.36,-146.36,-146.36,-146.35,-146.35,-146.35,-146.35,-146.35,-146.35,-146.35,-146.35,-146.35,-146.34,-146.34,-146.34,-146.34,-146.34,-146.34,-146.34,-146.34,-146.34,-146.33,-146.33,-146.33,-146.33,-146.33,-146.33,-146.33,-146.33,-146.33,-146.32,-146.32,-146.32,-146.32,-146.32,-146.32,-146.32,-146.32,-146.31,-146.31,-146.31,-146.31,-146.31,-146.31,-146.31,-146.31,-146.31,-146.3,-146.3,-146.3,-146.3,-146.3,-146.3,-146.3,-146.3,-146.3,-146.29,-146.29,-146.29,-146.29,-146.29,-146.29,-146.29,-146.29,-146.29,-146.28,-146.28,-146.28,-146.28,-146.28,-146.28,-146.28,-146.28,-146.28,-146.27,-146.27,-146.27,-146.27,-146.27,-146.27,-146.27,-146.27,-146.27,-146.26,-146.26,-146.26,-146.26,-146.26,-146.26,-146.26,-146.26,-146.26,-146.25,-146.25,-146.25,-146.25,-146.25,-146.25,-146.25,-146.25,-146.25,-146.24,-146.24,-146.24,-146.24,-146.24,-146.24,-146.24,-146.24,-146.24,-146.23,-146.23,-146.23,-146.23,-146.23,-146.23,-146.23,-146.23,-146.22,-146.22,-146.22,-146.22,-146.22,-146.22,-146.22,-146.22,-146.22,-146.21,-146.21,-146.21,-146.21,-146.21,-146.21,-146.21,-146.21,-146.21,-146.2,-146.2,-146.2,-146.2,-146.2,-146.2,-146.2,-146.2,-146.2,-146.19,-146.19,-146.19,-146.19,-146.19,-146.19,-146.19,-146.19,-146.19,-146.18,-146.18,-146.18,-146.18,-146.18,-146.18,-146.18,-146.18,-146.17,-146.17,-146.17,-146.17,-146.17,-146.17,-146.17,-146.17,-146.17,-146.16,-146.16,-146.16,-146.16,-146.16,-146.16,-146.16,-146.16,-146.16,-146.15,-146.15,-146.15,-146.15,-146.15,-146.15,-146.15,-146.15,-146.15,-146.14,-146.14,-146.14,-146.14,-146.14,-146.14,-146.14,-146.14,-146.13,-146.13,-146.13,-146.13,-146.13,-146.13,-146.13,-146.13,-146.13,-146.12,-146.12,-146.12,-146.12,-146.12,-146.12,-146.12,-146.12,-146.12,-146.11,-146.11,-146.11,-146.11,-146.11,-146.11,-146.11,-146.11,-146.11,-146.1,-146.1,-146.1,-146.1,-146.1,-146.1,-146.1,-146.1,-146.09,-146.09,-146.09,-146.09,-146.09,-146.09,-146.09,-146.09,-146.09,-146.08,-146.08,-146.08,-146.08,-146.08,-146.08,-146.08,-146.08,-146.08,-146.07,-146.07,-146.07,-146.07,-146.07,-146.07,-146.07,-146.07,-146.07,-146.06,-146.06,-146.06,-146.06,-146.06,-146.06,-146.06,-146.06,-146.06,-146.05,-146.05,-146.05,-146.05,-146.05,-146.05,-146.05,-146.05,-146.04,-146.04,-146.04,-146.04,-146.04,-146.04,-146.04,-146.04,-146.04,-146.03,-146.03,-146.03,-146.03,-146.03,-146.03,-146.03,-146.03,-146.02,-146.02,-146.02,-146.02,-146.02,-146.02,-146.02,-146.02,-146.02,-146.01,-146.01,-146.01,-146.01,-146.01,-146.01,-146.01,-146.01,-146,-146,-146,-146,-146,-146,-146,-146,-145.99,-145.99,-145.99,-145.99,-145.99,-145.99,-145.99,-145.99,-145.99,-145.98,-145.98,-145.98,-145.98,-145.98,-145.98,-145.98,-145.98,-145.97,-145.97,-145.97,-145.97,-145.97,-145.97,-145.97,-145.97,-145.96,-145.96,-145.96,-145.96,-145.96,-145.96,-145.96,-145.96,-145.96,-145.95,-145.95,-145.95,-145.95,-145.95,-145.95,-145.95,-145.95,-145.94,-145.94,-145.94,-145.94,-145.94,-145.94,-145.94,-145.94,-145.93,-145.93,-145.93,-145.93,-145.93,-145.93,-145.93,-145.93,-145.93,-145.92,-145.92,-145.92,-145.92,-145.92,-145.92,-145.92,-145.92,-145.91,-145.91,-145.91,-145.91,-145.91,-145.91,-145.91,-145.91,-145.9,-145.9,-145.9,-145.9,-145.9,-145.9,-145.9,-145.9,-145.89,-145.89,-145.89,-145.89,-145.89,-145.89,-145.89,-145.89,-145.89,-145.88,-145.88,-145.88,-145.88,-145.88,-145.88,-145.88,-145.88,-145.87,-145.87,-145.87,-145.87,-145.87,-145.87,-145.87,-145.87,-145.86,-145.86,-145.86,-145.86,-145.86,-145.86,-145.86,-145.86,-145.85,-145.85,-145.85,-145.85,-145.85,-145.85,-145.85,-145.85,-145.84,-145.84,-145.84,-145.84,-145.84,-145.84,-145.84,-145.84,-145.83,-145.83,-145.83,-145.83,-145.83,-145.83,-145.83,-145.83,-145.82,-145.82,-145.82,-145.82,-145.82,-145.82,-145.82,-145.82,-145.81,-145.81,-145.81,-145.81,-145.81,-145.81,-145.81,-145.81,-145.81,-145.8,-145.8,-145.8,-145.8,-145.8,-145.8,-145.8,-145.8,-145.79,-145.79,-145.79,-145.79,-145.79,-145.79,-145.79,-145.79,-145.78,-145.78,-145.78,-145.78,-145.78,-145.78,-145.78,-145.78,-145.77,-145.77,-145.77,-145.77,-145.77,-145.77,-145.77,-145.77,-145.77,-145.76,-145.76,-145.76,-145.76,-145.76,-145.76,-145.76,-145.76,-145.75,-145.75,-145.75,-145.75,-145.75,-145.75,-145.75,-145.75,-145.74,-145.74,-145.74,-145.74,-145.74,-145.74,-145.74,-145.74,-145.73,-145.73,-145.73,-145.73,-145.73,-145.73,-145.73,-145.73,-145.72,-145.72,-145.72,-145.72,-145.72,-145.72,-145.72,-145.72,-145.71,-145.71,-145.71,-145.71,-145.71,-145.71,-145.71,-145.71,-145.7,-145.7,-145.7,-145.7,-145.7,-145.7,-145.7,-145.7,-145.69,-145.69,-145.69,-145.69,-145.69,-145.69,-145.69,-145.69,-145.68,-145.68,-145.68,-145.68,-145.68,-145.68,-145.68,-145.68,-145.67,-145.67,-145.67,-145.67,-145.67,-145.67,-145.67,-145.67,-145.66,-145.66,-145.66,-145.66,-145.66,-145.66,-145.66,-145.66,-145.65,-145.65,-145.65,-145.65,-145.65,-145.65,-145.65,-145.65,-145.64,-145.64,-145.64,-145.64,-145.64,-145.64,-145.64,-145.63,-145.63,-145.63,-145.63,-145.63,-145.63,-145.63,-145.63,-145.62,-145.62,-145.62,-145.62,-145.62,-145.62,-145.62,-145.62,-145.61,-145.61,-145.61,-145.61,-145.61,-145.61,-145.61,-145.61,-145.6,-145.6,-145.6,-145.6,-145.6,-145.6,-145.6,-145.59,-145.59,-145.59,-145.59,-145.59,-145.59,-145.59,-145.59,-145.58,-145.58,-145.58,-145.58,-145.58,-145.58,-145.58,-145.58,-145.57,-145.57,-145.57,-145.57,-145.57,-145.57,-145.57,-145.56,-145.56,-145.56,-145.56,-145.56,-145.56,-145.56,-145.56,-145.55,-145.55,-145.55,-145.55,-145.55,-145.55,-145.55,-145.54,-145.54,-145.54,-145.54,-145.54,-145.54,-145.54,-145.54,-145.53,-145.53,-145.53,-145.53,-145.53,-145.53,-145.53,-145.52,-145.52,-145.52,-145.52,-145.52,-145.52,-145.52,-145.51,-145.51,-145.51,-145.51,-145.51,-145.51,-145.51,-145.51,-145.5,-145.5,-145.5,-145.5,-145.5,-145.5,-145.5,-145.49,-145.49,-145.49,-145.49,-145.49,-145.49,-145.49,-145.48,-145.48,-145.48,-145.48,-145.48,-145.48,-145.48,-145.47,-145.47,-145.47,-145.47,-145.47,-145.47,-145.47,-145.46,-145.46,-145.46,-145.46,-145.46,-145.46,-145.46,-145.45,-145.45,-145.45,-145.45,-145.45,-145.45,-145.45,-145.44,-145.44,-145.44,-145.44,-145.44,-145.44,-145.44,-145.43,-145.43,-145.43,-145.43,-145.43,-145.43,-145.43,-145.42,-145.42,-145.42,-145.42,-145.42,-145.42,-145.42,-145.41,-145.41,-145.41,-145.41,-145.41,-145.41,-145.41,-145.4,-145.4,-145.4,-145.4,-145.4,-145.4,-145.4,-145.39,-145.39,-145.39,-145.39,-145.39,-145.39,-145.39,-145.38,-145.38,-145.38,-145.38,-145.38,-145.38,-145.38,-145.37,-145.37,-145.37,-145.37,-145.37,-145.37,-145.37,-145.36,-145.36,-145.36,-145.36,-145.36,-145.36,-145.36,-145.36,-145.35,-145.35,-145.35,-145.35,-145.35,-145.35,-145.35,-145.34,-145.34,-145.34,-145.34,-145.34,-145.34,-145.34,-145.33,-145.33,-145.33,-145.33,-145.33,-145.33,-145.33,-145.32,-145.32,-145.32,-145.32,-145.32,-145.32,-145.32,-145.31,-145.31,-145.31,-145.31,-145.31,-145.31,-145.31,-145.3,-145.3,-145.3,-145.3,-145.3,-145.3,-145.3,-145.29,-145.29,-145.29,-145.29,-145.29,-145.29,-145.29,-145.28,-145.28,-145.28,-145.28,-145.28,-145.28,-145.28,-145.27,-145.27,-145.27,-145.27,-145.27,-145.27,-145.27,-145.26,-145.26,-145.26,-145.26,-145.26,-145.26,-145.26,-145.25,-145.25,-145.25,-145.25,-145.25,-145.25,-145.25,-145.24,-145.24,-145.24,-145.24,-145.24,-145.24,-145.24,-145.23,-145.23,-145.23,-145.23,-145.23,-145.23,-145.23,-145.23,-145.22,-145.22,-145.22,-145.22,-145.22,-145.22,-145.22,-145.21,-145.21,-145.21,-145.21,-145.21,-145.21,-145.21,-145.2,-145.2,-145.2,-145.2,-145.2,-145.2,-145.2,-145.19,-145.19,-145.19,-145.19,-145.19,-145.19,-145.19,-145.18,-145.18,-145.18,-145.18,-145.18,-145.18,-145.18,-145.18,-145.17,-145.17,-145.17,-145.17,-145.17,-145.17,-145.17,-145.16,-145.16,-145.16,-145.16,-145.16,-145.16,-145.16,-145.16,-145.15,-145.15,-145.15,-145.15,-145.15,-145.15,-145.15,-145.14,-145.14,-145.14,-145.14,-145.14,-145.14,-145.14,-145.13,-145.13,-145.13,-145.13,-145.13,-145.13,-145.13,-145.13,-145.12,-145.12,-145.12,-145.12,-145.12,-145.12,-145.12,-145.11,-145.11,-145.11,-145.11,-145.11,-145.11,-145.11,-145.11,-145.1,-145.1,-145.1,-145.1,-145.1,-145.1,-145.1,-145.1,-145.09,-145.09,-145.09,-145.09,-145.09,-145.09,-145.09,-145.08,-145.08,-145.08,-145.08,-145.08,-145.08,-145.08,-145.08,-145.07,-145.07,-145.07,-145.07,-145.07,-145.07,-145.07,-145.06,-145.06,-145.06,-145.06,-145.06,-145.06,-145.06,-145.06,-145.05,-145.05,-145.05,-145.05,-145.05,-145.05,-145.05,-145.05,-145.04,-145.04,-145.04,-145.04,-145.04,-145.04,-145.04,-145.04,-145.03,-145.03,-145.03,-145.03,-145.03,-145.03,-145.03,-145.03,-145.02,-145.02,-145.02,-145.02,-145.02,-145.02,-145.02,-145.01,-145.01,-145.01,-145.01,-145.01,-145.01,-145.01,-145.01,-145,-145,-145,-145,-145,-145,-145,-145,-144.99,-144.99,-144.99,-144.99,-144.99,-144.99,-144.99,-144.99,-144.98,-144.98,-144.98,-144.98,-144.98,-144.98,-144.98,-144.98,-144.97,-144.97,-144.97,-144.97,-144.97,-144.97,-144.97,-144.97,-144.96,-144.96,-144.96,-144.96,-144.96,-144.96,-144.96,-144.96,-144.95,-144.95,-144.95,-144.95,-144.95,-144.95,-144.95,-144.95,-144.94,-144.94,-144.94,-144.94,-144.94,-144.94,-144.94,-144.94,-144.93,-144.93,-144.93,-144.93,-144.93,-144.93,-144.93,-144.92,-144.92,-144.92,-144.92,-144.92,-144.92,-144.92,-144.92,-144.91,-144.91,-144.91,-144.91,-144.91,-144.91,-144.91,-144.91,-144.9,-144.9,-144.9,-144.9,-144.9,-144.9,-144.9,-144.9,-144.9,-144.89,-144.89,-144.89,-144.89,-144.89,-144.89,-144.89,-144.89,-144.88,-144.88,-144.88,-144.88,-144.88,-144.88,-144.88,-144.88,-144.87,-144.87,-144.87,-144.87,-144.87,-144.87,-144.87,-144.87,-144.86,-144.86,-144.86,-144.86,-144.86,-144.86,-144.86,-144.86,-144.85,-144.85,-144.85,-144.85,-144.85,-144.85,-144.85,-144.85,-144.84,-144.84,-144.84,-144.84,-144.84,-144.84,-144.84,-144.84,-144.83,-144.83,-144.83,-144.83,-144.83,-144.83,-144.83,-144.83,-144.82,-144.82,-144.82,-144.82,-144.82,-144.82,-144.82,-144.82,-144.81,-144.81,-144.81,-144.81,-144.81,-144.81,-144.81,-144.81,-144.8,-144.8,-144.8,-144.8,-144.8,-144.8,-144.8,-144.8,-144.79,-144.79,-144.79,-144.79,-144.79,-144.79,-144.79,-144.79,-144.78,-144.78,-144.78,-144.78,-144.78,-144.78,-144.78,-144.78,-144.77,-144.77,-144.77,-144.77,-144.77,-144.77,-144.77,-144.77,-144.76,-144.76,-144.76,-144.76,-144.76,-144.76,-144.76,-144.76,-144.75,-144.75,-144.75,-144.75,-144.75,-144.75,-144.75,-144.75,-144.74,-144.74,-144.74,-144.74,-144.74,-144.74,-144.74,-144.74,-144.73,-144.73,-144.73,-144.73,-144.73,-144.73,-144.73,-144.73,-144.72,-144.72,-144.72,-144.72,-144.72,-144.72,-144.72,-144.72,-144.71,-144.71,-144.71,-144.71,-144.71,-144.71,-144.71,-144.71,-144.7,-144.7,-144.7,-144.7,-144.7,-144.7,-144.7,-144.7,-144.69,-144.69,-144.69,-144.69,-144.69,-144.69,-144.69,-144.69,-144.68,-144.68,-144.68,-144.68,-144.68,-144.68,-144.68,-144.68,-144.67,-144.67,-144.67,-144.67,-144.67,-144.67,-144.67,-144.67,-144.66,-144.66,-144.66,-144.66,-144.66,-144.66,-144.66,-144.66,-144.65,-144.65,-144.65,-144.65,-144.65,-144.65,-144.65,-144.64,-144.64,-144.64,-144.64,-144.64,-144.64,-144.64,-144.64,-144.63,-144.63,-144.63,-144.63,-144.63,-144.63,-144.63,-144.63,-144.62,-144.62,-144.62,-144.62,-144.62,-144.62,-144.62,-144.62,-144.61,-144.61,-144.61,-144.61,-144.61,-144.61,-144.61,-144.61,-144.6,-144.6,-144.6,-144.6,-144.6,-144.6,-144.6,-144.6,-144.59,-144.59,-144.59,-144.59,-144.59,-144.59,-144.59,-144.58,-144.58,-144.58,-144.58,-144.58,-144.58,-144.58,-144.58,-144.57,-144.57,-144.57,-144.57,-144.57,-144.57,-144.57,-144.57,-144.56,-144.56,-144.56,-144.56,-144.56,-144.56,-144.56,-144.56,-144.55,-144.55,-144.55,-144.55,-144.55,-144.55,-144.55,-144.55,-144.54,-144.54,-144.54,-144.54,-144.54,-144.54,-144.54,-144.54,-144.53,-144.53,-144.53,-144.53,-144.53,-144.53,-144.53,-144.53,-144.52,-144.52,-144.52,-144.52,-144.52,-144.52,-144.52,-144.52,-144.52,-144.51,-144.51,-144.51,-144.51,-144.51,-144.51,-144.51,-144.51,-144.5,-144.5,-144.5,-144.5,-144.5,-144.5,-144.5,-144.5,-144.49,-144.49,-144.49,-144.49,-144.49,-144.49,-144.49,-144.49,-144.48,-144.48,-144.48,-144.48,-144.48,-144.48,-144.48,-144.48,-144.48,-144.47,-144.47,-144.47,-144.47,-144.47,-144.47,-144.47,-144.47,-144.46,-144.46,-144.46,-144.46,-144.46,-144.46,-144.46,-144.46,-144.45,-144.45,-144.45,-144.45,-144.45,-144.45,-144.45,-144.45,-144.45,-144.44,-144.44,-144.44,-144.44,-144.44,-144.44,-144.44,-144.44,-144.43,-144.43,-144.43,-144.43,-144.43,-144.43,-144.43,-144.43,-144.42,-144.42,-144.42,-144.42,-144.42,-144.42,-144.42,-144.42,-144.41,-144.41,-144.41,-144.41,-144.41,-144.41,-144.41,-144.41,-144.4,-144.4,-144.4,-144.4,-144.4,-144.4,-144.4,-144.4,-144.39,-144.39,-144.39,-144.39,-144.39,-144.39,-144.39,-144.39,-144.38,-144.38,-144.38,-144.38,-144.38,-144.38,-144.38,-144.38,-144.37,-144.37,-144.37,-144.37,-144.37,-144.37,-144.37,-144.37,-144.36,-144.36,-144.36,-144.36,-144.36,-144.36,-144.36,-144.36,-144.35,-144.35,-144.35,-144.35,-144.35,-144.35,-144.35,-144.35,-144.34,-144.34,-144.34,-144.34,-144.34,-144.34,-144.34,-144.33,-144.33,-144.33,-144.33,-144.33,-144.33,-144.33,-144.33,-144.32,-144.32,-144.32,-144.32,-144.32,-144.32,-144.32,-144.32,-144.31,-144.31,-144.31,-144.31,-144.31,-144.31,-144.31,-144.3,-144.3,-144.3,-144.3,-144.3,-144.3,-144.3,-144.3,-144.29,-144.29,-144.29,-144.29,-144.29,-144.29,-144.29,-144.29,-144.28,-144.28,-144.28,-144.28,-144.28,-144.28,-144.28,-144.28,-144.27,-144.27,-144.27,-144.27,-144.27,-144.27,-144.27,-144.26,-144.26,-144.26,-144.26,-144.26,-144.26,-144.26,-144.26,-144.25,-144.25,-144.25,-144.25,-144.25,-144.25,-144.25,-144.25,-144.24,-144.24,-144.24,-144.24,-144.24,-144.24,-144.24,-144.24,-144.23,-144.23,-144.23,-144.23,-144.23,-144.23,-144.23,-144.22,-144.22,-144.22,-144.22,-144.22,-144.22,-144.22,-144.22,-144.21,-144.21,-144.21,-144.21,-144.21,-144.21,-144.21,-144.2,-144.2,-144.2,-144.2,-144.2,-144.2,-144.2,-144.2,-144.19,-144.19,-144.19,-144.19,-144.19,-144.19,-144.19,-144.19,-144.18,-144.18,-144.18,-144.18,-144.18,-144.18,-144.18,-144.17,-144.17,-144.17,-144.17,-144.17,-144.17,-144.17,-144.17,-144.16,-144.16,-144.16,-144.16,-144.16,-144.16,-144.16,-144.16,-144.15,-144.15,-144.15,-144.15,-144.15,-144.15,-144.15,-144.15,-144.14,-144.14,-144.14,-144.14,-144.14,-144.14,-144.14,-144.14,-144.13,-144.13,-144.13,-144.13,-144.13,-144.13,-144.13,-144.13,-144.12,-144.12,-144.12,-144.12,-144.12,-144.12,-144.12,-144.12,-144.11,-144.11,-144.11,-144.11,-144.11,-144.11,-144.11,-144.11,-144.1,-144.1,-144.1,-144.1,-144.1,-144.1,-144.1,-144.1,-144.1,-144.09,-144.09,-144.09,-144.09,-144.09,-144.09,-144.09,-144.09,-144.08,-144.08,-144.08,-144.08,-144.08,-144.08,-144.08,-144.08,-144.08,-144.07,-144.07,-144.07,-144.07,-144.07,-144.07,-144.07,-144.07,-144.07,-144.06,-144.06,-144.06,-144.06,-144.06,-144.06,-144.06,-144.06,-144.05,-144.05,-144.05,-144.05,-144.05,-144.05,-144.05,-144.05,-144.04,-144.04,-144.04,-144.04,-144.04,-144.04,-144.04,-144.04,-144.03,-144.03,-144.03,-144.03,-144.03,-144.03,-144.03,-144.03,-144.02,-144.02,-144.02,-144.02,-144.02,-144.02,-144.02,-144.02,-144.01,-144.01,-144.01,-144.01,-144.01,-144.01,-144.01,-144.01,-144,-144,-144,-144,-144,-144,-144,-144,-143.99,-143.99,-143.99,-143.99,-143.99,-143.99,-143.99,-143.99,-143.98,-143.98,-143.98,-143.98,-143.98,-143.98,-143.98,-143.98,-143.97,-143.97,-143.97,-143.97,-143.97,-143.97,-143.97,-143.97,-143.96,-143.96,-143.96,-143.96,-143.96,-143.96,-143.96,-143.96,-143.95,-143.95,-143.95,-143.95,-143.95,-143.95,-143.95,-143.95,-143.94,-143.94,-143.94,-143.94,-143.94,-143.94,-143.94,-143.94,-143.93,-143.93,-143.93,-143.93,-143.93,-143.93,-143.93,-143.93,-143.92,-143.92,-143.92,-143.92,-143.92,-143.92,-143.92,-143.92,-143.91,-143.91,-143.91,-143.91,-143.91,-143.91,-143.91,-143.91,-143.9,-143.9,-143.9,-143.9,-143.9,-143.9,-143.9,-143.9,-143.9,-143.89,-143.89,-143.89,-143.89,-143.89,-143.89,-143.89,-143.89,-143.88,-143.88,-143.88,-143.88,-143.88,-143.88,-143.88,-143.88,-143.87,-143.87,-143.87,-143.87,-143.87,-143.87,-143.87,-143.87,-143.87,-143.86,-143.86,-143.86,-143.86,-143.86,-143.86,-143.86,-143.86,-143.85,-143.85,-143.85,-143.85,-143.85,-143.85,-143.85,-143.85,-143.84,-143.84,-143.84,-143.84,-143.84,-143.84,-143.84,-143.84,-143.83,-143.83,-143.83,-143.83,-143.83,-143.83,-143.83,-143.83,-143.83,-143.82,-143.82,-143.82,-143.82,-143.82,-143.82,-143.82,-143.82,-143.81,-143.81,-143.81,-143.81,-143.81,-143.81,-143.81,-143.81,-143.8,-143.8,-143.8,-143.8,-143.8,-143.8,-143.8,-143.8,-143.8,-143.79,-143.79,-143.79,-143.79,-143.79,-143.79,-143.79,-143.79,-143.78,-143.78,-143.78,-143.78,-143.78,-143.78,-143.78,-143.78,-143.78,-143.77,-143.77,-143.77,-143.77,-143.77,-143.77,-143.77,-143.77,-143.76,-143.76,-143.76,-143.76,-143.76,-143.76,-143.76,-143.76,-143.76,-143.75,-143.75,-143.75,-143.75,-143.75,-143.75,-143.75,-143.75,-143.74,-143.74,-143.74,-143.74,-143.74,-143.74,-143.74,-143.74,-143.74,-143.73,-143.73,-143.73,-143.73,-143.73,-143.73,-143.73,-143.73,-143.72,-143.72,-143.72,-143.72,-143.72,-143.72,-143.72,-143.72,-143.72,-143.71,-143.71,-143.71,-143.71,-143.71,-143.71,-143.71,-143.71,-143.7,-143.7,-143.7,-143.7,-143.7,-143.7,-143.7,-143.7,-143.7,-143.69,-143.69,-143.69,-143.69,-143.69,-143.69,-143.69,-143.69,-143.69,-143.68,-143.68,-143.68,-143.68,-143.68,-143.68,-143.68,-143.68,-143.68,-143.67,-143.67,-143.67,-143.67,-143.67,-143.67,-143.67,-143.67,-143.66,-143.66,-143.66,-143.66,-143.66,-143.66,-143.66,-143.66,-143.66,-143.65,-143.65,-143.65,-143.65,-143.65,-143.65,-143.65,-143.65,-143.65,-143.64,-143.64,-143.64,-143.64,-143.64,-143.64,-143.64,-143.64,-143.63,-143.63,-143.63,-143.63,-143.63,-143.63,-143.63,-143.63,-143.63,-143.62,-143.62,-143.62,-143.62,-143.62,-143.62,-143.62,-143.62,-143.62,-143.61,-143.61,-143.61,-143.61,-143.61,-143.61,-143.61,-143.61,-143.6,-143.6,-143.6,-143.6,-143.6,-143.6,-143.6,-143.6,-143.6,-143.59,-143.59,-143.59,-143.59,-143.59,-143.59,-143.59,-143.59,-143.58,-143.58,-143.58,-143.58,-143.58,-143.58,-143.58,-143.58,-143.58,-143.57,-143.57,-143.57,-143.57,-143.57,-143.57,-143.57,-143.57,-143.56,-143.56,-143.56,-143.56,-143.56,-143.56,-143.56,-143.56,-143.55,-143.55,-143.55,-143.55,-143.55,-143.55,-143.55,-143.55,-143.54,-143.54,-143.54,-143.54,-143.54,-143.54,-143.54,-143.54,-143.53,-143.53,-143.53,-143.53,-143.53,-143.53,-143.53,-143.53,-143.52,-143.52,-143.52,-143.52,-143.52,-143.52,-143.52,-143.52,-143.51,-143.51,-143.51,-143.51,-143.51,-143.51,-143.51,-143.51,-143.5,-143.5,-143.5,-143.5,-143.5,-143.5,-143.5,-143.5,-143.49,-143.49,-143.49,-143.49,-143.49,-143.49,-143.49,-143.49,-143.48,-143.48,-143.48,-143.48,-143.48,-143.48,-143.48,-143.48,-143.47,-143.47,-143.47,-143.47,-143.47,-143.47,-143.47,-143.47,-143.46,-143.46,-143.46,-143.46,-143.46,-143.46,-143.46,-143.46,-143.45,-143.45,-143.45,-143.45,-143.45,-143.45,-143.45,-143.45,-143.44,-143.44,-143.44,-143.44,-143.44,-143.44,-143.44,-143.44,-143.43,-143.43,-143.43,-143.43,-143.43,-143.43,-143.43,-143.43,-143.42,-143.42,-143.42,-143.42,-143.42,-143.42,-143.42,-143.42,-143.41,-143.41,-143.41,-143.41,-143.41,-143.41,-143.41,-143.4,-143.4,-143.4,-143.4,-143.4,-143.4,-143.4,-143.4,-143.39,-143.39,-143.39,-143.39,-143.39,-143.39,-143.39,-143.39,-143.38,-143.38,-143.38,-143.38,-143.38,-143.38,-143.38,-143.38,-143.37,-143.37,-143.37,-143.37,-143.37,-143.37,-143.37,-143.37,-143.36,-143.36,-143.36,-143.36,-143.36,-143.36,-143.36,-143.36,-143.35,-143.35,-143.35,-143.35,-143.35,-143.35,-143.35,-143.35,-143.35,-143.34,-143.34,-143.34,-143.34,-143.34,-143.34,-143.34,-143.34,-143.33,-143.33,-143.33,-143.33,-143.33,-143.33,-143.33,-143.33,-143.33,-143.32,-143.32,-143.32,-143.32,-143.32,-143.32,-143.32,-143.32,-143.31,-143.31,-143.31,-143.31,-143.31,-143.31,-143.31,-143.31,-143.31,-143.3,-143.3,-143.3,-143.3,-143.3,-143.3,-143.3,-143.3,-143.29,-143.29,-143.29,-143.29,-143.29,-143.29,-143.29,-143.29,-143.28,-143.28,-143.28,-143.28,-143.28,-143.28,-143.28,-143.28,-143.28,-143.27,-143.27,-143.27,-143.27,-143.27,-143.27,-143.27,-143.27,-143.26,-143.26,-143.26,-143.26,-143.26,-143.26,-143.26,-143.26,-143.25,-143.25,-143.25,-143.25,-143.25,-143.25,-143.25,-143.25,-143.25,-143.24,-143.24,-143.24,-143.24,-143.24,-143.24,-143.24,-143.24,-143.23,-143.23,-143.23,-143.23,-143.23,-143.23,-143.23,-143.22,-143.22,-143.22,-143.22,-143.22,-143.22,-143.22,-143.22,-143.21,-143.21,-143.21,-143.21,-143.21,-143.21,-143.21,-143.21,-143.2,-143.2,-143.2,-143.2,-143.2,-143.2,-143.2,-143.2,-143.19,-143.19,-143.19,-143.19,-143.19,-143.19,-143.19,-143.19,-143.18,-143.18,-143.18,-143.18,-143.18,-143.18,-143.18,-143.18,-143.17,-143.17,-143.17,-143.17,-143.17,-143.17,-143.17,-143.17,-143.16,-143.16,-143.16,-143.16,-143.16,-143.16,-143.16,-143.15,-143.15,-143.15,-143.15,-143.15,-143.15,-143.15,-143.15,-143.14,-143.14,-143.14,-143.14,-143.14,-143.14,-143.14,-143.13,-143.13,-143.13,-143.13,-143.13,-143.13,-143.13,-143.13,-143.12,-143.12,-143.12,-143.12,-143.12,-143.12,-143.12,-143.11,-143.11,-143.11,-143.11,-143.11,-143.11,-143.11,-143.11,-143.1,-143.1,-143.1,-143.1,-143.1,-143.1,-143.1,-143.09,-143.09,-143.09,-143.09,-143.09,-143.09,-143.09,-143.08,-143.08,-143.08,-143.08,-143.08,-143.08,-143.08,-143.07,-143.07,-143.07,-143.07,-143.07,-143.07,-143.07,-143.06,-143.06,-143.06,-143.06,-143.06,-143.06,-143.06,-143.05,-143.05,-143.05,-143.05,-143.05,-143.05,-143.05,-143.04,-143.04,-143.04,-143.04,-143.04,-143.04,-143.04,-143.03,-143.03,-143.03,-143.03,-143.03,-143.03,-143.03,-143.02,-143.02,-143.02,-143.02,-143.02,-143.02,-143.02,-143.02,-143.01,-143.01,-143.01,-143.01,-143.01,-143.01,-143.01,-143,-143,-143,-143,-143,-143,-143,-142.99,-142.99,-142.99,-142.99,-142.99,-142.99,-142.99,-142.98,-142.98,-142.98,-142.98,-142.98,-142.98,-142.98,-142.98,-142.97,-142.97,-142.97,-142.97,-142.97,-142.97,-142.97,-142.96,-142.96,-142.96,-142.96,-142.96,-142.96,-142.96,-142.95,-142.95,-142.95,-142.95,-142.95,-142.95,-142.95,-142.95,-142.94,-142.94,-142.94,-142.94,-142.94,-142.94,-142.94,-142.93,-142.93,-142.93,-142.93,-142.93,-142.93,-142.93,-142.92,-142.92,-142.92,-142.92,-142.92,-142.92,-142.92,-142.92,-142.91,-142.91,-142.91,-142.91,-142.91,-142.91,-142.91,-142.9,-142.9,-142.9,-142.9,-142.9,-142.9,-142.9,-142.89,-142.89,-142.89,-142.89,-142.89,-142.89,-142.89,-142.88,-142.88,-142.88,-142.88,-142.88,-142.88,-142.88,-142.87,-142.87,-142.87,-142.87,-142.87,-142.87,-142.87,-142.86,-142.86,-142.86,-142.86,-142.86,-142.86,-142.86,-142.86,-142.85,-142.85,-142.85,-142.85,-142.85,-142.85,-142.85,-142.84,-142.84,-142.84,-142.84,-142.84,-142.84,-142.84,-142.83,-142.83,-142.83,-142.83,-142.83,-142.83,-142.83,-142.82,-142.82,-142.82,-142.82,-142.82,-142.82,-142.82,-142.81,-142.81,-142.81,-142.81,-142.81,-142.81,-142.81,-142.81,-142.8,-142.8,-142.8,-142.8,-142.8,-142.8,-142.8,-142.79,-142.79,-142.79,-142.79,-142.79,-142.79,-142.79,-142.78,-142.78,-142.78,-142.78,-142.78,-142.78,-142.78,-142.77,-142.77,-142.77,-142.77,-142.77,-142.77,-142.77,-142.77,-142.76,-142.76,-142.76,-142.76,-142.76,-142.76,-142.76,-142.75,-142.75,-142.75,-142.75,-142.75,-142.75,-142.75,-142.75,-142.74,-142.74,-142.74,-142.74,-142.74,-142.74,-142.74,-142.73,-142.73,-142.73,-142.73,-142.73,-142.73,-142.73,-142.73,-142.72,-142.72,-142.72,-142.72,-142.72,-142.72,-142.72,-142.71,-142.71,-142.71,-142.71,-142.71,-142.71,-142.71,-142.71,-142.7,-142.7,-142.7,-142.7,-142.7,-142.7,-142.7,-142.69,-142.69,-142.69,-142.69,-142.69,-142.69,-142.69,-142.68,-142.68,-142.68,-142.68,-142.68,-142.68,-142.68,-142.67,-142.67,-142.67,-142.67,-142.67,-142.67,-142.67,-142.67,-142.66,-142.66,-142.66,-142.66,-142.66,-142.66,-142.66,-142.65,-142.65,-142.65,-142.65,-142.65,-142.65,-142.65,-142.64,-142.64,-142.64,-142.64,-142.64,-142.64,-142.64,-142.63,-142.63,-142.63,-142.63,-142.63,-142.63,-142.63,-142.62,-142.62,-142.62,-142.62,-142.62,-142.62,-142.62,-142.61,-142.61,-142.61,-142.61,-142.61,-142.61,-142.6,-142.6,-142.6,-142.6,-142.6,-142.6,-142.6,-142.59,-142.59,-142.59,-142.59,-142.59,-142.59,-142.59,-142.58,-142.58,-142.58,-142.58,-142.58,-142.58,-142.58,-142.57,-142.57,-142.57,-142.57,-142.57,-142.57,-142.57,-142.56,-142.56,-142.56,-142.56,-142.56,-142.56,-142.56,-142.55,-142.55,-142.55,-142.55,-142.55,-142.55,-142.54,-142.54,-142.54,-142.54,-142.54,-142.54,-142.54,-142.53,-142.53,-142.53,-142.53,-142.53,-142.53,-142.53,-142.52,-142.52,-142.52,-142.52,-142.52,-142.52,-142.52,-142.51,-142.51,-142.51,-142.51,-142.51,-142.51,-142.5,-142.5,-142.5,-142.5,-142.5,-142.5,-142.5,-142.49,-142.49,-142.49,-142.49,-142.49,-142.49,-142.49,-142.48,-142.48,-142.48,-142.48,-142.48,-142.48,-142.47,-142.47,-142.47,-142.47,-142.47,-142.47,-142.47,-142.46,-142.46,-142.46,-142.46,-142.46,-142.46,-142.46,-142.45,-142.45,-142.45,-142.45,-142.45,-142.45,-142.45,-142.44,-142.44,-142.44,-142.44,-142.44,-142.44,-142.43,-142.43,-142.43,-142.43,-142.43,-142.43,-142.43,-142.42,-142.42,-142.42,-142.42,-142.42,-142.42,-142.42,-142.41,-142.41,-142.41,-142.41,-142.41,-142.41,-142.41,-142.4,-142.4,-142.4,-142.4,-142.4,-142.4,-142.39,-142.39,-142.39,-142.39,-142.39,-142.39,-142.39,-142.38,-142.38,-142.38,-142.38,-142.38,-142.38,-142.38,-142.37,-142.37,-142.37,-142.37,-142.37,-142.37,-142.36,-142.36,-142.36,-142.36,-142.36,-142.36,-142.36,-142.35,-142.35,-142.35,-142.35,-142.35,-142.35,-142.34,-142.34,-142.34,-142.34,-142.34,-142.34,-142.33,-142.33,-142.33,-142.33,-142.33,-142.33,-142.33,-142.32,-142.32,-142.32,-142.32,-142.32,-142.32,-142.31,-142.31,-142.31,-142.31,-142.31,-142.31,-142.3,-142.3,-142.3,-142.3,-142.3,-142.3,-142.3,-142.29,-142.29,-142.29,-142.29,-142.29,-142.29,-142.28,-142.28,-142.28,-142.28,-142.28,-142.28,-142.27,-142.27,-142.27,-142.27,-142.27,-142.27,-142.27,-142.26,-142.26,-142.26,-142.26,-142.26,-142.26,-142.25,-142.25,-142.25,-142.25,-142.25,-142.25,-142.25,-142.24,-142.24,-142.24,-142.24,-142.24,-142.24,-142.23,-142.23,-142.23,-142.23,-142.23,-142.23,-142.23,-142.22,-142.22,-142.22,-142.22,-142.22,-142.22,-142.21,-142.21,-142.21,-142.21,-142.21,-142.21,-142.2,-142.2,-142.2,-142.2,-142.2,-142.2,-142.2,-142.19,-142.19,-142.19,-142.19,-142.19,-142.19,-142.18,-142.18,-142.18,-142.18,-142.18,-142.18,-142.18,-142.17,-142.17,-142.17,-142.17,-142.17,-142.17,-142.16,-142.16,-142.16,-142.16,-142.16,-142.16,-142.15,-142.15,-142.15,-142.15,-142.15,-142.15,-142.15,-142.14,-142.14,-142.14,-142.14,-142.14,-142.14,-142.13,-142.13,-142.13,-142.13,-142.13,-142.13,-142.12,-142.12,-142.12,-142.12,-142.12,-142.12,-142.11,-142.11,-142.11,-142.11,-142.11,-142.11,-142.11,-142.1,-142.1,-142.1,-142.1,-142.1,-142.1,-142.09,-142.09,-142.09,-142.09,-142.09,-142.09,-142.08,-142.08,-142.08,-142.08,-142.08,-142.08,-142.07,-142.07,-142.07,-142.07,-142.07,-142.07,-142.06,-142.06,-142.06,-142.06,-142.06,-142.06,-142.05,-142.05,-142.05,-142.05,-142.05,-142.05,-142.04,-142.04,-142.04,-142.04,-142.04,-142.04,-142.03,-142.03,-142.03,-142.03,-142.03,-142.03,-142.02,-142.02,-142.02,-142.02,-142.02,-142.02,-142.01,-142.01,-142.01,-142.01,-142.01,-142.01,-142,-142,-142,-142,-142,-142,-141.99,-141.99,-141.99,-141.99,-141.99,-141.99,-141.98,-141.98,-141.98,-141.98,-141.98,-141.98,-141.97,-141.97,-141.97,-141.97,-141.97,-141.97,-141.96,-141.96,-141.96,-141.96,-141.96,-141.96,-141.95,-141.95,-141.95,-141.95,-141.95,-141.94,-141.94,-141.94,-141.94,-141.94,-141.94,-141.93,-141.93,-141.93,-141.93,-141.93,-141.93,-141.92,-141.92,-141.92,-141.92,-141.92,-141.92,-141.91,-141.91,-141.91,-141.91,-141.91,-141.9,-141.9,-141.9,-141.9,-141.9,-141.9,-141.89,-141.89,-141.89,-141.89,-141.89,-141.89,-141.88,-141.88,-141.88,-141.88,-141.88,-141.88,-141.87,-141.87,-141.87,-141.87,-141.87,-141.86,-141.86,-141.86,-141.86,-141.86,-141.86,-141.85,-141.85,-141.85,-141.85,-141.85,-141.85,-141.84,-141.84,-141.84,-141.84,-141.84,-141.84,-141.83,-141.83,-141.83,-141.83,-141.83,-141.82,-141.82,-141.82,-141.82,-141.82,-141.82,-141.81,-141.81,-141.81,-141.81,-141.81,-141.81,-141.8,-141.8,-141.8,-141.8,-141.8,-141.8,-141.79,-141.79,-141.79,-141.79,-141.79,-141.79,-141.78,-141.78,-141.78,-141.78,-141.78,-141.77,-141.77,-141.77,-141.77,-141.77,-141.77,-141.76,-141.76,-141.76,-141.76,-141.76,-141.76,-141.75,-141.75,-141.75,-141.75,-141.75,-141.75,-141.74,-141.74,-141.74,-141.74,-141.74,-141.74,-141.73,-141.73,-141.73,-141.73,-141.73,-141.72,-141.72,-141.72,-141.72,-141.72,-141.72,-141.71,-141.71,-141.71,-141.71,-141.71,-141.71,-141.7,-141.7,-141.7,-141.7,-141.7,-141.7,-141.69,-141.69,-141.69,-141.69,-141.69,-141.69,-141.68,-141.68,-141.68,-141.68,-141.68,-141.67,-141.67,-141.67,-141.67,-141.67,-141.67,-141.66,-141.66,-141.66,-141.66,-141.66,-141.66,-141.65,-141.65,-141.65,-141.65,-141.65,-141.65,-141.64,-141.64,-141.64,-141.64,-141.64,-141.63,-141.63,-141.63,-141.63,-141.63,-141.63,-141.62,-141.62,-141.62,-141.62,-141.62,-141.62,-141.61,-141.61,-141.61,-141.61,-141.61,-141.61,-141.6,-141.6,-141.6,-141.6,-141.6,-141.59,-141.59,-141.59,-141.59,-141.59,-141.59,-141.58,-141.58,-141.58,-141.58,-141.58,-141.58,-141.57,-141.57,-141.57,-141.57,-141.57,-141.56,-141.56,-141.56,-141.56,-141.56,-141.56,-141.55,-141.55,-141.55,-141.55,-141.55,-141.55,-141.54,-141.54,-141.54,-141.54,-141.54,-141.53,-141.53,-141.53,-141.53,-141.53,-141.53,-141.52,-141.52,-141.52,-141.52,-141.52,-141.51,-141.51,-141.51,-141.51,-141.51,-141.51,-141.5,-141.5,-141.5,-141.5,-141.5,-141.5,-141.49,-141.49,-141.49,-141.49,-141.49,-141.48,-141.48,-141.48,-141.48,-141.48,-141.48,-141.47,-141.47,-141.47,-141.47,-141.47,-141.46,-141.46,-141.46,-141.46,-141.46,-141.46,-141.45,-141.45,-141.45,-141.45,-141.45,-141.44,-141.44,-141.44,-141.44,-141.44,-141.44,-141.43,-141.43,-141.43,-141.43,-141.43,-141.42,-141.42,-141.42,-141.42,-141.42,-141.42,-141.41,-141.41,-141.41,-141.41,-141.41,-141.41,-141.4,-141.4,-141.4,-141.4,-141.4,-141.39,-141.39,-141.39,-141.39,-141.39,-141.39,-141.38,-141.38,-141.38,-141.38,-141.38,-141.38,-141.37,-141.37,-141.37,-141.37,-141.37,-141.36,-141.36,-141.36,-141.36,-141.36,-141.36,-141.35,-141.35,-141.35,-141.35,-141.35,-141.35,-141.34,-141.34,-141.34,-141.34,-141.34,-141.33,-141.33,-141.33,-141.33,-141.33,-141.33,-141.32,-141.32,-141.32,-141.32,-141.32,-141.32,-141.31,-141.31,-141.31,-141.31,-141.31,-141.31,-141.3,-141.3,-141.3,-141.3,-141.3,-141.29,-141.29,-141.29,-141.29,-141.29,-141.29,-141.28,-141.28,-141.28,-141.28,-141.28,-141.28,-141.27,-141.27,-141.27,-141.27,-141.27,-141.27,-141.26,-141.26,-141.26,-141.26,-141.26,-141.26,-141.25,-141.25,-141.25,-141.25,-141.25,-141.24,-141.24,-141.24,-141.24,-141.24,-141.24,-141.23,-141.23,-141.23,-141.23,-141.23,-141.23,-141.22,-141.22,-141.22,-141.22,-141.22,-141.21,-141.21,-141.21,-141.21,-141.21,-141.21,-141.2,-141.2,-141.2,-141.2,-141.2,-141.2,-141.19,-141.19,-141.19,-141.19,-141.19,-141.19,-141.18,-141.18,-141.18,-141.18,-141.18,-141.18,-141.17,-141.17,-141.17,-141.17,-141.17,-141.16,-141.16,-141.16,-141.16,-141.16,-141.16,-141.15,-141.15,-141.15,-141.15,-141.15,-141.15,-141.14,-141.14,-141.14,-141.14,-141.14,-141.14,-141.13,-141.13,-141.13,-141.13,-141.13,-141.13,-141.12,-141.12,-141.12,-141.12,-141.12,-141.11,-141.11,-141.11,-141.11,-141.11,-141.11,-141.1,-141.1,-141.1,-141.1,-141.1,-141.1,-141.09,-141.09,-141.09,-141.09,-141.09,-141.09,-141.08,-141.08,-141.08,-141.08,-141.08,-141.07,-141.07,-141.07,-141.07,-141.07,-141.07,-141.06,-141.06,-141.06,-141.06,-141.06,-141.06,-141.05,-141.05,-141.05,-141.05,-141.05,-141.05,-141.04,-141.04,-141.04,-141.04,-141.04,-141.03,-141.03,-141.03,-141.03,-141.03,-141.03,-141.02,-141.02,-141.02,-141.02,-141.02,-141.02,-141.01,-141.01,-141.01,-141.01,-141.01,-141.01,-141,-141,-141,-141,-141,-141,-140.99,-140.99,-140.99,-140.99,-140.99,-140.98,-140.98,-140.98,-140.98,-140.98,-140.98,-140.97,-140.97,-140.97,-140.97,-140.97,-140.97,-140.96,-140.96,-140.96,-140.96,-140.96,-140.96,-140.95,-140.95,-140.95,-140.95,-140.95,-140.95,-140.94,-140.94,-140.94,-140.94,-140.94,-140.94,-140.93,-140.93,-140.93,-140.93,-140.93,-140.92,-140.92,-140.92,-140.92,-140.92,-140.92,-140.91,-140.91,-140.91,-140.91,-140.91,-140.91,-140.9,-140.9,-140.9,-140.9,-140.9,-140.9,-140.89,-140.89,-140.89,-140.89,-140.89,-140.89,-140.88,-140.88,-140.88,-140.88,-140.88,-140.87,-140.87,-140.87,-140.87,-140.87,-140.87,-140.86,-140.86,-140.86,-140.86,-140.86,-140.86,-140.85,-140.85,-140.85,-140.85,-140.85,-140.84,-140.84,-140.84,-140.84,-140.84,-140.84,-140.83,-140.83,-140.83,-140.83,-140.83,-140.82,-140.82,-140.82,-140.82,-140.82,-140.82,-140.81,-140.81,-140.81,-140.81,-140.81,-140.8,-140.8,-140.8,-140.8,-140.8,-140.8,-140.79,-140.79,-140.79,-140.79,-140.79,-140.78,-140.78,-140.78,-140.78,-140.78,-140.78,-140.77,-140.77,-140.77,-140.77,-140.77,-140.76,-140.76,-140.76,-140.76,-140.76,-140.76,-140.75,-140.75,-140.75,-140.75,-140.75,-140.75,-140.74,-140.74,-140.74,-140.74,-140.74,-140.73,-140.73,-140.73,-140.73,-140.73,-140.73,-140.72,-140.72,-140.72,-140.72,-140.72,-140.71,-140.71,-140.71,-140.71,-140.71,-140.71,-140.7,-140.7,-140.7,-140.7,-140.7,-140.69,-140.69,-140.69,-140.69,-140.69,-140.69,-140.68,-140.68,-140.68,-140.68,-140.68,-140.67,-140.67,-140.67,-140.67,-140.67,-140.67,-140.66,-140.66,-140.66,-140.66,-140.66,-140.65,-140.65,-140.65,-140.65,-140.65,-140.65,-140.64,-140.64,-140.64,-140.64,-140.64,-140.64,-140.63,-140.63,-140.63,-140.63,-140.63,-140.62,-140.62,-140.62,-140.62,-140.62,-140.62,-140.61,-140.61,-140.61,-140.61,-140.61,-140.6,-140.6,-140.6,-140.6,-140.6,-140.6,-140.59,-140.59,-140.59,-140.59,-140.59,-140.58,-140.58,-140.58,-140.58,-140.58,-140.58,-140.57,-140.57,-140.57,-140.57,-140.57,-140.56,-140.56,-140.56,-140.56,-140.56,-140.56,-140.55,-140.55,-140.55,-140.55,-140.55,-140.54,-140.54,-140.54,-140.54,-140.54,-140.54,-140.53,-140.53,-140.53,-140.53,-140.53,-140.52,-140.52,-140.52,-140.52,-140.52,-140.51,-140.51,-140.51,-140.51,-140.51,-140.51,-140.5,-140.5,-140.5,-140.5,-140.5,-140.49,-140.49,-140.49,-140.49,-140.49,-140.48,-140.48,-140.48,-140.48,-140.48,-140.48,-140.47,-140.47,-140.47,-140.47,-140.47,-140.46,-140.46,-140.46,-140.46,-140.46,-140.46,-140.45,-140.45,-140.45,-140.45,-140.45,-140.44,-140.44,-140.44,-140.44,-140.44,-140.44,-140.43,-140.43,-140.43,-140.43,-140.43,-140.42,-140.42,-140.42,-140.42,-140.42,-140.42,-140.41,-140.41,-140.41,-140.41,-140.41,-140.4,-140.4,-140.4,-140.4,-140.4,-140.4,-140.39,-140.39,-140.39,-140.39,-140.39,-140.38,-140.38,-140.38,-140.38,-140.38,-140.38,-140.37,-140.37,-140.37,-140.37,-140.37,-140.36,-140.36,-140.36,-140.36,-140.36,-140.36,-140.35,-140.35,-140.35,-140.35,-140.35,-140.34,-140.34,-140.34,-140.34,-140.34,-140.34,-140.33,-140.33,-140.33,-140.33,-140.33,-140.32,-140.32,-140.32,-140.32,-140.32,-140.32,-140.31,-140.31,-140.31,-140.31,-140.31,-140.3,-140.3,-140.3,-140.3,-140.3,-140.3,-140.29,-140.29,-140.29,-140.29,-140.29,-140.28,-140.28,-140.28,-140.28,-140.28,-140.27,-140.27,-140.27,-140.27,-140.27,-140.27,-140.26,-140.26,-140.26,-140.26,-140.26,-140.25,-140.25,-140.25,-140.25,-140.25,-140.24,-140.24,-140.24,-140.24,-140.24,-140.24,-140.23,-140.23,-140.23,-140.23,-140.23,-140.22,-140.22,-140.22,-140.22,-140.22,-140.21,-140.21,-140.21,-140.21,-140.21,-140.21,-140.2,-140.2,-140.2,-140.2,-140.2,-140.19,-140.19,-140.19,-140.19,-140.19,-140.19,-140.18,-140.18,-140.18,-140.18,-140.18,-140.17,-140.17,-140.17,-140.17,-140.17,-140.17,-140.16,-140.16,-140.16,-140.16,-140.16,-140.15,-140.15,-140.15,-140.15,-140.15,-140.14,-140.14,-140.14,-140.14,-140.14,-140.14,-140.13,-140.13,-140.13,-140.13,-140.13,-140.13,-140.12,-140.12,-140.12,-140.12,-140.12,-140.11,-140.11,-140.11,-140.11,-140.11,-140.11,-140.1,-140.1,-140.1,-140.1,-140.1,-140.09,-140.09,-140.09,-140.09,-140.09,-140.09,-140.08,-140.08,-140.08,-140.08,-140.08,-140.08,-140.07,-140.07,-140.07,-140.07,-140.07,-140.06,-140.06,-140.06,-140.06,-140.06,-140.06,-140.05,-140.05,-140.05,-140.05,-140.05,-140.04,-140.04,-140.04,-140.04,-140.04,-140.04,-140.03,-140.03,-140.03,-140.03,-140.03,-140.03,-140.02,-140.02,-140.02,-140.02,-140.02,-140.01,-140.01,-140.01,-140.01,-140.01,-140.01,-140,-140,-140,-140,-140,-140,-139.99,-139.99,-139.99,-139.99,-139.99,-139.98,-139.98,-139.98,-139.98,-139.98,-139.98,-139.97,-139.97,-139.97,-139.97,-139.97,-139.97,-139.96,-139.96,-139.96,-139.96,-139.96,-139.96,-139.95,-139.95,-139.95,-139.95,-139.95,-139.94,-139.94,-139.94,-139.94,-139.94,-139.94,-139.93,-139.93,-139.93,-139.93,-139.93,-139.93,-139.92,-139.92,-139.92,-139.92,-139.92,-139.92,-139.91,-139.91,-139.91,-139.91,-139.91,-139.91,-139.9,-139.9,-139.9,-139.9,-139.9,-139.89,-139.89,-139.89,-139.89,-139.89,-139.89,-139.88,-139.88,-139.88,-139.88,-139.88,-139.88,-139.87,-139.87,-139.87,-139.87,-139.87,-139.86,-139.86,-139.86,-139.86,-139.86,-139.86,-139.85,-139.85,-139.85,-139.85,-139.85,-139.85,-139.84,-139.84,-139.84,-139.84,-139.84,-139.84,-139.83,-139.83,-139.83,-139.83,-139.83,-139.82,-139.82,-139.82,-139.82,-139.82,-139.82,-139.81,-139.81,-139.81,-139.81,-139.81,-139.81,-139.8,-139.8,-139.8,-139.8,-139.8,-139.8,-139.79,-139.79,-139.79,-139.79,-139.79,-139.78,-139.78,-139.78,-139.78,-139.78,-139.78,-139.77,-139.77,-139.77,-139.77,-139.77,-139.77,-139.76,-139.76,-139.76,-139.76,-139.76,-139.75,-139.75,-139.75,-139.75,-139.75,-139.75,-139.74,-139.74,-139.74,-139.74,-139.74,-139.74,-139.73,-139.73,-139.73,-139.73,-139.73,-139.73,-139.72,-139.72,-139.72,-139.72,-139.72,-139.71,-139.71,-139.71,-139.71,-139.71,-139.71,-139.7,-139.7,-139.7,-139.7,-139.7,-139.7,-139.69,-139.69,-139.69,-139.69,-139.69,-139.69,-139.68,-139.68,-139.68,-139.68,-139.68,-139.68,-139.67,-139.67,-139.67,-139.67,-139.67,-139.67,-139.66,-139.66,-139.66,-139.66,-139.66,-139.66,-139.65,-139.65,-139.65,-139.65,-139.65,-139.64,-139.64,-139.64,-139.64,-139.64,-139.64,-139.63,-139.63,-139.63,-139.63,-139.63,-139.63,-139.62,-139.62,-139.62,-139.62,-139.62,-139.62,-139.61,-139.61,-139.61,-139.61,-139.61,-139.61,-139.6,-139.6,-139.6,-139.6,-139.6,-139.6,-139.59,-139.59,-139.59,-139.59,-139.59,-139.59,-139.58,-139.58,-139.58,-139.58,-139.58,-139.58,-139.57,-139.57,-139.57,-139.57,-139.57,-139.56,-139.56,-139.56,-139.56,-139.56,-139.56,-139.55,-139.55,-139.55,-139.55,-139.55,-139.55,-139.54,-139.54,-139.54,-139.54,-139.54,-139.54,-139.53,-139.53,-139.53,-139.53,-139.53,-139.52,-139.52,-139.52,-139.52,-139.52,-139.52,-139.51,-139.51,-139.51,-139.51,-139.51,-139.5,-139.5,-139.5,-139.5,-139.5,-139.5,-139.49,-139.49,-139.49,-139.49,-139.49,-139.49,-139.48,-139.48,-139.48,-139.48,-139.48,-139.47,-139.47,-139.47,-139.47,-139.47,-139.47,-139.46,-139.46,-139.46,-139.46,-139.46,-139.45,-139.45,-139.45,-139.45,-139.45,-139.45,-139.44,-139.44,-139.44,-139.44,-139.44,-139.44,-139.43,-139.43,-139.43,-139.43,-139.43,-139.42,-139.42,-139.42,-139.42,-139.42,-139.42,-139.41,-139.41,-139.41,-139.41,-139.41,-139.4,-139.4,-139.4,-139.4,-139.4,-139.4,-139.39,-139.39,-139.39,-139.39,-139.39,-139.39,-139.38,-139.38,-139.38,-139.38,-139.38,-139.37,-139.37,-139.37,-139.37,-139.37,-139.37,-139.36,-139.36,-139.36,-139.36,-139.36,-139.36,-139.35,-139.35,-139.35,-139.35,-139.35,-139.35,-139.34,-139.34,-139.34,-139.34,-139.34,-139.33,-139.33,-139.33,-139.33,-139.33,-139.33,-139.32,-139.32,-139.32,-139.32,-139.32,-139.32,-139.31,-139.31,-139.31,-139.31,-139.31,-139.3,-139.3,-139.3,-139.3,-139.3,-139.3,-139.29,-139.29,-139.29,-139.29,-139.29,-139.29,-139.28,-139.28,-139.28,-139.28,-139.28,-139.27,-139.27,-139.27,-139.27,-139.27,-139.27,-139.26,-139.26,-139.26,-139.26,-139.26,-139.26,-139.25,-139.25,-139.25,-139.25,-139.25,-139.24,-139.24,-139.24,-139.24,-139.24,-139.24,-139.23,-139.23,-139.23,-139.23,-139.23,-139.23,-139.22,-139.22,-139.22,-139.22,-139.22,-139.21,-139.21,-139.21,-139.21,-139.21,-139.21,-139.2,-139.2,-139.2,-139.2,-139.2,-139.2,-139.19,-139.19,-139.19,-139.19,-139.19,-139.18,-139.18,-139.18,-139.18,-139.18,-139.18,-139.17,-139.17,-139.17,-139.17,-139.17,-139.16,-139.16,-139.16,-139.16,-139.16,-139.16,-139.15,-139.15,-139.15,-139.15,-139.15,-139.15,-139.14,-139.14,-139.14,-139.14,-139.14,-139.13,-139.13,-139.13,-139.13,-139.13,-139.13,-139.12,-139.12,-139.12,-139.12,-139.12,-139.12,-139.11,-139.11,-139.11,-139.11,-139.11,-139.11,-139.1,-139.1,-139.1,-139.1,-139.1,-139.09,-139.09,-139.09,-139.09,-139.09,-139.09,-139.08,-139.08,-139.08,-139.08,-139.08,-139.08,-139.07,-139.07,-139.07,-139.07,-139.07,-139.07,-139.06,-139.06,-139.06,-139.06,-139.06,-139.06,-139.05,-139.05,-139.05,-139.05,-139.05,-139.05,-139.04,-139.04,-139.04,-139.04,-139.04,-139.03,-139.03,-139.03,-139.03,-139.03,-139.03,-139.02,-139.02,-139.02,-139.02,-139.02,-139.02,-139.01,-139.01,-139.01,-139.01,-139.01,-139.01,-139,-139,-139,-139,-139,-138.99,-138.99,-138.99,-138.99,-138.99,-138.99,-138.98,-138.98,-138.98,-138.98,-138.98,-138.98,-138.97,-138.97,-138.97,-138.97,-138.97,-138.97,-138.96,-138.96,-138.96,-138.96,-138.96,-138.95,-138.95,-138.95,-138.95,-138.95,-138.95,-138.94,-138.94,-138.94,-138.94,-138.94,-138.94,-138.93,-138.93,-138.93,-138.93,-138.93,-138.93,-138.92,-138.92,-138.92,-138.92,-138.92,-138.92,-138.91,-138.91,-138.91,-138.91,-138.91,-138.9,-138.9,-138.9,-138.9,-138.9,-138.9,-138.89,-138.89,-138.89,-138.89,-138.89,-138.89,-138.88,-138.88,-138.88,-138.88,-138.88,-138.88,-138.87,-138.87,-138.87,-138.87,-138.87,-138.86,-138.86,-138.86,-138.86,-138.86,-138.86,-138.85,-138.85,-138.85,-138.85,-138.85,-138.85,-138.84,-138.84,-138.84,-138.84,-138.84,-138.84,-138.83,-138.83,-138.83,-138.83,-138.83,-138.82,-138.82,-138.82,-138.82,-138.82,-138.82,-138.81,-138.81,-138.81,-138.81,-138.81,-138.8,-138.8,-138.8,-138.8,-138.8,-138.8,-138.79,-138.79,-138.79,-138.79,-138.79,-138.79,-138.78,-138.78,-138.78,-138.78,-138.78,-138.77,-138.77,-138.77,-138.77,-138.77,-138.77,-138.76,-138.76,-138.76,-138.76,-138.76,-138.75,-138.75,-138.75,-138.75,-138.75,-138.75,-138.74,-138.74,-138.74,-138.74,-138.74,-138.73,-138.73,-138.73,-138.73,-138.73,-138.73,-138.72,-138.72,-138.72,-138.72,-138.72,-138.71,-138.71,-138.71,-138.71,-138.71,-138.7,-138.7,-138.7,-138.7,-138.7,-138.7,-138.69,-138.69,-138.69,-138.69,-138.69,-138.68,-138.68,-138.68,-138.68,-138.68,-138.67,-138.67,-138.67,-138.67,-138.67,-138.67,-138.66,-138.66,-138.66,-138.66,-138.66,-138.65,-138.65,-138.65,-138.65,-138.65,-138.64,-138.64,-138.64,-138.64,-138.64,-138.63,-138.63,-138.63,-138.63,-138.63,-138.62,-138.62,-138.62,-138.62,-138.62,-138.62,-138.61,-138.61,-138.61,-138.61,-138.61,-138.6,-138.6,-138.6,-138.6,-138.6,-138.59,-138.59,-138.59,-138.59,-138.59,-138.58,-138.58,-138.58,-138.58,-138.58,-138.57,-138.57,-138.57,-138.57,-138.57,-138.57,-138.56,-138.56,-138.56,-138.56,-138.56,-138.55,-138.55,-138.55,-138.55,-138.55,-138.54,-138.54,-138.54,-138.54,-138.54,-138.53,-138.53,-138.53,-138.53,-138.53,-138.53,-138.52,-138.52,-138.52,-138.52,-138.52,-138.51,-138.51,-138.51,-138.51,-138.51,-138.5,-138.5,-138.5,-138.5,-138.5,-138.49,-138.49,-138.49,-138.49,-138.49,-138.48,-138.48,-138.48,-138.48,-138.48,-138.47,-138.47,-138.47,-138.47,-138.47,-138.46,-138.46,-138.46,-138.46,-138.46,-138.46,-138.45,-138.45,-138.45,-138.45,-138.45,-138.44,-138.44,-138.44,-138.44,-138.44,-138.43,-138.43,-138.43,-138.43,-138.43,-138.42,-138.42,-138.42,-138.42,-138.42,-138.41,-138.41,-138.41,-138.41,-138.41,-138.4,-138.4,-138.4,-138.4,-138.4,-138.39,-138.39,-138.39,-138.39,-138.39,-138.38,-138.38,-138.38,-138.38,-138.38,-138.37,-138.37,-138.37,-138.37,-138.37,-138.36,-138.36,-138.36,-138.36,-138.36,-138.35,-138.35,-138.35,-138.35,-138.35,-138.34,-138.34,-138.34,-138.34,-138.34,-138.33,-138.33,-138.33,-138.33,-138.33,-138.32,-138.32,-138.32,-138.32,-138.32,-138.31,-138.31,-138.31,-138.31,-138.31,-138.3,-138.3,-138.3,-138.3,-138.29,-138.29,-138.29,-138.29,-138.29,-138.28,-138.28,-138.28,-138.28,-138.28,-138.27,-138.27,-138.27,-138.27,-138.27,-138.26,-138.26,-138.26,-138.26,-138.26,-138.25,-138.25,-138.25,-138.25,-138.25,-138.24,-138.24,-138.24,-138.24,-138.24,-138.23,-138.23,-138.23,-138.23,-138.23,-138.22,-138.22,-138.22,-138.22,-138.21,-138.21,-138.21,-138.21,-138.21,-138.2,-138.2,-138.2,-138.2,-138.2,-138.19,-138.19,-138.19,-138.19,-138.19,-138.18,-138.18,-138.18,-138.18,-138.18,-138.17,-138.17,-138.17,-138.17,-138.16,-138.16,-138.16,-138.16,-138.16,-138.15,-138.15,-138.15,-138.15,-138.15,-138.14,-138.14,-138.14,-138.14,-138.13,-138.13,-138.13,-138.13,-138.13,-138.12,-138.12,-138.12,-138.12,-138.12,-138.11,-138.11,-138.11,-138.11,-138.1,-138.1,-138.1,-138.1,-138.1,-138.09,-138.09,-138.09,-138.09,-138.08,-138.08,-138.08,-138.08,-138.08,-138.07,-138.07,-138.07,-138.07,-138.07,-138.06,-138.06,-138.06,-138.06,-138.05,-138.05,-138.05,-138.05,-138.05,-138.04,-138.04,-138.04,-138.04,-138.03,-138.03,-138.03,-138.03,-138.03,-138.02,-138.02,-138.02,-138.02,-138.01,-138.01,-138.01,-138.01,-138.01,-138,-138,-138,-138,-137.99,-137.99,-137.99,-137.99,-137.99,-137.98,-137.98,-137.98,-137.98,-137.98,-137.97,-137.97,-137.97,-137.97,-137.96,-137.96,-137.96,-137.96,-137.96,-137.95,-137.95,-137.95,-137.95,-137.94,-137.94,-137.94,-137.94,-137.94,-137.93,-137.93,-137.93,-137.93,-137.92,-137.92,-137.92,-137.92,-137.92,-137.91,-137.91,-137.91,-137.91,-137.91,-137.9,-137.9,-137.9,-137.9,-137.89,-137.89,-137.89,-137.89,-137.89,-137.88,-137.88,-137.88,-137.88,-137.87,-137.87,-137.87,-137.87,-137.87,-137.86,-137.86,-137.86,-137.86,-137.86,-137.85,-137.85,-137.85,-137.85,-137.84,-137.84,-137.84,-137.84,-137.84,-137.83,-137.83,-137.83,-137.83,-137.83,-137.82,-137.82,-137.82,-137.82,-137.81,-137.81,-137.81,-137.81,-137.81,-137.8,-137.8,-137.8,-137.8,-137.79,-137.79,-137.79,-137.79,-137.79,-137.78,-137.78,-137.78,-137.78,-137.78,-137.77,-137.77,-137.77,-137.77,-137.76,-137.76,-137.76,-137.76,-137.76,-137.75,-137.75,-137.75,-137.75,-137.74,-137.74,-137.74,-137.74,-137.74,-137.73,-137.73,-137.73,-137.73,-137.73,-137.72,-137.72,-137.72,-137.72,-137.71,-137.71,-137.71,-137.71,-137.71,-137.7,-137.7,-137.7,-137.7,-137.7,-137.69,-137.69,-137.69,-137.69,-137.68,-137.68,-137.68,-137.68,-137.68,-137.67,-137.67,-137.67,-137.67,-137.66,-137.66,-137.66,-137.66,-137.66,-137.65,-137.65,-137.65,-137.65,-137.65,-137.64,-137.64,-137.64,-137.64,-137.63,-137.63,-137.63,-137.63,-137.63,-137.62,-137.62,-137.62,-137.62,-137.62,-137.61,-137.61,-137.61,-137.61,-137.6,-137.6,-137.6,-137.6,-137.6,-137.59,-137.59,-137.59,-137.59,-137.59,-137.58,-137.58,-137.58,-137.58,-137.57,-137.57,-137.57,-137.57,-137.57,-137.56,-137.56,-137.56,-137.56,-137.55,-137.55,-137.55,-137.55,-137.55,-137.54,-137.54,-137.54,-137.54,-137.54,-137.53,-137.53,-137.53,-137.53,-137.52,-137.52,-137.52,-137.52,-137.52,-137.51,-137.51,-137.51,-137.51,-137.51,-137.5,-137.5,-137.5,-137.5,-137.49,-137.49,-137.49,-137.49,-137.49,-137.48,-137.48,-137.48,-137.48,-137.47,-137.47,-137.47,-137.47,-137.47,-137.46,-137.46,-137.46,-137.46,-137.46,-137.45,-137.45,-137.45,-137.45,-137.44,-137.44,-137.44,-137.44,-137.44,-137.43,-137.43,-137.43,-137.43,-137.43,-137.42,-137.42,-137.42,-137.42,-137.41,-137.41,-137.41,-137.41,-137.41,-137.4,-137.4,-137.4,-137.4,-137.4,-137.39,-137.39,-137.39,-137.39,-137.38,-137.38,-137.38,-137.38,-137.38,-137.37,-137.37,-137.37,-137.37,-137.37,-137.36,-137.36,-137.36,-137.36,-137.35,-137.35,-137.35,-137.35,-137.35,-137.34,-137.34,-137.34,-137.34,-137.34,-137.33,-137.33,-137.33,-137.33,-137.32,-137.32,-137.32,-137.32,-137.32,-137.31,-137.31,-137.31,-137.31,-137.3,-137.3,-137.3,-137.3,-137.3,-137.29,-137.29,-137.29,-137.29,-137.29,-137.28,-137.28,-137.28,-137.28,-137.27,-137.27,-137.27,-137.27,-137.27,-137.26,-137.26,-137.26,-137.26,-137.26,-137.25,-137.25,-137.25,-137.25,-137.24,-137.24,-137.24,-137.24,-137.24,-137.23,-137.23,-137.23,-137.23,-137.23,-137.22,-137.22,-137.22,-137.22,-137.22,-137.21,-137.21,-137.21,-137.21,-137.2,-137.2,-137.2,-137.2,-137.2,-137.19,-137.19,-137.19,-137.19,-137.19,-137.18,-137.18,-137.18,-137.18,-137.18,-137.17,-137.17,-137.17,-137.17,-137.16,-137.16,-137.16,-137.16,-137.16,-137.15,-137.15,-137.15,-137.15,-137.15,-137.14,-137.14,-137.14,-137.14,-137.14,-137.13,-137.13,-137.13,-137.13,-137.12,-137.12,-137.12,-137.12,-137.12,-137.11,-137.11,-137.11,-137.11,-137.1,-137.1,-137.1,-137.1,-137.1,-137.09,-137.09,-137.09,-137.09,-137.09,-137.08,-137.08,-137.08,-137.08,-137.07,-137.07,-137.07,-137.07,-137.07,-137.06,-137.06,-137.06,-137.06,-137.05,-137.05,-137.05,-137.05,-137.05,-137.04,-137.04,-137.04,-137.04,-137.03,-137.03,-137.03,-137.03,-137.03,-137.02,-137.02,-137.02,-137.02,-137.01,-137.01,-137.01,-137.01,-137.01,-137,-137,-137,-137,-136.99,-136.99,-136.99,-136.99,-136.99,-136.98,-136.98,-136.98,-136.98,-136.97,-136.97,-136.97,-136.97,-136.97,-136.96,-136.96,-136.96,-136.96,-136.95,-136.95,-136.95,-136.95,-136.95,-136.94,-136.94,-136.94,-136.94,-136.93,-136.93,-136.93,-136.93,-136.93,-136.92,-136.92,-136.92,-136.92,-136.91,-136.91,-136.91,-136.91,-136.91,-136.9,-136.9,-136.9,-136.9,-136.89,-136.89,-136.89,-136.89,-136.88,-136.88,-136.88,-136.88,-136.88,-136.87,-136.87,-136.87,-136.87,-136.86,-136.86,-136.86,-136.86,-136.86,-136.85,-136.85,-136.85,-136.85,-136.84,-136.84,-136.84,-136.84,-136.84,-136.83,-136.83,-136.83,-136.83,-136.82,-136.82,-136.82,-136.82,-136.82,-136.81,-136.81,-136.81,-136.81,-136.8,-136.8,-136.8,-136.8,-136.8,-136.79,-136.79,-136.79,-136.79,-136.78,-136.78,-136.78,-136.78,-136.78,-136.77,-136.77,-136.77,-136.77,-136.76,-136.76,-136.76,-136.76,-136.76,-136.75,-136.75,-136.75,-136.75,-136.74,-136.74,-136.74,-136.74,-136.74,-136.73,-136.73,-136.73,-136.73,-136.73,-136.72,-136.72,-136.72,-136.72,-136.71,-136.71,-136.71,-136.71,-136.71,-136.7,-136.7,-136.7,-136.7,-136.69,-136.69,-136.69,-136.69,-136.69,-136.68,-136.68,-136.68,-136.68,-136.67,-136.67,-136.67,-136.67,-136.67,-136.66,-136.66,-136.66,-136.66,-136.65,-136.65,-136.65,-136.65,-136.65,-136.64,-136.64,-136.64,-136.64,-136.63,-136.63,-136.63,-136.63,-136.63,-136.62,-136.62,-136.62,-136.62,-136.61,-136.61,-136.61,-136.61,-136.61,-136.6,-136.6,-136.6,-136.6,-136.6,-136.59,-136.59,-136.59,-136.59,-136.58,-136.58,-136.58,-136.58,-136.58,-136.57,-136.57,-136.57,-136.57,-136.56,-136.56,-136.56,-136.56,-136.56,-136.55,-136.55,-136.55,-136.55,-136.55,-136.54,-136.54,-136.54,-136.54,-136.53,-136.53,-136.53,-136.53,-136.53,-136.52,-136.52,-136.52,-136.52,-136.52,-136.51,-136.51,-136.51,-136.51,-136.5,-136.5,-136.5,-136.5,-136.5,-136.49,-136.49,-136.49,-136.49,-136.48,-136.48,-136.48,-136.48,-136.48,-136.47,-136.47,-136.47,-136.47,-136.46,-136.46,-136.46,-136.46,-136.46,-136.45,-136.45,-136.45,-136.45,-136.44,-136.44,-136.44,-136.44,-136.44,-136.43,-136.43,-136.43,-136.43,-136.42,-136.42,-136.42,-136.42,-136.42,-136.41,-136.41,-136.41,-136.41,-136.4,-136.4,-136.4,-136.4,-136.4,-136.39,-136.39,-136.39,-136.39,-136.38,-136.38,-136.38,-136.38,-136.38,-136.37,-136.37,-136.37,-136.37,-136.37,-136.36,-136.36,-136.36,-136.36,-136.35,-136.35,-136.35,-136.35,-136.35,-136.34,-136.34,-136.34,-136.34,-136.33,-136.33,-136.33,-136.33,-136.33,-136.32,-136.32,-136.32,-136.32,-136.31,-136.31,-136.31,-136.31,-136.31,-136.3,-136.3,-136.3,-136.3,-136.29,-136.29,-136.29,-136.29,-136.29,-136.28,-136.28,-136.28,-136.28,-136.28,-136.27,-136.27,-136.27,-136.27,-136.26,-136.26,-136.26,-136.26,-136.26,-136.25,-136.25,-136.25,-136.25,-136.25,-136.24,-136.24,-136.24,-136.24,-136.23,-136.23,-136.23,-136.23,-136.23,-136.22,-136.22,-136.22,-136.22,-136.21,-136.21,-136.21,-136.21,-136.21,-136.2,-136.2,-136.2,-136.2,-136.2,-136.19,-136.19,-136.19,-136.19,-136.18,-136.18,-136.18,-136.18,-136.18,-136.17,-136.17,-136.17,-136.17,-136.16,-136.16,-136.16,-136.16,-136.16,-136.15,-136.15,-136.15,-136.15,-136.15,-136.14,-136.14,-136.14,-136.14,-136.13,-136.13,-136.13,-136.13,-136.13,-136.12,-136.12,-136.12,-136.12,-136.11,-136.11,-136.11,-136.11,-136.11,-136.1,-136.1,-136.1,-136.1,-136.09,-136.09,-136.09,-136.09,-136.09,-136.08,-136.08,-136.08,-136.08,-136.08,-136.07,-136.07,-136.07,-136.07,-136.06,-136.06,-136.06,-136.06,-136.06,-136.05,-136.05,-136.05,-136.05,-136.04,-136.04,-136.04,-136.04,-136.04,-136.03,-136.03,-136.03,-136.03,-136.03,-136.02,-136.02,-136.02,-136.02,-136.02,-136.01,-136.01,-136.01,-136.01,-136,-136,-136,-136,-136,-135.99,-135.99,-135.99,-135.99,-135.99,-135.98,-135.98,-135.98,-135.98,-135.98,-135.97,-135.97,-135.97,-135.97,-135.96,-135.96,-135.96,-135.96,-135.96,-135.95,-135.95,-135.95,-135.95,-135.95,-135.94,-135.94,-135.94,-135.94,-135.94,-135.93,-135.93,-135.93,-135.93,-135.92,-135.92,-135.92,-135.92,-135.92,-135.91,-135.91,-135.91,-135.91,-135.91,-135.9,-135.9,-135.9,-135.9,-135.9,-135.89,-135.89,-135.89,-135.89,-135.88,-135.88,-135.88,-135.88,-135.88,-135.87,-135.87,-135.87,-135.87,-135.87,-135.86,-135.86,-135.86,-135.86,-135.85,-135.85,-135.85,-135.85,-135.85,-135.84,-135.84,-135.84,-135.84,-135.84,-135.83,-135.83,-135.83,-135.83,-135.82,-135.82,-135.82,-135.82,-135.82,-135.81,-135.81,-135.81,-135.81,-135.8,-135.8,-135.8,-135.8,-135.8,-135.79,-135.79,-135.79,-135.79,-135.79,-135.78,-135.78,-135.78,-135.78,-135.77,-135.77,-135.77,-135.77,-135.77,-135.76,-135.76,-135.76,-135.76,-135.75,-135.75,-135.75,-135.75,-135.75,-135.74,-135.74,-135.74,-135.74,-135.74,-135.73,-135.73,-135.73,-135.73,-135.72,-135.72,-135.72,-135.72,-135.72,-135.71,-135.71,-135.71,-135.71,-135.7,-135.7,-135.7,-135.7,-135.7,-135.69,-135.69,-135.69,-135.69,-135.68,-135.68,-135.68,-135.68,-135.68,-135.67,-135.67,-135.67,-135.67,-135.67,-135.66,-135.66,-135.66,-135.66,-135.65,-135.65,-135.65,-135.65,-135.65,-135.64,-135.64,-135.64,-135.64,-135.63,-135.63,-135.63,-135.63,-135.63,-135.62,-135.62,-135.62,-135.62,-135.61,-135.61,-135.61,-135.61,-135.61,-135.6,-135.6,-135.6,-135.6,-135.59,-135.59,-135.59,-135.59,-135.59,-135.58,-135.58,-135.58,-135.58,-135.57,-135.57,-135.57,-135.57,-135.57,-135.56,-135.56,-135.56,-135.56,-135.55,-135.55,-135.55,-135.55,-135.55,-135.54,-135.54,-135.54,-135.54,-135.53,-135.53,-135.53,-135.53,-135.53,-135.52,-135.52,-135.52,-135.52,-135.51,-135.51,-135.51,-135.51,-135.51,-135.5,-135.5,-135.5,-135.5,-135.49,-135.49,-135.49,-135.49,-135.49,-135.48,-135.48,-135.48,-135.48,-135.47,-135.47,-135.47,-135.47,-135.47,-135.46,-135.46,-135.46,-135.46,-135.45,-135.45,-135.45,-135.45,-135.45,-135.44,-135.44,-135.44,-135.44,-135.43,-135.43,-135.43,-135.43,-135.42,-135.42,-135.42,-135.42,-135.42,-135.41,-135.41,-135.41,-135.41,-135.4,-135.4,-135.4,-135.4,-135.4,-135.39,-135.39,-135.39,-135.39,-135.38,-135.38,-135.38,-135.38,-135.37,-135.37,-135.37,-135.37,-135.37,-135.36,-135.36,-135.36,-135.36,-135.35,-135.35,-135.35,-135.35,-135.35,-135.34,-135.34,-135.34,-135.34,-135.33,-135.33,-135.33,-135.33,-135.32,-135.32,-135.32,-135.32,-135.32,-135.31,-135.31,-135.31,-135.31,-135.3,-135.3,-135.3,-135.3,-135.3,-135.29,-135.29,-135.29,-135.29,-135.28,-135.28,-135.28,-135.28,-135.27,-135.27,-135.27,-135.27,-135.27,-135.26,-135.26,-135.26,-135.26,-135.25,-135.25,-135.25,-135.25,-135.24,-135.24,-135.24,-135.24,-135.24,-135.23,-135.23,-135.23,-135.23,-135.22,-135.22,-135.22,-135.22,-135.21,-135.21,-135.21,-135.21,-135.21,-135.2,-135.2,-135.2,-135.2,-135.19,-135.19,-135.19,-135.19,-135.18,-135.18,-135.18,-135.18,-135.18,-135.17,-135.17,-135.17,-135.17,-135.16,-135.16,-135.16,-135.16,-135.15,-135.15,-135.15,-135.15,-135.15,-135.14,-135.14,-135.14,-135.14,-135.13,-135.13,-135.13,-135.13,-135.13,-135.12,-135.12,-135.12,-135.12,-135.11,-135.11,-135.11,-135.11,-135.11,-135.1,-135.1,-135.1,-135.1,-135.09,-135.09,-135.09,-135.09,-135.08,-135.08,-135.08,-135.08,-135.08,-135.07,-135.07,-135.07,-135.07,-135.06,-135.06,-135.06,-135.06,-135.06,-135.05,-135.05,-135.05,-135.05,-135.04,-135.04,-135.04,-135.04,-135.04,-135.03,-135.03,-135.03,-135.03,-135.02,-135.02,-135.02,-135.02,-135.02,-135.01,-135.01,-135.01,-135.01,-135,-135,-135,-135,-134.99,-134.99,-134.99,-134.99,-134.99,-134.98,-134.98,-134.98,-134.98,-134.97,-134.97,-134.97,-134.97,-134.97,-134.96,-134.96,-134.96,-134.96,-134.96,-134.95,-134.95,-134.95,-134.95,-134.94,-134.94,-134.94,-134.94,-134.94,-134.93,-134.93,-134.93,-134.93,-134.92,-134.92,-134.92,-134.92,-134.92,-134.91,-134.91,-134.91,-134.91,-134.9,-134.9,-134.9,-134.9,-134.9,-134.89,-134.89,-134.89,-134.89,-134.89,-134.88,-134.88,-134.88,-134.88,-134.87,-134.87,-134.87,-134.87,-134.87,-134.86,-134.86,-134.86,-134.86,-134.85,-134.85,-134.85,-134.85,-134.85,-134.84,-134.84,-134.84,-134.84,-134.83,-134.83,-134.83,-134.83,-134.83,-134.82,-134.82,-134.82,-134.82,-134.82,-134.81,-134.81,-134.81,-134.81,-134.8,-134.8,-134.8,-134.8,-134.8,-134.79,-134.79,-134.79,-134.79,-134.79,-134.78,-134.78,-134.78,-134.78,-134.77,-134.77,-134.77,-134.77,-134.77,-134.76,-134.76,-134.76,-134.76,-134.75,-134.75,-134.75,-134.75,-134.75,-134.74,-134.74,-134.74,-134.74,-134.74,-134.73,-134.73,-134.73,-134.73,-134.72,-134.72,-134.72,-134.72,-134.72,-134.71,-134.71,-134.71,-134.71,-134.7,-134.7,-134.7,-134.7,-134.7,-134.69,-134.69,-134.69,-134.69,-134.68,-134.68,-134.68,-134.68,-134.68,-134.67,-134.67,-134.67,-134.67,-134.66,-134.66,-134.66,-134.66,-134.66,-134.65,-134.65,-134.65,-134.65,-134.64,-134.64,-134.64,-134.64,-134.64,-134.63,-134.63,-134.63,-134.63,-134.62,-134.62,-134.62,-134.62,-134.62,-134.61,-134.61,-134.61,-134.61,-134.6,-134.6,-134.6,-134.6,-134.59,-134.59,-134.59,-134.59,-134.59,-134.58,-134.58,-134.58,-134.58,-134.57,-134.57,-134.57,-134.57,-134.57,-134.56,-134.56,-134.56,-134.56,-134.55,-134.55,-134.55,-134.55,-134.54,-134.54,-134.54,-134.54,-134.54,-134.53,-134.53,-134.53,-134.53,-134.52,-134.52,-134.52,-134.52,-134.51,-134.51,-134.51,-134.51,-134.5,-134.5,-134.5,-134.5,-134.5,-134.49,-134.49,-134.49,-134.49,-134.48,-134.48,-134.48,-134.48,-134.47,-134.47,-134.47,-134.47,-134.46,-134.46,-134.46,-134.46,-134.46,-134.45,-134.45,-134.45,-134.45,-134.44,-134.44,-134.44,-134.44,-134.43,-134.43,-134.43,-134.43,-134.42,-134.42,-134.42,-134.42,-134.41,-134.41,-134.41,-134.41,-134.4,-134.4,-134.4,-134.4,-134.4,-134.39,-134.39,-134.39,-134.39,-134.38,-134.38,-134.38,-134.38,-134.37,-134.37,-134.37,-134.37,-134.36,-134.36,-134.36,-134.36,-134.35,-134.35,-134.35,-134.35,-134.34,-134.34,-134.34,-134.34,-134.33,-134.33,-134.33,-134.33,-134.32,-134.32,-134.32,-134.32,-134.31,-134.31,-134.31,-134.31,-134.3,-134.3,-134.3,-134.3,-134.29,-134.29,-134.29,-134.29,-134.28,-134.28,-134.28,-134.28,-134.27,-134.27,-134.27,-134.27,-134.26,-134.26,-134.26,-134.26,-134.25,-134.25,-134.25,-134.25,-134.24,-134.24,-134.24,-134.24,-134.23,-134.23,-134.23,-134.23,-134.22,-134.22,-134.22,-134.22,-134.22,-134.21,-134.21,-134.21,-134.21,-134.2,-134.2,-134.2,-134.2,-134.19,-134.19,-134.19,-134.19,-134.18,-134.18,-134.18,-134.18,-134.17,-134.17,-134.17,-134.17,-134.16,-134.16,-134.16,-134.16,-134.15,-134.15,-134.15,-134.15,-134.14,-134.14,-134.14,-134.14,-134.13,-134.13,-134.13,-134.13,-134.12,-134.12,-134.12,-134.12,-134.11,-134.11,-134.11,-134.11,-134.11,-134.1,-134.1,-134.1,-134.1,-134.09,-134.09,-134.09,-134.09,-134.08,-134.08,-134.08,-134.08,-134.07,-134.07,-134.07,-134.07,-134.06,-134.06,-134.06,-134.06,-134.05,-134.05,-134.05,-134.05,-134.05,-134.04,-134.04,-134.04,-134.04,-134.03,-134.03,-134.03,-134.03,-134.02,-134.02,-134.02,-134.02,-134.01,-134.01,-134.01,-134.01,-134,-134,-134,-134,-134,-133.99,-133.99,-133.99,-133.99,-133.98,-133.98,-133.98,-133.98,-133.97,-133.97,-133.97,-133.97,-133.96,-133.96,-133.96,-133.96,-133.95,-133.95,-133.95,-133.95,-133.94,-133.94,-133.94,-133.94,-133.94,-133.93,-133.93,-133.93,-133.93,-133.92,-133.92,-133.92,-133.92,-133.91,-133.91,-133.91,-133.91,-133.9,-133.9,-133.9,-133.9,-133.89,-133.89,-133.89,-133.89,-133.88,-133.88,-133.88,-133.88,-133.88,-133.87,-133.87,-133.87,-133.87,-133.86,-133.86,-133.86,-133.86,-133.85,-133.85,-133.85,-133.85,-133.84,-133.84,-133.84,-133.84,-133.83,-133.83,-133.83,-133.83,-133.82,-133.82,-133.82,-133.82,-133.82,-133.81,-133.81,-133.81,-133.81,-133.8,-133.8,-133.8,-133.8,-133.79,-133.79,-133.79,-133.79,-133.78,-133.78,-133.78,-133.78,-133.78,-133.77,-133.77,-133.77,-133.77,-133.76,-133.76,-133.76,-133.76,-133.75,-133.75,-133.75,-133.75,-133.75,-133.74,-133.74,-133.74,-133.74,-133.73,-133.73,-133.73,-133.73,-133.72,-133.72,-133.72,-133.72,-133.71,-133.71,-133.71,-133.71,-133.71,-133.7,-133.7,-133.7,-133.7,-133.69,-133.69,-133.69,-133.69,-133.68,-133.68,-133.68,-133.68,-133.67,-133.67,-133.67,-133.67,-133.67,-133.66,-133.66,-133.66,-133.66,-133.65,-133.65,-133.65,-133.65,-133.64,-133.64,-133.64,-133.64,-133.63,-133.63,-133.63,-133.63,-133.63,-133.62,-133.62,-133.62,-133.62,-133.61,-133.61,-133.61,-133.61,-133.6,-133.6,-133.6,-133.6,-133.6,-133.59,-133.59,-133.59,-133.59,-133.58,-133.58,-133.58,-133.58,-133.57,-133.57,-133.57,-133.57,-133.57,-133.56,-133.56,-133.56,-133.56,-133.55,-133.55,-133.55,-133.55,-133.54,-133.54,-133.54,-133.54,-133.54,-133.53,-133.53,-133.53,-133.53,-133.52,-133.52,-133.52,-133.52,-133.52,-133.51,-133.51,-133.51,-133.51,-133.5,-133.5,-133.5,-133.5,-133.49,-133.49,-133.49,-133.49,-133.49,-133.48,-133.48,-133.48,-133.48,-133.47,-133.47,-133.47,-133.47,-133.46,-133.46,-133.46,-133.46,-133.46,-133.45,-133.45,-133.45,-133.45,-133.44,-133.44,-133.44,-133.44,-133.43,-133.43,-133.43,-133.43,-133.43,-133.42,-133.42,-133.42,-133.42,-133.41,-133.41,-133.41,-133.41,-133.4,-133.4,-133.4,-133.4,-133.39,-133.39,-133.39,-133.39,-133.39,-133.38,-133.38,-133.38,-133.38,-133.37,-133.37,-133.37,-133.37,-133.36,-133.36,-133.36,-133.36,-133.35,-133.35,-133.35,-133.35,-133.35,-133.34,-133.34,-133.34,-133.34,-133.33,-133.33,-133.33,-133.33,-133.32,-133.32,-133.32,-133.32,-133.32,-133.31,-133.31,-133.31,-133.31,-133.3,-133.3,-133.3,-133.3,-133.29,-133.29,-133.29,-133.29,-133.29,-133.28,-133.28,-133.28,-133.28,-133.27,-133.27,-133.27,-133.27,-133.26,-133.26,-133.26,-133.26,-133.26,-133.25,-133.25,-133.25,-133.25,-133.24,-133.24,-133.24,-133.24,-133.24,-133.23,-133.23,-133.23,-133.23,-133.22,-133.22,-133.22,-133.22,-133.22,-133.21,-133.21,-133.21,-133.21,-133.21,-133.2,-133.2,-133.2,-133.2,-133.19,-133.19,-133.19,-133.19,-133.19,-133.18,-133.18,-133.18,-133.18,-133.17,-133.17,-133.17,-133.17,-133.17,-133.16,-133.16,-133.16,-133.16,-133.15,-133.15,-133.15,-133.15,-133.15,-133.14,-133.14,-133.14,-133.14,-133.13,-133.13,-133.13,-133.13,-133.13,-133.12,-133.12,-133.12,-133.12,-133.11,-133.11,-133.11,-133.11,-133.11,-133.1,-133.1,-133.1,-133.1,-133.09,-133.09,-133.09,-133.09,-133.09,-133.08,-133.08,-133.08,-133.08,-133.07,-133.07,-133.07,-133.07,-133.07,-133.06,-133.06,-133.06,-133.06,-133.05,-133.05,-133.05,-133.05,-133.05,-133.04,-133.04,-133.04,-133.04,-133.03,-133.03,-133.03,-133.03,-133.03,-133.02,-133.02,-133.02,-133.02,-133.01,-133.01,-133.01,-133.01,-133.01,-133,-133,-133,-133,-132.99,-132.99,-132.99,-132.99,-132.99,-132.98,-132.98,-132.98,-132.98,-132.97,-132.97,-132.97,-132.97,-132.97,-132.96,-132.96,-132.96,-132.96,-132.95,-132.95,-132.95,-132.95,-132.95,-132.94,-132.94,-132.94,-132.94,-132.93,-132.93,-132.93,-132.93,-132.93,-132.92,-132.92,-132.92,-132.92,-132.91,-132.91,-132.91,-132.91,-132.91,-132.9,-132.9,-132.9,-132.9,-132.9,-132.89,-132.89,-132.89,-132.89,-132.88,-132.88,-132.88,-132.88,-132.88,-132.87,-132.87,-132.87,-132.87,-132.86,-132.86,-132.86,-132.86,-132.86,-132.85,-132.85,-132.85,-132.85,-132.84,-132.84,-132.84,-132.84,-132.84,-132.83,-132.83,-132.83,-132.83,-132.83,-132.82,-132.82,-132.82,-132.82,-132.81,-132.81,-132.81,-132.81,-132.81,-132.8,-132.8,-132.8,-132.8,-132.79,-132.79,-132.79,-132.79,-132.79,-132.78,-132.78,-132.78,-132.78,-132.77,-132.77,-132.77,-132.77,-132.77,-132.76,-132.76,-132.76,-132.76,-132.75,-132.75,-132.75,-132.75,-132.75,-132.74,-132.74,-132.74,-132.74,-132.73,-132.73,-132.73,-132.73,-132.73,-132.72,-132.72,-132.72,-132.72,-132.72,-132.71,-132.71,-132.71,-132.71,-132.7,-132.7,-132.7,-132.7,-132.7,-132.69,-132.69,-132.69,-132.69,-132.68,-132.68,-132.68,-132.68,-132.68,-132.67,-132.67,-132.67,-132.67,-132.67,-132.66,-132.66,-132.66,-132.66,-132.65,-132.65,-132.65,-132.65,-132.65,-132.64,-132.64,-132.64,-132.64,-132.63,-132.63,-132.63,-132.63,-132.63,-132.62,-132.62,-132.62,-132.62,-132.62,-132.61,-132.61,-132.61,-132.61,-132.6,-132.6,-132.6,-132.6,-132.6,-132.59,-132.59,-132.59,-132.59,-132.59,-132.58,-132.58,-132.58,-132.58,-132.57,-132.57,-132.57,-132.57,-132.57,-132.56,-132.56,-132.56,-132.56,-132.56,-132.55,-132.55,-132.55,-132.55,-132.54,-132.54,-132.54,-132.54,-132.54,-132.53,-132.53,-132.53,-132.53,-132.53,-132.52,-132.52,-132.52,-132.52,-132.51,-132.51,-132.51,-132.51,-132.51,-132.5,-132.5,-132.5,-132.5,-132.49,-132.49,-132.49,-132.49,-132.49,-132.48,-132.48,-132.48,-132.48,-132.47,-132.47,-132.47,-132.47,-132.46,-132.46,-132.46,-132.46,-132.46,-132.45,-132.45,-132.45,-132.45,-132.44,-132.44,-132.44,-132.44,-132.44,-132.43,-132.43,-132.43,-132.43,-132.42,-132.42,-132.42,-132.42,-132.42,-132.41,-132.41,-132.41,-132.41,-132.4,-132.4,-132.4,-132.4,-132.39,-132.39,-132.39,-132.39,-132.39,-132.38,-132.38,-132.38,-132.38,-132.37,-132.37,-132.37,-132.37,-132.37,-132.36,-132.36,-132.36,-132.36,-132.35,-132.35,-132.35,-132.35,-132.34,-132.34,-132.34,-132.34,-132.34,-132.33,-132.33,-132.33,-132.33,-132.32,-132.32,-132.32,-132.32,-132.31,-132.31,-132.31,-132.31,-132.31,-132.3,-132.3,-132.3,-132.3,-132.29,-132.29,-132.29,-132.29,-132.28,-132.28,-132.28,-132.28,-132.28,-132.27,-132.27,-132.27,-132.27,-132.26,-132.26,-132.26,-132.26,-132.25,-132.25,-132.25,-132.25,-132.24,-132.24,-132.24,-132.24,-132.24,-132.23,-132.23,-132.23,-132.23,-132.22,-132.22,-132.22,-132.22,-132.21,-132.21,-132.21,-132.21,-132.2,-132.2,-132.2,-132.2,-132.2,-132.19,-132.19,-132.19,-132.19,-132.18,-132.18,-132.18,-132.18,-132.17,-132.17,-132.17,-132.17,-132.16,-132.16,-132.16,-132.16,-132.15,-132.15,-132.15,-132.15,-132.15,-132.14,-132.14,-132.14,-132.14,-132.13,-132.13,-132.13,-132.13,-132.12,-132.12,-132.12,-132.12,-132.11,-132.11,-132.11,-132.11,-132.1,-132.1,-132.1,-132.1,-132.09,-132.09,-132.09,-132.09,-132.08,-132.08,-132.08,-132.08,-132.07,-132.07,-132.07,-132.07,-132.06,-132.06,-132.06,-132.06,-132.05,-132.05,-132.05,-132.05,-132.05,-132.04,-132.04,-132.04,-132.04,-132.03,-132.03,-132.03,-132.03,-132.02,-132.02,-132.02,-132.02,-132.01,-132.01,-132.01,-132.01,-132,-132,-132,-132,-131.99,-131.99,-131.99,-131.99,-131.98,-131.98,-131.98,-131.98,-131.98,-131.97,-131.97,-131.97,-131.97,-131.96,-131.96,-131.96,-131.96,-131.95,-131.95,-131.95,-131.95,-131.94,-131.94,-131.94,-131.94,-131.94,-131.93,-131.93,-131.93,-131.93,-131.92,-131.92,-131.92,-131.92,-131.91,-131.91,-131.91,-131.91,-131.9,-131.9,-131.9,-131.9,-131.9,-131.89,-131.89,-131.89,-131.89,-131.88,-131.88,-131.88,-131.88,-131.87,-131.87,-131.87,-131.87,-131.86,-131.86,-131.86,-131.86,-131.85,-131.85,-131.85,-131.85,-131.85,-131.84,-131.84,-131.84,-131.84,-131.83,-131.83,-131.83,-131.83,-131.82,-131.82,-131.82,-131.82,-131.81,-131.81,-131.81,-131.81,-131.8,-131.8,-131.8,-131.8,-131.79,-131.79,-131.79,-131.79,-131.79,-131.78,-131.78,-131.78,-131.78,-131.77,-131.77,-131.77,-131.77,-131.76,-131.76,-131.76,-131.76,-131.75,-131.75,-131.75,-131.75,-131.74,-131.74,-131.74,-131.74,-131.73,-131.73,-131.73,-131.73,-131.72,-131.72,-131.72,-131.72,-131.72,-131.71,-131.71,-131.71,-131.71,-131.7,-131.7,-131.7,-131.7,-131.69,-131.69,-131.69,-131.69,-131.68,-131.68,-131.68,-131.68,-131.67,-131.67,-131.67,-131.67,-131.66,-131.66,-131.66,-131.66,-131.65,-131.65,-131.65,-131.65,-131.65,-131.64,-131.64,-131.64,-131.64,-131.63,-131.63,-131.63,-131.63,-131.62,-131.62,-131.62,-131.62,-131.61,-131.61,-131.61,-131.61,-131.6,-131.6,-131.6,-131.6,-131.59,-131.59,-131.59,-131.59,-131.58,-131.58,-131.58,-131.58,-131.57,-131.57,-131.57,-131.57,-131.56,-131.56,-131.56,-131.56,-131.56,-131.55,-131.55,-131.55,-131.55,-131.54,-131.54,-131.54,-131.54,-131.53,-131.53,-131.53,-131.53,-131.52,-131.52,-131.52,-131.52,-131.51,-131.51,-131.51,-131.51,-131.51,-131.5,-131.5,-131.5,-131.5,-131.49,-131.49,-131.49,-131.49,-131.48,-131.48,-131.48,-131.48,-131.47,-131.47,-131.47,-131.47,-131.46,-131.46,-131.46,-131.46,-131.46,-131.45,-131.45,-131.45,-131.45,-131.44,-131.44,-131.44,-131.44,-131.43,-131.43,-131.43,-131.43,-131.42,-131.42,-131.42,-131.42,-131.41,-131.41,-131.41,-131.41,-131.41,-131.4,-131.4,-131.4,-131.4,-131.39,-131.39,-131.39,-131.39,-131.38,-131.38,-131.38,-131.38,-131.37,-131.37,-131.37,-131.37,-131.36,-131.36,-131.36,-131.36,-131.35,-131.35,-131.35,-131.35,-131.34,-131.34,-131.34,-131.34,-131.34,-131.33,-131.33,-131.33,-131.33,-131.32,-131.32,-131.32,-131.32,-131.31,-131.31,-131.31,-131.31,-131.3,-131.3,-131.3,-131.3,-131.29,-131.29,-131.29,-131.29,-131.28,-131.28,-131.28,-131.28,-131.27,-131.27,-131.27,-131.27,-131.26,-131.26,-131.26,-131.26,-131.25,-131.25,-131.25,-131.25,-131.25,-131.24,-131.24,-131.24,-131.24,-131.23,-131.23,-131.23,-131.23,-131.22,-131.22,-131.22,-131.22,-131.21,-131.21,-131.21,-131.21,-131.2,-131.2,-131.2,-131.2,-131.19,-131.19,-131.19,-131.19,-131.19,-131.18,-131.18,-131.18,-131.18,-131.17,-131.17,-131.17,-131.17,-131.16,-131.16,-131.16,-131.16,-131.15,-131.15,-131.15,-131.15,-131.14,-131.14,-131.14,-131.14,-131.14,-131.13,-131.13,-131.13,-131.13,-131.12,-131.12,-131.12,-131.12,-131.11,-131.11,-131.11,-131.11,-131.1,-131.1,-131.1,-131.1,-131.1,-131.09,-131.09,-131.09,-131.09,-131.08,-131.08,-131.08,-131.08,-131.07,-131.07,-131.07,-131.07,-131.06,-131.06,-131.06,-131.06,-131.06,-131.05,-131.05,-131.05,-131.05,-131.04,-131.04,-131.04,-131.04,-131.03,-131.03,-131.03,-131.03,-131.03,-131.02,-131.02,-131.02,-131.02,-131.01,-131.01,-131.01,-131.01,-131,-131,-131,-131,-131,-130.99,-130.99,-130.99,-130.99,-130.98,-130.98,-130.98,-130.98,-130.97,-130.97,-130.97,-130.97,-130.96,-130.96,-130.96,-130.96,-130.96,-130.95,-130.95,-130.95,-130.95,-130.94,-130.94,-130.94,-130.94,-130.93,-130.93,-130.93,-130.93,-130.93,-130.92,-130.92,-130.92,-130.92,-130.91,-130.91,-130.91,-130.91,-130.9,-130.9,-130.9,-130.9,-130.9,-130.89,-130.89,-130.89,-130.89,-130.88,-130.88,-130.88,-130.88,-130.87,-130.87,-130.87,-130.87,-130.87,-130.86,-130.86,-130.86,-130.86,-130.85,-130.85,-130.85,-130.85,-130.84,-130.84,-130.84,-130.84,-130.83,-130.83,-130.83,-130.83,-130.83,-130.82,-130.82,-130.82,-130.82,-130.81,-130.81,-130.81,-130.81,-130.8,-130.8,-130.8,-130.8,-130.8,-130.79,-130.79,-130.79,-130.79,-130.78,-130.78,-130.78,-130.78,-130.77,-130.77,-130.77,-130.77,-130.77,-130.76,-130.76,-130.76,-130.76,-130.75,-130.75,-130.75,-130.75,-130.74,-130.74,-130.74,-130.74,-130.74,-130.73,-130.73,-130.73,-130.73,-130.72,-130.72,-130.72,-130.72,-130.72,-130.71,-130.71,-130.71,-130.71,-130.7,-130.7,-130.7,-130.7,-130.69,-130.69,-130.69,-130.69,-130.69,-130.68,-130.68,-130.68,-130.68,-130.67,-130.67,-130.67,-130.67,-130.67,-130.66,-130.66,-130.66,-130.66,-130.65,-130.65,-130.65,-130.65,-130.64,-130.64,-130.64,-130.64,-130.64,-130.63,-130.63,-130.63,-130.63,-130.62,-130.62,-130.62,-130.62,-130.61,-130.61,-130.61,-130.61,-130.61,-130.6,-130.6,-130.6,-130.6,-130.59,-130.59,-130.59,-130.59,-130.58,-130.58,-130.58,-130.58,-130.58,-130.57,-130.57,-130.57,-130.57,-130.56,-130.56,-130.56,-130.56,-130.55,-130.55,-130.55,-130.55,-130.54,-130.54,-130.54,-130.54,-130.53,-130.53,-130.53,-130.53,-130.52,-130.52,-130.52,-130.52,-130.52,-130.51,-130.51,-130.51,-130.51,-130.5,-130.5,-130.5,-130.5,-130.49,-130.49,-130.49,-130.49,-130.48,-130.48,-130.48,-130.48,-130.47,-130.47,-130.47,-130.47,-130.46,-130.46,-130.46,-130.46,-130.45,-130.45,-130.45,-130.45,-130.45,-130.44,-130.44,-130.44,-130.44,-130.43,-130.43,-130.43,-130.43,-130.42,-130.42,-130.42,-130.42,-130.41,-130.41,-130.41,-130.41,-130.4,-130.4,-130.4,-130.4,-130.39,-130.39,-130.39,-130.39,-130.38,-130.38,-130.38,-130.38,-130.38,-130.37,-130.37,-130.37,-130.37,-130.36,-130.36,-130.36,-130.36,-130.35,-130.35,-130.35,-130.35,-130.34,-130.34,-130.34,-130.34,-130.33,-130.33,-130.33,-130.33,-130.32,-130.32,-130.32,-130.32,-130.32,-130.31,-130.31,-130.31,-130.31,-130.3,-130.3,-130.3,-130.3,-130.29,-130.29,-130.29,-130.29,-130.28,-130.28,-130.28,-130.28,-130.27,-130.27,-130.27,-130.27,-130.27,-130.26,-130.26,-130.26,-130.26,-130.25,-130.25,-130.25,-130.25,-130.24,-130.24,-130.24,-130.24,-130.23,-130.23,-130.23,-130.23,-130.22,-130.22,-130.22,-130.22,-130.21,-130.21,-130.21,-130.21,-130.2,-130.2,-130.2,-130.2,-130.19,-130.19,-130.19,-130.19,-130.18,-130.18,-130.18,-130.18,-130.18,-130.17,-130.17,-130.17,-130.17,-130.16,-130.16,-130.16,-130.16,-130.15,-130.15,-130.15,-130.15,-130.14,-130.14,-130.14,-130.14,-130.13,-130.13,-130.13,-130.13,-130.12,-130.12,-130.12,-130.12,-130.11,-130.11,-130.11,-130.11,-130.1,-130.1,-130.1,-130.1,-130.09,-130.09,-130.09,-130.09,-130.08,-130.08,-130.08,-130.08,-130.07,-130.07,-130.07,-130.07,-130.06,-130.06,-130.06,-130.06,-130.05,-130.05,-130.05,-130.05,-130.04,-130.04,-130.04,-130.04,-130.03,-130.03,-130.03,-130.03,-130.02,-130.02,-130.02,-130.02,-130.01,-130.01,-130.01,-130.01,-130.01,-130,-130,-130,-130,-129.99,-129.99,-129.99,-129.99,-129.98,-129.98,-129.98,-129.98,-129.97,-129.97,-129.97,-129.97,-129.96,-129.96,-129.96,-129.96,-129.95,-129.95,-129.95,-129.95,-129.94,-129.94,-129.94,-129.94,-129.93,-129.93,-129.93,-129.93,-129.92,-129.92,-129.92,-129.92,-129.91,-129.91,-129.91,-129.91,-129.9,-129.9,-129.9,-129.9,-129.89,-129.89,-129.89,-129.89,-129.88,-129.88,-129.88,-129.88,-129.87,-129.87,-129.87,-129.87,-129.86,-129.86,-129.86,-129.86,-129.85,-129.85,-129.85,-129.85,-129.84,-129.84,-129.84,-129.84,-129.83,-129.83,-129.83,-129.83,-129.82,-129.82,-129.82,-129.82,-129.81,-129.81,-129.81,-129.81,-129.81,-129.8,-129.8,-129.8,-129.8,-129.79,-129.79,-129.79,-129.79,-129.78,-129.78,-129.78,-129.78,-129.77,-129.77,-129.77,-129.77,-129.76,-129.76,-129.76,-129.76,-129.75,-129.75,-129.75,-129.75,-129.74,-129.74,-129.74,-129.74,-129.73,-129.73,-129.73,-129.73,-129.72,-129.72,-129.72,-129.72,-129.71,-129.71,-129.71,-129.71,-129.7,-129.7,-129.7,-129.7,-129.69,-129.69,-129.69,-129.69,-129.68,-129.68,-129.68,-129.68,-129.67,-129.67,-129.67,-129.67,-129.66,-129.66,-129.66,-129.66,-129.65,-129.65,-129.65,-129.65,-129.64,-129.64,-129.64,-129.64,-129.63,-129.63,-129.63,-129.63,-129.62,-129.62,-129.62,-129.62,-129.61,-129.61,-129.61,-129.61,-129.6,-129.6,-129.6,-129.6,-129.59,-129.59,-129.59,-129.59,-129.59,-129.58,-129.58,-129.58,-129.58,-129.57,-129.57,-129.57,-129.57,-129.56,-129.56,-129.56,-129.56,-129.55,-129.55,-129.55,-129.55,-129.54,-129.54,-129.54,-129.54,-129.53,-129.53,-129.53,-129.53,-129.52,-129.52,-129.52,-129.52,-129.51,-129.51,-129.51,-129.51,-129.5,-129.5,-129.5,-129.5,-129.49,-129.49,-129.49,-129.49,-129.48,-129.48,-129.48,-129.48,-129.47,-129.47,-129.47,-129.47,-129.47,-129.46,-129.46,-129.46,-129.46,-129.45,-129.45,-129.45,-129.45,-129.44,-129.44,-129.44,-129.44,-129.43,-129.43,-129.43,-129.43,-129.42,-129.42,-129.42,-129.42,-129.41,-129.41,-129.41,-129.41,-129.4,-129.4,-129.4,-129.4,-129.39,-129.39,-129.39,-129.39,-129.39,-129.38,-129.38,-129.38,-129.38,-129.37,-129.37,-129.37,-129.37,-129.36,-129.36,-129.36,-129.36,-129.35,-129.35,-129.35,-129.35,-129.34,-129.34,-129.34,-129.34,-129.33,-129.33,-129.33,-129.33,-129.32,-129.32,-129.32,-129.32,-129.31,-129.31,-129.31,-129.31,-129.3,-129.3,-129.3,-129.3,-129.29,-129.29,-129.29,-129.29,-129.28,-129.28,-129.28,-129.28,-129.28,-129.27,-129.27,-129.27,-129.27,-129.26,-129.26,-129.26,-129.26,-129.25,-129.25,-129.25,-129.25,-129.24,-129.24,-129.24,-129.24,-129.23,-129.23,-129.23,-129.23,-129.22,-129.22,-129.22,-129.22,-129.21,-129.21,-129.21,-129.21,-129.2,-129.2,-129.2,-129.2,-129.19,-129.19,-129.19,-129.19,-129.18,-129.18,-129.18,-129.18,-129.17,-129.17,-129.17,-129.17,-129.16,-129.16,-129.16,-129.16,-129.15,-129.15,-129.15,-129.15,-129.14,-129.14,-129.14,-129.14,-129.13,-129.13,-129.13,-129.13,-129.12,-129.12,-129.12,-129.12,-129.11,-129.11,-129.11,-129.11,-129.1,-129.1,-129.1,-129.1,-129.09,-129.09,-129.09,-129.09,-129.08,-129.08,-129.08,-129.08,-129.07,-129.07,-129.07,-129.07,-129.06,-129.06,-129.06,-129.06,-129.05,-129.05,-129.05,-129.05,-129.04,-129.04,-129.04,-129.04,-129.03,-129.03,-129.03,-129.03,-129.02,-129.02,-129.02,-129.02,-129.01,-129.01,-129.01,-129.01,-129,-129,-129,-129,-128.99,-128.99,-128.99,-128.99,-128.98,-128.98,-128.98,-128.98,-128.97,-128.97,-128.97,-128.97,-128.96,-128.96,-128.96,-128.96,-128.95,-128.95,-128.95,-128.95,-128.94,-128.94,-128.94,-128.94,-128.93,-128.93,-128.93,-128.93,-128.92,-128.92,-128.92,-128.92,-128.91,-128.91,-128.91,-128.91,-128.9,-128.9,-128.9,-128.9,-128.89,-128.89,-128.89,-128.88,-128.88,-128.88,-128.88,-128.87,-128.87,-128.87,-128.87,-128.86,-128.86,-128.86,-128.86,-128.85,-128.85,-128.85,-128.85,-128.84,-128.84,-128.84,-128.84,-128.83,-128.83,-128.83,-128.83,-128.82,-128.82,-128.82,-128.82,-128.81,-128.81,-128.81,-128.81,-128.8,-128.8,-128.8,-128.8,-128.79,-128.79,-128.79,-128.79,-128.78,-128.78,-128.78,-128.78,-128.77,-128.77,-128.77,-128.77,-128.76,-128.76,-128.76,-128.76,-128.75,-128.75,-128.75,-128.75,-128.74,-128.74,-128.74,-128.74,-128.73,-128.73,-128.73,-128.73,-128.72,-128.72,-128.72,-128.71,-128.71,-128.71,-128.71,-128.7,-128.7,-128.7,-128.7,-128.69,-128.69,-128.69,-128.69,-128.68,-128.68,-128.68,-128.68,-128.67,-128.67,-128.67,-128.67,-128.66,-128.66,-128.66,-128.65,-128.65,-128.65,-128.65,-128.64,-128.64,-128.64,-128.64,-128.63,-128.63,-128.63,-128.63,-128.62,-128.62,-128.62,-128.61,-128.61,-128.61,-128.61,-128.6,-128.6,-128.6,-128.6,-128.59,-128.59,-128.59,-128.59,-128.58,-128.58,-128.58,-128.58,-128.57,-128.57,-128.57,-128.56,-128.56,-128.56,-128.56,-128.55,-128.55,-128.55,-128.55,-128.54,-128.54,-128.54,-128.54,-128.53,-128.53,-128.53,-128.52,-128.52,-128.52,-128.52,-128.51,-128.51,-128.51,-128.51,-128.5,-128.5,-128.5,-128.5,-128.49,-128.49,-128.49,-128.48,-128.48,-128.48,-128.48,-128.47,-128.47,-128.47,-128.47,-128.46,-128.46,-128.46,-128.46,-128.45,-128.45,-128.45,-128.44,-128.44,-128.44,-128.44,-128.43,-128.43,-128.43,-128.43,-128.42,-128.42,-128.42,-128.42,-128.41,-128.41,-128.41,-128.4,-128.4,-128.4,-128.4,-128.39,-128.39,-128.39,-128.39,-128.38,-128.38,-128.38,-128.38,-128.37,-128.37,-128.37,-128.36,-128.36,-128.36,-128.36,-128.35,-128.35,-128.35,-128.35,-128.34,-128.34,-128.34,-128.34,-128.33,-128.33,-128.33,-128.32,-128.32,-128.32,-128.32,-128.31,-128.31,-128.31,-128.31,-128.3,-128.3,-128.3,-128.3,-128.29,-128.29,-128.29,-128.28,-128.28,-128.28,-128.28,-128.27,-128.27,-128.27,-128.27,-128.26,-128.26,-128.26,-128.26,-128.25,-128.25,-128.25,-128.24,-128.24,-128.24,-128.24,-128.23,-128.23,-128.23,-128.23,-128.22,-128.22,-128.22,-128.21,-128.21,-128.21,-128.21,-128.2,-128.2,-128.2,-128.2,-128.19,-128.19,-128.19,-128.19,-128.18,-128.18,-128.18,-128.17,-128.17,-128.17,-128.17,-128.16,-128.16,-128.16,-128.15,-128.15,-128.15,-128.15,-128.14,-128.14,-128.14,-128.14,-128.13,-128.13,-128.13,-128.12,-128.12,-128.12,-128.12,-128.11,-128.11,-128.11,-128.11,-128.1,-128.1,-128.1,-128.09,-128.09,-128.09,-128.09,-128.08,-128.08,-128.08,-128.08,-128.07,-128.07,-128.07,-128.06,-128.06,-128.06,-128.06,-128.05,-128.05,-128.05,-128.05,-128.04,-128.04,-128.04,-128.04,-128.03,-128.03,-128.03,-128.02,-128.02,-128.02,-128.02,-128.01,-128.01,-128.01,-128.01,-128,-128,-128,-128,-127.99,-127.99,-127.99,-127.98,-127.98,-127.98,-127.98,-127.97,-127.97,-127.97,-127.97,-127.96,-127.96,-127.96,-127.96,-127.95,-127.95,-127.95,-127.95,-127.94,-127.94,-127.94,-127.93,-127.93,-127.93,-127.93,-127.92,-127.92,-127.92,-127.92,-127.91,-127.91,-127.91,-127.91,-127.9,-127.9,-127.9,-127.89,-127.89,-127.89,-127.89,-127.88,-127.88,-127.88,-127.88,-127.87,-127.87,-127.87,-127.86,-127.86,-127.86,-127.86,-127.85,-127.85,-127.85,-127.85,-127.84,-127.84,-127.84,-127.84,-127.83,-127.83,-127.83,-127.82,-127.82,-127.82,-127.82,-127.81,-127.81,-127.81,-127.81,-127.8,-127.8,-127.8,-127.79,-127.79,-127.79,-127.79,-127.78,-127.78,-127.78,-127.78,-127.77,-127.77,-127.77,-127.76,-127.76,-127.76,-127.76,-127.75,-127.75,-127.75,-127.75,-127.74,-127.74,-127.74,-127.73,-127.73,-127.73,-127.73,-127.72,-127.72,-127.72,-127.72,-127.71,-127.71,-127.71,-127.7,-127.7,-127.7,-127.7,-127.69,-127.69,-127.69,-127.69,-127.68,-127.68,-127.68,-127.67,-127.67,-127.67,-127.67,-127.66,-127.66,-127.66,-127.66,-127.65,-127.65,-127.65,-127.64,-127.64,-127.64,-127.64,-127.63,-127.63,-127.63,-127.63,-127.62,-127.62,-127.62,-127.61,-127.61,-127.61,-127.61,-127.6,-127.6,-127.6,-127.6,-127.59,-127.59,-127.59,-127.58,-127.58,-127.58,-127.58,-127.57,-127.57,-127.57,-127.57,-127.56,-127.56,-127.56,-127.55,-127.55,-127.55,-127.55,-127.54,-127.54,-127.54,-127.54,-127.53,-127.53,-127.53,-127.52,-127.52,-127.52,-127.52,-127.51,-127.51,-127.51,-127.51,-127.5,-127.5,-127.5,-127.49,-127.49,-127.49,-127.49,-127.48,-127.48,-127.48,-127.48,-127.47,-127.47,-127.47,-127.46,-127.46,-127.46,-127.46,-127.45,-127.45,-127.45,-127.45,-127.44,-127.44,-127.44,-127.44,-127.43,-127.43,-127.43,-127.42,-127.42,-127.42,-127.42,-127.41,-127.41,-127.41,-127.41,-127.4,-127.4,-127.4,-127.39,-127.39,-127.39,-127.39,-127.38,-127.38,-127.38,-127.38,-127.37,-127.37,-127.37,-127.37,-127.36,-127.36,-127.36,-127.35,-127.35,-127.35,-127.35,-127.34,-127.34,-127.34,-127.34,-127.33,-127.33,-127.33,-127.33,-127.32,-127.32,-127.32,-127.31,-127.31,-127.31,-127.31,-127.3,-127.3,-127.3,-127.3,-127.29,-127.29,-127.29,-127.29,-127.28,-127.28,-127.28,-127.27,-127.27,-127.27,-127.27,-127.26,-127.26,-127.26,-127.26,-127.25,-127.25,-127.25,-127.24,-127.24,-127.24,-127.24,-127.23,-127.23,-127.23,-127.23,-127.22,-127.22,-127.22,-127.21,-127.21,-127.21,-127.21,-127.2,-127.2,-127.2,-127.2,-127.19,-127.19,-127.19,-127.18,-127.18,-127.18,-127.18,-127.17,-127.17,-127.17,-127.17,-127.16,-127.16,-127.16,-127.15,-127.15,-127.15,-127.15,-127.14,-127.14,-127.14,-127.13,-127.13,-127.13,-127.13,-127.12,-127.12,-127.12,-127.12,-127.11,-127.11,-127.11,-127.1,-127.1,-127.1,-127.1,-127.09,-127.09,-127.09,-127.08,-127.08,-127.08,-127.08,-127.07,-127.07,-127.07,-127.07,-127.06,-127.06,-127.06,-127.05,-127.05,-127.05,-127.05,-127.04,-127.04,-127.04,-127.03,-127.03,-127.03,-127.03,-127.02,-127.02,-127.02,-127.01,-127.01,-127.01,-127.01,-127,-127,-127,-127,-126.99,-126.99,-126.99,-126.98,-126.98,-126.98,-126.98,-126.97,-126.97,-126.97,-126.96,-126.96,-126.96,-126.96,-126.95,-126.95,-126.95,-126.94,-126.94,-126.94,-126.94,-126.93,-126.93,-126.93,-126.92,-126.92,-126.92,-126.92,-126.91,-126.91,-126.91,-126.9,-126.9,-126.9,-126.9,-126.89,-126.89,-126.89,-126.88,-126.88,-126.88,-126.88,-126.87,-126.87,-126.87,-126.86,-126.86,-126.86,-126.86,-126.85,-126.85,-126.85,-126.84,-126.84,-126.84,-126.84,-126.83,-126.83,-126.83,-126.82,-126.82,-126.82,-126.82,-126.81,-126.81,-126.81,-126.8,-126.8,-126.8,-126.8,-126.79,-126.79,-126.79,-126.78,-126.78,-126.78,-126.78,-126.77,-126.77,-126.77,-126.76,-126.76,-126.76,-126.76,-126.75,-126.75,-126.75,-126.74,-126.74,-126.74,-126.74,-126.73,-126.73,-126.73,-126.72,-126.72,-126.72,-126.72,-126.71,-126.71,-126.71,-126.7,-126.7,-126.7,-126.69,-126.69,-126.69,-126.69,-126.68,-126.68,-126.68,-126.67,-126.67,-126.67,-126.67,-126.66,-126.66,-126.66,-126.65,-126.65,-126.65,-126.64,-126.64,-126.64,-126.64,-126.63,-126.63,-126.63,-126.62,-126.62,-126.62,-126.61,-126.61,-126.61,-126.61,-126.6,-126.6,-126.6,-126.59,-126.59,-126.59,-126.58,-126.58,-126.58,-126.57,-126.57,-126.57,-126.57,-126.56,-126.56,-126.56,-126.55,-126.55,-126.55,-126.54,-126.54,-126.54,-126.54,-126.53,-126.53,-126.53,-126.52,-126.52,-126.52,-126.51,-126.51,-126.51,-126.5,-126.5,-126.5,-126.5,-126.49,-126.49,-126.49,-126.48,-126.48,-126.48,-126.47,-126.47,-126.47,-126.46,-126.46,-126.46,-126.45,-126.45,-126.45,-126.45,-126.44,-126.44,-126.44,-126.43,-126.43,-126.43,-126.42,-126.42,-126.42,-126.41,-126.41,-126.41,-126.4,-126.4,-126.4,-126.4,-126.39,-126.39,-126.39,-126.38,-126.38,-126.38,-126.37,-126.37,-126.37,-126.36,-126.36,-126.36,-126.35,-126.35,-126.35,-126.34,-126.34,-126.34,-126.34,-126.33,-126.33,-126.33,-126.32,-126.32,-126.32,-126.31,-126.31,-126.31,-126.3,-126.3,-126.3,-126.29,-126.29,-126.29,-126.28,-126.28,-126.28,-126.27,-126.27,-126.27,-126.27,-126.26,-126.26,-126.26,-126.25,-126.25,-126.25,-126.24,-126.24,-126.24,-126.23,-126.23,-126.23,-126.22,-126.22,-126.22,-126.22,-126.21,-126.21,-126.21,-126.2,-126.2,-126.2,-126.19,-126.19,-126.19,-126.18,-126.18,-126.18,-126.17,-126.17,-126.17,-126.16,-126.16,-126.16,-126.16,-126.15,-126.15,-126.15,-126.14,-126.14,-126.14,-126.13,-126.13,-126.13,-126.12,-126.12,-126.12,-126.11,-126.11,-126.11,-126.1,-126.1,-126.1,-126.1,-126.09,-126.09,-126.09,-126.08,-126.08,-126.08,-126.07,-126.07,-126.07,-126.06,-126.06,-126.06,-126.05,-126.05,-126.05,-126.05,-126.04,-126.04,-126.04,-126.03,-126.03,-126.03,-126.02,-126.02,-126.02,-126.01,-126.01,-126.01,-126,-126,-126,-126,-125.99,-125.99,-125.99,-125.98,-125.98,-125.98,-125.97,-125.97,-125.97,-125.96,-125.96,-125.96,-125.96,-125.95,-125.95,-125.95,-125.94,-125.94,-125.94,-125.93,-125.93,-125.93,-125.93,-125.92,-125.92,-125.92,-125.91,-125.91,-125.91,-125.9,-125.9,-125.9,-125.89,-125.89,-125.89,-125.89,-125.88,-125.88,-125.88,-125.87,-125.87,-125.87,-125.86,-125.86,-125.86,-125.85,-125.85,-125.85,-125.85,-125.84,-125.84,-125.84,-125.83,-125.83,-125.83,-125.82,-125.82,-125.82,-125.81,-125.81,-125.81,-125.81,-125.8,-125.8,-125.8,-125.79,-125.79,-125.79,-125.78,-125.78,-125.78,-125.77,-125.77,-125.77,-125.76,-125.76,-125.76,-125.76,-125.75,-125.75,-125.75,-125.74,-125.74,-125.74,-125.73,-125.73,-125.73,-125.72,-125.72,-125.72,-125.71,-125.71,-125.71,-125.7,-125.7,-125.7,-125.7,-125.69,-125.69,-125.69,-125.68,-125.68,-125.68,-125.67,-125.67,-125.67,-125.66,-125.66,-125.66,-125.65,-125.65,-125.65,-125.64,-125.64,-125.64,-125.64,-125.63,-125.63,-125.63,-125.62,-125.62,-125.62,-125.61,-125.61,-125.61,-125.6,-125.6,-125.6,-125.59,-125.59,-125.59,-125.58,-125.58,-125.58,-125.57,-125.57,-125.57,-125.56,-125.56,-125.56,-125.55,-125.55,-125.55,-125.55,-125.54,-125.54,-125.54,-125.53,-125.53,-125.53,-125.52,-125.52,-125.52,-125.51,-125.51,-125.51,-125.5,-125.5,-125.5,-125.49,-125.49,-125.49,-125.48,-125.48,-125.48,-125.47,-125.47,-125.47,-125.47,-125.46,-125.46,-125.46,-125.45,-125.45,-125.45,-125.44,-125.44,-125.44,-125.43,-125.43,-125.43,-125.42,-125.42,-125.42,-125.41,-125.41,-125.41,-125.4,-125.4,-125.4,-125.4,-125.39,-125.39,-125.39,-125.38,-125.38,-125.38,-125.37,-125.37,-125.37,-125.36,-125.36,-125.36,-125.35,-125.35,-125.35,-125.34,-125.34,-125.34,-125.33,-125.33,-125.33,-125.33,-125.32,-125.32,-125.32,-125.31,-125.31,-125.31,-125.3,-125.3,-125.3,-125.29,-125.29,-125.29,-125.28,-125.28,-125.28,-125.27,-125.27,-125.27,-125.27,-125.26,-125.26,-125.26,-125.25,-125.25,-125.25,-125.24,-125.24,-125.24,-125.23,-125.23,-125.23,-125.22,-125.22,-125.22,-125.21,-125.21,-125.21,-125.21,-125.2,-125.2,-125.2,-125.19,-125.19,-125.19,-125.18,-125.18,-125.18,-125.17,-125.17,-125.17,-125.16,-125.16,-125.16,-125.15,-125.15,-125.15,-125.15,-125.14,-125.14,-125.14,-125.13,-125.13,-125.13,-125.12,-125.12,-125.12,-125.11,-125.11,-125.11,-125.1,-125.1,-125.1,-125.09,-125.09,-125.09,-125.08,-125.08,-125.08,-125.07,-125.07,-125.07,-125.07,-125.06,-125.06,-125.06,-125.05,-125.05,-125.05,-125.04,-125.04,-125.04,-125.03,-125.03,-125.03,-125.02,-125.02,-125.02,-125.01,-125.01,-125.01,-125,-125,-125,-124.99,-124.99,-124.99,-124.98,-124.98,-124.98,-124.98,-124.97,-124.97,-124.97,-124.96,-124.96,-124.96,-124.95,-124.95,-124.95,-124.94,-124.94,-124.94,-124.93,-124.93,-124.93,-124.92,-124.92,-124.92,-124.91,-124.91,-124.91,-124.9,-124.9,-124.9,-124.89,-124.89,-124.89,-124.88,-124.88,-124.88,-124.87,-124.87,-124.87,-124.86,-124.86,-124.86,-124.86,-124.85,-124.85,-124.85,-124.84,-124.84,-124.84,-124.83,-124.83,-124.83,-124.82,-124.82,-124.82,-124.81,-124.81,-124.81,-124.8,-124.8,-124.8,-124.79,-124.79,-124.79,-124.78,-124.78,-124.78,-124.77,-124.77,-124.77,-124.76,-124.76,-124.76,-124.76,-124.75,-124.75,-124.75,-124.74,-124.74,-124.74,-124.73,-124.73,-124.73,-124.72,-124.72,-124.72,-124.71,-124.71,-124.71,-124.7,-124.7,-124.7,-124.69,-124.69,-124.69,-124.68,-124.68,-124.68,-124.67,-124.67,-124.67,-124.66,-124.66,-124.66,-124.66,-124.65,-124.65,-124.65,-124.64,-124.64,-124.64,-124.63,-124.63,-124.63,-124.62,-124.62,-124.62,-124.61,-124.61,-124.61,-124.6,-124.6,-124.6,-124.59,-124.59,-124.59,-124.58,-124.58,-124.58,-124.58,-124.57,-124.57,-124.57,-124.56,-124.56,-124.56,-124.55,-124.55,-124.55,-124.54,-124.54,-124.54,-124.53,-124.53,-124.53,-124.52,-124.52,-124.52,-124.51,-124.51,-124.51,-124.5,-124.5,-124.5,-124.5,-124.49,-124.49,-124.49,-124.48,-124.48,-124.48,-124.47,-124.47,-124.47,-124.46,-124.46,-124.46,-124.45,-124.45,-124.45,-124.44,-124.44,-124.44,-124.43,-124.43,-124.43,-124.42,-124.42,-124.42,-124.41,-124.41,-124.41,-124.4,-124.4,-124.4,-124.39,-124.39,-124.39,-124.39,-124.38,-124.38,-124.38,-124.37,-124.37,-124.37,-124.36,-124.36,-124.36,-124.35,-124.35,-124.35,-124.34,-124.34,-124.34,-124.33,-124.33,-124.33,-124.32,-124.32,-124.32,-124.31,-124.31,-124.31,-124.3,-124.3,-124.3,-124.29,-124.29,-124.29,-124.28,-124.28,-124.28,-124.28,-124.27,-124.27,-124.27,-124.26,-124.26,-124.26,-124.25,-124.25,-124.25,-124.24,-124.24,-124.24,-124.23,-124.23,-124.23,-124.22,-124.22,-124.22,-124.21,-124.21,-124.21,-124.2,-124.2,-124.2,-124.19,-124.19,-124.19,-124.18,-124.18,-124.18,-124.17,-124.17,-124.17,-124.17,-124.16,-124.16,-124.16,-124.15,-124.15,-124.15,-124.14,-124.14,-124.14,-124.13,-124.13,-124.13,-124.12,-124.12,-124.12,-124.11,-124.11,-124.11,-124.1,-124.1,-124.1,-124.1,-124.09,-124.09,-124.09,-124.08,-124.08,-124.08,-124.07,-124.07,-124.07,-124.06,-124.06,-124.06,-124.05,-124.05,-124.05,-124.04,-124.04,-124.04,-124.03,-124.03,-124.03,-124.03,-124.02,-124.02,-124.02,-124.01,-124.01,-124.01,-124,-124,-124,-123.99,-123.99,-123.99,-123.98,-123.98,-123.98,-123.97,-123.97,-123.97,-123.97,-123.96,-123.96,-123.96,-123.95,-123.95,-123.95,-123.94,-123.94,-123.94,-123.93,-123.93,-123.93,-123.92,-123.92,-123.92,-123.92,-123.91,-123.91,-123.91,-123.9,-123.9,-123.9,-123.89,-123.89,-123.89,-123.88,-123.88,-123.88,-123.87,-123.87,-123.87,-123.87,-123.86,-123.86,-123.86,-123.85,-123.85,-123.85,-123.84,-123.84,-123.84,-123.83,-123.83,-123.83,-123.83,-123.82,-123.82,-123.82,-123.81,-123.81,-123.81,-123.8,-123.8,-123.8,-123.79,-123.79,-123.79,-123.79,-123.78,-123.78,-123.78,-123.77,-123.77,-123.77,-123.76,-123.76,-123.76,-123.75,-123.75,-123.75,-123.75,-123.74,-123.74,-123.74,-123.73,-123.73,-123.73,-123.72,-123.72,-123.72,-123.71,-123.71,-123.71,-123.71,-123.7,-123.7,-123.7,-123.69,-123.69,-123.69,-123.68,-123.68,-123.68,-123.68,-123.67,-123.67,-123.67,-123.66,-123.66,-123.66,-123.65,-123.65,-123.65,-123.64,-123.64,-123.64,-123.64,-123.63,-123.63,-123.63,-123.62,-123.62,-123.62,-123.61,-123.61,-123.61,-123.6,-123.6,-123.6,-123.6,-123.59,-123.59,-123.59,-123.58,-123.58,-123.58,-123.57,-123.57,-123.57,-123.56,-123.56,-123.56,-123.56,-123.55,-123.55,-123.55,-123.54,-123.54,-123.54,-123.53,-123.53,-123.53,-123.53,-123.52,-123.52,-123.52,-123.51,-123.51,-123.51,-123.5,-123.5,-123.5,-123.49,-123.49,-123.49,-123.49,-123.48,-123.48,-123.48,-123.47,-123.47,-123.47,-123.46,-123.46,-123.46,-123.46,-123.45,-123.45,-123.45,-123.44,-123.44,-123.44,-123.43,-123.43,-123.43,-123.43,-123.42,-123.42,-123.42,-123.41,-123.41,-123.41,-123.4,-123.4,-123.4,-123.4,-123.39,-123.39,-123.39,-123.38,-123.38,-123.38,-123.37,-123.37,-123.37,-123.37,-123.36,-123.36,-123.36,-123.35,-123.35,-123.35,-123.34,-123.34,-123.34,-123.34,-123.33,-123.33,-123.33,-123.32,-123.32,-123.32,-123.31,-123.31,-123.31,-123.3,-123.3,-123.3,-123.3,-123.29,-123.29,-123.29,-123.28,-123.28,-123.28,-123.27,-123.27,-123.27,-123.27,-123.26,-123.26,-123.26,-123.25,-123.25,-123.25,-123.24,-123.24,-123.24,-123.23,-123.23,-123.23,-123.23,-123.22,-123.22,-123.22,-123.21,-123.21,-123.21,-123.2,-123.2,-123.2,-123.2,-123.19,-123.19,-123.19,-123.18,-123.18,-123.18,-123.17,-123.17,-123.17,-123.16,-123.16,-123.16,-123.16,-123.15,-123.15,-123.15,-123.14,-123.14,-123.14,-123.13,-123.13,-123.13,-123.13,-123.12,-123.12,-123.12,-123.11,-123.11,-123.11,-123.1,-123.1,-123.1,-123.09,-123.09,-123.09,-123.09,-123.08,-123.08,-123.08,-123.07,-123.07,-123.07,-123.06,-123.06,-123.06,-123.05,-123.05,-123.05,-123.05,-123.04,-123.04,-123.04,-123.03,-123.03,-123.03,-123.02,-123.02,-123.02,-123.01,-123.01,-123.01,-123.01,-123,-123,-123,-122.99,-122.99,-122.99,-122.98,-122.98,-122.98,-122.97,-122.97,-122.97,-122.97,-122.96,-122.96,-122.96,-122.95,-122.95,-122.95,-122.94,-122.94,-122.94,-122.94,-122.93,-122.93,-122.93,-122.92,-122.92,-122.92,-122.91,-122.91,-122.91,-122.9,-122.9,-122.9,-122.9,-122.89,-122.89,-122.89,-122.88,-122.88,-122.88,-122.87,-122.87,-122.87,-122.86,-122.86,-122.86,-122.86,-122.85,-122.85,-122.85,-122.84,-122.84,-122.84,-122.83,-122.83,-122.83,-122.82,-122.82,-122.82,-122.82,-122.81,-122.81,-122.81,-122.8,-122.8,-122.8,-122.79,-122.79,-122.79,-122.79,-122.78,-122.78,-122.78,-122.77,-122.77,-122.77,-122.76,-122.76,-122.76,-122.75,-122.75,-122.75,-122.75,-122.74,-122.74,-122.74,-122.73,-122.73,-122.73,-122.72,-122.72,-122.72,-122.72,-122.71,-122.71,-122.71,-122.7,-122.7,-122.7,-122.69,-122.69,-122.69,-122.68,-122.68,-122.68,-122.68,-122.67,-122.67,-122.67,-122.66,-122.66,-122.66,-122.65,-122.65,-122.65,-122.64,-122.64,-122.64,-122.64,-122.63,-122.63,-122.63,-122.62,-122.62,-122.62,-122.61,-122.61,-122.61,-122.6,-122.6,-122.6,-122.6,-122.59,-122.59,-122.59,-122.58,-122.58,-122.58,-122.57,-122.57,-122.57,-122.56,-122.56,-122.56,-122.56,-122.55,-122.55,-122.55,-122.54,-122.54,-122.54,-122.53,-122.53,-122.53,-122.52,-122.52,-122.52,-122.51,-122.51,-122.51,-122.51,-122.5,-122.5,-122.5,-122.49,-122.49,-122.49,-122.48,-122.48,-122.48,-122.47,-122.47,-122.47,-122.47,-122.46,-122.46,-122.46,-122.45,-122.45,-122.45,-122.44,-122.44,-122.44,-122.43,-122.43,-122.43,-122.42,-122.42,-122.42,-122.42,-122.41,-122.41,-122.41,-122.4,-122.4,-122.4,-122.39,-122.39,-122.39,-122.38,-122.38,-122.38,-122.37,-122.37,-122.37,-122.37,-122.36,-122.36,-122.36,-122.35,-122.35,-122.35,-122.34,-122.34,-122.34,-122.33,-122.33,-122.33,-122.32,-122.32,-122.32,-122.32,-122.31,-122.31,-122.31,-122.3,-122.3,-122.3,-122.29,-122.29,-122.29,-122.28,-122.28,-122.28,-122.27,-122.27,-122.27,-122.27,-122.26,-122.26,-122.26,-122.25,-122.25,-122.25,-122.24,-122.24,-122.24,-122.23,-122.23,-122.23,-122.22,-122.22,-122.22,-122.22,-122.21,-122.21,-122.21,-122.2,-122.2,-122.2,-122.19,-122.19,-122.19,-122.18,-122.18,-122.18,-122.17,-122.17,-122.17,-122.16,-122.16,-122.16,-122.16,-122.15,-122.15,-122.15,-122.14,-122.14,-122.14,-122.13,-122.13,-122.13,-122.12,-122.12,-122.12,-122.11,-122.11,-122.11,-122.1,-122.1,-122.1,-122.1,-122.09,-122.09,-122.09,-122.08,-122.08,-122.08,-122.07,-122.07,-122.07,-122.06,-122.06,-122.06,-122.05,-122.05,-122.05,-122.04,-122.04,-122.04,-122.03,-122.03,-122.03,-122.03,-122.02,-122.02,-122.02,-122.01,-122.01,-122.01,-122,-122,-122,-121.99,-121.99,-121.99,-121.98,-121.98,-121.98,-121.98,-121.97,-121.97,-121.97,-121.96,-121.96,-121.96,-121.95,-121.95,-121.95,-121.94,-121.94,-121.94,-121.93,-121.93,-121.93,-121.93,-121.92,-121.92,-121.92,-121.91,-121.91,-121.91,-121.9,-121.9,-121.9,-121.89,-121.89,-121.89,-121.89,-121.88,-121.88,-121.88,-121.87,-121.87,-121.87,-121.86,-121.86,-121.86,-121.85,-121.85,-121.85,-121.85,-121.84,-121.84,-121.84,-121.83,-121.83,-121.83,-121.82,-121.82,-121.82,-121.82,-121.81,-121.81,-121.81,-121.8,-121.8,-121.8,-121.79,-121.79,-121.79,-121.78,-121.78,-121.78,-121.78,-121.77,-121.77,-121.77,-121.76,-121.76,-121.76,-121.75,-121.75,-121.75,-121.74,-121.74,-121.74,-121.74,-121.73,-121.73,-121.73,-121.72,-121.72,-121.72,-121.71,-121.71,-121.71,-121.7,-121.7,-121.7,-121.7,-121.69,-121.69,-121.69,-121.68,-121.68,-121.68,-121.67,-121.67,-121.67,-121.66,-121.66,-121.66,-121.66,-121.65,-121.65,-121.65,-121.64,-121.64,-121.64,-121.63,-121.63,-121.63,-121.62,-121.62,-121.62,-121.62,-121.61,-121.61,-121.61,-121.6,-121.6,-121.6,-121.59,-121.59,-121.59,-121.59,-121.58,-121.58,-121.58,-121.57,-121.57,-121.57,-121.56,-121.56,-121.56,-121.56,-121.55,-121.55,-121.55,-121.54,-121.54,-121.54,-121.53,-121.53,-121.53,-121.53,-121.52,-121.52,-121.52,-121.51,-121.51,-121.51,-121.5,-121.5,-121.5,-121.5,-121.49,-121.49,-121.49,-121.48,-121.48,-121.48,-121.47,-121.47,-121.47,-121.47,-121.46,-121.46,-121.46,-121.45,-121.45,-121.45,-121.44,-121.44,-121.44,-121.44,-121.43,-121.43,-121.43,-121.42,-121.42,-121.42,-121.41,-121.41,-121.41,-121.41,-121.4,-121.4,-121.4,-121.39,-121.39,-121.39,-121.38,-121.38,-121.38,-121.37,-121.37,-121.37,-121.37,-121.36,-121.36,-121.36,-121.35,-121.35,-121.35,-121.34,-121.34,-121.34,-121.34,-121.33,-121.33,-121.33,-121.32,-121.32,-121.32,-121.31,-121.31,-121.31,-121.31,-121.3,-121.3,-121.3,-121.29,-121.29,-121.29,-121.28,-121.28,-121.28,-121.27,-121.27,-121.27,-121.27,-121.26,-121.26,-121.26,-121.25,-121.25,-121.25,-121.24,-121.24,-121.24,-121.24,-121.23,-121.23,-121.23,-121.22,-121.22,-121.22,-121.21,-121.21,-121.21,-121.21,-121.2,-121.2,-121.2,-121.19,-121.19,-121.19,-121.18,-121.18,-121.18,-121.18,-121.17,-121.17,-121.17,-121.16,-121.16,-121.16,-121.16,-121.15,-121.15,-121.15,-121.14,-121.14,-121.14,-121.13,-121.13,-121.13,-121.13,-121.12,-121.12,-121.12,-121.11,-121.11,-121.11,-121.11,-121.1,-121.1,-121.1,-121.09,-121.09,-121.09,-121.09,-121.08,-121.08,-121.08,-121.07,-121.07,-121.07,-121.07,-121.06,-121.06,-121.06,-121.05,-121.05,-121.05,-121.05,-121.04,-121.04,-121.04,-121.03,-121.03,-121.03,-121.03,-121.02,-121.02,-121.02,-121.01,-121.01,-121.01,-121.01,-121,-121,-121,-120.99,-120.99,-120.99,-120.99,-120.98,-120.98,-120.98,-120.97,-120.97,-120.97,-120.97,-120.96,-120.96,-120.96,-120.95,-120.95,-120.95,-120.95,-120.94,-120.94,-120.94,-120.93,-120.93,-120.93,-120.93,-120.92,-120.92,-120.92,-120.91,-120.91,-120.91,-120.91,-120.9,-120.9,-120.9,-120.9,-120.89,-120.89,-120.89,-120.88,-120.88,-120.88,-120.88,-120.87,-120.87,-120.87,-120.86,-120.86,-120.86,-120.86,-120.85,-120.85,-120.85,-120.84,-120.84,-120.84,-120.84,-120.83,-120.83,-120.83,-120.82,-120.82,-120.82,-120.82,-120.81,-120.81,-120.81,-120.81,-120.8,-120.8,-120.8,-120.79,-120.79,-120.79,-120.79,-120.78,-120.78,-120.78,-120.77,-120.77,-120.77,-120.77,-120.76,-120.76,-120.76,-120.75,-120.75,-120.75,-120.74,-120.74,-120.74,-120.74,-120.73,-120.73,-120.73,-120.72,-120.72,-120.72,-120.72,-120.71,-120.71,-120.71,-120.7,-120.7,-120.7,-120.7,-120.69,-120.69,-120.69,-120.68,-120.68,-120.68,-120.68,-120.67,-120.67,-120.67,-120.66,-120.66,-120.66,-120.66,-120.65,-120.65,-120.65,-120.64,-120.64,-120.64,-120.64,-120.63,-120.63,-120.63,-120.62,-120.62,-120.62,-120.62,-120.61,-120.61,-120.61,-120.6,-120.6,-120.6,-120.6,-120.59,-120.59,-120.59,-120.59,-120.58,-120.58,-120.58,-120.57,-120.57,-120.57,-120.57,-120.56,-120.56,-120.56,-120.55,-120.55,-120.55,-120.55,-120.54,-120.54,-120.54,-120.53,-120.53,-120.53,-120.53,-120.52,-120.52,-120.52,-120.51,-120.51,-120.51,-120.51,-120.5,-120.5,-120.5,-120.5,-120.49,-120.49,-120.49,-120.48,-120.48,-120.48,-120.48,-120.47,-120.47,-120.47,-120.46,-120.46,-120.46,-120.46,-120.45,-120.45,-120.45,-120.45,-120.44,-120.44,-120.44,-120.43,-120.43,-120.43,-120.43,-120.42,-120.42,-120.42,-120.41,-120.41,-120.41,-120.41,-120.4,-120.4,-120.4,-120.4,-120.39,-120.39,-120.39,-120.38,-120.38,-120.38,-120.38,-120.37,-120.37,-120.37,-120.36,-120.36,-120.36,-120.36,-120.35,-120.35,-120.35,-120.35,-120.34,-120.34,-120.34,-120.33,-120.33,-120.33,-120.33,-120.32,-120.32,-120.32,-120.31,-120.31,-120.31,-120.31,-120.3,-120.3,-120.3,-120.3,-120.29,-120.29,-120.29,-120.28,-120.28,-120.28,-120.28,-120.27,-120.27,-120.27,-120.27,-120.26,-120.26,-120.26,-120.26,-120.25,-120.25,-120.25,-120.24,-120.24,-120.24,-120.24,-120.23,-120.23,-120.23,-120.23,-120.22,-120.22,-120.22,-120.22,-120.21,-120.21,-120.21,-120.2,-120.2,-120.2,-120.2,-120.19,-120.19,-120.19,-120.19,-120.18,-120.18,-120.18,-120.18,-120.17,-120.17,-120.17,-120.16,-120.16,-120.16,-120.16,-120.15,-120.15,-120.15,-120.15,-120.14,-120.14,-120.14,-120.13,-120.13,-120.13,-120.13,-120.12,-120.12,-120.12,-120.12,-120.11,-120.11,-120.11,-120.1,-120.1,-120.1,-120.1,-120.09,-120.09,-120.09,-120.08,-120.08,-120.08,-120.08,-120.07,-120.07,-120.07,-120.07,-120.06,-120.06,-120.06,-120.05,-120.05,-120.05,-120.05,-120.04,-120.04,-120.04,-120.03,-120.03,-120.03,-120.03,-120.02,-120.02,-120.02,-120.02,-120.01,-120.01,-120.01,-120,-120,-120,-120,-119.99,-119.99,-119.99,-119.98,-119.98,-119.98,-119.98,-119.97,-119.97,-119.97,-119.96,-119.96,-119.96,-119.96,-119.95,-119.95,-119.95,-119.95,-119.94,-119.94,-119.94,-119.93,-119.93,-119.93,-119.93,-119.92,-119.92,-119.92,-119.91,-119.91,-119.91,-119.91,-119.9,-119.9,-119.9,-119.89,-119.89,-119.89,-119.89,-119.88,-119.88,-119.88,-119.88,-119.87,-119.87,-119.87,-119.86,-119.86,-119.86,-119.86,-119.85,-119.85,-119.85,-119.84,-119.84,-119.84,-119.84,-119.83,-119.83,-119.83,-119.82,-119.82,-119.82,-119.82,-119.81,-119.81,-119.81,-119.8,-119.8,-119.8,-119.8,-119.79,-119.79,-119.79,-119.79,-119.78,-119.78,-119.78,-119.77,-119.77,-119.77,-119.77,-119.76,-119.76,-119.76,-119.75,-119.75,-119.75,-119.75,-119.74,-119.74,-119.74,-119.73,-119.73,-119.73,-119.73,-119.72,-119.72,-119.72,-119.71,-119.71,-119.71,-119.71,-119.7,-119.7,-119.7,-119.69,-119.69,-119.69,-119.69,-119.68,-119.68,-119.68,-119.67,-119.67,-119.67,-119.67,-119.66,-119.66,-119.66,-119.65,-119.65,-119.65,-119.65,-119.64,-119.64,-119.64,-119.63,-119.63,-119.63,-119.63,-119.62,-119.62,-119.62,-119.61,-119.61,-119.61,-119.61,-119.6,-119.6,-119.6,-119.59,-119.59,-119.59,-119.59,-119.58,-119.58,-119.58,-119.58,-119.57,-119.57,-119.57,-119.56,-119.56,-119.56,-119.56,-119.55,-119.55,-119.55,-119.54,-119.54,-119.54,-119.54,-119.53,-119.53,-119.53,-119.52,-119.52,-119.52,-119.52,-119.51,-119.51,-119.51,-119.5,-119.5,-119.5,-119.5,-119.49,-119.49,-119.49,-119.48,-119.48,-119.48,-119.48,-119.47,-119.47,-119.47,-119.46,-119.46,-119.46,-119.46,-119.45,-119.45,-119.45,-119.44,-119.44,-119.44,-119.44,-119.43,-119.43,-119.43,-119.42,-119.42,-119.42,-119.42,-119.41,-119.41,-119.41,-119.4,-119.4,-119.4,-119.4,-119.39,-119.39,-119.39,-119.38,-119.38,-119.38,-119.38,-119.37,-119.37,-119.37,-119.36,-119.36,-119.36,-119.35,-119.35,-119.35,-119.35,-119.34,-119.34,-119.34,-119.33,-119.33,-119.33,-119.33,-119.32,-119.32,-119.32,-119.31,-119.31,-119.31,-119.31,-119.3,-119.3,-119.3,-119.29,-119.29,-119.29,-119.29,-119.28,-119.28,-119.28,-119.27,-119.27,-119.27,-119.26,-119.26,-119.26,-119.26,-119.25,-119.25,-119.25,-119.24,-119.24,-119.24,-119.24,-119.23,-119.23,-119.23,-119.22,-119.22,-119.22,-119.21,-119.21,-119.21,-119.21,-119.2,-119.2,-119.2,-119.19,-119.19,-119.19,-119.18,-119.18,-119.18,-119.18,-119.17,-119.17,-119.17,-119.16,-119.16,-119.16,-119.15,-119.15,-119.15,-119.15,-119.14,-119.14,-119.14,-119.13,-119.13,-119.13,-119.12,-119.12,-119.12,-119.12,-119.11,-119.11,-119.11,-119.1,-119.1,-119.1,-119.09,-119.09,-119.09,-119.09,-119.08,-119.08,-119.08,-119.07,-119.07,-119.07,-119.06,-119.06,-119.06,-119.06,-119.05,-119.05,-119.05,-119.04,-119.04,-119.04,-119.04,-119.03,-119.03,-119.03,-119.02,-119.02,-119.02,-119.01,-119.01,-119.01,-119.01,-119,-119,-119,-118.99,-118.99,-118.99,-118.99,-118.98,-118.98,-118.98,-118.97,-118.97,-118.97,-118.96,-118.96,-118.96,-118.96,-118.95,-118.95,-118.95,-118.94,-118.94,-118.94,-118.93,-118.93,-118.93,-118.93,-118.92,-118.92,-118.92,-118.91,-118.91,-118.91,-118.91,-118.9,-118.9,-118.9,-118.89,-118.89,-118.89,-118.88,-118.88,-118.88,-118.88,-118.87,-118.87,-118.87,-118.86,-118.86,-118.86,-118.86,-118.85,-118.85,-118.85,-118.84,-118.84,-118.84,-118.83,-118.83,-118.83,-118.83,-118.82,-118.82,-118.82,-118.81,-118.81,-118.81,-118.8,-118.8,-118.8,-118.8,-118.79,-118.79,-118.79,-118.78,-118.78,-118.78,-118.77,-118.77,-118.77,-118.77,-118.76,-118.76,-118.76,-118.75,-118.75,-118.75,-118.74,-118.74,-118.74,-118.73,-118.73,-118.73,-118.73,-118.72,-118.72,-118.72,-118.71,-118.71,-118.71,-118.7,-118.7,-118.7,-118.69,-118.69,-118.69,-118.69,-118.68,-118.68,-118.68,-118.67,-118.67,-118.67,-118.66,-118.66,-118.66,-118.65,-118.65,-118.65,-118.65,-118.64,-118.64,-118.64,-118.63,-118.63,-118.63,-118.62,-118.62,-118.62,-118.61,-118.61,-118.61,-118.61,-118.6,-118.6,-118.6,-118.59,-118.59,-118.59,-118.58,-118.58,-118.58,-118.57,-118.57,-118.57,-118.56,-118.56,-118.56,-118.56,-118.55,-118.55,-118.55,-118.54,-118.54,-118.54,-118.53,-118.53,-118.53,-118.52,-118.52,-118.52,-118.52,-118.51,-118.51,-118.51,-118.5,-118.5,-118.5,-118.49,-118.49,-118.49,-118.48,-118.48,-118.48,-118.48,-118.47,-118.47,-118.47,-118.46,-118.46,-118.46,-118.45,-118.45,-118.45,-118.44,-118.44,-118.44,-118.44,-118.43,-118.43,-118.43,-118.42,-118.42,-118.42,-118.41,-118.41,-118.41,-118.4,-118.4,-118.4,-118.4,-118.39,-118.39,-118.39,-118.38,-118.38,-118.38,-118.37,-118.37,-118.37,-118.36,-118.36,-118.36,-118.36,-118.35,-118.35,-118.35,-118.34,-118.34,-118.34,-118.33,-118.33,-118.33,-118.32,-118.32,-118.32,-118.31,-118.31,-118.31,-118.31,-118.3,-118.3,-118.3,-118.29,-118.29,-118.29,-118.28,-118.28,-118.28,-118.27,-118.27,-118.27,-118.26,-118.26,-118.26,-118.25,-118.25,-118.25,-118.25,-118.24,-118.24,-118.24,-118.23,-118.23,-118.23,-118.22,-118.22,-118.22,-118.21,-118.21,-118.21,-118.2,-118.2,-118.2,-118.2,-118.19,-118.19,-118.19,-118.18,-118.18,-118.18,-118.17,-118.17,-118.17,-118.16,-118.16,-118.16,-118.15,-118.15,-118.15,-118.14,-118.14,-118.14,-118.13,-118.13,-118.13,-118.13,-118.12,-118.12,-118.12,-118.11,-118.11,-118.11,-118.1,-118.1,-118.1,-118.09,-118.09,-118.09,-118.08,-118.08,-118.08,-118.07,-118.07,-118.07,-118.06,-118.06,-118.06,-118.06,-118.05,-118.05,-118.05,-118.04,-118.04,-118.04,-118.03,-118.03,-118.03,-118.02,-118.02,-118.02,-118.01,-118.01,-118.01,-118,-118,-118,-117.99,-117.99,-117.99,-117.98,-117.98,-117.98,-117.98,-117.97,-117.97,-117.97,-117.96,-117.96,-117.96,-117.95,-117.95,-117.95,-117.94,-117.94,-117.94,-117.93,-117.93,-117.93,-117.92,-117.92,-117.92,-117.91,-117.91,-117.91,-117.9,-117.9,-117.9,-117.89,-117.89,-117.89,-117.88,-117.88,-117.88,-117.87,-117.87,-117.87,-117.86,-117.86,-117.86,-117.85,-117.85,-117.85,-117.84,-117.84,-117.84,-117.84,-117.83,-117.83,-117.83,-117.82,-117.82,-117.82,-117.81,-117.81,-117.81,-117.8,-117.8,-117.8,-117.79,-117.79,-117.79,-117.78,-117.78,-117.78,-117.77,-117.77,-117.77,-117.76,-117.76,-117.76,-117.75,-117.75,-117.75,-117.75,-117.74,-117.74,-117.74,-117.73,-117.73,-117.73,-117.72,-117.72,-117.72,-117.71,-117.71,-117.71,-117.7,-117.7,-117.7,-117.69,-117.69,-117.69,-117.68,-117.68,-117.68,-117.68,-117.67,-117.67,-117.67,-117.66,-117.66,-117.66,-117.65,-117.65,-117.65,-117.64,-117.64,-117.64,-117.63,-117.63,-117.63,-117.62,-117.62,-117.62,-117.61,-117.61,-117.61,-117.6,-117.6,-117.6,-117.59,-117.59,-117.59,-117.59,-117.58,-117.58,-117.58,-117.57,-117.57,-117.57,-117.56,-117.56,-117.56,-117.55,-117.55,-117.55,-117.54,-117.54,-117.54,-117.53,-117.53,-117.53,-117.52,-117.52,-117.52,-117.52,-117.51,-117.51,-117.51,-117.5,-117.5,-117.5,-117.49,-117.49,-117.49,-117.48,-117.48,-117.48,-117.47,-117.47,-117.47,-117.46,-117.46,-117.46,-117.45,-117.45,-117.45,-117.45,-117.44,-117.44,-117.44,-117.43,-117.43,-117.43,-117.42,-117.42,-117.42,-117.41,-117.41,-117.41,-117.4,-117.4,-117.4,-117.39,-117.39,-117.39,-117.38,-117.38,-117.38,-117.37,-117.37,-117.37,-117.37,-117.36,-117.36,-117.36,-117.35,-117.35,-117.35,-117.34,-117.34,-117.34,-117.33,-117.33,-117.33,-117.32,-117.32,-117.32,-117.31,-117.31,-117.31,-117.3,-117.3,-117.3,-117.29,-117.29,-117.29,-117.28,-117.28,-117.28,-117.27,-117.27,-117.27,-117.26,-117.26,-117.26,-117.25,-117.25,-117.25,-117.24,-117.24,-117.24,-117.23,-117.23,-117.23,-117.22,-117.22,-117.22,-117.21,-117.21,-117.21,-117.2,-117.2,-117.2,-117.19,-117.19,-117.19,-117.18,-117.18,-117.18,-117.17,-117.17,-117.17,-117.16,-117.16,-117.16,-117.15,-117.15,-117.15,-117.14,-117.14,-117.14,-117.13,-117.13,-117.13,-117.12,-117.12,-117.12,-117.11,-117.11,-117.11,-117.1,-117.1,-117.1,-117.09,-117.09,-117.09,-117.08,-117.08,-117.08,-117.07,-117.07,-117.07,-117.06,-117.06,-117.06,-117.05,-117.05,-117.05,-117.04,-117.04,-117.04,-117.03,-117.03,-117.03,-117.02,-117.02,-117.02,-117.01,-117.01,-117.01,-117,-117,-117,-116.99,-116.99,-116.99,-116.98,-116.98,-116.98,-116.97,-116.97,-116.97,-116.96,-116.96,-116.96,-116.95,-116.95,-116.95,-116.94,-116.94,-116.94,-116.93,-116.93,-116.93,-116.92,-116.92,-116.92,-116.91,-116.91,-116.91,-116.9,-116.9,-116.9,-116.89,-116.89,-116.89,-116.88,-116.88,-116.88,-116.87,-116.87,-116.87,-116.86,-116.86,-116.86,-116.85,-116.85,-116.85,-116.84,-116.84,-116.84,-116.83,-116.83,-116.83,-116.82,-116.82,-116.82,-116.81,-116.81,-116.81,-116.8,-116.8,-116.8,-116.79,-116.79,-116.79,-116.78,-116.78,-116.78,-116.77,-116.77,-116.77,-116.76,-116.76,-116.76,-116.75,-116.75,-116.75,-116.74,-116.74,-116.74,-116.73,-116.73,-116.73,-116.72,-116.72,-116.72,-116.71,-116.71,-116.71,-116.7,-116.7,-116.7,-116.69,-116.69,-116.69,-116.68,-116.68,-116.68,-116.67,-116.67,-116.67,-116.66,-116.66,-116.66,-116.65,-116.65,-116.65,-116.64,-116.64,-116.64,-116.63,-116.63,-116.63,-116.62,-116.62,-116.62,-116.61,-116.61,-116.61,-116.6,-116.6,-116.6,-116.59,-116.59,-116.59,-116.58,-116.58,-116.58,-116.57,-116.57,-116.57,-116.56,-116.56,-116.56,-116.55,-116.55,-116.55,-116.54,-116.54,-116.54,-116.53,-116.53,-116.53,-116.52,-116.52,-116.52,-116.51,-116.51,-116.51,-116.5,-116.5,-116.5,-116.49,-116.49,-116.49,-116.48,-116.48,-116.48,-116.47,-116.47,-116.47,-116.46,-116.46,-116.45,-116.45,-116.45,-116.44,-116.44,-116.44,-116.43,-116.43,-116.43,-116.42,-116.42,-116.42,-116.41,-116.41,-116.41,-116.4,-116.4,-116.4,-116.39,-116.39,-116.39,-116.38,-116.38,-116.37,-116.37,-116.37,-116.36,-116.36,-116.36,-116.35,-116.35,-116.35,-116.34,-116.34,-116.34,-116.33,-116.33,-116.33,-116.32,-116.32,-116.32,-116.31,-116.31,-116.31,-116.3,-116.3,-116.29,-116.29,-116.29,-116.28,-116.28,-116.28,-116.27,-116.27,-116.27,-116.26,-116.26,-116.26,-116.25,-116.25,-116.25,-116.24,-116.24,-116.24,-116.23,-116.23,-116.23,-116.22,-116.22,-116.21,-116.21,-116.21,-116.2,-116.2,-116.2,-116.19,-116.19,-116.19,-116.18,-116.18,-116.18,-116.17,-116.17,-116.17,-116.16,-116.16,-116.15,-116.15,-116.15,-116.14,-116.14,-116.14,-116.13,-116.13,-116.13,-116.12,-116.12,-116.12,-116.11,-116.11,-116.11,-116.1,-116.1,-116.1,-116.09,-116.09,-116.08,-116.08,-116.08,-116.07,-116.07,-116.07,-116.06,-116.06,-116.06,-116.05,-116.05,-116.05,-116.04,-116.04,-116.04,-116.03,-116.03,-116.02,-116.02,-116.02,-116.01,-116.01,-116.01,-116,-116,-116,-115.99,-115.99,-115.99,-115.98,-115.98,-115.98,-115.97,-115.97,-115.97,-115.96,-115.96,-115.95,-115.95,-115.95,-115.94,-115.94,-115.94,-115.93,-115.93,-115.93,-115.92,-115.92,-115.92,-115.91,-115.91,-115.91,-115.9,-115.9,-115.9,-115.89,-115.89,-115.89,-115.88,-115.88,-115.88,-115.87,-115.87,-115.86,-115.86,-115.86,-115.85,-115.85,-115.85,-115.84,-115.84,-115.84,-115.83,-115.83,-115.83,-115.82,-115.82,-115.82,-115.81,-115.81,-115.81,-115.8,-115.8,-115.8,-115.79,-115.79,-115.78,-115.78,-115.78,-115.77,-115.77,-115.77,-115.76,-115.76,-115.76,-115.75,-115.75,-115.75,-115.74,-115.74,-115.74,-115.73,-115.73,-115.73,-115.72,-115.72,-115.72,-115.71,-115.71,-115.7,-115.7,-115.7,-115.69,-115.69,-115.69,-115.68,-115.68,-115.68,-115.67,-115.67,-115.67,-115.66,-115.66,-115.66,-115.65,-115.65,-115.65,-115.64,-115.64,-115.64,-115.63,-115.63,-115.63,-115.62,-115.62,-115.61,-115.61,-115.61,-115.6,-115.6,-115.6,-115.59,-115.59,-115.59,-115.58,-115.58,-115.58,-115.57,-115.57,-115.57,-115.56,-115.56,-115.56,-115.55,-115.55,-115.55,-115.54,-115.54,-115.54,-115.53,-115.53,-115.52,-115.52,-115.52,-115.51,-115.51,-115.51,-115.5,-115.5,-115.5,-115.49,-115.49,-115.49,-115.48,-115.48,-115.48,-115.47,-115.47,-115.47,-115.46,-115.46,-115.46,-115.45,-115.45,-115.44,-115.44,-115.44,-115.43,-115.43,-115.43,-115.42,-115.42,-115.42,-115.41,-115.41,-115.41,-115.4,-115.4,-115.4,-115.39,-115.39,-115.39,-115.38,-115.38,-115.38,-115.37,-115.37,-115.36,-115.36,-115.36,-115.35,-115.35,-115.35,-115.34,-115.34,-115.34,-115.33,-115.33,-115.33,-115.32,-115.32,-115.32,-115.31,-115.31,-115.31,-115.3,-115.3,-115.29,-115.29,-115.29,-115.28,-115.28,-115.28,-115.27,-115.27,-115.27,-115.26,-115.26,-115.26,-115.25,-115.25,-115.25,-115.24,-115.24,-115.24,-115.23,-115.23,-115.23,-115.22,-115.22,-115.21,-115.21,-115.21,-115.2,-115.2,-115.2,-115.19,-115.19,-115.19,-115.18,-115.18,-115.18,-115.17,-115.17,-115.17,-115.16,-115.16,-115.15,-115.15,-115.15,-115.14,-115.14,-115.14,-115.13,-115.13,-115.13,-115.12,-115.12,-115.12,-115.11,-115.11,-115.11,-115.1,-115.1,-115.09,-115.09,-115.09,-115.08,-115.08,-115.08,-115.07,-115.07,-115.07,-115.06,-115.06,-115.06,-115.05,-115.05,-115.04,-115.04,-115.04,-115.03,-115.03,-115.03,-115.02,-115.02,-115.02,-115.01,-115.01,-115.01,-115,-115,-114.99,-114.99,-114.99,-114.98,-114.98,-114.98,-114.97,-114.97,-114.97,-114.96,-114.96,-114.96,-114.95,-114.95,-114.94,-114.94,-114.94,-114.93,-114.93,-114.93,-114.92,-114.92,-114.92,-114.91,-114.91,-114.91,-114.9,-114.9,-114.89,-114.89,-114.89,-114.88,-114.88,-114.88,-114.87,-114.87,-114.87,-114.86,-114.86,-114.86,-114.85,-114.85,-114.85,-114.84,-114.84,-114.83,-114.83,-114.83,-114.82,-114.82,-114.82,-114.81,-114.81,-114.81,-114.8,-114.8,-114.8,-114.79,-114.79,-114.78,-114.78,-114.78,-114.77,-114.77,-114.77,-114.76,-114.76,-114.76,-114.75,-114.75,-114.75,-114.74,-114.74,-114.73,-114.73,-114.73,-114.72,-114.72,-114.72,-114.71,-114.71,-114.71,-114.7,-114.7,-114.7,-114.69,-114.69,-114.68,-114.68,-114.68,-114.67,-114.67,-114.67,-114.66,-114.66,-114.66,-114.65,-114.65,-114.65,-114.64,-114.64,-114.63,-114.63,-114.63,-114.62,-114.62,-114.62,-114.61,-114.61,-114.61,-114.6,-114.6,-114.6,-114.59,-114.59,-114.58,-114.58,-114.58,-114.57,-114.57,-114.57,-114.56,-114.56,-114.56,-114.55,-114.55,-114.54,-114.54,-114.54,-114.53,-114.53,-114.53,-114.52,-114.52,-114.52,-114.51,-114.51,-114.5,-114.5,-114.5,-114.49,-114.49,-114.49,-114.48,-114.48,-114.48,-114.47,-114.47,-114.47,-114.46,-114.46,-114.45,-114.45,-114.45,-114.44,-114.44,-114.44,-114.43,-114.43,-114.43,-114.42,-114.42,-114.42,-114.41,-114.41,-114.4,-114.4,-114.4,-114.39,-114.39,-114.39,-114.38,-114.38,-114.38,-114.37,-114.37,-114.37,-114.36,-114.36,-114.35,-114.35,-114.35,-114.34,-114.34,-114.34,-114.33,-114.33,-114.33,-114.32,-114.32,-114.32,-114.31,-114.31,-114.3,-114.3,-114.3,-114.29,-114.29,-114.29,-114.28,-114.28,-114.28,-114.27,-114.27,-114.27,-114.26,-114.26,-114.25,-114.25,-114.25,-114.24,-114.24,-114.24,-114.23,-114.23,-114.23,-114.22,-114.22,-114.22,-114.21,-114.21,-114.21,-114.2,-114.2,-114.2,-114.19,-114.19,-114.18,-114.18,-114.18,-114.17,-114.17,-114.17,-114.16,-114.16,-114.16,-114.15,-114.15,-114.15,-114.14,-114.14,-114.14,-114.13,-114.13,-114.13,-114.12,-114.12,-114.11,-114.11,-114.11,-114.1,-114.1,-114.1,-114.09,-114.09,-114.09,-114.08,-114.08,-114.08,-114.07,-114.07,-114.07,-114.06,-114.06,-114.06,-114.05,-114.05,-114.04,-114.04,-114.04,-114.03,-114.03,-114.03,-114.02,-114.02,-114.02,-114.01,-114.01,-114.01,-114,-114,-114,-113.99,-113.99,-113.99,-113.98,-113.98,-113.98,-113.97,-113.97,-113.97,-113.96,-113.96,-113.95,-113.95,-113.95,-113.94,-113.94,-113.94,-113.93,-113.93,-113.93,-113.92,-113.92,-113.92,-113.91,-113.91,-113.91,-113.9,-113.9,-113.9,-113.89,-113.89,-113.89,-113.88,-113.88,-113.88,-113.87,-113.87,-113.87,-113.86,-113.86,-113.86,-113.85,-113.85,-113.85,-113.84,-113.84,-113.83,-113.83,-113.83,-113.82,-113.82,-113.82,-113.81,-113.81,-113.81,-113.8,-113.8,-113.8,-113.79,-113.79,-113.79,-113.78,-113.78,-113.78,-113.77,-113.77,-113.77,-113.76,-113.76,-113.76,-113.75,-113.75,-113.75,-113.74,-113.74,-113.74,-113.73,-113.73,-113.73,-113.72,-113.72,-113.72,-113.71,-113.71,-113.71,-113.7,-113.7,-113.69,-113.69,-113.69,-113.68,-113.68,-113.68,-113.67,-113.67,-113.67,-113.66,-113.66,-113.66,-113.65,-113.65,-113.65,-113.64,-113.64,-113.64,-113.63,-113.63,-113.63,-113.62,-113.62,-113.62,-113.61,-113.61,-113.61,-113.6,-113.6,-113.6,-113.59,-113.59,-113.59,-113.58,-113.58,-113.58,-113.57,-113.57,-113.57,-113.56,-113.56,-113.56,-113.55,-113.55,-113.55,-113.54,-113.54,-113.54,-113.53,-113.53,-113.53,-113.52,-113.52,-113.52,-113.51,-113.51,-113.51,-113.5,-113.5,-113.5,-113.49,-113.49,-113.49,-113.48,-113.48,-113.48,-113.47,-113.47,-113.47,-113.46,-113.46,-113.46,-113.45,-113.45,-113.45,-113.44,-113.44,-113.44,-113.43,-113.43,-113.43,-113.42,-113.42,-113.42,-113.41,-113.41,-113.41,-113.4,-113.4,-113.4,-113.39,-113.39,-113.39,-113.38,-113.38,-113.38,-113.37,-113.37,-113.37,-113.36,-113.36,-113.36,-113.35,-113.35,-113.35,-113.34,-113.34,-113.34,-113.33,-113.33,-113.33,-113.32,-113.32,-113.32,-113.31,-113.31,-113.31,-113.3,-113.3,-113.3,-113.29,-113.29,-113.29,-113.28,-113.28,-113.28,-113.27,-113.27,-113.27,-113.26,-113.26,-113.26,-113.25,-113.25,-113.25,-113.24,-113.24,-113.24,-113.23,-113.23,-113.23,-113.22,-113.22,-113.22,-113.21,-113.21,-113.21,-113.2,-113.2,-113.2,-113.19,-113.19,-113.19,-113.18,-113.18,-113.18,-113.17,-113.17,-113.16,-113.16,-113.16,-113.15,-113.15,-113.15,-113.14,-113.14,-113.14,-113.13,-113.13,-113.13,-113.12,-113.12,-113.12,-113.11,-113.11,-113.11,-113.1,-113.1,-113.1,-113.09,-113.09,-113.09,-113.08,-113.08,-113.08,-113.07,-113.07,-113.06,-113.06,-113.06,-113.05,-113.05,-113.05,-113.04,-113.04,-113.04,-113.03,-113.03,-113.03,-113.02,-113.02,-113.02,-113.01,-113.01,-113.01,-113,-113,-113,-112.99,-112.99,-112.99,-112.98,-112.98,-112.97,-112.97,-112.97,-112.96,-112.96,-112.96,-112.95,-112.95,-112.95,-112.94,-112.94,-112.94,-112.93,-112.93,-112.93,-112.92,-112.92,-112.92,-112.91,-112.91,-112.91,-112.9,-112.9,-112.9,-112.89,-112.89,-112.89,-112.88,-112.88,-112.88,-112.87,-112.87,-112.86,-112.86,-112.86,-112.85,-112.85,-112.85,-112.84,-112.84,-112.84,-112.83,-112.83,-112.83,-112.82,-112.82,-112.82,-112.81,-112.81,-112.81,-112.8,-112.8,-112.8,-112.79,-112.79,-112.79,-112.78,-112.78,-112.77,-112.77,-112.77,-112.76,-112.76,-112.76,-112.75,-112.75,-112.75,-112.74,-112.74,-112.74,-112.73,-112.73,-112.73,-112.72,-112.72,-112.72,-112.71,-112.71,-112.71,-112.7,-112.7,-112.7,-112.69,-112.69,-112.69,-112.68,-112.68,-112.68,-112.67,-112.67,-112.66,-112.66,-112.66,-112.65,-112.65,-112.65,-112.64,-112.64,-112.64,-112.63,-112.63,-112.63,-112.62,-112.62,-112.62,-112.61,-112.61,-112.61,-112.6,-112.6,-112.6,-112.59,-112.59,-112.59,-112.58,-112.58,-112.58,-112.57,-112.57,-112.57,-112.56,-112.56,-112.56,-112.55,-112.55,-112.55,-112.54,-112.54,-112.54,-112.53,-112.53,-112.53,-112.52,-112.52,-112.52,-112.51,-112.51,-112.51,-112.5,-112.5,-112.5,-112.49,-112.49,-112.49,-112.48,-112.48,-112.48,-112.47,-112.47,-112.47,-112.46,-112.46,-112.46,-112.45,-112.45,-112.45,-112.44,-112.44,-112.44,-112.43,-112.43,-112.43,-112.42,-112.42,-112.42,-112.41,-112.41,-112.41,-112.4,-112.4,-112.4,-112.39,-112.39,-112.39,-112.38,-112.38,-112.38,-112.37,-112.37,-112.37,-112.36,-112.36,-112.36,-112.35,-112.35,-112.35,-112.34,-112.34,-112.34,-112.33,-112.33,-112.33,-112.32,-112.32,-112.32,-112.31,-112.31,-112.31,-112.3,-112.3,-112.3,-112.29,-112.29,-112.29,-112.28,-112.28,-112.28,-112.27,-112.27,-112.27,-112.27,-112.26,-112.26,-112.26,-112.25,-112.25,-112.25,-112.24,-112.24,-112.24,-112.23,-112.23,-112.23,-112.22,-112.22,-112.22,-112.21,-112.21,-112.21,-112.2,-112.2,-112.2,-112.19,-112.19,-112.19,-112.18,-112.18,-112.18,-112.17,-112.17,-112.17,-112.16,-112.16,-112.16,-112.15,-112.15,-112.15,-112.14,-112.14,-112.14,-112.13,-112.13,-112.13,-112.12,-112.12,-112.12,-112.11,-112.11,-112.11,-112.1,-112.1,-112.1,-112.1,-112.09,-112.09,-112.09,-112.08,-112.08,-112.08,-112.07,-112.07,-112.07,-112.06,-112.06,-112.06,-112.05,-112.05,-112.05,-112.04,-112.04,-112.04,-112.03,-112.03,-112.03,-112.02,-112.02,-112.02,-112.01,-112.01,-112.01,-112,-112,-112,-111.99,-111.99,-111.99,-111.98,-111.98,-111.98,-111.97,-111.97,-111.97,-111.96,-111.96,-111.96,-111.95,-111.95,-111.95,-111.95,-111.94,-111.94,-111.94,-111.93,-111.93,-111.93,-111.92,-111.92,-111.92,-111.91,-111.91,-111.91,-111.9,-111.9,-111.9,-111.89,-111.89,-111.89,-111.88,-111.88,-111.88,-111.87,-111.87,-111.87,-111.86,-111.86,-111.86,-111.85,-111.85,-111.85,-111.84,-111.84,-111.84,-111.83,-111.83,-111.83,-111.82,-111.82,-111.82,-111.81,-111.81,-111.81,-111.8,-111.8,-111.8,-111.79,-111.79,-111.79,-111.78,-111.78,-111.78,-111.77,-111.77,-111.77,-111.76,-111.76,-111.76,-111.76,-111.75,-111.75,-111.75,-111.74,-111.74,-111.74,-111.73,-111.73,-111.73,-111.72,-111.72,-111.72,-111.71,-111.71,-111.71,-111.7,-111.7,-111.7,-111.69,-111.69,-111.69,-111.68,-111.68,-111.68,-111.67,-111.67,-111.67,-111.66,-111.66,-111.66,-111.65,-111.65,-111.65,-111.64,-111.64,-111.64,-111.63,-111.63,-111.63,-111.62,-111.62,-111.62,-111.61,-111.61,-111.61,-111.6,-111.6,-111.6,-111.59,-111.59,-111.59,-111.58,-111.58,-111.58,-111.57,-111.57,-111.57,-111.56,-111.56,-111.56,-111.55,-111.55,-111.55,-111.54,-111.54,-111.54,-111.53,-111.53,-111.53,-111.52,-111.52,-111.52,-111.51,-111.51,-111.51,-111.5,-111.5,-111.5,-111.49,-111.49,-111.49,-111.48,-111.48,-111.48,-111.47,-111.47,-111.47,-111.47,-111.46,-111.46,-111.46,-111.45,-111.45,-111.45,-111.44,-111.44,-111.44,-111.43,-111.43,-111.43,-111.42,-111.42,-111.42,-111.41,-111.41,-111.41,-111.4,-111.4,-111.4,-111.39,-111.39,-111.39,-111.38,-111.38,-111.38,-111.37,-111.37,-111.37,-111.36,-111.36,-111.36,-111.35,-111.35,-111.35,-111.34,-111.34,-111.34,-111.34,-111.33,-111.33,-111.33,-111.32,-111.32,-111.32,-111.31,-111.31,-111.31,-111.3,-111.3,-111.3,-111.29,-111.29,-111.29,-111.28,-111.28,-111.28,-111.27,-111.27,-111.27,-111.26,-111.26,-111.26,-111.25,-111.25,-111.25,-111.24,-111.24,-111.24,-111.23,-111.23,-111.23,-111.22,-111.22,-111.22,-111.21,-111.21,-111.21,-111.21,-111.2,-111.2,-111.2,-111.19,-111.19,-111.19,-111.18,-111.18,-111.18,-111.17,-111.17,-111.17,-111.16,-111.16,-111.16,-111.15,-111.15,-111.15,-111.14,-111.14,-111.14,-111.13,-111.13,-111.13,-111.12,-111.12,-111.12,-111.11,-111.11,-111.11,-111.11,-111.1,-111.1,-111.1,-111.09,-111.09,-111.09,-111.08,-111.08,-111.08,-111.07,-111.07,-111.07,-111.06,-111.06,-111.06,-111.05,-111.05,-111.05,-111.04,-111.04,-111.04,-111.03,-111.03,-111.03,-111.02,-111.02,-111.02,-111.01,-111.01,-111.01,-111,-111,-111,-110.99,-110.99,-110.99,-110.98,-110.98,-110.98,-110.97,-110.97,-110.97,-110.96,-110.96,-110.96,-110.95,-110.95,-110.95,-110.94,-110.94,-110.94,-110.94,-110.93,-110.93,-110.93,-110.92,-110.92,-110.92,-110.91,-110.91,-110.91,-110.9,-110.9,-110.9,-110.89,-110.89,-110.88,-110.88,-110.88,-110.87,-110.87,-110.87,-110.86,-110.86,-110.86,-110.85,-110.85,-110.85,-110.84,-110.84,-110.84,-110.83,-110.83,-110.83,-110.82,-110.82,-110.82,-110.81,-110.81,-110.81,-110.8,-110.8,-110.8,-110.79,-110.79,-110.79,-110.78,-110.78,-110.78,-110.77,-110.77,-110.77,-110.76,-110.76,-110.76,-110.75,-110.75,-110.75,-110.74,-110.74,-110.74,-110.73,-110.73,-110.73,-110.72,-110.72,-110.72,-110.71,-110.71,-110.71,-110.7,-110.7,-110.7,-110.69,-110.69,-110.69,-110.68,-110.68,-110.68,-110.67,-110.67,-110.67,-110.66,-110.66,-110.66,-110.65,-110.65,-110.65,-110.64,-110.64,-110.64,-110.63,-110.63,-110.63,-110.62,-110.62,-110.62,-110.61,-110.61,-110.61,-110.6,-110.6,-110.59,-110.59,-110.59,-110.58,-110.58,-110.58,-110.57,-110.57,-110.57,-110.56,-110.56,-110.56,-110.55,-110.55,-110.55,-110.54,-110.54,-110.54,-110.53,-110.53,-110.53,-110.52,-110.52,-110.52,-110.51,-110.51,-110.51,-110.5,-110.5,-110.5,-110.49,-110.49,-110.49,-110.48,-110.48,-110.48,-110.47,-110.47,-110.47,-110.46,-110.46,-110.45,-110.45,-110.45,-110.44,-110.44,-110.44,-110.43,-110.43,-110.43,-110.42,-110.42,-110.42,-110.41,-110.41,-110.41,-110.4,-110.4,-110.4,-110.39,-110.39,-110.39,-110.38,-110.38,-110.38,-110.37,-110.37,-110.37,-110.36,-110.36,-110.36,-110.35,-110.35,-110.35,-110.34,-110.34,-110.34,-110.33,-110.33,-110.33,-110.32,-110.32,-110.32,-110.31,-110.31,-110.31,-110.3,-110.3,-110.3,-110.29,-110.29,-110.29,-110.28,-110.28,-110.28,-110.27,-110.27,-110.27,-110.26,-110.26,-110.26,-110.25,-110.25,-110.25,-110.24,-110.24,-110.24,-110.23,-110.23,-110.23,-110.22,-110.22,-110.22,-110.21,-110.21,-110.21,-110.2,-110.2,-110.2,-110.19,-110.19,-110.19,-110.18,-110.18,-110.18,-110.17,-110.17,-110.17,-110.16,-110.16,-110.16,-110.15,-110.15,-110.15,-110.14,-110.14,-110.14,-110.13,-110.13,-110.13,-110.12,-110.12,-110.12,-110.11,-110.11,-110.11,-110.1,-110.1,-110.1,-110.09,-110.09,-110.09,-110.08,-110.08,-110.08,-110.07,-110.07,-110.07,-110.06,-110.06,-110.06,-110.05,-110.05,-110.05,-110.04,-110.04,-110.04,-110.03,-110.03,-110.03,-110.02,-110.02,-110.02,-110.01,-110.01,-110.01,-110,-110,-110,-109.99,-109.99,-109.99,-109.98,-109.98,-109.98,-109.97,-109.97,-109.97,-109.96,-109.96,-109.96,-109.95,-109.95,-109.95,-109.95,-109.94,-109.94,-109.94,-109.93,-109.93,-109.93,-109.92,-109.92,-109.92,-109.91,-109.91,-109.91,-109.9,-109.9,-109.9,-109.89,-109.89,-109.89,-109.88,-109.88,-109.88,-109.87,-109.87,-109.87,-109.86,-109.86,-109.86,-109.85,-109.85,-109.85,-109.84,-109.84,-109.84,-109.83,-109.83,-109.83,-109.82,-109.82,-109.82,-109.81,-109.81,-109.81,-109.8,-109.8,-109.8,-109.79,-109.79,-109.79,-109.78,-109.78,-109.78,-109.77,-109.77,-109.77,-109.76,-109.76,-109.76,-109.75,-109.75,-109.75,-109.74,-109.74,-109.74,-109.73,-109.73,-109.73,-109.72,-109.72,-109.72,-109.71,-109.71,-109.71,-109.7,-109.7,-109.69,-109.69,-109.69,-109.68,-109.68,-109.68,-109.67,-109.67,-109.67,-109.66,-109.66,-109.66,-109.65,-109.65,-109.65,-109.64,-109.64,-109.64,-109.63,-109.63,-109.63,-109.62,-109.62,-109.62,-109.61,-109.61,-109.61,-109.6,-109.6,-109.6,-109.59,-109.59,-109.59,-109.58,-109.58,-109.58,-109.57,-109.57,-109.57,-109.56,-109.56,-109.56,-109.55,-109.55,-109.55,-109.54,-109.54,-109.54,-109.53,-109.53,-109.53,-109.52,-109.52,-109.51,-109.51,-109.51,-109.5,-109.5,-109.5,-109.49,-109.49,-109.49,-109.48,-109.48,-109.48,-109.47,-109.47,-109.47,-109.46,-109.46,-109.46,-109.45,-109.45,-109.45,-109.44,-109.44,-109.44,-109.43,-109.43,-109.43,-109.42,-109.42,-109.42,-109.41,-109.41,-109.41,-109.4,-109.4,-109.4,-109.39,-109.39,-109.39,-109.38,-109.38,-109.38,-109.37,-109.37,-109.37,-109.36,-109.36,-109.36,-109.35,-109.35,-109.35,-109.34,-109.34,-109.34,-109.33,-109.33,-109.33,-109.32,-109.32,-109.32,-109.31,-109.31,-109.3,-109.3,-109.3,-109.29,-109.29,-109.29,-109.28,-109.28,-109.28,-109.27,-109.27,-109.27,-109.26,-109.26,-109.26,-109.25,-109.25,-109.25,-109.24,-109.24,-109.24,-109.23,-109.23,-109.23,-109.22,-109.22,-109.22,-109.21,-109.21,-109.21,-109.2,-109.2,-109.2,-109.19,-109.19,-109.18,-109.18,-109.18,-109.17,-109.17,-109.17,-109.16,-109.16,-109.16,-109.15,-109.15,-109.15,-109.14,-109.14,-109.14,-109.13,-109.13,-109.13,-109.12,-109.12,-109.12,-109.11,-109.11,-109.11,-109.1,-109.1,-109.1,-109.09,-109.09,-109.08,-109.08,-109.08,-109.07,-109.07,-109.07,-109.06,-109.06,-109.06,-109.05,-109.05,-109.05,-109.04,-109.04,-109.04,-109.03,-109.03,-109.03,-109.02,-109.02,-109.02,-109.01,-109.01,-109.01,-109,-109,-109,-108.99,-108.99,-108.98,-108.98,-108.98,-108.97,-108.97,-108.97,-108.96,-108.96,-108.96,-108.95,-108.95,-108.95,-108.94,-108.94,-108.94,-108.93,-108.93,-108.93,-108.92,-108.92,-108.92,-108.91,-108.91,-108.91,-108.9,-108.9,-108.9,-108.89,-108.89,-108.89,-108.88,-108.88,-108.88,-108.87,-108.87,-108.87,-108.86,-108.86,-108.86,-108.85,-108.85,-108.85,-108.84,-108.84,-108.84,-108.83,-108.83,-108.83,-108.82,-108.82,-108.82,-108.81,-108.81,-108.81,-108.8,-108.8,-108.8,-108.79,-108.79,-108.79,-108.78,-108.78,-108.78,-108.77,-108.77,-108.77,-108.76,-108.76,-108.76,-108.75,-108.75,-108.74,-108.74,-108.74,-108.73,-108.73,-108.73,-108.72,-108.72,-108.72,-108.71,-108.71,-108.71,-108.7,-108.7,-108.7,-108.69,-108.69,-108.69,-108.68,-108.68,-108.68,-108.67,-108.67,-108.67,-108.66,-108.66,-108.66,-108.65,-108.65,-108.65,-108.64,-108.64,-108.64,-108.63,-108.63,-108.63,-108.62,-108.62,-108.62,-108.61,-108.61,-108.61,-108.6,-108.6,-108.6,-108.59,-108.59,-108.59,-108.58,-108.58,-108.58,-108.57,-108.57,-108.57,-108.56,-108.56,-108.56,-108.55,-108.55,-108.55,-108.54,-108.54,-108.54,-108.53,-108.53,-108.53,-108.52,-108.52,-108.52,-108.51,-108.51,-108.51,-108.5,-108.5,-108.5,-108.49,-108.49,-108.49,-108.48,-108.48,-108.48,-108.47,-108.47,-108.47,-108.46,-108.46,-108.46,-108.45,-108.45,-108.45,-108.44,-108.44,-108.44,-108.43,-108.43,-108.43,-108.42,-108.42,-108.42,-108.41,-108.41,-108.41,-108.4,-108.4,-108.4,-108.39,-108.39,-108.38,-108.38,-108.38,-108.37,-108.37,-108.37,-108.36,-108.36,-108.36,-108.35,-108.35,-108.35,-108.34,-108.34,-108.34,-108.33,-108.33,-108.33,-108.32,-108.32,-108.32,-108.31,-108.31,-108.31,-108.3,-108.3,-108.3,-108.29,-108.29,-108.29,-108.28,-108.28,-108.28,-108.27,-108.27,-108.27,-108.26,-108.26,-108.25,-108.25,-108.25,-108.24,-108.24,-108.24,-108.23,-108.23,-108.23,-108.22,-108.22,-108.22,-108.21,-108.21,-108.21,-108.2,-108.2,-108.2,-108.19,-108.19,-108.19,-108.18,-108.18,-108.18,-108.17,-108.17,-108.17,-108.16,-108.16,-108.16,-108.15,-108.15,-108.15,-108.14,-108.14,-108.14,-108.13,-108.13,-108.13,-108.12,-108.12,-108.12,-108.11,-108.11,-108.11,-108.1,-108.1,-108.1,-108.09,-108.09,-108.09,-108.08,-108.08,-108.08,-108.07,-108.07,-108.07,-108.06,-108.06,-108.06,-108.05,-108.05,-108.05,-108.04,-108.04,-108.04,-108.03,-108.03,-108.02,-108.02,-108.02,-108.01,-108.01,-108.01,-108,-108,-108,-107.99,-107.99,-107.99,-107.98,-107.98,-107.98,-107.97,-107.97,-107.97,-107.96,-107.96,-107.96,-107.95,-107.95,-107.95,-107.94,-107.94,-107.94,-107.93,-107.93,-107.93,-107.92,-107.92,-107.92,-107.91,-107.91,-107.91,-107.9,-107.9,-107.9,-107.89,-107.89,-107.89,-107.88,-107.88,-107.88,-107.87,-107.87,-107.87,-107.86,-107.86,-107.86,-107.85,-107.85,-107.85,-107.84,-107.84,-107.84,-107.83,-107.83,-107.83,-107.82,-107.82,-107.82,-107.81,-107.81,-107.81,-107.8,-107.8,-107.8,-107.79,-107.79,-107.79,-107.78,-107.78,-107.78,-107.77,-107.77,-107.77,-107.76,-107.76,-107.76,-107.75,-107.75,-107.75,-107.74,-107.74,-107.74,-107.73,-107.73,-107.73,-107.72,-107.72,-107.72,-107.71,-107.71,-107.71,-107.7,-107.7,-107.7,-107.69,-107.69,-107.69,-107.68,-107.68,-107.68,-107.67,-107.67,-107.67,-107.66,-107.66,-107.66,-107.65,-107.65,-107.65,-107.64,-107.64,-107.64,-107.63,-107.63,-107.63,-107.62,-107.62,-107.62,-107.61,-107.61,-107.61,-107.6,-107.6,-107.6,-107.59,-107.59,-107.59,-107.58,-107.58,-107.57,-107.57,-107.57,-107.56,-107.56,-107.56,-107.55,-107.55,-107.55,-107.54,-107.54,-107.54,-107.53,-107.53,-107.53,-107.52,-107.52,-107.52,-107.51,-107.51,-107.51,-107.5,-107.5,-107.5,-107.49,-107.49,-107.49,-107.48,-107.48,-107.48,-107.47,-107.47,-107.47,-107.46,-107.46,-107.46,-107.45,-107.45,-107.45,-107.44,-107.44,-107.44,-107.43,-107.43,-107.43,-107.42,-107.42,-107.42,-107.41,-107.41,-107.41,-107.4,-107.4,-107.4,-107.39,-107.39,-107.38,-107.38,-107.38,-107.37,-107.37,-107.37,-107.36,-107.36,-107.36,-107.35,-107.35,-107.35,-107.34,-107.34,-107.34,-107.33,-107.33,-107.33,-107.32,-107.32,-107.32,-107.31,-107.31,-107.31,-107.3,-107.3,-107.3,-107.29,-107.29,-107.29,-107.28,-107.28,-107.28,-107.27,-107.27,-107.27,-107.26,-107.26,-107.26,-107.25,-107.25,-107.25,-107.24,-107.24,-107.24,-107.23,-107.23,-107.23,-107.22,-107.22,-107.22,-107.21,-107.21,-107.21,-107.2,-107.2,-107.2,-107.19,-107.19,-107.19,-107.18,-107.18,-107.18,-107.17,-107.17,-107.17,-107.16,-107.16,-107.16,-107.15,-107.15,-107.15,-107.14,-107.14,-107.14,-107.13,-107.13,-107.13,-107.12,-107.12,-107.12,-107.11,-107.11,-107.11,-107.1,-107.1,-107.1,-107.09,-107.09,-107.09,-107.08,-107.08,-107.08,-107.07,-107.07,-107.07,-107.07,-107.06,-107.06,-107.06,-107.05,-107.05,-107.05,-107.04,-107.04,-107.04,-107.03,-107.03,-107.03,-107.02,-107.02,-107.02,-107.01,-107.01,-107.01,-107,-107,-107,-106.99,-106.99,-106.99,-106.98,-106.98,-106.98,-106.97,-106.97,-106.97,-106.96,-106.96,-106.96,-106.95,-106.95,-106.95,-106.95,-106.94,-106.94,-106.94,-106.93,-106.93,-106.93,-106.92,-106.92,-106.92,-106.91,-106.91,-106.91,-106.9,-106.9,-106.9,-106.89,-106.89,-106.89,-106.88,-106.88,-106.88,-106.87,-106.87,-106.87,-106.86,-106.86,-106.86,-106.85,-106.85,-106.85,-106.85,-106.84,-106.84,-106.84,-106.83,-106.83,-106.83,-106.82,-106.82,-106.82,-106.81,-106.81,-106.81,-106.8,-106.8,-106.8,-106.79,-106.79,-106.79,-106.78,-106.78,-106.78,-106.77,-106.77,-106.77,-106.76,-106.76,-106.76,-106.75,-106.75,-106.75,-106.74,-106.74,-106.74,-106.74,-106.73,-106.73,-106.73,-106.72,-106.72,-106.72,-106.71,-106.71,-106.71,-106.7,-106.7,-106.7,-106.69,-106.69,-106.69,-106.68,-106.68,-106.68,-106.67,-106.67,-106.67,-106.66,-106.66,-106.66,-106.66,-106.65,-106.65,-106.65,-106.64,-106.64,-106.64,-106.63,-106.63,-106.63,-106.62,-106.62,-106.62,-106.61,-106.61,-106.61,-106.6,-106.6,-106.6,-106.59,-106.59,-106.59,-106.59,-106.58,-106.58,-106.58,-106.57,-106.57,-106.57,-106.56,-106.56,-106.56,-106.55,-106.55,-106.55,-106.54,-106.54,-106.54,-106.53,-106.53,-106.53,-106.53,-106.52,-106.52,-106.52,-106.51,-106.51,-106.51,-106.5,-106.5,-106.5,-106.49,-106.49,-106.49,-106.48,-106.48,-106.48,-106.48,-106.47,-106.47,-106.47,-106.46,-106.46,-106.46,-106.45,-106.45,-106.45,-106.44,-106.44,-106.44,-106.43,-106.43,-106.43,-106.43,-106.42,-106.42,-106.42,-106.41,-106.41,-106.41,-106.4,-106.4,-106.4,-106.39,-106.39,-106.39,-106.39,-106.38,-106.38,-106.38,-106.37,-106.37,-106.37,-106.36,-106.36,-106.36,-106.35,-106.35,-106.35,-106.35,-106.34,-106.34,-106.34,-106.33,-106.33,-106.33,-106.32,-106.32,-106.32,-106.32,-106.31,-106.31,-106.31,-106.3,-106.3,-106.3,-106.29,-106.29,-106.29,-106.28,-106.28,-106.28,-106.28,-106.27,-106.27,-106.27,-106.26,-106.26,-106.26,-106.25,-106.25,-106.25,-106.24,-106.24,-106.24,-106.24,-106.23,-106.23,-106.23,-106.22,-106.22,-106.22,-106.21,-106.21,-106.21,-106.2,-106.2,-106.2,-106.2,-106.19,-106.19,-106.19,-106.18,-106.18,-106.18,-106.17,-106.17,-106.17,-106.16,-106.16,-106.16,-106.15,-106.15,-106.15,-106.15,-106.14,-106.14,-106.14,-106.13,-106.13,-106.13,-106.12,-106.12,-106.12,-106.11,-106.11,-106.11,-106.11,-106.1,-106.1,-106.1,-106.09,-106.09,-106.09,-106.08,-106.08,-106.08,-106.07,-106.07,-106.07,-106.06,-106.06,-106.06,-106.06,-106.05,-106.05,-106.05,-106.04,-106.04,-106.04,-106.03,-106.03,-106.03,-106.02,-106.02,-106.02,-106.01,-106.01,-106.01,-106,-106,-106,-106,-105.99,-105.99,-105.99,-105.98,-105.98,-105.98,-105.97,-105.97,-105.97,-105.96,-105.96,-105.96,-105.95,-105.95,-105.95,-105.94,-105.94,-105.94,-105.93,-105.93,-105.93,-105.92,-105.92,-105.92,-105.91,-105.91,-105.91,-105.91,-105.9,-105.9,-105.9,-105.89,-105.89,-105.89,-105.88,-105.88,-105.88,-105.87,-105.87,-105.87,-105.86,-105.86,-105.86,-105.85,-105.85,-105.85,-105.84,-105.84,-105.84,-105.83,-105.83,-105.83,-105.82,-105.82,-105.82,-105.81,-105.81,-105.81,-105.81,-105.8,-105.8,-105.8,-105.79,-105.79,-105.79,-105.78,-105.78,-105.78,-105.77,-105.77,-105.77,-105.76,-105.76,-105.76,-105.75,-105.75,-105.75,-105.74,-105.74,-105.74,-105.73,-105.73,-105.73,-105.72,-105.72,-105.72,-105.71,-105.71,-105.71,-105.7,-105.7,-105.7,-105.69,-105.69,-105.69,-105.68,-105.68,-105.68,-105.67,-105.67,-105.67,-105.66,-105.66,-105.66,-105.65,-105.65,-105.65,-105.64,-105.64,-105.64,-105.63,-105.63,-105.62,-105.62,-105.62,-105.61,-105.61,-105.61,-105.6,-105.6,-105.6,-105.59,-105.59,-105.59,-105.58,-105.58,-105.58,-105.57,-105.57,-105.57,-105.56,-105.56,-105.56,-105.55,-105.55,-105.55,-105.54,-105.54,-105.54,-105.53,-105.53,-105.53,-105.52,-105.52,-105.52,-105.51,-105.51,-105.51,-105.5,-105.5,-105.5,-105.49,-105.49,-105.49,-105.48,-105.48,-105.48,-105.47,-105.47,-105.47,-105.46,-105.46,-105.46,-105.45,-105.45,-105.45,-105.44,-105.44,-105.44,-105.43,-105.43,-105.43,-105.42,-105.42,-105.42,-105.41,-105.41,-105.41,-105.4,-105.4,-105.4,-105.39,-105.39,-105.39,-105.38,-105.38,-105.38,-105.37,-105.37,-105.37,-105.36,-105.36,-105.36,-105.35,-105.35,-105.35,-105.34,-105.34,-105.34,-105.33,-105.33,-105.32,-105.32,-105.32,-105.31,-105.31,-105.31,-105.3,-105.3,-105.3,-105.29,-105.29,-105.29,-105.28,-105.28,-105.28,-105.27,-105.27,-105.27,-105.26,-105.26,-105.26,-105.25,-105.25,-105.25,-105.24,-105.24,-105.24,-105.23,-105.23,-105.23,-105.22,-105.22,-105.22,-105.21,-105.21,-105.21,-105.2,-105.2,-105.2,-105.19,-105.19,-105.19,-105.18,-105.18,-105.17,-105.17,-105.17,-105.16,-105.16,-105.16,-105.15,-105.15,-105.15,-105.14,-105.14,-105.14,-105.13,-105.13,-105.13,-105.12,-105.12,-105.12,-105.11,-105.11,-105.11,-105.1,-105.1,-105.1,-105.09,-105.09,-105.09,-105.08,-105.08,-105.08,-105.07,-105.07,-105.07,-105.06,-105.06,-105.06,-105.05,-105.05,-105.05,-105.04,-105.04,-105.04,-105.03,-105.03,-105.03,-105.02,-105.02,-105.02,-105.01,-105.01,-105,-105,-105,-104.99,-104.99,-104.99,-104.98,-104.98,-104.98,-104.97,-104.97,-104.97,-104.96,-104.96,-104.96,-104.95,-104.95,-104.95,-104.94,-104.94,-104.94,-104.93,-104.93,-104.93,-104.92,-104.92,-104.92,-104.91,-104.91,-104.91,-104.9,-104.9,-104.9,-104.89,-104.89,-104.89,-104.88,-104.88,-104.88,-104.88,-104.87,-104.87,-104.87,-104.86,-104.86,-104.86,-104.85,-104.85,-104.85,-104.84,-104.84,-104.84,-104.83,-104.83,-104.83,-104.82,-104.82,-104.82,-104.81,-104.81,-104.81,-104.8,-104.8,-104.8,-104.79,-104.79,-104.79,-104.78,-104.78,-104.78,-104.77,-104.77,-104.77,-104.76,-104.76,-104.76,-104.75,-104.75,-104.75,-104.74,-104.74,-104.74,-104.73,-104.73,-104.73,-104.73,-104.72,-104.72,-104.72,-104.71,-104.71,-104.71,-104.7,-104.7,-104.7,-104.69,-104.69,-104.69,-104.68,-104.68,-104.68,-104.67,-104.67,-104.67,-104.66,-104.66,-104.66,-104.65,-104.65,-104.65,-104.64,-104.64,-104.64,-104.63,-104.63,-104.63,-104.62,-104.62,-104.62,-104.61,-104.61,-104.61,-104.6,-104.6,-104.6,-104.59,-104.59,-104.59,-104.58,-104.58,-104.58,-104.57,-104.57,-104.57,-104.56,-104.56,-104.56,-104.56,-104.55,-104.55,-104.55,-104.54,-104.54,-104.54,-104.53,-104.53,-104.53,-104.52,-104.52,-104.52,-104.51,-104.51,-104.51,-104.5,-104.5,-104.5,-104.49,-104.49,-104.49,-104.48,-104.48,-104.48,-104.47,-104.47,-104.47,-104.47,-104.46,-104.46,-104.46,-104.45,-104.45,-104.45,-104.44,-104.44,-104.44,-104.43,-104.43,-104.43,-104.42,-104.42,-104.42,-104.41,-104.41,-104.41,-104.41,-104.4,-104.4,-104.4,-104.39,-104.39,-104.39,-104.38,-104.38,-104.38,-104.37,-104.37,-104.37,-104.36,-104.36,-104.36,-104.35,-104.35,-104.35,-104.35,-104.34,-104.34,-104.34,-104.33,-104.33,-104.33,-104.32,-104.32,-104.32,-104.31,-104.31,-104.31,-104.3,-104.3,-104.3,-104.3,-104.29,-104.29,-104.29,-104.28,-104.28,-104.28,-104.27,-104.27,-104.27,-104.26,-104.26,-104.26,-104.25,-104.25,-104.25,-104.25,-104.24,-104.24,-104.24,-104.23,-104.23,-104.23,-104.22,-104.22,-104.22,-104.21,-104.21,-104.21,-104.2,-104.2,-104.2,-104.19,-104.19,-104.19,-104.18,-104.18,-104.18,-104.18,-104.17,-104.17,-104.17,-104.16,-104.16,-104.16,-104.15,-104.15,-104.15,-104.14,-104.14,-104.14,-104.13,-104.13,-104.13,-104.12,-104.12,-104.12,-104.11,-104.11,-104.11,-104.1,-104.1,-104.1,-104.1,-104.09,-104.09,-104.09,-104.08,-104.08,-104.08,-104.07,-104.07,-104.07,-104.06,-104.06,-104.06,-104.05,-104.05,-104.05,-104.04,-104.04,-104.04,-104.03,-104.03,-104.03,-104.02,-104.02,-104.02,-104.02,-104.01,-104.01,-104.01,-104,-104,-104,-103.99,-103.99,-103.99,-103.98,-103.98,-103.98,-103.97,-103.97,-103.97,-103.96,-103.96,-103.96,-103.95,-103.95,-103.95,-103.94,-103.94,-103.94,-103.94,-103.93,-103.93,-103.93,-103.92,-103.92,-103.92,-103.91,-103.91,-103.91,-103.9,-103.9,-103.9,-103.89,-103.89,-103.89,-103.89,-103.88,-103.88,-103.88,-103.87,-103.87,-103.87,-103.86,-103.86,-103.86,-103.85,-103.85,-103.85,-103.84,-103.84,-103.84,-103.84,-103.83,-103.83,-103.83,-103.82,-103.82,-103.82,-103.81,-103.81,-103.81,-103.8,-103.8,-103.8,-103.8,-103.79,-103.79,-103.79,-103.78,-103.78,-103.78,-103.77,-103.77,-103.77,-103.76,-103.76,-103.76,-103.76,-103.75,-103.75,-103.75,-103.74,-103.74,-103.74,-103.73,-103.73,-103.73,-103.72,-103.72,-103.72,-103.72,-103.71,-103.71,-103.71,-103.7,-103.7,-103.7,-103.69,-103.69,-103.69,-103.69,-103.68,-103.68,-103.68,-103.67,-103.67,-103.67,-103.66,-103.66,-103.66,-103.66,-103.65,-103.65,-103.65,-103.64,-103.64,-103.64,-103.64,-103.63,-103.63,-103.63,-103.62,-103.62,-103.62,-103.61,-103.61,-103.61,-103.61,-103.6,-103.6,-103.6,-103.59,-103.59,-103.59,-103.59,-103.58,-103.58,-103.58,-103.57,-103.57,-103.57,-103.56,-103.56,-103.56,-103.56,-103.55,-103.55,-103.55,-103.54,-103.54,-103.54,-103.54,-103.53,-103.53,-103.53,-103.52,-103.52,-103.52,-103.52,-103.51,-103.51,-103.51,-103.5,-103.5,-103.5,-103.49,-103.49,-103.49,-103.49,-103.48,-103.48,-103.48,-103.47,-103.47,-103.47,-103.47,-103.46,-103.46,-103.46,-103.45,-103.45,-103.45,-103.45,-103.44,-103.44,-103.44,-103.43,-103.43,-103.43,-103.43,-103.42,-103.42,-103.42,-103.41,-103.41,-103.41,-103.4,-103.4,-103.4,-103.4,-103.39,-103.39,-103.39,-103.38,-103.38,-103.38,-103.38,-103.37,-103.37,-103.37,-103.36,-103.36,-103.36,-103.35,-103.35,-103.35,-103.35,-103.34,-103.34,-103.34,-103.33,-103.33,-103.33,-103.32,-103.32,-103.32,-103.32,-103.31,-103.31,-103.31,-103.3,-103.3,-103.3,-103.29,-103.29,-103.29,-103.29,-103.28,-103.28,-103.28,-103.27,-103.27,-103.27,-103.26,-103.26,-103.26,-103.26,-103.25,-103.25,-103.25,-103.24,-103.24,-103.24,-103.23,-103.23,-103.23,-103.22,-103.22,-103.22,-103.22,-103.21,-103.21,-103.21,-103.2,-103.2,-103.2,-103.19,-103.19,-103.19,-103.19,-103.18,-103.18,-103.18,-103.17,-103.17,-103.17,-103.16,-103.16,-103.16,-103.15,-103.15,-103.15,-103.15,-103.14,-103.14,-103.14,-103.13,-103.13,-103.13,-103.12,-103.12,-103.12,-103.11,-103.11,-103.11,-103.11,-103.1,-103.1,-103.1,-103.09,-103.09,-103.09,-103.08,-103.08,-103.08,-103.07,-103.07,-103.07,-103.07,-103.06,-103.06,-103.06,-103.05,-103.05,-103.05,-103.04,-103.04,-103.04,-103.03,-103.03,-103.03,-103.03,-103.02,-103.02,-103.02,-103.01,-103.01,-103.01,-103,-103,-103,-102.99,-102.99,-102.99,-102.99,-102.98,-102.98,-102.98,-102.97,-102.97,-102.97,-102.96,-102.96,-102.96,-102.95,-102.95,-102.95,-102.95,-102.94,-102.94,-102.94,-102.93,-102.93,-102.93,-102.92,-102.92,-102.92,-102.91,-102.91,-102.91,-102.91,-102.9,-102.9,-102.9,-102.89,-102.89,-102.89,-102.88,-102.88,-102.88,-102.87,-102.87,-102.87,-102.87,-102.86,-102.86,-102.86,-102.85,-102.85,-102.85,-102.84,-102.84,-102.84,-102.83,-102.83,-102.83,-102.82,-102.82,-102.82,-102.82,-102.81,-102.81,-102.81,-102.8,-102.8,-102.8,-102.79,-102.79,-102.79,-102.78,-102.78,-102.78,-102.78,-102.77,-102.77,-102.77,-102.76,-102.76,-102.76,-102.75,-102.75,-102.75,-102.74,-102.74,-102.74,-102.74,-102.73,-102.73,-102.73,-102.72,-102.72,-102.72,-102.71,-102.71,-102.71,-102.7,-102.7,-102.7,-102.69,-102.69,-102.69,-102.69,-102.68,-102.68,-102.68,-102.67,-102.67,-102.67,-102.66,-102.66,-102.66,-102.65,-102.65,-102.65,-102.64,-102.64,-102.64,-102.64,-102.63,-102.63,-102.63,-102.62,-102.62,-102.62,-102.61,-102.61,-102.61,-102.6,-102.6,-102.6,-102.59,-102.59,-102.59,-102.59,-102.58,-102.58,-102.58,-102.57,-102.57,-102.57,-102.56,-102.56,-102.56,-102.55,-102.55,-102.55,-102.54,-102.54,-102.54,-102.54,-102.53,-102.53,-102.53,-102.52,-102.52,-102.52,-102.51,-102.51,-102.51,-102.5,-102.5,-102.5,-102.49,-102.49,-102.49,-102.49,-102.48,-102.48,-102.48,-102.47,-102.47,-102.47,-102.46,-102.46,-102.46,-102.45,-102.45,-102.45,-102.45,-102.44,-102.44,-102.44,-102.43,-102.43,-102.43,-102.42,-102.42,-102.42,-102.41,-102.41,-102.41,-102.4,-102.4,-102.4,-102.4,-102.39,-102.39,-102.39,-102.38,-102.38,-102.38,-102.37,-102.37,-102.37,-102.36,-102.36,-102.36,-102.36,-102.35,-102.35,-102.35,-102.34,-102.34,-102.34,-102.33,-102.33,-102.33,-102.32,-102.32,-102.32,-102.32,-102.31,-102.31,-102.31,-102.3,-102.3,-102.3,-102.29,-102.29,-102.29,-102.29,-102.28,-102.28,-102.28,-102.27,-102.27,-102.27,-102.26,-102.26,-102.26,-102.25,-102.25,-102.25,-102.25,-102.24,-102.24,-102.24,-102.23,-102.23,-102.23,-102.22,-102.22,-102.22,-102.21,-102.21,-102.21,-102.21,-102.2,-102.2,-102.2,-102.19,-102.19,-102.19,-102.18,-102.18,-102.18,-102.17,-102.17,-102.17,-102.17,-102.16,-102.16,-102.16,-102.15,-102.15,-102.15,-102.14,-102.14,-102.14,-102.14,-102.13,-102.13,-102.13,-102.12,-102.12,-102.12,-102.11,-102.11,-102.11,-102.11,-102.1,-102.1,-102.1,-102.09,-102.09,-102.09,-102.08,-102.08,-102.08,-102.08,-102.07,-102.07,-102.07,-102.06,-102.06,-102.06,-102.05,-102.05,-102.05,-102.04,-102.04,-102.04,-102.04,-102.03,-102.03,-102.03,-102.02,-102.02,-102.02,-102.01,-102.01,-102.01,-102,-102,-102,-102,-101.99,-101.99,-101.99,-101.98,-101.98,-101.98,-101.97,-101.97,-101.97,-101.96,-101.96,-101.96,-101.96,-101.95,-101.95,-101.95,-101.94,-101.94,-101.94,-101.93,-101.93,-101.93,-101.92,-101.92,-101.92,-101.92,-101.91,-101.91,-101.91,-101.9,-101.9,-101.9,-101.89,-101.89,-101.89,-101.88,-101.88,-101.88,-101.87,-101.87,-101.87,-101.87,-101.86,-101.86,-101.86,-101.85,-101.85,-101.85,-101.84,-101.84,-101.84,-101.83,-101.83,-101.83,-101.83,-101.82,-101.82,-101.82,-101.81,-101.81,-101.81,-101.8,-101.8,-101.8,-101.8,-101.79,-101.79,-101.79,-101.78,-101.78,-101.78,-101.77,-101.77,-101.77,-101.77,-101.76,-101.76,-101.76,-101.75,-101.75,-101.75,-101.74,-101.74,-101.74,-101.73,-101.73,-101.73,-101.73,-101.72,-101.72,-101.72,-101.71,-101.71,-101.71,-101.7,-101.7,-101.7,-101.7,-101.69,-101.69,-101.69,-101.68,-101.68,-101.68,-101.67,-101.67,-101.67,-101.67,-101.66,-101.66,-101.66,-101.65,-101.65,-101.65,-101.65,-101.64,-101.64,-101.64,-101.63,-101.63,-101.63,-101.62,-101.62,-101.62,-101.62,-101.61,-101.61,-101.61,-101.6,-101.6,-101.6,-101.59,-101.59,-101.59,-101.59,-101.58,-101.58,-101.58,-101.57,-101.57,-101.57,-101.56,-101.56,-101.56,-101.56,-101.55,-101.55,-101.55,-101.54,-101.54,-101.54,-101.53,-101.53,-101.53,-101.53,-101.52,-101.52,-101.52,-101.51,-101.51,-101.51,-101.5,-101.5,-101.5,-101.49,-101.49,-101.49,-101.49,-101.48,-101.48,-101.48,-101.47,-101.47,-101.47,-101.46,-101.46,-101.46,-101.46,-101.45,-101.45,-101.45,-101.44,-101.44,-101.44,-101.43,-101.43,-101.43,-101.43,-101.42,-101.42,-101.42,-101.41,-101.41,-101.41,-101.4,-101.4,-101.4,-101.39,-101.39,-101.39,-101.39,-101.38,-101.38,-101.38,-101.37,-101.37,-101.37,-101.36,-101.36,-101.36,-101.35,-101.35,-101.35,-101.35,-101.34,-101.34,-101.34,-101.33,-101.33,-101.33,-101.32,-101.32,-101.32,-101.31,-101.31,-101.31,-101.31,-101.3,-101.3,-101.3,-101.29,-101.29,-101.29,-101.28,-101.28,-101.28,-101.27,-101.27,-101.27,-101.27,-101.26,-101.26,-101.26,-101.25,-101.25,-101.25,-101.24,-101.24,-101.24,-101.23,-101.23,-101.23,-101.22,-101.22,-101.22,-101.22,-101.21,-101.21,-101.21,-101.2,-101.2,-101.2,-101.19,-101.19,-101.19,-101.18,-101.18,-101.18,-101.17,-101.17,-101.17,-101.17,-101.16,-101.16,-101.16,-101.15,-101.15,-101.15,-101.14,-101.14,-101.14,-101.13,-101.13,-101.13,-101.12,-101.12,-101.12,-101.12,-101.11,-101.11,-101.11,-101.1,-101.1,-101.1,-101.09,-101.09,-101.09,-101.08,-101.08,-101.08,-101.08,-101.07,-101.07,-101.07,-101.06,-101.06,-101.06,-101.05,-101.05,-101.05,-101.04,-101.04,-101.04,-101.03,-101.03,-101.03,-101.03,-101.02,-101.02,-101.02,-101.01,-101.01,-101.01,-101,-101,-101,-101,-100.99,-100.99,-100.99,-100.98,-100.98,-100.98,-100.97,-100.97,-100.97,-100.96,-100.96,-100.96,-100.96,-100.95,-100.95,-100.95,-100.94,-100.94,-100.94,-100.93,-100.93,-100.93,-100.92,-100.92,-100.92,-100.92,-100.91,-100.91,-100.91,-100.9,-100.9,-100.9,-100.89,-100.89,-100.89,-100.88,-100.88,-100.88,-100.88,-100.87,-100.87,-100.87,-100.86,-100.86,-100.86,-100.85,-100.85,-100.85,-100.84,-100.84,-100.84,-100.83,-100.83,-100.83,-100.83,-100.82,-100.82,-100.82,-100.81,-100.81,-100.81,-100.8,-100.8,-100.8,-100.79,-100.79,-100.79,-100.79,-100.78,-100.78,-100.78,-100.77,-100.77,-100.77,-100.76,-100.76,-100.76,-100.75,-100.75,-100.75,-100.75,-100.74,-100.74,-100.74,-100.73,-100.73,-100.73,-100.72,-100.72,-100.72,-100.71,-100.71,-100.71,-100.71,-100.7,-100.7,-100.7,-100.69,-100.69,-100.69,-100.68,-100.68,-100.68,-100.68,-100.67,-100.67,-100.67,-100.66,-100.66,-100.66,-100.66,-100.65,-100.65,-100.65,-100.64,-100.64,-100.64,-100.63,-100.63,-100.63,-100.63,-100.62,-100.62,-100.62,-100.61,-100.61,-100.61,-100.6,-100.6,-100.6,-100.6,-100.59,-100.59,-100.59,-100.58,-100.58,-100.58,-100.57,-100.57,-100.57,-100.57,-100.56,-100.56,-100.56,-100.55,-100.55,-100.55,-100.55,-100.54,-100.54,-100.54,-100.53,-100.53,-100.53,-100.53,-100.52,-100.52,-100.52,-100.51,-100.51,-100.51,-100.5,-100.5,-100.5,-100.5,-100.49,-100.49,-100.49,-100.48,-100.48,-100.48,-100.48,-100.47,-100.47,-100.47,-100.46,-100.46,-100.46,-100.46,-100.45,-100.45,-100.45,-100.44,-100.44,-100.44,-100.44,-100.43,-100.43,-100.43,-100.42,-100.42,-100.42,-100.41,-100.41,-100.41,-100.41,-100.4,-100.4,-100.4,-100.39,-100.39,-100.39,-100.38,-100.38,-100.38,-100.38,-100.37,-100.37,-100.37,-100.36,-100.36,-100.36,-100.35,-100.35,-100.35,-100.35,-100.34,-100.34,-100.34,-100.33,-100.33,-100.33,-100.32,-100.32,-100.32,-100.32,-100.31,-100.31,-100.31,-100.3,-100.3,-100.3,-100.29,-100.29,-100.29,-100.29,-100.28,-100.28,-100.28,-100.27,-100.27,-100.27,-100.26,-100.26,-100.26,-100.26,-100.25,-100.25,-100.25,-100.24,-100.24,-100.24,-100.23,-100.23,-100.23,-100.23,-100.22,-100.22,-100.22,-100.21,-100.21,-100.21,-100.2,-100.2,-100.2,-100.2,-100.19,-100.19,-100.19,-100.18,-100.18,-100.18,-100.17,-100.17,-100.17,-100.17,-100.16,-100.16,-100.16,-100.15,-100.15,-100.15,-100.14,-100.14,-100.14,-100.14,-100.13,-100.13,-100.13,-100.12,-100.12,-100.12,-100.11,-100.11,-100.11,-100.11,-100.1,-100.1,-100.1,-100.09,-100.09,-100.09,-100.08,-100.08,-100.08,-100.08,-100.07,-100.07,-100.07,-100.06,-100.06,-100.06,-100.05,-100.05,-100.05,-100.05,-100.04,-100.04,-100.04,-100.03,-100.03,-100.03,-100.02,-100.02,-100.02,-100.02,-100.01,-100.01,-100.01,-100,-100,-99.998,-99.995,-99.992,-99.989,-99.986,-99.982,-99.979,-99.976,-99.973,-99.97,-99.967,-99.964,-99.961,-99.958,-99.955,-99.952,-99.949,-99.946,-99.943,-99.94,-99.937,-99.934,-99.931,-99.928,-99.925,-99.922,-99.919,-99.916,-99.913,-99.91,-99.907,-99.903,-99.9,-99.897,-99.894,-99.891,-99.888,-99.885,-99.882,-99.879,-99.876,-99.873,-99.87,-99.867,-99.864,-99.861,-99.858,-99.855,-99.852,-99.849,-99.846,-99.843,-99.84,-99.837,-99.834,-99.831,-99.828,-99.824,-99.821,-99.818,-99.815,-99.812,-99.809,-99.806,-99.803,-99.8,-99.797,-99.794,-99.791,-99.788,-99.785,-99.782,-99.779,-99.775,-99.772,-99.769,-99.766,-99.763,-99.76,-99.757,-99.754,-99.751,-99.748,-99.744,-99.741,-99.738,-99.735,-99.732,-99.729,-99.726,-99.723,-99.72,-99.716,-99.713,-99.71,-99.707,-99.704,-99.701,-99.698,-99.694,-99.691,-99.688,-99.685,-99.682,-99.679,-99.676,-99.672,-99.669,-99.666,-99.663,-99.66,-99.657,-99.654,-99.65,-99.647,-99.644,-99.641,-99.638,-99.635,-99.632,-99.629,-99.626,-99.622,-99.619,-99.616,-99.613,-99.61,-99.607,-99.604,-99.601,-99.598,-99.594,-99.591,-99.588,-99.585,-99.582,-99.579,-99.576,-99.573,-99.57,-99.567,-99.563,-99.56,-99.557,-99.554,-99.551,-99.548,-99.545,-99.542,-99.539,-99.535,-99.532,-99.529,-99.526,-99.523,-99.52,-99.517,-99.514,-99.51,-99.507,-99.504,-99.501,-99.498,-99.495,-99.492,-99.489,-99.486,-99.483,-99.48,-99.476,-99.473,-99.47,-99.467,-99.464,-99.461,-99.458,-99.455,-99.452,-99.449,-99.445,-99.442,-99.439,-99.436,-99.433,-99.43,-99.427,-99.424,-99.421,-99.418,-99.415,-99.411,-99.408,-99.405,-99.402,-99.399,-99.396,-99.393,-99.39,-99.387,-99.384,-99.381,-99.377,-99.374,-99.371,-99.368,-99.365,-99.362,-99.359,-99.356,-99.353,-99.35,-99.347,-99.344,-99.34,-99.337,-99.334,-99.331,-99.328,-99.325,-99.322,-99.319,-99.316,-99.313,-99.31,-99.307,-99.303,-99.3,-99.297,-99.294,-99.291,-99.288,-99.285,-99.282,-99.279,-99.276,-99.273,-99.269,-99.266,-99.263,-99.26,-99.257,-99.254,-99.251,-99.248,-99.245,-99.241,-99.238,-99.235,-99.232,-99.229,-99.226,-99.223,-99.219,-99.216,-99.213,-99.21,-99.207,-99.204,-99.201,-99.198,-99.194,-99.191,-99.188,-99.185,-99.182,-99.179,-99.175,-99.172,-99.169,-99.166,-99.163,-99.16,-99.156,-99.153,-99.15,-99.147,-99.144,-99.141,-99.137,-99.134,-99.131,-99.128,-99.125,-99.122,-99.119,-99.115,-99.112,-99.109,-99.106,-99.103,-99.1,-99.097,-99.094,-99.09,-99.087,-99.084,-99.081,-99.078,-99.075,-99.072,-99.069,-99.066,-99.063,-99.06,-99.056,-99.053,-99.05,-99.047,-99.044,-99.041,-99.038,-99.035,-99.032,-99.029,-99.026,-99.023,-99.02,-99.017,-99.013,-99.01,-99.007,-99.004,-99.001,-98.998,-98.995,-98.992,-98.989,-98.986,-98.983,-98.98,-98.977,-98.974,-98.971,-98.968,-98.965,-98.962,-98.959,-98.956,-98.953,-98.95,-98.947,-98.944,-98.941,-98.938,-98.935,-98.932,-98.929,-98.926,-98.923,-98.92,-98.917,-98.914,-98.911,-98.908,-98.905,-98.902,-98.899,-98.896,-98.893,-98.89,-98.886,-98.883,-98.88,-98.877,-98.874,-98.871,-98.868,-98.865,-98.862,-98.859,-98.856,-98.853,-98.85,-98.847,-98.843,-98.84,-98.837,-98.834,-98.831,-98.828,-98.825,-98.822,-98.819,-98.816,-98.813,-98.809,-98.806,-98.803,-98.8,-98.797,-98.794,-98.791,-98.788,-98.785,-98.782,-98.778,-98.775,-98.772,-98.769,-98.766,-98.763,-98.76,-98.757,-98.754,-98.75,-98.747,-98.744,-98.741,-98.738,-98.735,-98.732,-98.729,-98.725,-98.722,-98.719,-98.716,-98.713,-98.71,-98.707,-98.703,-98.7,-98.697,-98.694,-98.691,-98.688,-98.684,-98.681,-98.678,-98.675,-98.672,-98.669,-98.665,-98.662,-98.659,-98.656,-98.653,-98.65,-98.646,-98.643,-98.64,-98.637,-98.634,-98.631,-98.627,-98.624,-98.621,-98.618,-98.615,-98.612,-98.608,-98.605,-98.602,-98.599,-98.596,-98.593,-98.589,-98.586,-98.583,-98.58,-98.577,-98.574,-98.57,-98.567,-98.564,-98.561,-98.558,-98.555,-98.552,-98.548,-98.545,-98.542,-98.539,-98.536,-98.533,-98.53,-98.527,-98.523,-98.52,-98.517,-98.514,-98.511,-98.508,-98.505,-98.502,-98.498,-98.495,-98.492,-98.489,-98.486,-98.483,-98.48,-98.476,-98.473,-98.47,-98.467,-98.464,-98.461,-98.458,-98.455,-98.452,-98.448,-98.445,-98.442,-98.439,-98.436,-98.433,-98.43,-98.427,-98.424,-98.421,-98.417,-98.414,-98.411,-98.408,-98.405,-98.402,-98.399,-98.396,-98.393,-98.39,-98.387,-98.384,-98.38,-98.377,-98.374,-98.371,-98.368,-98.365,-98.362,-98.359,-98.356,-98.353,-98.35,-98.346,-98.343,-98.34,-98.337,-98.334,-98.331,-98.328,-98.325,-98.322,-98.319,-98.316,-98.313,-98.309,-98.306,-98.303,-98.3,-98.297,-98.294,-98.291,-98.288,-98.285,-98.282,-98.279,-98.276,-98.273,-98.269,-98.266,-98.263,-98.26,-98.257,-98.254,-98.251,-98.248,-98.245,-98.242,-98.239,-98.236,-98.232,-98.229,-98.226,-98.223,-98.22,-98.217,-98.214,-98.211,-98.208,-98.205,-98.201,-98.198,-98.195,-98.192,-98.189,-98.186,-98.183,-98.18,-98.176,-98.173,-98.17,-98.167,-98.164,-98.161,-98.158,-98.155,-98.151,-98.148,-98.145,-98.142,-98.139,-98.136,-98.133,-98.13,-98.126,-98.123,-98.12,-98.117,-98.114,-98.111,-98.108,-98.105,-98.101,-98.098,-98.095,-98.092,-98.089,-98.086,-98.083,-98.08,-98.076,-98.073,-98.07,-98.067,-98.064,-98.061,-98.058,-98.055,-98.051,-98.048,-98.045,-98.042,-98.039,-98.036,-98.033,-98.03,-98.026,-98.023,-98.02,-98.017,-98.014,-98.011,-98.008,-98.004,-98.001,-97.998,-97.995,-97.992,-97.989,-97.986,-97.982,-97.979,-97.976,-97.973,-97.97,-97.967,-97.964,-97.96,-97.957,-97.954,-97.951,-97.948,-97.945,-97.942,-97.939,-97.935,-97.932,-97.929,-97.926,-97.923,-97.92,-97.917,-97.914,-97.911,-97.908,-97.905,-97.901,-97.898,-97.895,-97.892,-97.889,-97.886,-97.883,-97.88,-97.877,-97.874,-97.871,-97.868,-97.865,-97.862,-97.859,-97.856,-97.853,-97.85,-97.846,-97.843,-97.84,-97.837,-97.834,-97.831,-97.828,-97.825,-97.822,-97.819,-97.816,-97.813,-97.81,-97.807,-97.804,-97.801,-97.798,-97.795,-97.792,-97.789,-97.786,-97.783,-97.78,-97.777,-97.774,-97.771,-97.768,-97.765,-97.762,-97.759,-97.756,-97.753,-97.75,-97.747,-97.744,-97.741,-97.738,-97.735,-97.732,-97.729,-97.726,-97.723,-97.72,-97.717,-97.714,-97.711,-97.708,-97.705,-97.702,-97.699,-97.696,-97.693,-97.69,-97.687,-97.684,-97.681,-97.678,-97.675,-97.672,-97.669,-97.666,-97.663,-97.66,-97.657,-97.654,-97.651,-97.648,-97.645,-97.642,-97.639,-97.636,-97.632,-97.629,-97.626,-97.623,-97.62,-97.617,-97.614,-97.611,-97.608,-97.605,-97.602,-97.599,-97.596,-97.593,-97.59,-97.587,-97.584,-97.581,-97.578,-97.575,-97.572,-97.569,-97.566,-97.563,-97.56,-97.557,-97.554,-97.551,-97.548,-97.545,-97.542,-97.539,-97.536,-97.533,-97.53,-97.527,-97.524,-97.521,-97.518,-97.515,-97.512,-97.508,-97.505,-97.502,-97.499,-97.496,-97.493,-97.49,-97.487,-97.484,-97.481,-97.478,-97.475,-97.472,-97.469,-97.466,-97.463,-97.46,-97.457,-97.454,-97.451,-97.448,-97.445,-97.442,-97.439,-97.436,-97.433,-97.43,-97.427,-97.424,-97.421,-97.418,-97.415,-97.412,-97.409,-97.406,-97.403,-97.4,-97.397,-97.394,-97.391,-97.388,-97.385,-97.382,-97.379,-97.376,-97.373,-97.37,-97.367,-97.364,-97.361,-97.358,-97.355,-97.352,-97.349,-97.346,-97.343,-97.34,-97.337,-97.334,-97.331,-97.328,-97.325,-97.322,-97.319,-97.316,-97.313,-97.31,-97.307,-97.304,-97.301,-97.298,-97.295,-97.292,-97.289,-97.286,-97.283,-97.28,-97.277,-97.274,-97.271,-97.268,-97.265,-97.262,-97.259,-97.256,-97.253,-97.25,-97.247,-97.244,-97.241,-97.238,-97.235,-97.232,-97.229,-97.226,-97.223,-97.22,-97.217,-97.214,-97.211,-97.208,-97.205,-97.201,-97.198,-97.195,-97.192,-97.189,-97.186,-97.183,-97.18,-97.177,-97.174,-97.171,-97.168,-97.165,-97.162,-97.159,-97.156,-97.153,-97.15,-97.147,-97.144,-97.141,-97.138,-97.135,-97.132,-97.129,-97.126,-97.123,-97.12,-97.117,-97.114,-97.111,-97.108,-97.105,-97.102,-97.099,-97.096,-97.093,-97.09,-97.087,-97.084,-97.081,-97.078,-97.075,-97.072,-97.069,-97.065,-97.062,-97.059,-97.056,-97.053,-97.05,-97.047,-97.044,-97.041,-97.038,-97.035,-97.032,-97.029,-97.026,-97.023,-97.02,-97.017,-97.014,-97.011,-97.008,-97.005,-97.002,-96.999,-96.996,-96.993,-96.99,-96.987,-96.984,-96.981,-96.978,-96.975,-96.972,-96.969,-96.966,-96.963,-96.96,-96.957,-96.954,-96.951,-96.948,-96.945,-96.942,-96.938,-96.935,-96.932,-96.929,-96.926,-96.923,-96.92,-96.917,-96.914,-96.911,-96.908,-96.905,-96.902,-96.898,-96.895,-96.892,-96.889,-96.886,-96.883,-96.88,-96.877,-96.874,-96.871,-96.868,-96.865,-96.861,-96.858,-96.855,-96.852,-96.849,-96.846,-96.843,-96.84,-96.837,-96.834,-96.831,-96.828,-96.824,-96.821,-96.818,-96.815,-96.812,-96.809,-96.806,-96.803,-96.8,-96.797,-96.794,-96.79,-96.787,-96.784,-96.781,-96.778,-96.775,-96.772,-96.769,-96.766,-96.763,-96.759,-96.756,-96.753,-96.75,-96.747,-96.744,-96.741,-96.738,-96.734,-96.731,-96.728,-96.725,-96.722,-96.719,-96.716,-96.713,-96.71,-96.706,-96.703,-96.7,-96.697,-96.694,-96.691,-96.688,-96.685,-96.681,-96.678,-96.675,-96.672,-96.669,-96.666,-96.663,-96.66,-96.656,-96.653,-96.65,-96.647,-96.644,-96.641,-96.638,-96.635,-96.631,-96.628,-96.625,-96.622,-96.619,-96.616,-96.613,-96.61,-96.606,-96.603,-96.6,-96.597,-96.594,-96.591,-96.588,-96.585,-96.581,-96.578,-96.575,-96.572,-96.569,-96.566,-96.563,-96.559,-96.556,-96.553,-96.55,-96.547,-96.544,-96.541,-96.537,-96.534,-96.531,-96.528,-96.525,-96.522,-96.519,-96.516,-96.512,-96.509,-96.506,-96.503,-96.5,-96.497,-96.494,-96.491,-96.487,-96.484,-96.481,-96.478,-96.475,-96.472,-96.469,-96.465,-96.462,-96.459,-96.456,-96.453,-96.45,-96.447,-96.443,-96.44,-96.437,-96.434,-96.431,-96.428,-96.425,-96.422,-96.418,-96.415,-96.412,-96.409,-96.406,-96.403,-96.4,-96.397,-96.393,-96.39,-96.387,-96.384,-96.381,-96.378,-96.375,-96.371,-96.368,-96.365,-96.362,-96.359,-96.356,-96.353,-96.35,-96.346,-96.343,-96.34,-96.337,-96.334,-96.331,-96.328,-96.325,-96.321,-96.318,-96.315,-96.312,-96.309,-96.306,-96.303,-96.3,-96.297,-96.294,-96.29,-96.287,-96.284,-96.281,-96.278,-96.275,-96.272,-96.269,-96.266,-96.263,-96.26,-96.256,-96.253,-96.25,-96.247,-96.244,-96.241,-96.238,-96.235,-96.232,-96.229,-96.226,-96.222,-96.219,-96.216,-96.213,-96.21,-96.207,-96.204,-96.201,-96.198,-96.194,-96.191,-96.188,-96.185,-96.182,-96.179,-96.176,-96.173,-96.17,-96.166,-96.163,-96.16,-96.157,-96.154,-96.151,-96.148,-96.145,-96.141,-96.138,-96.135,-96.132,-96.129,-96.126,-96.123,-96.12,-96.116,-96.113,-96.11,-96.107,-96.104,-96.101,-96.098,-96.094,-96.091,-96.088,-96.085,-96.082,-96.079,-96.076,-96.072,-96.069,-96.066,-96.063,-96.06,-96.057,-96.054,-96.05,-96.047,-96.044,-96.041,-96.038,-96.035,-96.032,-96.028,-96.025,-96.022,-96.019,-96.016,-96.013,-96.01,-96.006,-96.003,-96,-95.997,-95.994,-95.991,-95.988,-95.984,-95.981,-95.978,-95.975,-95.972,-95.969,-95.965,-95.962,-95.959,-95.956,-95.953,-95.95,-95.946,-95.943,-95.94,-95.937,-95.934,-95.931,-95.928,-95.924,-95.921,-95.918,-95.915,-95.912,-95.909,-95.905,-95.902,-95.899,-95.896,-95.893,-95.89,-95.887,-95.883,-95.88,-95.877,-95.874,-95.871,-95.868,-95.864,-95.861,-95.858,-95.855,-95.852,-95.848,-95.845,-95.842,-95.839,-95.836,-95.832,-95.829,-95.826,-95.823,-95.82,-95.817,-95.813,-95.81,-95.807,-95.804,-95.8,-95.797,-95.794,-95.791,-95.788,-95.784,-95.781,-95.778,-95.775,-95.772,-95.768,-95.765,-95.762,-95.759,-95.756,-95.752,-95.749,-95.746,-95.743,-95.739,-95.736,-95.733,-95.73,-95.726,-95.723,-95.72,-95.717,-95.713,-95.71,-95.707,-95.704,-95.7,-95.697,-95.694,-95.691,-95.687,-95.684,-95.681,-95.678,-95.675,-95.671,-95.668,-95.665,-95.662,-95.658,-95.655,-95.652,-95.649,-95.646,-95.642,-95.639,-95.636,-95.633,-95.629,-95.626,-95.623,-95.62,-95.617,-95.613,-95.61,-95.607,-95.604,-95.601,-95.597,-95.594,-95.591,-95.588,-95.585,-95.581,-95.578,-95.575,-95.572,-95.569,-95.566,-95.562,-95.559,-95.556,-95.553,-95.55,-95.546,-95.543,-95.54,-95.537,-95.534,-95.531,-95.527,-95.524,-95.521,-95.518,-95.515,-95.511,-95.508,-95.505,-95.502,-95.499,-95.496,-95.492,-95.489,-95.486,-95.483,-95.48,-95.476,-95.473,-95.47,-95.467,-95.463,-95.46,-95.457,-95.454,-95.451,-95.447,-95.444,-95.441,-95.438,-95.434,-95.431,-95.428,-95.425,-95.421,-95.418,-95.415,-95.412,-95.408,-95.405,-95.402,-95.399,-95.395,-95.392,-95.389,-95.386,-95.382,-95.379,-95.376,-95.373,-95.369,-95.366,-95.363,-95.36,-95.356,-95.353,-95.35,-95.347,-95.343,-95.34,-95.337,-95.334,-95.33,-95.327,-95.324,-95.32,-95.317,-95.314,-95.311,-95.307,-95.304,-95.301,-95.298,-95.294,-95.291,-95.288,-95.284,-95.281,-95.278,-95.274,-95.271,-95.268,-95.265,-95.261,-95.258,-95.255,-95.251,-95.248,-95.245,-95.241,-95.238,-95.235,-95.232,-95.228,-95.225,-95.222,-95.218,-95.215,-95.212,-95.208,-95.205,-95.202,-95.198,-95.195,-95.192,-95.188,-95.185,-95.182,-95.178,-95.175,-95.172,-95.168,-95.165,-95.162,-95.158,-95.155,-95.152,-95.148,-95.145,-95.142,-95.138,-95.135,-95.132,-95.128,-95.125,-95.122,-95.118,-95.115,-95.111,-95.108,-95.105,-95.101,-95.098,-95.095,-95.091,-95.088,-95.085,-95.081,-95.078,-95.075,-95.071,-95.068,-95.065,-95.061,-95.058,-95.055,-95.051,-95.048,-95.045,-95.041,-95.038,-95.035,-95.031,-95.028,-95.025,-95.021,-95.018,-95.015,-95.011,-95.008,-95.005,-95.001,-94.998,-94.995,-94.991,-94.988,-94.985,-94.981,-94.978,-94.975,-94.971,-94.968,-94.965,-94.961,-94.958,-94.955,-94.951,-94.948,-94.945,-94.942,-94.938,-94.935,-94.932,-94.928,-94.925,-94.922,-94.919,-94.915,-94.912,-94.909,-94.905,-94.902,-94.899,-94.896,-94.892,-94.889,-94.886,-94.883,-94.879,-94.876,-94.873,-94.869,-94.866,-94.863,-94.859,-94.856,-94.853,-94.849,-94.846,-94.843,-94.839,-94.836,-94.833,-94.829,-94.826,-94.823,-94.819,-94.816,-94.813,-94.809,-94.806,-94.803,-94.799,-94.796,-94.793,-94.789,-94.786,-94.783,-94.779,-94.776,-94.773,-94.769,-94.766,-94.763,-94.759,-94.756,-94.753,-94.749,-94.746,-94.743,-94.739,-94.736,-94.733,-94.729,-94.726,-94.723,-94.719,-94.716,-94.713,-94.709,-94.706,-94.703,-94.699,-94.696,-94.693,-94.689,-94.686,-94.683,-94.679,-94.676,-94.673,-94.669,-94.666,-94.663,-94.659,-94.656,-94.653,-94.649,-94.646,-94.643,-94.639,-94.636,-94.633,-94.629,-94.626,-94.623,-94.619,-94.616,-94.613,-94.609,-94.606,-94.603,-94.599,-94.596,-94.593,-94.59,-94.586,-94.583,-94.58,-94.576,-94.573,-94.57,-94.566,-94.563,-94.56,-94.556,-94.553,-94.55,-94.546,-94.543,-94.54,-94.536,-94.533,-94.53,-94.526,-94.523,-94.52,-94.516,-94.513,-94.51,-94.506,-94.503,-94.5,-94.496,-94.493,-94.49,-94.486,-94.483,-94.48,-94.476,-94.473,-94.47,-94.466,-94.463,-94.46,-94.456,-94.453,-94.45,-94.446,-94.443,-94.439,-94.436,-94.433,-94.429,-94.426,-94.423,-94.419,-94.416,-94.413,-94.409,-94.406,-94.403,-94.399,-94.396,-94.393,-94.389,-94.386,-94.383,-94.379,-94.376,-94.373,-94.369,-94.366,-94.363,-94.359,-94.356,-94.352,-94.349,-94.346,-94.342,-94.339,-94.336,-94.332,-94.329,-94.326,-94.322,-94.319,-94.316,-94.312,-94.309,-94.305,-94.302,-94.299,-94.295,-94.292,-94.289,-94.285,-94.282,-94.279,-94.275,-94.272,-94.269,-94.265,-94.262,-94.258,-94.255,-94.252,-94.248,-94.245,-94.242,-94.238,-94.235,-94.232,-94.228,-94.225,-94.222,-94.218,-94.215,-94.212,-94.208,-94.205,-94.201,-94.198,-94.195,-94.191,-94.188,-94.185,-94.181,-94.178,-94.175,-94.171,-94.168,-94.165,-94.161,-94.158,-94.155,-94.151,-94.148,-94.145,-94.142,-94.138,-94.135,-94.132,-94.128,-94.125,-94.122,-94.118,-94.115,-94.112,-94.108,-94.105,-94.102,-94.098,-94.095,-94.092,-94.088,-94.085,-94.082,-94.078,-94.075,-94.072,-94.069,-94.065,-94.062,-94.059,-94.055,-94.052,-94.049,-94.045,-94.042,-94.039,-94.035,-94.032,-94.029,-94.026,-94.022,-94.019,-94.016,-94.012,-94.009,-94.006,-94.003,-93.999,-93.996,-93.993,-93.989,-93.986,-93.983,-93.98,-93.976,-93.973,-93.97,-93.966,-93.963,-93.96,-93.957,-93.953,-93.95,-93.947,-93.943,-93.94,-93.937,-93.933,-93.93,-93.927,-93.923,-93.92,-93.917,-93.914,-93.91,-93.907,-93.904,-93.9,-93.897,-93.894,-93.89,-93.887,-93.884,-93.881,-93.877,-93.874,-93.871,-93.867,-93.864,-93.861,-93.857,-93.854,-93.851,-93.847,-93.844,-93.841,-93.838,-93.834,-93.831,-93.828,-93.824,-93.821,-93.818,-93.814,-93.811,-93.808,-93.804,-93.801,-93.798,-93.795,-93.791,-93.788,-93.785,-93.781,-93.778,-93.775,-93.772,-93.768,-93.765,-93.762,-93.758,-93.755,-93.752,-93.748,-93.745,-93.742,-93.738,-93.735,-93.732,-93.728,-93.725,-93.722,-93.718,-93.715,-93.712,-93.708,-93.705,-93.702,-93.698,-93.695,-93.692,-93.688,-93.685,-93.682,-93.678,-93.675,-93.672,-93.668,-93.665,-93.662,-93.658,-93.655,-93.652,-93.648,-93.645,-93.642,-93.638,-93.635,-93.631,-93.628,-93.625,-93.621,-93.618,-93.614,-93.611,-93.608,-93.604,-93.601,-93.597,-93.594,-93.591,-93.587,-93.584,-93.58,-93.577,-93.573,-93.57,-93.567,-93.563,-93.56,-93.556,-93.553,-93.55,-93.546,-93.543,-93.539,-93.536,-93.533,-93.529,-93.526,-93.522,-93.519,-93.515,-93.512,-93.509,-93.505,-93.502,-93.498,-93.495,-93.491,-93.488,-93.485,-93.481,-93.478,-93.474,-93.471,-93.467,-93.464,-93.46,-93.457,-93.453,-93.45,-93.447,-93.443,-93.44,-93.436,-93.433,-93.429,-93.426,-93.422,-93.419,-93.416,-93.412,-93.409,-93.405,-93.402,-93.398,-93.395,-93.391,-93.388,-93.385,-93.381,-93.378,-93.374,-93.371,-93.367,-93.364,-93.36,-93.357,-93.353,-93.35,-93.346,-93.343,-93.339,-93.336,-93.332,-93.329,-93.325,-93.322,-93.318,-93.315,-93.311,-93.307,-93.304,-93.3,-93.297,-93.293,-93.29,-93.286,-93.283,-93.279,-93.276,-93.272,-93.269,-93.265,-93.262,-93.258,-93.255,-93.251,-93.248,-93.244,-93.24,-93.237,-93.233,-93.23,-93.226,-93.223,-93.219,-93.216,-93.212,-93.209,-93.205,-93.201,-93.198,-93.194,-93.191,-93.187,-93.184,-93.18,-93.177,-93.173,-93.17,-93.166,-93.162,-93.159,-93.155,-93.152,-93.148,-93.145,-93.141,-93.138,-93.134,-93.131,-93.127,-93.123,-93.12,-93.116,-93.113,-93.109,-93.106,-93.102,-93.099,-93.095,-93.091,-93.088,-93.084,-93.081,-93.077,-93.074,-93.07,-93.067,-93.063,-93.059,-93.056,-93.052,-93.049,-93.045,-93.042,-93.038,-93.035,-93.031,-93.027,-93.024,-93.02,-93.017,-93.013,-93.01,-93.006,-93.003,-92.999,-92.996,-92.992,-92.989,-92.985,-92.981,-92.978,-92.974,-92.971,-92.967,-92.964,-92.96,-92.957,-92.953,-92.95,-92.946,-92.943,-92.939,-92.936,-92.932,-92.929,-92.925,-92.922,-92.918,-92.915,-92.912,-92.908,-92.905,-92.901,-92.898,-92.894,-92.891,-92.887,-92.884,-92.88,-92.877,-92.873,-92.87,-92.866,-92.863,-92.859,-92.856,-92.852,-92.849,-92.845,-92.842,-92.838,-92.835,-92.831,-92.828,-92.824,-92.821,-92.817,-92.814,-92.81,-92.807,-92.803,-92.8,-92.796,-92.793,-92.79,-92.786,-92.783,-92.779,-92.776,-92.772,-92.769,-92.765,-92.762,-92.758,-92.755,-92.751,-92.748,-92.744,-92.741,-92.737,-92.734,-92.731,-92.727,-92.724,-92.72,-92.717,-92.713,-92.71,-92.706,-92.703,-92.699,-92.696,-92.692,-92.689,-92.685,-92.682,-92.678,-92.675,-92.671,-92.668,-92.664,-92.661,-92.657,-92.654,-92.65,-92.647,-92.643,-92.64,-92.637,-92.633,-92.63,-92.626,-92.623,-92.619,-92.616,-92.612,-92.609,-92.605,-92.602,-92.598,-92.595,-92.591,-92.588,-92.584,-92.581,-92.577,-92.574,-92.57,-92.567,-92.563,-92.56,-92.556,-92.553,-92.549,-92.546,-92.542,-92.539,-92.535,-92.532,-92.528,-92.525,-92.521,-92.517,-92.514,-92.51,-92.507,-92.503,-92.5,-92.496,-92.493,-92.489,-92.485,-92.482,-92.478,-92.475,-92.471,-92.468,-92.464,-92.46,-92.457,-92.453,-92.45,-92.446,-92.443,-92.439,-92.435,-92.432,-92.428,-92.425,-92.421,-92.417,-92.414,-92.41,-92.407,-92.403,-92.4,-92.396,-92.392,-92.389,-92.385,-92.382,-92.378,-92.374,-92.371,-92.367,-92.364,-92.36,-92.356,-92.353,-92.349,-92.346,-92.342,-92.339,-92.335,-92.331,-92.328,-92.324,-92.321,-92.317,-92.313,-92.31,-92.306,-92.303,-92.299,-92.295,-92.292,-92.288,-92.285,-92.281,-92.278,-92.274,-92.27,-92.267,-92.263,-92.26,-92.256,-92.253,-92.249,-92.246,-92.242,-92.238,-92.235,-92.231,-92.228,-92.224,-92.221,-92.217,-92.214,-92.21,-92.206,-92.203,-92.199,-92.196,-92.192,-92.189,-92.185,-92.182,-92.178,-92.175,-92.171,-92.167,-92.164,-92.16,-92.157,-92.153,-92.15,-92.146,-92.143,-92.139,-92.136,-92.132,-92.129,-92.125,-92.122,-92.118,-92.115,-92.111,-92.108,-92.104,-92.101,-92.097,-92.094,-92.09,-92.087,-92.083,-92.08,-92.076,-92.073,-92.069,-92.066,-92.062,-92.059,-92.055,-92.052,-92.048,-92.045,-92.041,-92.038,-92.034,-92.031,-92.027,-92.024,-92.02,-92.017,-92.014,-92.01,-92.007,-92.003,-92,-91.996,-91.993,-91.989,-91.986,-91.982,-91.979,-91.976,-91.972,-91.969,-91.965,-91.962,-91.958,-91.955,-91.951,-91.948,-91.945,-91.941,-91.938,-91.935,-91.931,-91.928,-91.924,-91.921,-91.918,-91.914,-91.911,-91.907,-91.904,-91.901,-91.897,-91.894,-91.891,-91.887,-91.884,-91.88,-91.877,-91.874,-91.87,-91.867,-91.864,-91.86,-91.857,-91.854,-91.85,-91.847,-91.843,-91.84,-91.837,-91.833,-91.83,-91.827,-91.823,-91.82,-91.817,-91.813,-91.81,-91.807,-91.803,-91.8,-91.797,-91.794,-91.79,-91.787,-91.784,-91.78,-91.777,-91.774,-91.77,-91.767,-91.764,-91.76,-91.757,-91.754,-91.751,-91.747,-91.744,-91.741,-91.737,-91.734,-91.731,-91.728,-91.724,-91.721,-91.718,-91.714,-91.711,-91.708,-91.705,-91.701,-91.698,-91.695,-91.691,-91.688,-91.685,-91.682,-91.678,-91.675,-91.672,-91.668,-91.665,-91.662,-91.658,-91.655,-91.652,-91.649,-91.645,-91.642,-91.639,-91.635,-91.632,-91.629,-91.625,-91.622,-91.619,-91.615,-91.612,-91.609,-91.605,-91.602,-91.599,-91.595,-91.592,-91.589,-91.586,-91.582,-91.579,-91.576,-91.572,-91.569,-91.566,-91.562,-91.559,-91.556,-91.552,-91.549,-91.546,-91.542,-91.539,-91.536,-91.532,-91.529,-91.526,-91.522,-91.519,-91.516,-91.512,-91.509,-91.506,-91.502,-91.499,-91.496,-91.492,-91.489,-91.486,-91.482,-91.479,-91.476,-91.473,-91.469,-91.466,-91.463,-91.459,-91.456,-91.453,-91.45,-91.446,-91.443,-91.44,-91.436,-91.433,-91.43,-91.427,-91.423,-91.42,-91.417,-91.413,-91.41,-91.407,-91.404,-91.4,-91.397,-91.394,-91.39,-91.387,-91.384,-91.381,-91.377,-91.374,-91.371,-91.368,-91.364,-91.361,-91.358,-91.354,-91.351,-91.348,-91.345,-91.341,-91.338,-91.335,-91.332,-91.328,-91.325,-91.322,-91.319,-91.315,-91.312,-91.309,-91.306,-91.302,-91.299,-91.296,-91.293,-91.289,-91.286,-91.283,-91.28,-91.276,-91.273,-91.27,-91.267,-91.264,-91.26,-91.257,-91.254,-91.251,-91.247,-91.244,-91.241,-91.238,-91.235,-91.231,-91.228,-91.225,-91.222,-91.218,-91.215,-91.212,-91.209,-91.206,-91.202,-91.199,-91.196,-91.193,-91.19,-91.187,-91.183,-91.18,-91.177,-91.174,-91.171,-91.168,-91.165,-91.161,-91.158,-91.155,-91.152,-91.149,-91.146,-91.143,-91.139,-91.136,-91.133,-91.13,-91.127,-91.124,-91.121,-91.117,-91.114,-91.111,-91.108,-91.105,-91.102,-91.099,-91.095,-91.092,-91.089,-91.086,-91.083,-91.08,-91.077,-91.073,-91.07,-91.067,-91.064,-91.061,-91.058,-91.055,-91.051,-91.048,-91.045,-91.042,-91.039,-91.036,-91.033,-91.029,-91.026,-91.023,-91.02,-91.017,-91.014,-91.01,-91.007,-91.004,-91.001,-90.998,-90.995,-90.992,-90.988,-90.985,-90.982,-90.979,-90.976,-90.972,-90.969,-90.966,-90.963,-90.96,-90.956,-90.953,-90.95,-90.947,-90.944,-90.94,-90.937,-90.934,-90.931,-90.927,-90.924,-90.921,-90.918,-90.915,-90.911,-90.908,-90.905,-90.902,-90.899,-90.895,-90.892,-90.889,-90.886,-90.882,-90.879,-90.876,-90.873,-90.869,-90.866,-90.863,-90.86,-90.857,-90.853,-90.85,-90.847,-90.844,-90.84,-90.837,-90.834,-90.831,-90.827,-90.824,-90.821,-90.818,-90.814,-90.811,-90.808,-90.805,-90.801,-90.798,-90.795,-90.792,-90.789,-90.785,-90.782,-90.779,-90.776,-90.772,-90.769,-90.766,-90.763,-90.759,-90.756,-90.753,-90.75,-90.746,-90.743,-90.74,-90.737,-90.733,-90.73,-90.727,-90.724,-90.72,-90.717,-90.714,-90.711,-90.708,-90.704,-90.701,-90.698,-90.695,-90.691,-90.688,-90.685,-90.682,-90.679,-90.675,-90.672,-90.669,-90.666,-90.662,-90.659,-90.656,-90.653,-90.65,-90.646,-90.643,-90.64,-90.637,-90.633,-90.63,-90.627,-90.624,-90.621,-90.617,-90.614,-90.611,-90.608,-90.605,-90.601,-90.598,-90.595,-90.592,-90.589,-90.585,-90.582,-90.579,-90.576,-90.572,-90.569,-90.566,-90.563,-90.56,-90.556,-90.553,-90.55,-90.547,-90.543,-90.54,-90.537,-90.534,-90.53,-90.527,-90.524,-90.521,-90.518,-90.514,-90.511,-90.508,-90.505,-90.501,-90.498,-90.495,-90.492,-90.488,-90.485,-90.482,-90.479,-90.475,-90.472,-90.469,-90.466,-90.463,-90.459,-90.456,-90.453,-90.45,-90.446,-90.443,-90.44,-90.437,-90.433,-90.43,-90.427,-90.424,-90.421,-90.417,-90.414,-90.411,-90.408,-90.405,-90.401,-90.398,-90.395,-90.392,-90.389,-90.386,-90.382,-90.379,-90.376,-90.373,-90.37,-90.366,-90.363,-90.36,-90.357,-90.354,-90.35,-90.347,-90.344,-90.341,-90.338,-90.335,-90.331,-90.328,-90.325,-90.322,-90.319,-90.315,-90.312,-90.309,-90.306,-90.303,-90.299,-90.296,-90.293,-90.29,-90.286,-90.283,-90.28,-90.277,-90.274,-90.27,-90.267,-90.264,-90.261,-90.258,-90.254,-90.251,-90.248,-90.245,-90.242,-90.238,-90.235,-90.232,-90.229,-90.226,-90.222,-90.219,-90.216,-90.213,-90.21,-90.206,-90.203,-90.2,-90.197,-90.194,-90.19,-90.187,-90.184,-90.181,-90.178,-90.174,-90.171,-90.168,-90.165,-90.162,-90.159,-90.155,-90.152,-90.149,-90.146,-90.143,-90.139,-90.136,-90.133,-90.13,-90.127,-90.124,-90.12,-90.117,-90.114,-90.111,-90.108,-90.105,-90.101,-90.098,-90.095,-90.092,-90.089,-90.085,-90.082,-90.079,-90.076,-90.073,-90.069,-90.066,-90.063,-90.06,-90.057,-90.053,-90.05,-90.047,-90.044,-90.041,-90.038,-90.034,-90.031,-90.028,-90.025,-90.022,-90.018,-90.015,-90.012,-90.009,-90.006,-90.002,-89.999,-89.996,-89.993,-89.99,-89.986,-89.983,-89.98,-89.977,-89.974,-89.971,-89.967,-89.964,-89.961,-89.958,-89.955,-89.952,-89.948,-89.945,-89.942,-89.939,-89.936,-89.933,-89.929,-89.926,-89.923,-89.92,-89.917,-89.914,-89.911,-89.907,-89.904,-89.901,-89.898,-89.895,-89.892,-89.889,-89.885,-89.882,-89.879,-89.876,-89.873,-89.87,-89.867,-89.863,-89.86,-89.857,-89.854,-89.851,-89.848,-89.845,-89.842,-89.838,-89.835,-89.832,-89.829,-89.826,-89.823,-89.82,-89.816,-89.813,-89.81,-89.807,-89.804,-89.801,-89.798,-89.794,-89.791,-89.788,-89.785,-89.782,-89.779,-89.775,-89.772,-89.769,-89.766,-89.763,-89.76,-89.757,-89.753,-89.75,-89.747,-89.744,-89.741,-89.738,-89.734,-89.731,-89.728,-89.725,-89.722,-89.719,-89.715,-89.712,-89.709,-89.706,-89.703,-89.7,-89.696,-89.693,-89.69,-89.687,-89.684,-89.681,-89.677,-89.674,-89.671,-89.668,-89.665,-89.662,-89.658,-89.655,-89.652,-89.649,-89.646,-89.643,-89.639,-89.636,-89.633,-89.63,-89.627,-89.624,-89.62,-89.617,-89.614,-89.611,-89.608,-89.605,-89.601,-89.598,-89.595,-89.592,-89.589,-89.585,-89.582,-89.579,-89.576,-89.573,-89.57,-89.566,-89.563,-89.56,-89.557,-89.554,-89.551,-89.548,-89.545,-89.541,-89.538,-89.535,-89.532,-89.529,-89.526,-89.523,-89.519,-89.516,-89.513,-89.51,-89.507,-89.504,-89.501,-89.497,-89.494,-89.491,-89.488,-89.485,-89.482,-89.479,-89.475,-89.472,-89.469,-89.466,-89.463,-89.46,-89.456,-89.453,-89.45,-89.447,-89.444,-89.441,-89.437,-89.434,-89.431,-89.428,-89.425,-89.421,-89.418,-89.415,-89.412,-89.409,-89.406,-89.402,-89.399,-89.396,-89.393,-89.39,-89.386,-89.383,-89.38,-89.377,-89.374,-89.371,-89.367,-89.364,-89.361,-89.358,-89.355,-89.351,-89.348,-89.345,-89.342,-89.339,-89.336,-89.333,-89.329,-89.326,-89.323,-89.32,-89.317,-89.314,-89.31,-89.307,-89.304,-89.301,-89.298,-89.295,-89.292,-89.289,-89.285,-89.282,-89.279,-89.276,-89.273,-89.27,-89.267,-89.264,-89.261,-89.258,-89.254,-89.251,-89.248,-89.245,-89.242,-89.239,-89.236,-89.233,-89.23,-89.227,-89.224,-89.221,-89.218,-89.215,-89.212,-89.209,-89.206,-89.203,-89.2,-89.197,-89.194,-89.191,-89.188,-89.185,-89.182,-89.179,-89.175,-89.172,-89.169,-89.166,-89.163,-89.16,-89.157,-89.154,-89.151,-89.148,-89.145,-89.142,-89.139,-89.136,-89.133,-89.13,-89.127,-89.124,-89.122,-89.119,-89.116,-89.113,-89.11,-89.107,-89.104,-89.101,-89.098,-89.095,-89.092,-89.089,-89.086,-89.083,-89.08,-89.077,-89.074,-89.071,-89.068,-89.065,-89.062,-89.059,-89.056,-89.053,-89.05,-89.047,-89.044,-89.041,-89.038,-89.035,-89.032,-89.029,-89.026,-89.023,-89.02,-89.017,-89.014,-89.011,-89.008,-89.005,-89.002,-88.999,-88.996,-88.993,-88.99,-88.987,-88.984,-88.981,-88.978,-88.975,-88.972,-88.969,-88.966,-88.963,-88.96,-88.957,-88.954,-88.951,-88.948,-88.945,-88.942,-88.939,-88.936,-88.933,-88.93,-88.927,-88.924,-88.921,-88.918,-88.915,-88.912,-88.909,-88.906,-88.903,-88.9,-88.897,-88.894,-88.891,-88.888,-88.885,-88.882,-88.879,-88.876,-88.873,-88.87,-88.867,-88.864,-88.861,-88.858,-88.855,-88.852,-88.849,-88.846,-88.843,-88.841,-88.838,-88.835,-88.832,-88.829,-88.826,-88.823,-88.82,-88.817,-88.814,-88.811,-88.808,-88.805,-88.802,-88.799,-88.796,-88.794,-88.791,-88.788,-88.785,-88.782,-88.779,-88.776,-88.773,-88.77,-88.767,-88.764,-88.761,-88.758,-88.756,-88.753,-88.75,-88.747,-88.744,-88.741,-88.738,-88.735,-88.732,-88.729,-88.726,-88.723,-88.72,-88.717,-88.714,-88.711,-88.709,-88.706,-88.703,-88.7,-88.697,-88.694,-88.691,-88.688,-88.685,-88.682,-88.679,-88.676,-88.673,-88.67,-88.668,-88.665,-88.662,-88.659,-88.656,-88.653,-88.65,-88.647,-88.644,-88.641,-88.638,-88.635,-88.633,-88.63,-88.627,-88.624,-88.621,-88.618,-88.615,-88.612,-88.609,-88.606,-88.603,-88.601,-88.598,-88.595,-88.592,-88.589,-88.586,-88.583,-88.58,-88.577,-88.574,-88.572,-88.569,-88.566,-88.563,-88.56,-88.557,-88.554,-88.551,-88.548,-88.545,-88.543,-88.54,-88.537,-88.534,-88.531,-88.528,-88.525,-88.522,-88.519,-88.516,-88.513,-88.51,-88.507,-88.505,-88.502,-88.499,-88.496,-88.493,-88.49,-88.487,-88.484,-88.481,-88.478,-88.475,-88.472,-88.469,-88.466,-88.463,-88.461,-88.458,-88.455,-88.452,-88.449,-88.446,-88.443,-88.44,-88.437,-88.434,-88.431,-88.428,-88.425,-88.423,-88.42,-88.417,-88.414,-88.411,-88.408,-88.405,-88.402,-88.399,-88.397,-88.394,-88.391,-88.388,-88.385,-88.382,-88.379,-88.376,-88.374,-88.371,-88.368,-88.365,-88.362,-88.359,-88.356,-88.354,-88.351,-88.348,-88.345,-88.342,-88.339,-88.336,-88.334,-88.331,-88.328,-88.325,-88.322,-88.319,-88.316,-88.313,-88.311,-88.308,-88.305,-88.302,-88.299,-88.296,-88.293,-88.291,-88.288,-88.285,-88.282,-88.279,-88.276,-88.274,-88.271,-88.268,-88.265,-88.262,-88.259,-88.257,-88.254,-88.251,-88.248,-88.245,-88.243,-88.24,-88.237,-88.234,-88.232,-88.229,-88.226,-88.223,-88.22,-88.218,-88.215,-88.212,-88.209,-88.207,-88.204,-88.201,-88.198,-88.195,-88.193,-88.19,-88.187,-88.184,-88.182,-88.179,-88.176,-88.173,-88.17,-88.168,-88.165,-88.162,-88.159,-88.157,-88.154,-88.151,-88.148,-88.145,-88.143,-88.14,-88.137,-88.134,-88.131,-88.129,-88.126,-88.123,-88.12,-88.117,-88.114,-88.112,-88.109,-88.106,-88.103,-88.1,-88.098,-88.095,-88.092,-88.089,-88.086,-88.083,-88.08,-88.078,-88.075,-88.072,-88.069,-88.066,-88.063,-88.06,-88.058,-88.055,-88.052,-88.049,-88.046,-88.043,-88.04,-88.038,-88.035,-88.032,-88.029,-88.026,-88.023,-88.02,-88.018,-88.015,-88.012,-88.009,-88.006,-88.003,-88,-87.998,-87.995,-87.992,-87.989,-87.986,-87.983,-87.98,-87.978,-87.975,-87.972,-87.969,-87.966,-87.963,-87.96,-87.957,-87.954,-87.952,-87.949,-87.946,-87.943,-87.94,-87.937,-87.934,-87.931,-87.928,-87.925,-87.923,-87.92,-87.917,-87.914,-87.911,-87.908,-87.905,-87.902,-87.899,-87.896,-87.893,-87.89,-87.888,-87.885,-87.882,-87.879,-87.876,-87.873,-87.87,-87.867,-87.864,-87.861,-87.858,-87.856,-87.853,-87.85,-87.847,-87.844,-87.841,-87.838,-87.835,-87.832,-87.829,-87.826,-87.823,-87.82,-87.817,-87.814,-87.811,-87.809,-87.806,-87.803,-87.8,-87.797,-87.794,-87.791,-87.788,-87.785,-87.782,-87.779,-87.776,-87.773,-87.77,-87.767,-87.764,-87.761,-87.758,-87.755,-87.752,-87.749,-87.746,-87.743,-87.74,-87.737,-87.734,-87.732,-87.729,-87.726,-87.723,-87.72,-87.717,-87.714,-87.711,-87.708,-87.705,-87.702,-87.699,-87.696,-87.693,-87.69,-87.687,-87.684,-87.681,-87.678,-87.675,-87.672,-87.67,-87.667,-87.664,-87.661,-87.658,-87.655,-87.652,-87.649,-87.646,-87.643,-87.64,-87.637,-87.634,-87.631,-87.628,-87.625,-87.622,-87.619,-87.617,-87.614,-87.611,-87.608,-87.605,-87.602,-87.599,-87.596,-87.593,-87.59,-87.587,-87.584,-87.581,-87.578,-87.575,-87.573,-87.57,-87.567,-87.564,-87.561,-87.558,-87.555,-87.552,-87.549,-87.546,-87.544,-87.541,-87.538,-87.535,-87.532,-87.529,-87.526,-87.523,-87.52,-87.517,-87.515,-87.512,-87.509,-87.506,-87.503,-87.5,-87.497,-87.494,-87.491,-87.488,-87.486,-87.483,-87.48,-87.477,-87.474,-87.471,-87.468,-87.465,-87.462,-87.459,-87.456,-87.454,-87.451,-87.448,-87.445,-87.442,-87.439,-87.436,-87.433,-87.43,-87.427,-87.425,-87.422,-87.419,-87.416,-87.413,-87.41,-87.407,-87.404,-87.401,-87.398,-87.395,-87.392,-87.389,-87.387,-87.384,-87.381,-87.378,-87.375,-87.372,-87.369,-87.366,-87.363,-87.36,-87.358,-87.355,-87.352,-87.349,-87.346,-87.343,-87.34,-87.337,-87.334,-87.331,-87.329,-87.326,-87.323,-87.32,-87.317,-87.314,-87.311,-87.308,-87.305,-87.303,-87.3,-87.297,-87.294,-87.291,-87.288,-87.285,-87.283,-87.28,-87.277,-87.274,-87.271,-87.268,-87.265,-87.263,-87.26,-87.257,-87.254,-87.251,-87.249,-87.246,-87.243,-87.24,-87.237,-87.235,-87.232,-87.229,-87.226,-87.223,-87.221,-87.218,-87.215,-87.212,-87.21,-87.207,-87.204,-87.201,-87.199,-87.196,-87.193,-87.191,-87.188,-87.185,-87.182,-87.18,-87.177,-87.174,-87.172,-87.169,-87.166,-87.164,-87.161,-87.158,-87.156,-87.153,-87.15,-87.147,-87.145,-87.142,-87.139,-87.137,-87.134,-87.131,-87.129,-87.126,-87.123,-87.121,-87.118,-87.115,-87.113,-87.11,-87.107,-87.105,-87.102,-87.099,-87.097,-87.094,-87.091,-87.088,-87.086,-87.083,-87.08,-87.078,-87.075,-87.072,-87.07,-87.067,-87.064,-87.062,-87.059,-87.057,-87.054,-87.051,-87.049,-87.046,-87.043,-87.041,-87.038,-87.035,-87.033,-87.03,-87.027,-87.025,-87.022,-87.019,-87.017,-87.014,-87.012,-87.009,-87.006,-87.004,-87.001,-86.998,-86.996,-86.993,-86.99,-86.988,-86.985,-86.982,-86.98,-86.977,-86.974,-86.972,-86.969,-86.967,-86.964,-86.961,-86.959,-86.956,-86.953,-86.951,-86.948,-86.946,-86.943,-86.94,-86.938,-86.935,-86.932,-86.93,-86.927,-86.925,-86.922,-86.919,-86.917,-86.914,-86.912,-86.909,-86.907,-86.904,-86.901,-86.899,-86.896,-86.894,-86.891,-86.889,-86.886,-86.884,-86.881,-86.878,-86.876,-86.873,-86.871,-86.868,-86.866,-86.863,-86.861,-86.858,-86.855,-86.853,-86.85,-86.848,-86.845,-86.843,-86.84,-86.837,-86.835,-86.832,-86.83,-86.827,-86.825,-86.822,-86.819,-86.817,-86.814,-86.812,-86.809,-86.807,-86.804,-86.801,-86.799,-86.796,-86.794,-86.791,-86.788,-86.786,-86.783,-86.781,-86.778,-86.775,-86.773,-86.77,-86.768,-86.765,-86.763,-86.76,-86.757,-86.755,-86.752,-86.75,-86.747,-86.744,-86.742,-86.739,-86.737,-86.734,-86.731,-86.729,-86.726,-86.724,-86.721,-86.719,-86.716,-86.713,-86.711,-86.708,-86.706,-86.703,-86.701,-86.698,-86.695,-86.693,-86.69,-86.688,-86.685,-86.683,-86.68,-86.677,-86.675,-86.672,-86.67,-86.667,-86.665,-86.662,-86.66,-86.657,-86.654,-86.652,-86.649,-86.647,-86.644,-86.642,-86.639,-86.637,-86.634,-86.631,-86.629,-86.626,-86.624,-86.621,-86.619,-86.616,-86.613,-86.611,-86.608,-86.606,-86.603,-86.601,-86.598,-86.595,-86.593,-86.59,-86.588,-86.585,-86.583,-86.58,-86.577,-86.575,-86.572,-86.57,-86.567,-86.565,-86.562,-86.559,-86.557,-86.554,-86.552,-86.549,-86.546,-86.544,-86.541,-86.539,-86.536,-86.534,-86.531,-86.528,-86.526,-86.523,-86.521,-86.518,-86.515,-86.513,-86.51,-86.508,-86.505,-86.503,-86.5,-86.497,-86.495,-86.492,-86.49,-86.487,-86.484,-86.482,-86.479,-86.477,-86.474,-86.471,-86.469,-86.466,-86.464,-86.461,-86.459,-86.456,-86.453,-86.451,-86.448,-86.446,-86.443,-86.44,-86.438,-86.435,-86.433,-86.43,-86.428,-86.425,-86.422,-86.42,-86.417,-86.415,-86.412,-86.41,-86.407,-86.405,-86.402,-86.4,-86.397,-86.394,-86.392,-86.389,-86.387,-86.384,-86.382,-86.379,-86.377,-86.374,-86.372,-86.369,-86.367,-86.364,-86.362,-86.359,-86.357,-86.354,-86.351,-86.349,-86.346,-86.344,-86.341,-86.339,-86.336,-86.334,-86.331,-86.329,-86.326,-86.324,-86.321,-86.319,-86.316,-86.314,-86.311,-86.309,-86.306,-86.304,-86.301,-86.299,-86.296,-86.294,-86.291,-86.289,-86.286,-86.284,-86.281,-86.279,-86.276,-86.274,-86.271,-86.269,-86.266,-86.264,-86.261,-86.259,-86.256,-86.254,-86.251,-86.249,-86.246,-86.244,-86.241,-86.239,-86.236,-86.234,-86.231,-86.229,-86.226,-86.224,-86.221,-86.219,-86.216,-86.214,-86.211,-86.209,-86.206,-86.204,-86.201,-86.198,-86.196,-86.193,-86.191,-86.188,-86.186,-86.183,-86.181,-86.178,-86.175,-86.173,-86.17,-86.168,-86.165,-86.163,-86.16,-86.157,-86.155,-86.152,-86.15,-86.147,-86.144,-86.142,-86.139,-86.137,-86.134,-86.131,-86.129,-86.126,-86.124,-86.121,-86.118,-86.116,-86.113,-86.111,-86.108,-86.105,-86.103,-86.1,-86.098,-86.095,-86.092,-86.09,-86.087,-86.084,-86.082,-86.079,-86.077,-86.074,-86.071,-86.069,-86.066,-86.064,-86.061,-86.058,-86.056,-86.053,-86.05,-86.048,-86.045,-86.042,-86.04,-86.037,-86.035,-86.032,-86.029,-86.027,-86.024,-86.021,-86.019,-86.016,-86.013,-86.011,-86.008,-86.005,-86.003,-86,-85.997,-85.995,-85.992,-85.989,-85.987,-85.984,-85.982,-85.979,-85.976,-85.974,-85.971,-85.968,-85.966,-85.963,-85.96,-85.958,-85.955,-85.952,-85.949,-85.947,-85.944,-85.941,-85.939,-85.936,-85.933,-85.931,-85.928,-85.925,-85.923,-85.92,-85.917,-85.914,-85.912,-85.909,-85.906,-85.904,-85.901,-85.898,-85.896,-85.893,-85.89,-85.887,-85.885,-85.882,-85.879,-85.877,-85.874,-85.871,-85.869,-85.866,-85.863,-85.861,-85.858,-85.855,-85.852,-85.85,-85.847,-85.844,-85.842,-85.839,-85.836,-85.833,-85.831,-85.828,-85.825,-85.823,-85.82,-85.817,-85.815,-85.812,-85.809,-85.806,-85.804,-85.801,-85.798,-85.796,-85.793,-85.79,-85.787,-85.785,-85.782,-85.779,-85.776,-85.774,-85.771,-85.768,-85.765,-85.763,-85.76,-85.757,-85.755,-85.752,-85.749,-85.746,-85.744,-85.741,-85.738,-85.735,-85.732,-85.73,-85.727,-85.724,-85.721,-85.719,-85.716,-85.713,-85.71,-85.708,-85.705,-85.702,-85.7,-85.697,-85.694,-85.691,-85.689,-85.686,-85.683,-85.68,-85.677,-85.675,-85.672,-85.669,-85.666,-85.664,-85.661,-85.658,-85.655,-85.652,-85.65,-85.647,-85.644,-85.641,-85.639,-85.636,-85.633,-85.63,-85.628,-85.625,-85.622,-85.619,-85.616,-85.614,-85.611,-85.608,-85.605,-85.603,-85.6,-85.597,-85.594,-85.591,-85.589,-85.586,-85.583,-85.58,-85.577,-85.575,-85.572,-85.569,-85.566,-85.564,-85.561,-85.558,-85.555,-85.552,-85.55,-85.547,-85.544,-85.541,-85.538,-85.536,-85.533,-85.53,-85.527,-85.525,-85.522,-85.519,-85.516,-85.513,-85.511,-85.508,-85.505,-85.502,-85.499,-85.497,-85.494,-85.491,-85.488,-85.486,-85.483,-85.48,-85.477,-85.474,-85.472,-85.469,-85.466,-85.463,-85.461,-85.458,-85.455,-85.452,-85.45,-85.447,-85.444,-85.441,-85.439,-85.436,-85.433,-85.43,-85.428,-85.425,-85.422,-85.42,-85.417,-85.414,-85.411,-85.409,-85.406,-85.403,-85.401,-85.398,-85.395,-85.392,-85.39,-85.387,-85.384,-85.382,-85.379,-85.376,-85.373,-85.371,-85.368,-85.365,-85.363,-85.36,-85.357,-85.354,-85.352,-85.349,-85.346,-85.344,-85.341,-85.338,-85.336,-85.333,-85.33,-85.327,-85.325,-85.322,-85.319,-85.317,-85.314,-85.311,-85.308,-85.306,-85.303,-85.3,-85.298,-85.295,-85.292,-85.29,-85.287,-85.284,-85.281,-85.279,-85.276,-85.273,-85.271,-85.268,-85.265,-85.263,-85.26,-85.257,-85.254,-85.252,-85.249,-85.246,-85.244,-85.241,-85.238,-85.236,-85.233,-85.23,-85.227,-85.225,-85.222,-85.219,-85.217,-85.214,-85.211,-85.209,-85.206,-85.203,-85.2,-85.198,-85.195,-85.192,-85.19,-85.187,-85.184,-85.181,-85.179,-85.176,-85.173,-85.17,-85.168,-85.165,-85.162,-85.16,-85.157,-85.154,-85.151,-85.149,-85.146,-85.143,-85.141,-85.138,-85.135,-85.133,-85.13,-85.127,-85.124,-85.122,-85.119,-85.116,-85.113,-85.111,-85.108,-85.105,-85.103,-85.1,-85.097,-85.094,-85.092,-85.089,-85.086,-85.083,-85.081,-85.078,-85.075,-85.072,-85.07,-85.067,-85.064,-85.061,-85.059,-85.056,-85.053,-85.05,-85.047,-85.045,-85.042,-85.039,-85.036,-85.033,-85.031,-85.028,-85.025,-85.022,-85.019,-85.016,-85.013,-85.011,-85.008,-85.005,-85.002,-84.999,-84.996,-84.993,-84.99,-84.988,-84.985,-84.982,-84.979,-84.976,-84.973,-84.97,-84.967,-84.964,-84.962,-84.959,-84.956,-84.953,-84.95,-84.947,-84.944,-84.941,-84.939,-84.936,-84.933,-84.93,-84.927,-84.924,-84.921,-84.918,-84.916,-84.913,-84.91,-84.907,-84.904,-84.901,-84.898,-84.895,-84.893,-84.89,-84.887,-84.884,-84.881,-84.878,-84.875,-84.872,-84.87,-84.867,-84.864,-84.861,-84.858,-84.855,-84.852,-84.849,-84.847,-84.844,-84.841,-84.838,-84.835,-84.832,-84.829,-84.826,-84.824,-84.821,-84.818,-84.815,-84.812,-84.809,-84.806,-84.804,-84.801,-84.798,-84.795,-84.792,-84.789,-84.786,-84.783,-84.781,-84.778,-84.775,-84.772,-84.769,-84.766,-84.763,-84.76,-84.757,-84.755,-84.752,-84.749,-84.746,-84.743,-84.74,-84.737,-84.734,-84.732,-84.729,-84.726,-84.723,-84.72,-84.717,-84.714,-84.711,-84.708,-84.706,-84.703,-84.7,-84.697,-84.694,-84.691,-84.688,-84.685,-84.682,-84.679,-84.677,-84.674,-84.671,-84.668,-84.665,-84.662,-84.659,-84.656,-84.653,-84.651,-84.648,-84.645,-84.642,-84.639,-84.636,-84.633,-84.63,-84.627,-84.624,-84.621,-84.619,-84.616,-84.613,-84.61,-84.607,-84.604,-84.601,-84.598,-84.595,-84.592,-84.589,-84.586,-84.584,-84.581,-84.578,-84.575,-84.572,-84.569,-84.566,-84.563,-84.56,-84.557,-84.554,-84.551,-84.548,-84.545,-84.543,-84.54,-84.537,-84.534,-84.531,-84.528,-84.525,-84.522,-84.519,-84.516,-84.513,-84.51,-84.507,-84.504,-84.501,-84.498,-84.495,-84.492,-84.489,-84.487,-84.484,-84.481,-84.478,-84.475,-84.472,-84.469,-84.466,-84.463,-84.46,-84.457,-84.454,-84.451,-84.448,-84.444,-84.441,-84.438,-84.435,-84.432,-84.429,-84.426,-84.423,-84.42,-84.417,-84.414,-84.411,-84.408,-84.405,-84.402,-84.399,-84.396,-84.393,-84.39,-84.387,-84.384,-84.381,-84.378,-84.375,-84.371,-84.368,-84.365,-84.362,-84.359,-84.356,-84.353,-84.35,-84.347,-84.344,-84.341,-84.338,-84.335,-84.332,-84.329,-84.326,-84.323,-84.32,-84.317,-84.314,-84.31,-84.307,-84.304,-84.301,-84.298,-84.295,-84.292,-84.289,-84.286,-84.283,-84.28,-84.277,-84.274,-84.271,-84.268,-84.265,-84.262,-84.259,-84.256,-84.253,-84.249,-84.246,-84.243,-84.24,-84.237,-84.234,-84.231,-84.228,-84.225,-84.222,-84.219,-84.216,-84.213,-84.21,-84.206,-84.203,-84.2,-84.197,-84.194,-84.191,-84.188,-84.185,-84.182,-84.179,-84.176,-84.173,-84.17,-84.167,-84.163,-84.16,-84.157,-84.154,-84.151,-84.148,-84.145,-84.142,-84.139,-84.136,-84.133,-84.13,-84.127,-84.124,-84.121,-84.118,-84.115,-84.112,-84.109,-84.106,-84.103,-84.1,-84.097,-84.094,-84.091,-84.088,-84.085,-84.082,-84.079,-84.076,-84.073,-84.07,-84.067,-84.064,-84.062,-84.059,-84.056,-84.053,-84.05,-84.047,-84.044,-84.041,-84.038,-84.035,-84.032,-84.029,-84.026,-84.023,-84.02,-84.017,-84.014,-84.011,-84.008,-84.005,-84.002,-83.999,-83.996,-83.993,-83.991,-83.988,-83.985,-83.982,-83.979,-83.976,-83.973,-83.97,-83.967,-83.964,-83.961,-83.958,-83.955,-83.953,-83.95,-83.947,-83.944,-83.941,-83.938,-83.935,-83.932,-83.929,-83.926,-83.923,-83.92,-83.918,-83.915,-83.912,-83.909,-83.906,-83.903,-83.9,-83.897,-83.894,-83.892,-83.889,-83.886,-83.883,-83.88,-83.877,-83.874,-83.871,-83.869,-83.866,-83.863,-83.86,-83.857,-83.854,-83.851,-83.849,-83.846,-83.843,-83.84,-83.837,-83.834,-83.831,-83.828,-83.826,-83.823,-83.82,-83.817,-83.814,-83.811,-83.808,-83.805,-83.803,-83.8,-83.797,-83.794,-83.791,-83.788,-83.785,-83.783,-83.78,-83.777,-83.774,-83.771,-83.768,-83.765,-83.762,-83.76,-83.757,-83.754,-83.751,-83.748,-83.745,-83.742,-83.739,-83.736,-83.734,-83.731,-83.728,-83.725,-83.722,-83.719,-83.716,-83.713,-83.71,-83.708,-83.705,-83.702,-83.699,-83.696,-83.693,-83.69,-83.687,-83.684,-83.681,-83.679,-83.676,-83.673,-83.67,-83.667,-83.664,-83.661,-83.658,-83.655,-83.652,-83.65,-83.647,-83.644,-83.641,-83.638,-83.635,-83.632,-83.629,-83.626,-83.623,-83.62,-83.617,-83.614,-83.612,-83.609,-83.606,-83.603,-83.6,-83.597,-83.594,-83.591,-83.588,-83.585,-83.582,-83.58,-83.577,-83.574,-83.571,-83.568,-83.565,-83.562,-83.559,-83.556,-83.553,-83.55,-83.548,-83.545,-83.542,-83.539,-83.536,-83.533,-83.53,-83.527,-83.524,-83.521,-83.519,-83.516,-83.513,-83.51,-83.507,-83.504,-83.501,-83.498,-83.496,-83.493,-83.49,-83.487,-83.484,-83.481,-83.478,-83.475,-83.473,-83.47,-83.467,-83.464,-83.461,-83.458,-83.455,-83.452,-83.449,-83.446,-83.444,-83.441,-83.438,-83.435,-83.432,-83.429,-83.426,-83.423,-83.42,-83.417,-83.414,-83.412,-83.409,-83.406,-83.403,-83.4,-83.397,-83.394,-83.391,-83.388,-83.385,-83.382,-83.38,-83.377,-83.374,-83.371,-83.368,-83.365,-83.362,-83.359,-83.356,-83.353,-83.35,-83.348,-83.345,-83.342,-83.339,-83.336,-83.333,-83.33,-83.327,-83.324,-83.321,-83.318,-83.316,-83.313,-83.31,-83.307,-83.304,-83.301,-83.298,-83.295,-83.292,-83.289,-83.287,-83.284,-83.281,-83.278,-83.275,-83.272,-83.269,-83.266,-83.263,-83.26,-83.257,-83.255,-83.252,-83.249,-83.246,-83.243,-83.24,-83.237,-83.234,-83.231,-83.228,-83.225,-83.222,-83.22,-83.217,-83.214,-83.211,-83.208,-83.205,-83.202,-83.199,-83.196,-83.193,-83.19,-83.187,-83.184,-83.181,-83.178,-83.175,-83.173,-83.17,-83.167,-83.164,-83.161,-83.158,-83.155,-83.152,-83.149,-83.146,-83.143,-83.14,-83.137,-83.134,-83.131,-83.128,-83.125,-83.122,-83.12,-83.117,-83.114,-83.111,-83.108,-83.105,-83.102,-83.099,-83.096,-83.093,-83.09,-83.088,-83.085,-83.082,-83.079,-83.076,-83.073,-83.07,-83.067,-83.065,-83.062,-83.059,-83.056,-83.053,-83.05,-83.047,-83.044,-83.042,-83.039,-83.036,-83.033,-83.03,-83.027,-83.024,-83.021,-83.018,-83.015,-83.013,-83.01,-83.007,-83.004,-83.001,-82.998,-82.995,-82.992,-82.989,-82.986,-82.984,-82.981,-82.978,-82.975,-82.972,-82.969,-82.966,-82.963,-82.96,-82.957,-82.954,-82.951,-82.949,-82.946,-82.943,-82.94,-82.937,-82.934,-82.931,-82.928,-82.925,-82.922,-82.919,-82.917,-82.914,-82.911,-82.908,-82.905,-82.902,-82.899,-82.896,-82.893,-82.89,-82.888,-82.885,-82.882,-82.879,-82.876,-82.873,-82.87,-82.867,-82.864,-82.862,-82.859,-82.856,-82.853,-82.85,-82.847,-82.844,-82.841,-82.838,-82.836,-82.833,-82.83,-82.827,-82.824,-82.821,-82.818,-82.815,-82.812,-82.809,-82.806,-82.804,-82.801,-82.798,-82.795,-82.792,-82.789,-82.786,-82.783,-82.78,-82.777,-82.774,-82.771,-82.769,-82.766,-82.763,-82.76,-82.757,-82.754,-82.751,-82.748,-82.745,-82.742,-82.74,-82.737,-82.734,-82.731,-82.728,-82.725,-82.722,-82.719,-82.716,-82.713,-82.711,-82.708,-82.705,-82.702,-82.699,-82.696,-82.693,-82.69,-82.687,-82.685,-82.682,-82.679,-82.676,-82.673,-82.67,-82.667,-82.664,-82.662,-82.659,-82.656,-82.653,-82.65,-82.647,-82.644,-82.641,-82.639,-82.636,-82.633,-82.63,-82.627,-82.624,-82.621,-82.618,-82.616,-82.613,-82.61,-82.607,-82.604,-82.601,-82.598,-82.596,-82.593,-82.59,-82.587,-82.584,-82.581,-82.579,-82.576,-82.573,-82.57,-82.567,-82.565,-82.562,-82.559,-82.556,-82.553,-82.55,-82.548,-82.545,-82.542,-82.539,-82.536,-82.533,-82.531,-82.528,-82.525,-82.522,-82.519,-82.516,-82.514,-82.511,-82.508,-82.505,-82.502,-82.499,-82.496,-82.494,-82.491,-82.488,-82.485,-82.482,-82.479,-82.477,-82.474,-82.471,-82.468,-82.465,-82.462,-82.459,-82.457,-82.454,-82.451,-82.448,-82.445,-82.442,-82.439,-82.436,-82.434,-82.431,-82.428,-82.425,-82.422,-82.419,-82.416,-82.413,-82.411,-82.408,-82.405,-82.402,-82.399,-82.396,-82.393,-82.39,-82.388,-82.385,-82.382,-82.379,-82.376,-82.373,-82.37,-82.367,-82.365,-82.362,-82.359,-82.356,-82.353,-82.35,-82.347,-82.344,-82.341,-82.339,-82.336,-82.333,-82.33,-82.327,-82.324,-82.321,-82.318,-82.315,-82.313,-82.31,-82.307,-82.304,-82.301,-82.298,-82.295,-82.292,-82.289,-82.286,-82.283,-82.28,-82.277,-82.275,-82.272,-82.269,-82.266,-82.263,-82.26,-82.257,-82.254,-82.251,-82.248,-82.245,-82.242,-82.239,-82.236,-82.233,-82.23,-82.228,-82.225,-82.222,-82.219,-82.216,-82.213,-82.21,-82.207,-82.204,-82.201,-82.198,-82.195,-82.192,-82.19,-82.187,-82.184,-82.181,-82.178,-82.175,-82.172,-82.169,-82.166,-82.163,-82.161,-82.158,-82.155,-82.152,-82.149,-82.146,-82.143,-82.14,-82.137,-82.135,-82.132,-82.129,-82.126,-82.123,-82.12,-82.117,-82.114,-82.111,-82.108,-82.106,-82.103,-82.1,-82.097,-82.094,-82.091,-82.088,-82.085,-82.082,-82.08,-82.077,-82.074,-82.071,-82.068,-82.065,-82.062,-82.059,-82.057,-82.054,-82.051,-82.048,-82.045,-82.042,-82.039,-82.037,-82.034,-82.031,-82.028,-82.025,-82.022,-82.02,-82.017,-82.014,-82.011,-82.008,-82.005,-82.003,-82,-81.997,-81.994,-81.991,-81.989,-81.986,-81.983,-81.98,-81.977,-81.974,-81.972,-81.969,-81.966,-81.963,-81.96,-81.958,-81.955,-81.952,-81.949,-81.946,-81.944,-81.941,-81.938,-81.935,-81.932,-81.929,-81.927,-81.924,-81.921,-81.918,-81.915,-81.912,-81.91,-81.907,-81.904,-81.901,-81.898,-81.896,-81.893,-81.89,-81.887,-81.884,-81.881,-81.879,-81.876,-81.873,-81.87,-81.867,-81.865,-81.862,-81.859,-81.856,-81.853,-81.85,-81.848,-81.845,-81.842,-81.839,-81.836,-81.833,-81.831,-81.828,-81.825,-81.822,-81.819,-81.816,-81.814,-81.811,-81.808,-81.805,-81.802,-81.799,-81.797,-81.794,-81.791,-81.788,-81.785,-81.782,-81.78,-81.777,-81.774,-81.771,-81.768,-81.765,-81.763,-81.76,-81.757,-81.754,-81.751,-81.748,-81.746,-81.743,-81.74,-81.737,-81.734,-81.731,-81.728,-81.726,-81.723,-81.72,-81.717,-81.714,-81.711,-81.708,-81.706,-81.703,-81.7,-81.697,-81.694,-81.691,-81.688,-81.686,-81.683,-81.68,-81.677,-81.674,-81.671,-81.668,-81.665,-81.663,-81.66,-81.657,-81.654,-81.651,-81.648,-81.645,-81.642,-81.639,-81.636,-81.633,-81.631,-81.628,-81.625,-81.622,-81.619,-81.616,-81.613,-81.61,-81.607,-81.604,-81.601,-81.598,-81.595,-81.592,-81.59,-81.587,-81.584,-81.581,-81.578,-81.575,-81.572,-81.569,-81.566,-81.563,-81.56,-81.557,-81.554,-81.551,-81.549,-81.546,-81.543,-81.54,-81.537,-81.534,-81.531,-81.528,-81.525,-81.522,-81.519,-81.516,-81.514,-81.511,-81.508,-81.505,-81.502,-81.499,-81.496,-81.493,-81.49,-81.487,-81.484,-81.482,-81.479,-81.476,-81.473,-81.47,-81.467,-81.464,-81.461,-81.458,-81.456,-81.453,-81.45,-81.447,-81.444,-81.441,-81.438,-81.435,-81.433,-81.43,-81.427,-81.424,-81.421,-81.418,-81.415,-81.412,-81.41,-81.407,-81.404,-81.401,-81.398,-81.395,-81.392,-81.389,-81.386,-81.384,-81.381,-81.378,-81.375,-81.372,-81.369,-81.366,-81.363,-81.361,-81.358,-81.355,-81.352,-81.349,-81.346,-81.343,-81.34,-81.338,-81.335,-81.332,-81.329,-81.326,-81.323,-81.321,-81.318,-81.315,-81.312,-81.309,-81.306,-81.303,-81.301,-81.298,-81.295,-81.292,-81.289,-81.286,-81.283,-81.281,-81.278,-81.275,-81.272,-81.269,-81.266,-81.263,-81.261,-81.258,-81.255,-81.252,-81.249,-81.246,-81.243,-81.241,-81.238,-81.235,-81.232,-81.229,-81.226,-81.223,-81.22,-81.218,-81.215,-81.212,-81.209,-81.206,-81.203,-81.2,-81.198,-81.195,-81.192,-81.189,-81.186,-81.183,-81.18,-81.178,-81.175,-81.172,-81.169,-81.166,-81.163,-81.16,-81.157,-81.155,-81.152,-81.149,-81.146,-81.143,-81.14,-81.137,-81.135,-81.132,-81.129,-81.126,-81.123,-81.12,-81.117,-81.115,-81.112,-81.109,-81.106,-81.103,-81.1,-81.097,-81.095,-81.092,-81.089,-81.086,-81.083,-81.08,-81.078,-81.075,-81.072,-81.069,-81.066,-81.063,-81.061,-81.058,-81.055,-81.052,-81.049,-81.046,-81.044,-81.041,-81.038,-81.035,-81.032,-81.029,-81.027,-81.024,-81.021,-81.018,-81.015,-81.012,-81.01,-81.007,-81.004,-81.001,-80.998,-80.996,-80.993,-80.99,-80.987,-80.985,-80.982,-80.979,-80.976,-80.973,-80.971,-80.968,-80.965,-80.962,-80.959,-80.957,-80.954,-80.951,-80.948,-80.946,-80.943,-80.94,-80.937,-80.934,-80.932,-80.929,-80.926,-80.923,-80.921,-80.918,-80.915,-80.912,-80.909,-80.907,-80.904,-80.901,-80.898,-80.896,-80.893,-80.89,-80.887,-80.884,-80.882,-80.879,-80.876,-80.873,-80.871,-80.868,-80.865,-80.862,-80.86,-80.857,-80.854,-80.851,-80.848,-80.846,-80.843,-80.84,-80.837,-80.835,-80.832,-80.829,-80.826,-80.824,-80.821,-80.818,-80.815,-80.813,-80.81,-80.807,-80.805,-80.802,-80.799,-80.796,-80.794,-80.791,-80.788,-80.786,-80.783,-80.78,-80.777,-80.775,-80.772,-80.769,-80.766,-80.764,-80.761,-80.758,-80.756,-80.753,-80.75,-80.747,-80.745,-80.742,-80.739,-80.737,-80.734,-80.731,-80.728,-80.726,-80.723,-80.72,-80.717,-80.715,-80.712,-80.709,-80.707,-80.704,-80.701,-80.698,-80.696,-80.693,-80.69,-80.687,-80.685,-80.682,-80.679,-80.677,-80.674,-80.671,-80.668,-80.666,-80.663,-80.66,-80.657,-80.655,-80.652,-80.649,-80.646,-80.644,-80.641,-80.638,-80.635,-80.633,-80.63,-80.627,-80.625,-80.622,-80.619,-80.616,-80.614,-80.611,-80.608,-80.605,-80.603,-80.6,-80.597,-80.594,-80.591,-80.589,-80.586,-80.583,-80.58,-80.578,-80.575,-80.572,-80.569,-80.567,-80.564,-80.561,-80.558,-80.555,-80.553,-80.55,-80.547,-80.544,-80.542,-80.539,-80.536,-80.533,-80.531,-80.528,-80.525,-80.522,-80.519,-80.517,-80.514,-80.511,-80.508,-80.506,-80.503,-80.5,-80.497,-80.494,-80.492,-80.489,-80.486,-80.483,-80.481,-80.478,-80.475,-80.472,-80.47,-80.467,-80.464,-80.462,-80.459,-80.456,-80.453,-80.451,-80.448,-80.445,-80.443,-80.44,-80.437,-80.435,-80.432,-80.429,-80.426,-80.424,-80.421,-80.418,-80.416,-80.413,-80.41,-80.407,-80.405,-80.402,-80.399,-80.397,-80.394,-80.391,-80.388,-80.386,-80.383,-80.38,-80.378,-80.375,-80.372,-80.369,-80.367,-80.364,-80.361,-80.358,-80.356,-80.353,-80.35,-80.347,-80.345,-80.342,-80.339,-80.336,-80.334,-80.331,-80.328,-80.325,-80.323,-80.32,-80.317,-80.314,-80.312,-80.309,-80.306,-80.304,-80.301,-80.298,-80.295,-80.293,-80.29,-80.287,-80.285,-80.282,-80.279,-80.276,-80.274,-80.271,-80.268,-80.266,-80.263,-80.26,-80.257,-80.255,-80.252,-80.249,-80.247,-80.244,-80.241,-80.238,-80.236,-80.233,-80.23,-80.227,-80.225,-80.222,-80.219,-80.217,-80.214,-80.211,-80.208,-80.206,-80.203,-80.2,-80.198,-80.195,-80.192,-80.19,-80.187,-80.184,-80.181,-80.179,-80.176,-80.173,-80.171,-80.168,-80.165,-80.162,-80.16,-80.157,-80.154,-80.151,-80.149,-80.146,-80.143,-80.141,-80.138,-80.135,-80.132,-80.13,-80.127,-80.124,-80.121,-80.118,-80.116,-80.113,-80.11,-80.107,-80.105,-80.102,-80.099,-80.096,-80.093,-80.091,-80.088,-80.085,-80.082,-80.079,-80.077,-80.074,-80.071,-80.068,-80.065,-80.063,-80.06,-80.057,-80.054,-80.051,-80.049,-80.046,-80.043,-80.04,-80.037,-80.035,-80.032,-80.029,-80.026,-80.023,-80.021,-80.018,-80.015,-80.012,-80.009,-80.007,-80.004,-80.001,-79.998,-79.995,-79.992,-79.99,-79.987,-79.984,-79.981,-79.978,-79.976,-79.973,-79.97,-79.967,-79.964,-79.961,-79.959,-79.956,-79.953,-79.95,-79.947,-79.944,-79.942,-79.939,-79.936,-79.933,-79.93,-79.928,-79.925,-79.922,-79.919,-79.916,-79.913,-79.911,-79.908,-79.905,-79.902,-79.899,-79.897,-79.894,-79.891,-79.888,-79.885,-79.883,-79.88,-79.877,-79.874,-79.871,-79.869,-79.866,-79.863,-79.86,-79.857,-79.855,-79.852,-79.849,-79.846,-79.843,-79.841,-79.838,-79.835,-79.832,-79.829,-79.827,-79.824,-79.821,-79.818,-79.816,-79.813,-79.81,-79.807,-79.804,-79.802,-79.799,-79.796,-79.793,-79.791,-79.788,-79.785,-79.782,-79.779,-79.777,-79.774,-79.771,-79.768,-79.765,-79.763,-79.76,-79.757,-79.754,-79.752,-79.749,-79.746,-79.743,-79.74,-79.738,-79.735,-79.732,-79.729,-79.727,-79.724,-79.721,-79.718,-79.716,-79.713,-79.71,-79.707,-79.704,-79.702,-79.699,-79.696,-79.693,-79.69,-79.688,-79.685,-79.682,-79.679,-79.676,-79.674,-79.671,-79.668,-79.665,-79.662,-79.66,-79.657,-79.654,-79.651,-79.648,-79.646,-79.643,-79.64,-79.637,-79.634,-79.631,-79.629,-79.626,-79.623,-79.62,-79.617,-79.614,-79.612,-79.609,-79.606,-79.603,-79.6,-79.598,-79.595,-79.592,-79.589,-79.586,-79.583,-79.58,-79.578,-79.575,-79.572,-79.569,-79.566,-79.563,-79.56,-79.558,-79.555,-79.552,-79.549,-79.546,-79.543,-79.541,-79.538,-79.535,-79.532,-79.529,-79.526,-79.524,-79.521,-79.518,-79.515,-79.512,-79.509,-79.507,-79.504,-79.501,-79.498,-79.495,-79.492,-79.49,-79.487,-79.484,-79.481,-79.478,-79.475,-79.473,-79.47,-79.467,-79.464,-79.461,-79.458,-79.456,-79.453,-79.45,-79.447,-79.444,-79.442,-79.439,-79.436,-79.433,-79.43,-79.427,-79.425,-79.422,-79.419,-79.416,-79.413,-79.41,-79.408,-79.405,-79.402,-79.399,-79.396,-79.393,-79.391,-79.388,-79.385,-79.382,-79.379,-79.376,-79.374,-79.371,-79.368,-79.365,-79.362,-79.359,-79.356,-79.354,-79.351,-79.348,-79.345,-79.342,-79.339,-79.336,-79.334,-79.331,-79.328,-79.325,-79.322,-79.319,-79.316,-79.314,-79.311,-79.308,-79.305,-79.302,-79.299,-79.296,-79.294,-79.291,-79.288,-79.285,-79.282,-79.279,-79.276,-79.273,-79.27,-79.268,-79.265,-79.262,-79.259,-79.256,-79.253,-79.25,-79.247,-79.244,-79.242,-79.239,-79.236,-79.233,-79.23,-79.227,-79.224,-79.221,-79.219,-79.216,-79.213,-79.21,-79.207,-79.204,-79.201,-79.198,-79.196,-79.193,-79.19,-79.187,-79.184,-79.181,-79.178,-79.176,-79.173,-79.17,-79.167,-79.164,-79.161,-79.158,-79.155,-79.153,-79.15,-79.147,-79.144,-79.141,-79.138,-79.135,-79.132,-79.13,-79.127,-79.124,-79.121,-79.118,-79.115,-79.112,-79.109,-79.107,-79.104,-79.101,-79.098,-79.095,-79.092,-79.089,-79.086,-79.084,-79.081,-79.078,-79.075,-79.072,-79.069,-79.066,-79.064,-79.061,-79.058,-79.055,-79.052,-79.049,-79.046,-79.044,-79.041,-79.038,-79.035,-79.032,-79.029,-79.027,-79.024,-79.021,-79.018,-79.015,-79.012,-79.009,-79.007,-79.004,-79.001,-78.998,-78.995,-78.993,-78.99,-78.987,-78.984,-78.981,-78.978,-78.976,-78.973,-78.97,-78.967,-78.964,-78.961,-78.959,-78.956,-78.953,-78.95,-78.947,-78.944,-78.942,-78.939,-78.936,-78.933,-78.93,-78.927,-78.925,-78.922,-78.919,-78.916,-78.913,-78.911,-78.908,-78.905,-78.902,-78.899,-78.897,-78.894,-78.891,-78.888,-78.886,-78.883,-78.88,-78.877,-78.874,-78.872,-78.869,-78.866,-78.863,-78.861,-78.858,-78.855,-78.852,-78.85,-78.847,-78.844,-78.841,-78.839,-78.836,-78.833,-78.83,-78.828,-78.825,-78.822,-78.819,-78.817,-78.814,-78.811,-78.808,-78.806,-78.803,-78.8,-78.797,-78.795,-78.792,-78.789,-78.787,-78.784,-78.781,-78.778,-78.776,-78.773,-78.77,-78.767,-78.765,-78.762,-78.759,-78.756,-78.754,-78.751,-78.748,-78.746,-78.743,-78.74,-78.737,-78.735,-78.732,-78.729,-78.726,-78.724,-78.721,-78.718,-78.716,-78.713,-78.71,-78.707,-78.705,-78.702,-78.699,-78.696,-78.694,-78.691,-78.688,-78.686,-78.683,-78.68,-78.677,-78.675,-78.672,-78.669,-78.666,-78.664,-78.661,-78.658,-78.655,-78.653,-78.65,-78.647,-78.645,-78.642,-78.639,-78.636,-78.634,-78.631,-78.628,-78.625,-78.623,-78.62,-78.617,-78.615,-78.612,-78.609,-78.606,-78.604,-78.601,-78.598,-78.596,-78.593,-78.59,-78.587,-78.585,-78.582,-78.579,-78.576,-78.574,-78.571,-78.568,-78.566,-78.563,-78.56,-78.557,-78.555,-78.552,-78.549,-78.546,-78.544,-78.541,-78.538,-78.535,-78.533,-78.53,-78.527,-78.524,-78.522,-78.519,-78.516,-78.513,-78.51,-78.508,-78.505,-78.502,-78.499,-78.497,-78.494,-78.491,-78.488,-78.485,-78.483,-78.48,-78.477,-78.474,-78.471,-78.468,-78.466,-78.463,-78.46,-78.457,-78.454,-78.451,-78.449,-78.446,-78.443,-78.44,-78.437,-78.434,-78.431,-78.429,-78.426,-78.423,-78.42,-78.417,-78.414,-78.411,-78.409,-78.406,-78.403,-78.4,-78.397,-78.394,-78.391,-78.388,-78.385,-78.383,-78.38,-78.377,-78.374,-78.371,-78.368,-78.365,-78.362,-78.36,-78.357,-78.354,-78.351,-78.348,-78.345,-78.342,-78.339,-78.336,-78.334,-78.331,-78.328,-78.325,-78.322,-78.319,-78.316,-78.313,-78.31,-78.307,-78.304,-78.301,-78.299,-78.296,-78.293,-78.29,-78.287,-78.284,-78.281,-78.278,-78.275,-78.272,-78.269,-78.266,-78.263,-78.26,-78.258,-78.255,-78.252,-78.249,-78.246,-78.243,-78.24,-78.237,-78.234,-78.231,-78.228,-78.225,-78.223,-78.22,-78.217,-78.214,-78.211,-78.208,-78.205,-78.202,-78.199,-78.196,-78.193,-78.19,-78.187,-78.184,-78.181,-78.178,-78.175,-78.173,-78.17,-78.167,-78.164,-78.161,-78.158,-78.155,-78.152,-78.149,-78.146,-78.143,-78.14,-78.137,-78.134,-78.131,-78.128,-78.125,-78.122,-78.119,-78.116,-78.113,-78.111,-78.108,-78.105,-78.102,-78.099,-78.096,-78.093,-78.09,-78.087,-78.084,-78.081,-78.078,-78.075,-78.072,-78.069,-78.066,-78.063,-78.06,-78.057,-78.055,-78.052,-78.049,-78.046,-78.043,-78.04,-78.037,-78.034,-78.031,-78.028,-78.025,-78.022,-78.019,-78.016,-78.013,-78.01,-78.008,-78.005,-78.002,-77.999,-77.996,-77.993,-77.99,-77.987,-77.984,-77.981,-77.978,-77.975,-77.972,-77.969,-77.966,-77.963,-77.96,-77.957,-77.955,-77.952,-77.949,-77.946,-77.943,-77.94,-77.937,-77.934,-77.931,-77.928,-77.925,-77.922,-77.919,-77.916,-77.913,-77.91,-77.907,-77.905,-77.902,-77.899,-77.896,-77.893,-77.89,-77.887,-77.884,-77.881,-77.878,-77.875,-77.873,-77.87,-77.867,-77.864,-77.861,-77.858,-77.855,-77.852,-77.849,-77.846,-77.843,-77.841,-77.838,-77.835,-77.832,-77.829,-77.826,-77.823,-77.82,-77.817,-77.814,-77.811,-77.808,-77.806,-77.803,-77.8,-77.797,-77.794,-77.791,-77.788,-77.785,-77.782,-77.779,-77.776,-77.774,-77.771,-77.768,-77.765,-77.762,-77.759,-77.756,-77.753,-77.75,-77.748,-77.745,-77.742,-77.739,-77.736,-77.733,-77.73,-77.728,-77.725,-77.722,-77.719,-77.716,-77.713,-77.71,-77.708,-77.705,-77.702,-77.699,-77.696,-77.693,-77.691,-77.688,-77.685,-77.682,-77.679,-77.676,-77.674,-77.671,-77.668,-77.665,-77.662,-77.659,-77.657,-77.654,-77.651,-77.648,-77.645,-77.643,-77.64,-77.637,-77.634,-77.631,-77.629,-77.626,-77.623,-77.62,-77.617,-77.615,-77.612,-77.609,-77.606,-77.603,-77.6,-77.598,-77.595,-77.592,-77.589,-77.586,-77.584,-77.581,-77.578,-77.575,-77.572,-77.57,-77.567,-77.564,-77.561,-77.558,-77.556,-77.553,-77.55,-77.547,-77.544,-77.542,-77.539,-77.536,-77.533,-77.53,-77.528,-77.525,-77.522,-77.519,-77.517,-77.514,-77.511,-77.508,-77.505,-77.503,-77.5,-77.497,-77.494,-77.492,-77.489,-77.486,-77.483,-77.481,-77.478,-77.475,-77.472,-77.469,-77.467,-77.464,-77.461,-77.458,-77.456,-77.453,-77.45,-77.447,-77.445,-77.442,-77.439,-77.436,-77.433,-77.431,-77.428,-77.425,-77.422,-77.42,-77.417,-77.414,-77.411,-77.408,-77.406,-77.403,-77.4,-77.397,-77.395,-77.392,-77.389,-77.386,-77.384,-77.381,-77.378,-77.375,-77.372,-77.37,-77.367,-77.364,-77.361,-77.359,-77.356,-77.353,-77.35,-77.348,-77.345,-77.342,-77.339,-77.336,-77.334,-77.331,-77.328,-77.325,-77.322,-77.32,-77.317,-77.314,-77.311,-77.308,-77.306,-77.303,-77.3,-77.297,-77.294,-77.291,-77.289,-77.286,-77.283,-77.28,-77.277,-77.274,-77.272,-77.269,-77.266,-77.263,-77.26,-77.257,-77.255,-77.252,-77.249,-77.246,-77.243,-77.24,-77.238,-77.235,-77.232,-77.229,-77.226,-77.224,-77.221,-77.218,-77.215,-77.212,-77.209,-77.207,-77.204,-77.201,-77.198,-77.195,-77.193,-77.19,-77.187,-77.184,-77.181,-77.179,-77.176,-77.173,-77.17,-77.167,-77.164,-77.162,-77.159,-77.156,-77.153,-77.15,-77.147,-77.145,-77.142,-77.139,-77.136,-77.133,-77.13,-77.128,-77.125,-77.122,-77.119,-77.116,-77.113,-77.111,-77.108,-77.105,-77.102,-77.099,-77.096,-77.094,-77.091,-77.088,-77.085,-77.082,-77.08,-77.077,-77.074,-77.071,-77.068,-77.066,-77.063,-77.06,-77.057,-77.054,-77.052,-77.049,-77.046,-77.043,-77.041,-77.038,-77.035,-77.032,-77.03,-77.027,-77.024,-77.021,-77.019,-77.016,-77.013,-77.01,-77.007,-77.005,-77.002,-76.999,-76.996,-76.994,-76.991,-76.988,-76.985,-76.983,-76.98,-76.977,-76.974,-76.972,-76.969,-76.966,-76.963,-76.961,-76.958,-76.955,-76.952,-76.95,-76.947,-76.944,-76.941,-76.939,-76.936,-76.933,-76.93,-76.928,-76.925,-76.922,-76.919,-76.917,-76.914,-76.911,-76.908,-76.906,-76.903,-76.9,-76.897,-76.895,-76.892,-76.889,-76.886,-76.884,-76.881,-76.878,-76.875,-76.873,-76.87,-76.867,-76.864,-76.862,-76.859,-76.856,-76.853,-76.851,-76.848,-76.845,-76.842,-76.84,-76.837,-76.834,-76.831,-76.829,-76.826,-76.823,-76.82,-76.818,-76.815,-76.812,-76.809,-76.807,-76.804,-76.801,-76.798,-76.796,-76.793,-76.79,-76.787,-76.785,-76.782,-76.779,-76.776,-76.774,-76.771,-76.768,-76.765,-76.763,-76.76,-76.757,-76.755,-76.752,-76.749,-76.747,-76.744,-76.741,-76.739,-76.736,-76.733,-76.73,-76.728,-76.725,-76.722,-76.72,-76.717,-76.714,-76.712,-76.709,-76.706,-76.704,-76.701,-76.698,-76.695,-76.693,-76.69,-76.687,-76.685,-76.682,-76.679,-76.677,-76.674,-76.671,-76.669,-76.666,-76.663,-76.661,-76.658,-76.655,-76.653,-76.65,-76.647,-76.644,-76.642,-76.639,-76.636,-76.634,-76.631,-76.628,-76.626,-76.623,-76.62,-76.618,-76.615,-76.612,-76.609,-76.607,-76.604,-76.601,-76.599,-76.596,-76.593,-76.59,-76.588,-76.585,-76.582,-76.58,-76.577,-76.574,-76.571,-76.569,-76.566,-76.563,-76.561,-76.558,-76.555,-76.553,-76.55,-76.547,-76.544,-76.542,-76.539,-76.536,-76.534,-76.531,-76.528,-76.526,-76.523,-76.52,-76.518,-76.515,-76.512,-76.51,-76.507,-76.504,-76.502,-76.499,-76.496,-76.494,-76.491,-76.488,-76.486,-76.483,-76.48,-76.478,-76.475,-76.473,-76.47,-76.467,-76.465,-76.462,-76.46,-76.457,-76.454,-76.452,-76.449,-76.447,-76.444,-76.441,-76.439,-76.436,-76.434,-76.431,-76.429,-76.426,-76.423,-76.421,-76.418,-76.416,-76.413,-76.411,-76.408,-76.406,-76.403,-76.401,-76.398,-76.396,-76.393,-76.39,-76.388,-76.385,-76.383,-76.38,-76.378,-76.375,-76.373,-76.37,-76.368,-76.365,-76.363,-76.36,-76.358,-76.355,-76.352,-76.35,-76.347,-76.345,-76.342,-76.34,-76.337,-76.335,-76.332,-76.33,-76.327,-76.324,-76.322,-76.319,-76.317,-76.314,-76.312,-76.309,-76.307,-76.304,-76.302,-76.299,-76.296,-76.294,-76.291,-76.289,-76.286,-76.284,-76.281,-76.278,-76.276,-76.273,-76.271,-76.268,-76.266,-76.263,-76.261,-76.258,-76.255,-76.253,-76.25,-76.248,-76.245,-76.243,-76.24,-76.238,-76.235,-76.232,-76.23,-76.227,-76.225,-76.222,-76.22,-76.217,-76.214,-76.212,-76.209,-76.207,-76.204,-76.202,-76.199,-76.196,-76.194,-76.191,-76.189,-76.186,-76.183,-76.181,-76.178,-76.176,-76.173,-76.17,-76.168,-76.165,-76.163,-76.16,-76.157,-76.155,-76.152,-76.15,-76.147,-76.144,-76.142,-76.139,-76.136,-76.134,-76.131,-76.128,-76.126,-76.123,-76.121,-76.118,-76.115,-76.113,-76.11,-76.107,-76.105,-76.102,-76.099,-76.097,-76.094,-76.091,-76.089,-76.086,-76.083,-76.081,-76.078,-76.075,-76.073,-76.07,-76.067,-76.065,-76.062,-76.059,-76.057,-76.054,-76.051,-76.048,-76.046,-76.043,-76.04,-76.038,-76.035,-76.032,-76.03,-76.027,-76.024,-76.021,-76.019,-76.016,-76.013,-76.011,-76.008,-76.005,-76.003,-76,-75.997,-75.994,-75.992,-75.989,-75.986,-75.984,-75.981,-75.978,-75.976,-75.973,-75.97,-75.968,-75.965,-75.962,-75.96,-75.957,-75.954,-75.952,-75.949,-75.946,-75.944,-75.941,-75.938,-75.936,-75.933,-75.93,-75.928,-75.925,-75.923,-75.92,-75.917,-75.915,-75.912,-75.909,-75.907,-75.904,-75.901,-75.899,-75.896,-75.894,-75.891,-75.888,-75.886,-75.883,-75.88,-75.878,-75.875,-75.873,-75.87,-75.867,-75.865,-75.862,-75.859,-75.857,-75.854,-75.852,-75.849,-75.846,-75.844,-75.841,-75.838,-75.836,-75.833,-75.831,-75.828,-75.825,-75.823,-75.82,-75.817,-75.815,-75.812,-75.809,-75.807,-75.804,-75.801,-75.799,-75.796,-75.793,-75.791,-75.788,-75.785,-75.783,-75.78,-75.777,-75.775,-75.772,-75.769,-75.767,-75.764,-75.761,-75.759,-75.756,-75.753,-75.751,-75.748,-75.746,-75.743,-75.74,-75.738,-75.735,-75.732,-75.73,-75.727,-75.724,-75.722,-75.719,-75.716,-75.714,-75.711,-75.708,-75.706,-75.703,-75.7,-75.698,-75.695,-75.692,-75.69,-75.687,-75.684,-75.682,-75.679,-75.676,-75.674,-75.671,-75.669,-75.666,-75.663,-75.661,-75.658,-75.655,-75.653,-75.65,-75.647,-75.645,-75.642,-75.64,-75.637,-75.634,-75.632,-75.629,-75.626,-75.624,-75.621,-75.618,-75.616,-75.613,-75.611,-75.608,-75.605,-75.603,-75.6,-75.598,-75.595,-75.592,-75.59,-75.587,-75.584,-75.582,-75.579,-75.577,-75.574,-75.572,-75.569,-75.566,-75.564,-75.561,-75.559,-75.556,-75.554,-75.551,-75.548,-75.546,-75.543,-75.541,-75.538,-75.536,-75.533,-75.531,-75.528,-75.525,-75.523,-75.52,-75.518,-75.515,-75.513,-75.51,-75.508,-75.505,-75.503,-75.5,-75.498,-75.495,-75.493,-75.49,-75.488,-75.485,-75.483,-75.48,-75.478,-75.475,-75.473,-75.47,-75.468,-75.465,-75.463,-75.46,-75.458,-75.455,-75.453,-75.45,-75.448,-75.445,-75.443,-75.44,-75.438,-75.435,-75.433,-75.43,-75.428,-75.425,-75.423,-75.42,-75.418,-75.415,-75.413,-75.41,-75.408,-75.405,-75.403,-75.401,-75.398,-75.396,-75.393,-75.391,-75.388,-75.386,-75.383,-75.381,-75.378,-75.376,-75.373,-75.371,-75.368,-75.366,-75.363,-75.361,-75.358,-75.355,-75.353,-75.35,-75.348,-75.345,-75.343,-75.34,-75.338,-75.335,-75.333,-75.33,-75.328,-75.325,-75.322,-75.32,-75.317,-75.315,-75.312,-75.31,-75.307,-75.305,-75.302,-75.3,-75.297,-75.295,-75.292,-75.289,-75.287,-75.284,-75.282,-75.279,-75.277,-75.274,-75.272,-75.269,-75.267,-75.264,-75.262,-75.259,-75.257,-75.254,-75.252,-75.249,-75.247,-75.244,-75.242,-75.239,-75.236,-75.234,-75.231,-75.229,-75.226,-75.224,-75.221,-75.219,-75.216,-75.214,-75.211,-75.209,-75.206,-75.204,-75.201,-75.199,-75.196,-75.194,-75.191,-75.189,-75.186,-75.184,-75.181,-75.178,-75.176,-75.173,-75.171,-75.168,-75.166,-75.163,-75.161,-75.158,-75.156,-75.153,-75.151,-75.148,-75.146,-75.143,-75.141,-75.138,-75.136,-75.134,-75.131,-75.129,-75.126,-75.124,-75.121,-75.119,-75.116,-75.114,-75.111,-75.109,-75.106,-75.104,-75.102,-75.099,-75.097,-75.094,-75.092,-75.089,-75.087,-75.084,-75.082,-75.079,-75.077,-75.074,-75.072,-75.07,-75.067,-75.065,-75.062,-75.06,-75.057,-75.055,-75.052,-75.05,-75.047,-75.045,-75.042,-75.04,-75.037,-75.035,-75.032,-75.03,-75.028,-75.025,-75.023,-75.02,-75.018,-75.015,-75.013,-75.01,-75.008,-75.005,-75.003,-75,-74.998,-74.996,-74.993,-74.991,-74.988,-74.986,-74.983,-74.981,-74.978,-74.976,-74.974,-74.971,-74.969,-74.966,-74.964,-74.961,-74.959,-74.957,-74.954,-74.952,-74.949,-74.947,-74.945,-74.942,-74.94,-74.937,-74.935,-74.933,-74.93,-74.928,-74.926,-74.923,-74.921,-74.918,-74.916,-74.914,-74.911,-74.909,-74.906,-74.904,-74.902,-74.899,-74.897,-74.894,-74.892,-74.89,-74.887,-74.885,-74.882,-74.88,-74.878,-74.875,-74.873,-74.871,-74.868,-74.866,-74.863,-74.861,-74.858,-74.856,-74.854,-74.851,-74.849,-74.846,-74.844,-74.842,-74.839,-74.837,-74.834,-74.832,-74.829,-74.827,-74.825,-74.822,-74.82,-74.817,-74.815,-74.812,-74.81,-74.807,-74.805,-74.803,-74.8,-74.798,-74.795,-74.793,-74.79,-74.788,-74.786,-74.783,-74.781,-74.778,-74.776,-74.774,-74.771,-74.769,-74.766,-74.764,-74.762,-74.759,-74.757,-74.754,-74.752,-74.75,-74.747,-74.745,-74.742,-74.74,-74.738,-74.735,-74.733,-74.73,-74.728,-74.726,-74.723,-74.721,-74.719,-74.716,-74.714,-74.712,-74.709,-74.707,-74.704,-74.702,-74.7,-74.697,-74.695,-74.693,-74.69,-74.688,-74.686,-74.683,-74.681,-74.679,-74.676,-74.674,-74.671,-74.669,-74.667,-74.664,-74.662,-74.66,-74.657,-74.655,-74.653,-74.65,-74.648,-74.645,-74.643,-74.641,-74.638,-74.636,-74.634,-74.631,-74.629,-74.627,-74.624,-74.622,-74.619,-74.617,-74.615,-74.612,-74.61,-74.608,-74.605,-74.603,-74.601,-74.598,-74.596,-74.593,-74.591,-74.589,-74.586,-74.584,-74.581,-74.579,-74.577,-74.574,-74.572,-74.57,-74.567,-74.565,-74.562,-74.56,-74.558,-74.555,-74.553,-74.55,-74.548,-74.546,-74.543,-74.541,-74.538,-74.536,-74.534,-74.531,-74.529,-74.526,-74.524,-74.522,-74.519,-74.517,-74.514,-74.512,-74.509,-74.507,-74.505,-74.502,-74.5,-74.497,-74.495,-74.493,-74.49,-74.488,-74.485,-74.483,-74.481,-74.478,-74.476,-74.473,-74.471,-74.469,-74.466,-74.464,-74.461,-74.459,-74.456,-74.454,-74.452,-74.449,-74.447,-74.444,-74.442,-74.439,-74.437,-74.435,-74.432,-74.43,-74.427,-74.425,-74.422,-74.42,-74.418,-74.415,-74.413,-74.41,-74.408,-74.405,-74.403,-74.4,-74.398,-74.396,-74.393,-74.391,-74.388,-74.386,-74.383,-74.381,-74.379,-74.376,-74.374,-74.371,-74.369,-74.366,-74.364,-74.362,-74.359,-74.357,-74.354,-74.352,-74.349,-74.347,-74.345,-74.342,-74.34,-74.337,-74.335,-74.332,-74.33,-74.327,-74.325,-74.323,-74.32,-74.318,-74.315,-74.313,-74.31,-74.308,-74.305,-74.303,-74.3,-74.298,-74.295,-74.293,-74.291,-74.288,-74.286,-74.283,-74.281,-74.278,-74.276,-74.273,-74.271,-74.268,-74.266,-74.263,-74.261,-74.258,-74.256,-74.254,-74.251,-74.249,-74.246,-74.244,-74.241,-74.239,-74.236,-74.234,-74.231,-74.229,-74.226,-74.224,-74.221,-74.219,-74.216,-74.214,-74.211,-74.209,-74.206,-74.204,-74.201,-74.199,-74.196,-74.194,-74.191,-74.189,-74.186,-74.184,-74.181,-74.179,-74.176,-74.174,-74.171,-74.169,-74.166,-74.164,-74.161,-74.159,-74.156,-74.154,-74.151,-74.149,-74.146,-74.144,-74.141,-74.139,-74.136,-74.134,-74.131,-74.129,-74.126,-74.124,-74.121,-74.119,-74.116,-74.114,-74.112,-74.109,-74.107,-74.104,-74.102,-74.099,-74.097,-74.094,-74.092,-74.089,-74.087,-74.084,-74.082,-74.08,-74.077,-74.075,-74.072,-74.07,-74.067,-74.065,-74.062,-74.06,-74.057,-74.055,-74.052,-74.05,-74.047,-74.045,-74.042,-74.04,-74.038,-74.035,-74.033,-74.03,-74.028,-74.025,-74.023,-74.02,-74.018,-74.015,-74.013,-74.01,-74.008,-74.005,-74.003,-74,-73.998,-73.995,-73.993,-73.99,-73.988,-73.985,-73.982,-73.98,-73.977,-73.975,-73.972,-73.97,-73.967,-73.965,-73.962,-73.96,-73.957,-73.954,-73.952,-73.949,-73.947,-73.944,-73.942,-73.939,-73.937,-73.934,-73.932,-73.929,-73.926,-73.924,-73.921,-73.919,-73.916,-73.914,-73.911,-73.909,-73.906,-73.903,-73.901,-73.898,-73.896,-73.893,-73.891,-73.888,-73.886,-73.883,-73.881,-73.878,-73.875,-73.873,-73.87,-73.868,-73.865,-73.863,-73.86,-73.858,-73.855,-73.853,-73.85,-73.848,-73.845,-73.842,-73.84,-73.837,-73.835,-73.832,-73.83,-73.827,-73.825,-73.822,-73.82,-73.817,-73.814,-73.812,-73.809,-73.807,-73.804,-73.802,-73.799,-73.797,-73.794,-73.792,-73.789,-73.786,-73.784,-73.781,-73.779,-73.776,-73.774,-73.771,-73.769,-73.766,-73.764,-73.761,-73.758,-73.756,-73.753,-73.751,-73.748,-73.746,-73.743,-73.741,-73.738,-73.735,-73.733,-73.73,-73.728,-73.725,-73.723,-73.72,-73.717,-73.715,-73.712,-73.71,-73.707,-73.704,-73.702,-73.699,-73.697,-73.694,-73.691,-73.689,-73.686,-73.684,-73.681,-73.678,-73.676,-73.673,-73.671,-73.668,-73.665,-73.663,-73.66,-73.657,-73.655,-73.652,-73.65,-73.647,-73.644,-73.642,-73.639,-73.636,-73.634,-73.631,-73.629,-73.626,-73.623,-73.621,-73.618,-73.615,-73.613,-73.61,-73.607,-73.605,-73.602,-73.6,-73.597,-73.594,-73.592,-73.589,-73.586,-73.584,-73.581,-73.578,-73.576,-73.573,-73.571,-73.568,-73.565,-73.563,-73.56,-73.557,-73.555,-73.552,-73.549,-73.547,-73.544,-73.541,-73.539,-73.536,-73.534,-73.531,-73.528,-73.526,-73.523,-73.52,-73.518,-73.515,-73.512,-73.51,-73.507,-73.504,-73.502,-73.499,-73.496,-73.494,-73.491,-73.488,-73.486,-73.483,-73.48,-73.478,-73.475,-73.472,-73.47,-73.467,-73.464,-73.461,-73.459,-73.456,-73.453,-73.451,-73.448,-73.445,-73.443,-73.44,-73.437,-73.435,-73.432,-73.429,-73.427,-73.424,-73.421,-73.419,-73.416,-73.413,-73.41,-73.408,-73.405,-73.402,-73.4,-73.397,-73.394,-73.392,-73.389,-73.386,-73.383,-73.381,-73.378,-73.375,-73.373,-73.37,-73.367,-73.364,-73.362,-73.359,-73.356,-73.354,-73.351,-73.348,-73.345,-73.343,-73.34,-73.337,-73.335,-73.332,-73.329,-73.327,-73.324,-73.321,-73.318,-73.316,-73.313,-73.31,-73.308,-73.305,-73.302,-73.3,-73.297,-73.294,-73.292,-73.289,-73.286,-73.283,-73.281,-73.278,-73.275,-73.273,-73.27,-73.267,-73.264,-73.262,-73.259,-73.256,-73.254,-73.251,-73.248,-73.246,-73.243,-73.24,-73.237,-73.235,-73.232,-73.229,-73.227,-73.224,-73.221,-73.219,-73.216,-73.213,-73.21,-73.208,-73.205,-73.202,-73.2,-73.197,-73.194,-73.191,-73.189,-73.186,-73.183,-73.18,-73.178,-73.175,-73.172,-73.169,-73.167,-73.164,-73.161,-73.159,-73.156,-73.153,-73.15,-73.148,-73.145,-73.142,-73.139,-73.137,-73.134,-73.131,-73.128,-73.126,-73.123,-73.12,-73.118,-73.115,-73.112,-73.109,-73.107,-73.104,-73.101,-73.099,-73.096,-73.093,-73.09,-73.088,-73.085,-73.082,-73.08,-73.077,-73.074,-73.071,-73.069,-73.066,-73.063,-73.061,-73.058,-73.055,-73.053,-73.05,-73.047,-73.044,-73.042,-73.039,-73.036,-73.034,-73.031,-73.028,-73.026,-73.023,-73.02,-73.017,-73.015,-73.012,-73.009,-73.007,-73.004,-73.001,-72.999,-72.996,-72.993,-72.991,-72.988,-72.985,-72.983,-72.98,-72.977,-72.975,-72.972,-72.969,-72.967,-72.964,-72.962,-72.959,-72.956,-72.954,-72.951,-72.948,-72.946,-72.943,-72.941,-72.938,-72.935,-72.933,-72.93,-72.927,-72.925,-72.922,-72.92,-72.917,-72.914,-72.912,-72.909,-72.907,-72.904,-72.901,-72.899,-72.896,-72.893,-72.891,-72.888,-72.886,-72.883,-72.88,-72.878,-72.875,-72.873,-72.87,-72.867,-72.865,-72.862,-72.86,-72.857,-72.854,-72.852,-72.849,-72.846,-72.844,-72.841,-72.839,-72.836,-72.833,-72.831,-72.828,-72.826,-72.823,-72.82,-72.818,-72.815,-72.813,-72.81,-72.807,-72.805,-72.802,-72.8,-72.797,-72.794,-72.792,-72.789,-72.787,-72.784,-72.781,-72.779,-72.776,-72.774,-72.771,-72.768,-72.766,-72.763,-72.761,-72.758,-72.755,-72.753,-72.75,-72.748,-72.745,-72.742,-72.74,-72.737,-72.735,-72.732,-72.729,-72.727,-72.724,-72.722,-72.719,-72.717,-72.714,-72.711,-72.709,-72.706,-72.704,-72.701,-72.698,-72.696,-72.693,-72.691,-72.688,-72.686,-72.683,-72.681,-72.678,-72.676,-72.673,-72.67,-72.668,-72.665,-72.663,-72.66,-72.658,-72.655,-72.653,-72.65,-72.648,-72.645,-72.643,-72.64,-72.637,-72.635,-72.632,-72.63,-72.627,-72.625,-72.622,-72.62,-72.617,-72.615,-72.612,-72.61,-72.607,-72.605,-72.602,-72.6,-72.597,-72.595,-72.592,-72.59,-72.587,-72.585,-72.582,-72.58,-72.577,-72.575,-72.572,-72.57,-72.567,-72.565,-72.562,-72.56,-72.557,-72.555,-72.552,-72.55,-72.547,-72.545,-72.542,-72.54,-72.537,-72.535,-72.532,-72.53,-72.527,-72.525,-72.522,-72.52,-72.517,-72.515,-72.512,-72.51,-72.507,-72.505,-72.502,-72.5,-72.497,-72.495,-72.492,-72.49,-72.487,-72.485,-72.482,-72.48,-72.477,-72.474,-72.472,-72.469,-72.467,-72.464,-72.462,-72.459,-72.457,-72.454,-72.452,-72.449,-72.447,-72.444,-72.442,-72.439,-72.437,-72.434,-72.432,-72.429,-72.427,-72.424,-72.421,-72.419,-72.416,-72.414,-72.411,-72.409,-72.406,-72.404,-72.401,-72.399,-72.396,-72.393,-72.391,-72.388,-72.386,-72.383,-72.38,-72.378,-72.375,-72.373,-72.37,-72.368,-72.365,-72.362,-72.36,-72.357,-72.355,-72.352,-72.349,-72.347,-72.344,-72.341,-72.339,-72.336,-72.333,-72.331,-72.328,-72.326,-72.323,-72.32,-72.318,-72.315,-72.312,-72.31,-72.307,-72.304,-72.302,-72.299,-72.296,-72.294,-72.291,-72.288,-72.286,-72.283,-72.28,-72.278,-72.275,-72.272,-72.269,-72.267,-72.264,-72.261,-72.259,-72.256,-72.253,-72.251,-72.248,-72.245,-72.243,-72.24,-72.237,-72.235,-72.232,-72.229,-72.227,-72.224,-72.221,-72.219,-72.216,-72.213,-72.211,-72.208,-72.205,-72.203,-72.2,-72.198,-72.195,-72.192,-72.19,-72.187,-72.184,-72.182,-72.179,-72.176,-72.174,-72.171,-72.168,-72.166,-72.163,-72.16,-72.158,-72.155,-72.152,-72.15,-72.147,-72.145,-72.142,-72.139,-72.137,-72.134,-72.131,-72.129,-72.126,-72.124,-72.121,-72.118,-72.116,-72.113,-72.11,-72.108,-72.105,-72.103,-72.1,-72.097,-72.095,-72.092,-72.09,-72.087,-72.084,-72.082,-72.079,-72.077,-72.074,-72.071,-72.069,-72.066,-72.064,-72.061,-72.058,-72.056,-72.053,-72.051,-72.048,-72.046,-72.043,-72.04,-72.038,-72.035,-72.033,-72.03,-72.028,-72.025,-72.023,-72.02,-72.017,-72.015,-72.012,-72.01,-72.007,-72.005,-72.002,-71.999,-71.997,-71.994,-71.992,-71.989,-71.987,-71.984,-71.981,-71.979,-71.976,-71.974,-71.971,-71.968,-71.966,-71.963,-71.961,-71.958,-71.956,-71.953,-71.95,-71.948,-71.945,-71.943,-71.94,-71.937,-71.935,-71.932,-71.93,-71.927,-71.925,-71.922,-71.919,-71.917,-71.914,-71.912,-71.909,-71.907,-71.904,-71.901,-71.899,-71.896,-71.894,-71.891,-71.888,-71.886,-71.883,-71.881,-71.878,-71.876,-71.873,-71.87,-71.868,-71.865,-71.863,-71.86,-71.857,-71.855,-71.852,-71.85,-71.847,-71.844,-71.842,-71.839,-71.837,-71.834,-71.832,-71.829,-71.826,-71.824,-71.821,-71.819,-71.816,-71.814,-71.811,-71.808,-71.806,-71.803,-71.801,-71.798,-71.796,-71.793,-71.791,-71.788,-71.785,-71.783,-71.78,-71.778,-71.775,-71.773,-71.77,-71.768,-71.765,-71.762,-71.76,-71.757,-71.755,-71.752,-71.75,-71.747,-71.745,-71.742,-71.739,-71.737,-71.734,-71.732,-71.729,-71.727,-71.724,-71.722,-71.719,-71.717,-71.714,-71.711,-71.709,-71.706,-71.704,-71.701,-71.699,-71.696,-71.693,-71.691,-71.688,-71.686,-71.683,-71.68,-71.678,-71.675,-71.673,-71.67,-71.667,-71.665,-71.662,-71.66,-71.657,-71.655,-71.652,-71.649,-71.647,-71.644,-71.642,-71.639,-71.636,-71.634,-71.631,-71.629,-71.626,-71.623,-71.621,-71.618,-71.616,-71.613,-71.61,-71.608,-71.605,-71.603,-71.6,-71.597,-71.595,-71.592,-71.59,-71.587,-71.584,-71.582,-71.579,-71.577,-71.574,-71.571,-71.569,-71.566,-71.564,-71.561,-71.558,-71.556,-71.553,-71.551,-71.548,-71.546,-71.543,-71.54,-71.538,-71.535,-71.533,-71.53,-71.528,-71.525,-71.522,-71.52,-71.517,-71.515,-71.512,-71.51,-71.507,-71.505,-71.502,-71.499,-71.497,-71.494,-71.492,-71.489,-71.487,-71.484,-71.481,-71.479,-71.476,-71.474,-71.471,-71.468,-71.466,-71.463,-71.46,-71.458,-71.455,-71.453,-71.45,-71.447,-71.445,-71.442,-71.439,-71.437,-71.434,-71.431,-71.429,-71.426,-71.424,-71.421,-71.418,-71.416,-71.413,-71.41,-71.408,-71.405,-71.403,-71.4,-71.397,-71.395,-71.392,-71.389,-71.387,-71.384,-71.382,-71.379,-71.376,-71.374,-71.371,-71.369,-71.366,-71.363,-71.361,-71.358,-71.356,-71.353,-71.351,-71.348,-71.346,-71.343,-71.34,-71.338,-71.335,-71.333,-71.33,-71.328,-71.325,-71.323,-71.32,-71.318,-71.315,-71.312,-71.31,-71.307,-71.305,-71.302,-71.3,-71.297,-71.295,-71.292,-71.29,-71.287,-71.285,-71.282,-71.28,-71.277,-71.275,-71.272,-71.27,-71.267,-71.265,-71.262,-71.26,-71.257,-71.255,-71.252,-71.25,-71.247,-71.245,-71.243,-71.24,-71.238,-71.235,-71.233,-71.23,-71.228,-71.225,-71.223,-71.22,-71.218,-71.215,-71.213,-71.21,-71.208,-71.205,-71.203,-71.201,-71.198,-71.196,-71.193,-71.191,-71.188,-71.186,-71.183,-71.181,-71.178,-71.176,-71.174,-71.171,-71.169,-71.166,-71.164,-71.161,-71.159,-71.156,-71.154,-71.151,-71.149,-71.146,-71.144,-71.141,-71.139,-71.137,-71.134,-71.132,-71.129,-71.127,-71.124,-71.122,-71.119,-71.117,-71.115,-71.112,-71.11,-71.107,-71.105,-71.102,-71.1,-71.097,-71.095,-71.092,-71.09,-71.088,-71.085,-71.083,-71.08,-71.078,-71.075,-71.073,-71.07,-71.068,-71.066,-71.063,-71.061,-71.058,-71.056,-71.053,-71.051,-71.049,-71.046,-71.044,-71.041,-71.039,-71.036,-71.034,-71.032,-71.029,-71.027,-71.024,-71.022,-71.019,-71.017,-71.014,-71.012,-71.01,-71.007,-71.005,-71.002,-71,-70.997,-70.995,-70.992,-70.99,-70.988,-70.985,-70.983,-70.98,-70.978,-70.975,-70.973,-70.97,-70.968,-70.965,-70.963,-70.961,-70.958,-70.956,-70.953,-70.951,-70.948,-70.946,-70.943,-70.941,-70.938,-70.936,-70.934,-70.931,-70.929,-70.926,-70.924,-70.921,-70.919,-70.917,-70.914,-70.912,-70.909,-70.907,-70.904,-70.902,-70.9,-70.897,-70.895,-70.892,-70.89,-70.887,-70.885,-70.883,-70.88,-70.878,-70.875,-70.873,-70.871,-70.868,-70.866,-70.863,-70.861,-70.859,-70.856,-70.854,-70.851,-70.849,-70.846,-70.844,-70.842,-70.839,-70.837,-70.834,-70.832,-70.829,-70.827,-70.824,-70.822,-70.82,-70.817,-70.815,-70.812,-70.81,-70.807,-70.805,-70.802,-70.8,-70.798,-70.795,-70.793,-70.79,-70.788,-70.785,-70.783,-70.78,-70.778,-70.775,-70.773,-70.77,-70.768,-70.765,-70.763,-70.76,-70.758,-70.755,-70.753,-70.75,-70.748,-70.745,-70.743,-70.74,-70.738,-70.735,-70.733,-70.73,-70.727,-70.725,-70.722,-70.72,-70.717,-70.715,-70.712,-70.71,-70.707,-70.704,-70.702,-70.699,-70.697,-70.694,-70.691,-70.689,-70.686,-70.684,-70.681,-70.678,-70.676,-70.673,-70.671,-70.668,-70.665,-70.663,-70.66,-70.658,-70.655,-70.652,-70.65,-70.647,-70.645,-70.642,-70.639,-70.637,-70.634,-70.631,-70.629,-70.626,-70.624,-70.621,-70.618,-70.616,-70.613,-70.61,-70.608,-70.605,-70.603,-70.6,-70.597,-70.595,-70.592,-70.589,-70.587,-70.584,-70.581,-70.579,-70.576,-70.573,-70.571,-70.568,-70.566,-70.563,-70.56,-70.558,-70.555,-70.552,-70.55,-70.547,-70.544,-70.542,-70.539,-70.536,-70.534,-70.531,-70.529,-70.526,-70.523,-70.521,-70.518,-70.515,-70.512,-70.51,-70.507,-70.504,-70.502,-70.499,-70.496,-70.494,-70.491,-70.488,-70.485,-70.483,-70.48,-70.477,-70.475,-70.472,-70.469,-70.466,-70.464,-70.461,-70.458,-70.455,-70.453,-70.45,-70.447,-70.444,-70.442,-70.439,-70.436,-70.433,-70.431,-70.428,-70.425,-70.422,-70.42,-70.417,-70.414,-70.411,-70.409,-70.406,-70.403,-70.4,-70.398,-70.395,-70.392,-70.39,-70.387,-70.384,-70.381,-70.379,-70.376,-70.373,-70.37,-70.368,-70.365,-70.362,-70.36,-70.357,-70.354,-70.352,-70.349,-70.346,-70.343,-70.341,-70.338,-70.335,-70.333,-70.33,-70.327,-70.324,-70.322,-70.319,-70.316,-70.313,-70.311,-70.308,-70.305,-70.303,-70.3,-70.297,-70.294,-70.292,-70.289,-70.286,-70.284,-70.281,-70.278,-70.275,-70.273,-70.27,-70.267,-70.264,-70.262,-70.259,-70.256,-70.253,-70.251,-70.248,-70.245,-70.243,-70.24,-70.237,-70.234,-70.232,-70.229,-70.226,-70.223,-70.221,-70.218,-70.215,-70.212,-70.21,-70.207,-70.204,-70.201,-70.199,-70.196,-70.193,-70.19,-70.188,-70.185,-70.182,-70.179,-70.177,-70.174,-70.171,-70.168,-70.166,-70.163,-70.16,-70.158,-70.155,-70.152,-70.149,-70.147,-70.144,-70.141,-70.138,-70.136,-70.133,-70.13,-70.128,-70.125,-70.122,-70.119,-70.117,-70.114,-70.111,-70.109,-70.106,-70.103,-70.1,-70.098,-70.095,-70.092,-70.089,-70.087,-70.084,-70.081,-70.079,-70.076,-70.073,-70.07,-70.068,-70.065,-70.062,-70.059,-70.057,-70.054,-70.051,-70.048,-70.046,-70.043,-70.04,-70.037,-70.034,-70.032,-70.029,-70.026,-70.023,-70.021,-70.018,-70.015,-70.012,-70.009,-70.007,-70.004,-70.001,-69.998,-69.996,-69.993,-69.99,-69.987,-69.984,-69.982,-69.979,-69.976,-69.973,-69.971,-69.968,-69.965,-69.962,-69.96,-69.957,-69.954,-69.951,-69.949,-69.946,-69.943,-69.94,-69.938,-69.935,-69.932,-69.929,-69.927,-69.924,-69.921,-69.918,-69.916,-69.913,-69.91,-69.907,-69.905,-69.902,-69.899,-69.896,-69.894,-69.891,-69.888,-69.885,-69.883,-69.88,-69.877,-69.874,-69.872,-69.869,-69.866,-69.863,-69.861,-69.858,-69.855,-69.852,-69.85,-69.847,-69.844,-69.841,-69.839,-69.836,-69.833,-69.83,-69.828,-69.825,-69.822,-69.819,-69.817,-69.814,-69.811,-69.808,-69.806,-69.803,-69.8,-69.797,-69.795,-69.792,-69.789,-69.787,-69.784,-69.781,-69.778,-69.776,-69.773,-69.77,-69.767,-69.765,-69.762,-69.759,-69.756,-69.754,-69.751,-69.748,-69.745,-69.743,-69.74,-69.737,-69.734,-69.732,-69.729,-69.726,-69.723,-69.721,-69.718,-69.715,-69.713,-69.71,-69.707,-69.704,-69.702,-69.699,-69.696,-69.694,-69.691,-69.688,-69.685,-69.683,-69.68,-69.677,-69.675,-69.672,-69.669,-69.666,-69.664,-69.661,-69.658,-69.655,-69.653,-69.65,-69.647,-69.645,-69.642,-69.639,-69.636,-69.634,-69.631,-69.628,-69.625,-69.623,-69.62,-69.617,-69.614,-69.612,-69.609,-69.606,-69.603,-69.601,-69.598,-69.595,-69.592,-69.59,-69.587,-69.584,-69.581,-69.579,-69.576,-69.573,-69.57,-69.568,-69.565,-69.562,-69.559,-69.556,-69.554,-69.551,-69.548,-69.545,-69.543,-69.54,-69.537,-69.534,-69.532,-69.529,-69.526,-69.523,-69.521,-69.518,-69.515,-69.513,-69.51,-69.507,-69.504,-69.502,-69.499,-69.496,-69.493,-69.491,-69.488,-69.485,-69.483,-69.48,-69.477,-69.474,-69.472,-69.469,-69.466,-69.464,-69.461,-69.458,-69.455,-69.453,-69.45,-69.447,-69.445,-69.442,-69.439,-69.436,-69.434,-69.431,-69.428,-69.426,-69.423,-69.42,-69.418,-69.415,-69.412,-69.41,-69.407,-69.404,-69.402,-69.399,-69.396,-69.394,-69.391,-69.389,-69.386,-69.383,-69.381,-69.378,-69.375,-69.373,-69.37,-69.367,-69.365,-69.362,-69.359,-69.357,-69.354,-69.351,-69.349,-69.346,-69.343,-69.341,-69.338,-69.335,-69.333,-69.33,-69.328,-69.325,-69.322,-69.32,-69.317,-69.314,-69.312,-69.309,-69.306,-69.304,-69.301,-69.298,-69.296,-69.293,-69.29,-69.288,-69.285,-69.283,-69.28,-69.277,-69.275,-69.272,-69.269,-69.267,-69.264,-69.261,-69.259,-69.256,-69.253,-69.251,-69.248,-69.245,-69.243,-69.24,-69.237,-69.235,-69.232,-69.229,-69.227,-69.224,-69.221,-69.219,-69.216,-69.213,-69.211,-69.208,-69.206,-69.203,-69.2,-69.198,-69.195,-69.192,-69.19,-69.187,-69.184,-69.182,-69.179,-69.176,-69.174,-69.171,-69.168,-69.166,-69.163,-69.16,-69.158,-69.155,-69.152,-69.15,-69.147,-69.144,-69.142,-69.139,-69.136,-69.134,-69.131,-69.128,-69.126,-69.123,-69.12,-69.118,-69.115,-69.112,-69.11,-69.107,-69.104,-69.101,-69.099,-69.096,-69.093,-69.091,-69.088,-69.085,-69.083,-69.08,-69.077,-69.074,-69.072,-69.069,-69.066,-69.064,-69.061,-69.058,-69.056,-69.053,-69.05,-69.047,-69.045,-69.042,-69.039,-69.037,-69.034,-69.031,-69.029,-69.026,-69.023,-69.021,-69.018,-69.015,-69.013,-69.01,-69.007,-69.004,-69.002,-68.999,-68.996,-68.994,-68.991,-68.988,-68.986,-68.983,-68.98,-68.978,-68.975,-68.972,-68.969,-68.967,-68.964,-68.961,-68.959,-68.956,-68.953,-68.951,-68.948,-68.945,-68.943,-68.94,-68.937,-68.934,-68.932,-68.929,-68.926,-68.924,-68.921,-68.918,-68.916,-68.913,-68.91,-68.908,-68.905,-68.902,-68.899,-68.897,-68.894,-68.891,-68.889,-68.886,-68.883,-68.88,-68.878,-68.875,-68.872,-68.87,-68.867,-68.864,-68.861,-68.859,-68.856,-68.853,-68.851,-68.848,-68.845,-68.842,-68.84,-68.837,-68.834,-68.832,-68.829,-68.826,-68.824,-68.821,-68.818,-68.815,-68.813,-68.81,-68.807,-68.805,-68.802,-68.799,-68.797,-68.794,-68.791,-68.788,-68.786,-68.783,-68.78,-68.778,-68.775,-68.772,-68.77,-68.767,-68.764,-68.761,-68.759,-68.756,-68.753,-68.751,-68.748,-68.745,-68.742,-68.74,-68.737,-68.734,-68.732,-68.729,-68.726,-68.724,-68.721,-68.718,-68.715,-68.713,-68.71,-68.707,-68.704,-68.702,-68.699,-68.696,-68.694,-68.691,-68.688,-68.685,-68.683,-68.68,-68.677,-68.674,-68.672,-68.669,-68.666,-68.664,-68.661,-68.658,-68.655,-68.653,-68.65,-68.647,-68.645,-68.642,-68.639,-68.637,-68.634,-68.631,-68.628,-68.626,-68.623,-68.62,-68.618,-68.615,-68.612,-68.609,-68.607,-68.604,-68.601,-68.599,-68.596,-68.593,-68.59,-68.588,-68.585,-68.582,-68.579,-68.577,-68.574,-68.571,-68.569,-68.566,-68.563,-68.56,-68.558,-68.555,-68.552,-68.55,-68.547,-68.544,-68.541,-68.539,-68.536,-68.533,-68.53,-68.528,-68.525,-68.522,-68.52,-68.517,-68.514,-68.511,-68.509,-68.506,-68.503,-68.5,-68.498,-68.495,-68.492,-68.49,-68.487,-68.484,-68.481,-68.479,-68.476,-68.473,-68.471,-68.468,-68.465,-68.463,-68.46,-68.457,-68.454,-68.452,-68.449,-68.446,-68.444,-68.441,-68.438,-68.436,-68.433,-68.431,-68.428,-68.425,-68.423,-68.42,-68.417,-68.415,-68.412,-68.409,-68.407,-68.404,-68.401,-68.399,-68.396,-68.393,-68.391,-68.388,-68.386,-68.383,-68.38,-68.378,-68.375,-68.372,-68.37,-68.367,-68.365,-68.362,-68.359,-68.357,-68.354,-68.352,-68.349,-68.346,-68.344,-68.341,-68.338,-68.336,-68.333,-68.331,-68.328,-68.325,-68.323,-68.32,-68.318,-68.315,-68.312,-68.31,-68.307,-68.305,-68.302,-68.299,-68.297,-68.294,-68.292,-68.289,-68.286,-68.284,-68.281,-68.279,-68.276,-68.273,-68.271,-68.268,-68.266,-68.263,-68.26,-68.258,-68.255,-68.252,-68.25,-68.247,-68.245,-68.242,-68.24,-68.237,-68.234,-68.232,-68.229,-68.227,-68.224,-68.221,-68.219,-68.216,-68.214,-68.211,-68.208,-68.206,-68.203,-68.201,-68.198,-68.196,-68.193,-68.19,-68.188,-68.185,-68.183,-68.18,-68.177,-68.175,-68.172,-68.17,-68.167,-68.164,-68.162,-68.159,-68.157,-68.154,-68.151,-68.149,-68.146,-68.144,-68.141,-68.139,-68.136,-68.133,-68.131,-68.128,-68.126,-68.123,-68.12,-68.118,-68.115,-68.113,-68.11,-68.107,-68.105,-68.102,-68.1,-68.097,-68.095,-68.092,-68.089,-68.087,-68.084,-68.082,-68.079,-68.077,-68.074,-68.071,-68.069,-68.066,-68.064,-68.061,-68.059,-68.056,-68.054,-68.051,-68.048,-68.046,-68.043,-68.041,-68.038,-68.036,-68.033,-68.031,-68.028,-68.026,-68.023,-68.021,-68.018,-68.015,-68.013,-68.01,-68.008,-68.005,-68.003,-68,-67.998,-67.995,-67.992,-67.99,-67.987,-67.985,-67.982,-67.98,-67.977,-67.975,-67.972,-67.969,-67.967,-67.964,-67.962,-67.959,-67.957,-67.954,-67.952,-67.949,-67.946,-67.944,-67.941,-67.939,-67.936,-67.934,-67.931,-67.928,-67.926,-67.923,-67.921,-67.918,-67.916,-67.913,-67.911,-67.908,-67.906,-67.903,-67.901,-67.898,-67.895,-67.893,-67.89,-67.888,-67.885,-67.883,-67.88,-67.878,-67.875,-67.873,-67.87,-67.868,-67.865,-67.863,-67.86,-67.858,-67.855,-67.853,-67.85,-67.848,-67.845,-67.843,-67.84,-67.838,-67.835,-67.833,-67.83,-67.828,-67.825,-67.823,-67.82,-67.818,-67.815,-67.813,-67.81,-67.808,-67.805,-67.803,-67.8,-67.797,-67.795,-67.792,-67.79,-67.787,-67.785,-67.782,-67.78,-67.777,-67.775,-67.772,-67.77,-67.767,-67.765,-67.762,-67.76,-67.757,-67.755,-67.752,-67.75,-67.747,-67.745,-67.742,-67.739,-67.737,-67.734,-67.732,-67.729,-67.727,-67.724,-67.722,-67.719,-67.717,-67.714,-67.711,-67.709,-67.706,-67.704,-67.701,-67.699,-67.696,-67.694,-67.691,-67.688,-67.686,-67.683,-67.681,-67.678,-67.676,-67.673,-67.671,-67.668,-67.665,-67.663,-67.66,-67.658,-67.655,-67.653,-67.65,-67.648,-67.645,-67.642,-67.64,-67.637,-67.635,-67.632,-67.63,-67.627,-67.625,-67.622,-67.62,-67.617,-67.614,-67.612,-67.609,-67.607,-67.604,-67.602,-67.599,-67.597,-67.594,-67.592,-67.589,-67.587,-67.584,-67.582,-67.579,-67.577,-67.574,-67.571,-67.569,-67.566,-67.564,-67.561,-67.559,-67.556,-67.554,-67.551,-67.549,-67.546,-67.544,-67.541,-67.538,-67.536,-67.533,-67.531,-67.528,-67.526,-67.523,-67.521,-67.518,-67.516,-67.513,-67.51,-67.508,-67.505,-67.503,-67.5,-67.498,-67.495,-67.493,-67.49,-67.487,-67.485,-67.482,-67.48,-67.477,-67.475,-67.472,-67.469,-67.467,-67.464,-67.462,-67.459,-67.457,-67.454,-67.451,-67.449,-67.446,-67.444,-67.441,-67.439,-67.436,-67.433,-67.431,-67.428,-67.426,-67.423,-67.42,-67.418,-67.415,-67.413,-67.41,-67.408,-67.405,-67.402,-67.4,-67.397,-67.395,-67.392,-67.39,-67.387,-67.384,-67.382,-67.379,-67.377,-67.374,-67.372,-67.369,-67.366,-67.364,-67.361,-67.359,-67.356,-67.353,-67.351,-67.348,-67.346,-67.343,-67.341,-67.338,-67.335,-67.333,-67.33,-67.328,-67.325,-67.322,-67.32,-67.317,-67.315,-67.312,-67.31,-67.307,-67.305,-67.302,-67.299,-67.297,-67.294,-67.292,-67.289,-67.287,-67.284,-67.282,-67.279,-67.277,-67.274,-67.272,-67.269,-67.267,-67.264,-67.262,-67.259,-67.257,-67.254,-67.252,-67.249,-67.247,-67.245,-67.242,-67.24,-67.237,-67.235,-67.232,-67.23,-67.227,-67.225,-67.222,-67.22,-67.218,-67.215,-67.213,-67.21,-67.208,-67.205,-67.203,-67.2,-67.198,-67.196,-67.193,-67.191,-67.188,-67.186,-67.183,-67.181,-67.179,-67.176,-67.174,-67.171,-67.169,-67.166,-67.164,-67.162,-67.159,-67.157,-67.154,-67.152,-67.149,-67.147,-67.144,-67.142,-67.14,-67.137,-67.135,-67.132,-67.13,-67.127,-67.125,-67.122,-67.12,-67.118,-67.115,-67.113,-67.11,-67.108,-67.105,-67.103,-67.1,-67.098,-67.096,-67.093,-67.091,-67.088,-67.086,-67.084,-67.081,-67.079,-67.076,-67.074,-67.072,-67.069,-67.067,-67.064,-67.062,-67.06,-67.057,-67.055,-67.053,-67.05,-67.048,-67.045,-67.043,-67.041,-67.038,-67.036,-67.034,-67.031,-67.029,-67.027,-67.024,-67.022,-67.02,-67.018,-67.015,-67.013,-67.011,-67.008,-67.006,-67.004,-67.001,-66.999,-66.997,-66.994,-66.992,-66.99,-66.987,-66.985,-66.983,-66.98,-66.978,-66.976,-66.973,-66.971,-66.969,-66.966,-66.964,-66.962,-66.959,-66.957,-66.955,-66.952,-66.95,-66.948,-66.945,-66.943,-66.941,-66.938,-66.936,-66.934,-66.931,-66.929,-66.927,-66.924,-66.922,-66.919,-66.917,-66.915,-66.912,-66.91,-66.908,-66.905,-66.903,-66.901,-66.898,-66.896,-66.894,-66.891,-66.889,-66.887,-66.884,-66.882,-66.879,-66.877,-66.875,-66.872,-66.87,-66.868,-66.865,-66.863,-66.861,-66.858,-66.856,-66.854,-66.851,-66.849,-66.846,-66.844,-66.842,-66.839,-66.837,-66.835,-66.832,-66.83,-66.827,-66.825,-66.823,-66.82,-66.818,-66.816,-66.813,-66.811,-66.808,-66.806,-66.804,-66.801,-66.799,-66.796,-66.794,-66.792,-66.789,-66.787,-66.784,-66.782,-66.78,-66.777,-66.775,-66.772,-66.77,-66.767,-66.765,-66.762,-66.76,-66.758,-66.755,-66.753,-66.75,-66.748,-66.745,-66.743,-66.74,-66.738,-66.735,-66.733,-66.73,-66.728,-66.725,-66.723,-66.721,-66.718,-66.716,-66.713,-66.711,-66.708,-66.706,-66.703,-66.701,-66.698,-66.696,-66.693,-66.691,-66.688,-66.685,-66.683,-66.68,-66.678,-66.675,-66.673,-66.67,-66.668,-66.665,-66.663,-66.66,-66.658,-66.655,-66.652,-66.65,-66.647,-66.645,-66.642,-66.64,-66.637,-66.635,-66.632,-66.629,-66.627,-66.624,-66.622,-66.619,-66.617,-66.614,-66.612,-66.609,-66.606,-66.604,-66.601,-66.599,-66.596,-66.593,-66.591,-66.588,-66.586,-66.583,-66.581,-66.578,-66.575,-66.573,-66.57,-66.568,-66.565,-66.562,-66.56,-66.557,-66.555,-66.552,-66.55,-66.547,-66.544,-66.542,-66.539,-66.537,-66.534,-66.531,-66.529,-66.526,-66.523,-66.521,-66.518,-66.516,-66.513,-66.51,-66.508,-66.505,-66.503,-66.5,-66.497,-66.495,-66.492,-66.49,-66.487,-66.484,-66.482,-66.479,-66.476,-66.474,-66.471,-66.469,-66.466,-66.463,-66.461,-66.458,-66.456,-66.453,-66.45,-66.448,-66.445,-66.443,-66.44,-66.437,-66.435,-66.432,-66.43,-66.427,-66.425,-66.422,-66.419,-66.417,-66.414,-66.412,-66.409,-66.406,-66.404,-66.401,-66.399,-66.396,-66.393,-66.391,-66.388,-66.386,-66.383,-66.38,-66.378,-66.375,-66.373,-66.37,-66.367,-66.365,-66.362,-66.36,-66.357,-66.354,-66.352,-66.349,-66.346,-66.344,-66.341,-66.339,-66.336,-66.333,-66.331,-66.328,-66.325,-66.323,-66.32,-66.318,-66.315,-66.312,-66.31,-66.307,-66.305,-66.302,-66.299,-66.297,-66.294,-66.291,-66.289,-66.286,-66.284,-66.281,-66.278,-66.276,-66.273,-66.271,-66.268,-66.265,-66.263,-66.26,-66.257,-66.255,-66.252,-66.249,-66.247,-66.244,-66.242,-66.239,-66.236,-66.234,-66.231,-66.228,-66.226,-66.223,-66.22,-66.217,-66.215,-66.212,-66.209,-66.207,-66.204,-66.201,-66.199,-66.196,-66.193,-66.191,-66.188,-66.185,-66.183,-66.18,-66.177,-66.175,-66.172,-66.169,-66.167,-66.164,-66.161,-66.159,-66.156,-66.153,-66.151,-66.148,-66.145,-66.143,-66.14,-66.137,-66.135,-66.132,-66.13,-66.127,-66.124,-66.122,-66.119,-66.116,-66.114,-66.111,-66.108,-66.106,-66.103,-66.1,-66.098,-66.095,-66.092,-66.09,-66.087,-66.085,-66.082,-66.079,-66.077,-66.074,-66.071,-66.069,-66.066,-66.063,-66.061,-66.058,-66.056,-66.053,-66.05,-66.048,-66.045,-66.042,-66.04,-66.037,-66.035,-66.032,-66.029,-66.027,-66.024,-66.022,-66.019,-66.016,-66.014,-66.011,-66.009,-66.006,-66.004,-66.001,-65.998,-65.996,-65.993,-65.991,-65.988,-65.986,-65.983,-65.98,-65.978,-65.975,-65.973,-65.97,-65.968,-65.965,-65.963,-65.96,-65.957,-65.955,-65.952,-65.95,-65.947,-65.945,-65.942,-65.94,-65.937,-65.935,-65.932,-65.93,-65.927,-65.925,-65.922,-65.92,-65.917,-65.915,-65.912,-65.91,-65.907,-65.905,-65.902,-65.9,-65.897,-65.895,-65.892,-65.89,-65.887,-65.885,-65.883,-65.88,-65.878,-65.875,-65.873,-65.87,-65.868,-65.865,-65.863,-65.861,-65.858,-65.856,-65.853,-65.851,-65.848,-65.846,-65.844,-65.841,-65.839,-65.836,-65.834,-65.832,-65.829,-65.827,-65.824,-65.822,-65.819,-65.817,-65.815,-65.812,-65.81,-65.807,-65.805,-65.802,-65.8,-65.798,-65.795,-65.793,-65.79,-65.788,-65.785,-65.783,-65.78,-65.778,-65.775,-65.773,-65.771,-65.768,-65.766,-65.763,-65.761,-65.758,-65.756,-65.753,-65.751,-65.748,-65.746,-65.743,-65.741,-65.738,-65.736,-65.733,-65.731,-65.728,-65.726,-65.724,-65.721,-65.719,-65.716,-65.714,-65.711,-65.709,-65.706,-65.704,-65.701,-65.699,-65.697,-65.694,-65.692,-65.689,-65.687,-65.684,-65.682,-65.679,-65.677,-65.674,-65.672,-65.67,-65.667,-65.665,-65.662,-65.66,-65.657,-65.655,-65.653,-65.65,-65.648,-65.645,-65.643,-65.64,-65.638,-65.636,-65.633,-65.631,-65.628,-65.626,-65.623,-65.621,-65.619,-65.616,-65.614,-65.611,-65.609,-65.606,-65.604,-65.601,-65.599,-65.596,-65.594,-65.592,-65.589,-65.587,-65.584,-65.582,-65.579,-65.577,-65.574,-65.572,-65.569,-65.567,-65.564,-65.562,-65.559,-65.557,-65.554,-65.552,-65.549,-65.547,-65.544,-65.542,-65.539,-65.537,-65.534,-65.532,-65.529,-65.527,-65.524,-65.521,-65.519,-65.516,-65.514,-65.511,-65.509,-65.506,-65.503,-65.501,-65.498,-65.496,-65.493,-65.49,-65.488,-65.485,-65.483,-65.48,-65.477,-65.475,-65.472,-65.469,-65.467,-65.464,-65.461,-65.459,-65.456,-65.453,-65.451,-65.448,-65.445,-65.443,-65.44,-65.437,-65.435,-65.432,-65.429,-65.426,-65.424,-65.421,-65.418,-65.416,-65.413,-65.41,-65.408,-65.405,-65.402,-65.4,-65.397,-65.394,-65.392,-65.389,-65.386,-65.384,-65.381,-65.378,-65.376,-65.373,-65.37,-65.368,-65.365,-65.362,-65.36,-65.357,-65.354,-65.352,-65.349,-65.346,-65.344,-65.341,-65.338,-65.336,-65.333,-65.33,-65.328,-65.325,-65.322,-65.32,-65.317,-65.314,-65.312,-65.309,-65.306,-65.304,-65.301,-65.298,-65.295,-65.293,-65.29,-65.287,-65.285,-65.282,-65.279,-65.277,-65.274,-65.271,-65.269,-65.266,-65.263,-65.261,-65.258,-65.255,-65.252,-65.25,-65.247,-65.244,-65.242,-65.239,-65.236,-65.234,-65.231,-65.228,-65.225,-65.223,-65.22,-65.217,-65.215,-65.212,-65.209,-65.206,-65.204,-65.201,-65.198,-65.196,-65.193,-65.19,-65.188,-65.185,-65.182,-65.18,-65.177,-65.174,-65.171,-65.169,-65.166,-65.163,-65.161,-65.158,-65.155,-65.153,-65.15,-65.147,-65.145,-65.142,-65.139,-65.137,-65.134,-65.131,-65.128,-65.126,-65.123,-65.12,-65.118,-65.115,-65.112,-65.11,-65.107,-65.104,-65.102,-65.099,-65.096,-65.093,-65.091,-65.088,-65.085,-65.083,-65.08,-65.077,-65.075,-65.072,-65.069,-65.067,-65.064,-65.061,-65.058,-65.056,-65.053,-65.05,-65.048,-65.045,-65.042,-65.04,-65.037,-65.034,-65.032,-65.029,-65.026,-65.024,-65.021,-65.018,-65.016,-65.013,-65.01,-65.008,-65.005,-65.002,-65,-64.997,-64.994,-64.992,-64.989,-64.986,-64.984,-64.981,-64.978,-64.976,-64.973,-64.97,-64.968,-64.965,-64.962,-64.96,-64.957,-64.954,-64.952,-64.949,-64.947,-64.944,-64.941,-64.939,-64.936,-64.933,-64.931,-64.928,-64.925,-64.923,-64.92,-64.917,-64.915,-64.912,-64.909,-64.907,-64.904,-64.901,-64.899,-64.896,-64.893,-64.89,-64.888,-64.885,-64.882,-64.88,-64.877,-64.874,-64.872,-64.869,-64.866,-64.864,-64.861,-64.858,-64.856,-64.853,-64.85,-64.847,-64.845,-64.842,-64.839,-64.837,-64.834,-64.831,-64.829,-64.826,-64.823,-64.821,-64.818,-64.815,-64.812,-64.81,-64.807,-64.804,-64.802,-64.799,-64.796,-64.793,-64.791,-64.788,-64.785,-64.783,-64.78,-64.777,-64.774,-64.772,-64.769,-64.766,-64.764,-64.761,-64.758,-64.755,-64.753,-64.75,-64.747,-64.745,-64.742,-64.739,-64.737,-64.734,-64.731,-64.728,-64.726,-64.723,-64.72,-64.718,-64.715,-64.712,-64.71,-64.707,-64.704,-64.702,-64.699,-64.696,-64.694,-64.691,-64.688,-64.686,-64.683,-64.68,-64.678,-64.675,-64.672,-64.67,-64.667,-64.664,-64.662,-64.659,-64.656,-64.654,-64.651,-64.648,-64.646,-64.643,-64.64,-64.638,-64.635,-64.632,-64.63,-64.627,-64.624,-64.621,-64.619,-64.616,-64.613,-64.611,-64.608,-64.605,-64.603,-64.6,-64.597,-64.595,-64.592,-64.589,-64.587,-64.584,-64.581,-64.579,-64.576,-64.573,-64.571,-64.568,-64.565,-64.563,-64.56,-64.557,-64.555,-64.552,-64.549,-64.547,-64.544,-64.541,-64.539,-64.536,-64.533,-64.531,-64.528,-64.525,-64.523,-64.52,-64.517,-64.515,-64.512,-64.509,-64.507,-64.504,-64.501,-64.498,-64.496,-64.493,-64.49,-64.488,-64.485,-64.482,-64.48,-64.477,-64.474,-64.472,-64.469,-64.466,-64.464,-64.461,-64.458,-64.456,-64.453,-64.45,-64.448,-64.445,-64.442,-64.44,-64.437,-64.434,-64.432,-64.429,-64.426,-64.424,-64.421,-64.419,-64.416,-64.413,-64.411,-64.408,-64.405,-64.403,-64.4,-64.397,-64.395,-64.392,-64.389,-64.387,-64.384,-64.382,-64.379,-64.376,-64.374,-64.371,-64.368,-64.366,-64.363,-64.36,-64.358,-64.355,-64.352,-64.35,-64.347,-64.345,-64.342,-64.339,-64.337,-64.334,-64.331,-64.329,-64.326,-64.323,-64.321,-64.318,-64.316,-64.313,-64.31,-64.308,-64.305,-64.302,-64.3,-64.297,-64.295,-64.292,-64.289,-64.287,-64.284,-64.281,-64.279,-64.276,-64.274,-64.271,-64.268,-64.266,-64.263,-64.26,-64.258,-64.255,-64.253,-64.25,-64.247,-64.245,-64.242,-64.239,-64.237,-64.234,-64.232,-64.229,-64.226,-64.224,-64.221,-64.218,-64.216,-64.213,-64.21,-64.208,-64.205,-64.202,-64.2,-64.197,-64.194,-64.192,-64.189,-64.186,-64.184,-64.181,-64.178,-64.176,-64.173,-64.17,-64.168,-64.165,-64.162,-64.159,-64.157,-64.154,-64.151,-64.149,-64.146,-64.143,-64.141,-64.138,-64.135,-64.132,-64.13,-64.127,-64.124,-64.122,-64.119,-64.116,-64.114,-64.111,-64.108,-64.105,-64.103,-64.1,-64.097,-64.095,-64.092,-64.089,-64.086,-64.084,-64.081,-64.078,-64.076,-64.073,-64.07,-64.067,-64.065,-64.062,-64.059,-64.057,-64.054,-64.051,-64.048,-64.046,-64.043,-64.04,-64.038,-64.035,-64.032,-64.029,-64.027,-64.024,-64.021,-64.019,-64.016,-64.013,-64.01,-64.008,-64.005,-64.002,-63.999,-63.997,-63.994,-63.991,-63.989,-63.986,-63.983,-63.98,-63.978,-63.975,-63.972,-63.97,-63.967,-63.964,-63.962,-63.959,-63.956,-63.953,-63.951,-63.948,-63.945,-63.943,-63.94,-63.937,-63.935,-63.932,-63.929,-63.927,-63.924,-63.921,-63.919,-63.916,-63.913,-63.911,-63.908,-63.905,-63.903,-63.9,-63.897,-63.895,-63.892,-63.889,-63.887,-63.884,-63.881,-63.879,-63.876,-63.873,-63.871,-63.868,-63.866,-63.863,-63.86,-63.858,-63.855,-63.852,-63.85,-63.847,-63.844,-63.842,-63.839,-63.836,-63.834,-63.831,-63.829,-63.826,-63.823,-63.821,-63.818,-63.815,-63.813,-63.81,-63.807,-63.805,-63.802,-63.8,-63.797,-63.794,-63.792,-63.789,-63.786,-63.784,-63.781,-63.778,-63.776,-63.773,-63.77,-63.768,-63.765,-63.763,-63.76,-63.757,-63.755,-63.752,-63.749,-63.747,-63.744,-63.741,-63.739,-63.736,-63.733,-63.731,-63.728,-63.726,-63.723,-63.72,-63.718,-63.715,-63.712,-63.71,-63.707,-63.704,-63.702,-63.699,-63.697,-63.694,-63.691,-63.689,-63.686,-63.683,-63.681,-63.678,-63.676,-63.673,-63.67,-63.668,-63.665,-63.663,-63.66,-63.657,-63.655,-63.652,-63.65,-63.647,-63.644,-63.642,-63.639,-63.637,-63.634,-63.631,-63.629,-63.626,-63.624,-63.621,-63.618,-63.616,-63.613,-63.611,-63.608,-63.605,-63.603,-63.6,-63.598,-63.595,-63.593,-63.59,-63.587,-63.585,-63.582,-63.58,-63.577,-63.575,-63.572,-63.569,-63.567,-63.564,-63.562,-63.559,-63.556,-63.554,-63.551,-63.549,-63.546,-63.544,-63.541,-63.539,-63.536,-63.533,-63.531,-63.528,-63.526,-63.523,-63.521,-63.518,-63.515,-63.513,-63.51,-63.508,-63.505,-63.503,-63.5,-63.497,-63.495,-63.492,-63.49,-63.487,-63.485,-63.482,-63.48,-63.477,-63.474,-63.472,-63.469,-63.467,-63.464,-63.462,-63.459,-63.457,-63.454,-63.452,-63.449,-63.447,-63.444,-63.442,-63.439,-63.437,-63.434,-63.432,-63.429,-63.427,-63.424,-63.422,-63.419,-63.417,-63.414,-63.412,-63.409,-63.407,-63.404,-63.402,-63.399,-63.397,-63.394,-63.392,-63.389,-63.387,-63.384,-63.382,-63.379,-63.377,-63.374,-63.372,-63.369,-63.367,-63.364,-63.362,-63.359,-63.357,-63.354,-63.352,-63.349,-63.347,-63.344,-63.342,-63.339,-63.337,-63.334,-63.332,-63.329,-63.327,-63.324,-63.321,-63.319,-63.316,-63.314,-63.311,-63.309,-63.306,-63.304,-63.301,-63.299,-63.296,-63.294,-63.291,-63.289,-63.286,-63.283,-63.281,-63.278,-63.276,-63.273,-63.271,-63.268,-63.266,-63.263,-63.261,-63.258,-63.256,-63.253,-63.251,-63.248,-63.245,-63.243,-63.24,-63.238,-63.235,-63.233,-63.23,-63.228,-63.225,-63.223,-63.22,-63.217,-63.215,-63.212,-63.21,-63.207,-63.205,-63.202,-63.2,-63.197,-63.195,-63.192,-63.189,-63.187,-63.184,-63.182,-63.179,-63.177,-63.174,-63.172,-63.169,-63.167,-63.164,-63.161,-63.159,-63.156,-63.154,-63.151,-63.149,-63.146,-63.144,-63.141,-63.138,-63.136,-63.133,-63.131,-63.128,-63.126,-63.123,-63.12,-63.118,-63.115,-63.113,-63.11,-63.108,-63.105,-63.102,-63.1,-63.097,-63.095,-63.092,-63.09,-63.087,-63.084,-63.082,-63.079,-63.077,-63.074,-63.072,-63.069,-63.066,-63.064,-63.061,-63.059,-63.056,-63.054,-63.051,-63.048,-63.046,-63.043,-63.041,-63.038,-63.036,-63.033,-63.03,-63.028,-63.025,-63.023,-63.02,-63.018,-63.015,-63.013,-63.01,-63.008,-63.005,-63.003,-63,-62.997,-62.995,-62.992,-62.99,-62.987,-62.985,-62.982,-62.98,-62.977,-62.974,-62.972,-62.969,-62.967,-62.964,-62.962,-62.959,-62.957,-62.954,-62.952,-62.949,-62.947,-62.944,-62.942,-62.939,-62.937,-62.934,-62.931,-62.929,-62.927,-62.924,-62.922,-62.919,-62.917,-62.914,-62.912,-62.909,-62.907,-62.904,-62.901,-62.899,-62.896,-62.894,-62.891,-62.889,-62.886,-62.884,-62.881,-62.879,-62.876,-62.874,-62.871,-62.869,-62.866,-62.864,-62.861,-62.859,-62.856,-62.854,-62.851,-62.849,-62.846,-62.844,-62.841,-62.839,-62.836,-62.834,-62.831,-62.829,-62.826,-62.824,-62.821,-62.819,-62.816,-62.814,-62.811,-62.809,-62.806,-62.804,-62.801,-62.799,-62.796,-62.794,-62.791,-62.789,-62.786,-62.783,-62.781,-62.778,-62.776,-62.774,-62.771,-62.768,-62.766,-62.763,-62.761,-62.758,-62.756,-62.753,-62.751,-62.748,-62.746,-62.743,-62.741,-62.738,-62.736,-62.733,-62.731,-62.728,-62.726,-62.723,-62.721,-62.718,-62.716,-62.713,-62.711,-62.708,-62.706,-62.703,-62.701,-62.698,-62.696,-62.693,-62.691,-62.688,-62.686,-62.683,-62.681,-62.678,-62.676,-62.673,-62.671,-62.668,-62.665,-62.663,-62.66,-62.658,-62.655,-62.653,-62.65,-62.648,-62.645,-62.643,-62.64,-62.638,-62.635,-62.633,-62.63,-62.627,-62.625,-62.622,-62.62,-62.617,-62.615,-62.612,-62.61,-62.607,-62.605,-62.602,-62.599,-62.597,-62.594,-62.592,-62.589,-62.587,-62.584,-62.581,-62.579,-62.576,-62.574,-62.571,-62.568,-62.566,-62.563,-62.561,-62.558,-62.555,-62.553,-62.55,-62.547,-62.545,-62.542,-62.54,-62.537,-62.534,-62.532,-62.529,-62.526,-62.524,-62.521,-62.519,-62.516,-62.513,-62.511,-62.508,-62.505,-62.503,-62.5,-62.497,-62.495,-62.492,-62.489,-62.487,-62.484,-62.481,-62.479,-62.476,-62.473,-62.471,-62.468,-62.465,-62.463,-62.46,-62.457,-62.455,-62.452,-62.449,-62.447,-62.444,-62.441,-62.438,-62.436,-62.433,-62.43,-62.428,-62.425,-62.422,-62.42,-62.417,-62.414,-62.412,-62.409,-62.406,-62.403,-62.401,-62.398,-62.395,-62.393,-62.39,-62.387,-62.385,-62.382,-62.379,-62.377,-62.374,-62.371,-62.369,-62.366,-62.363,-62.36,-62.358,-62.355,-62.352,-62.35,-62.347,-62.344,-62.342,-62.339,-62.336,-62.334,-62.331,-62.328,-62.326,-62.323,-62.32,-62.318,-62.315,-62.312,-62.31,-62.307,-62.304,-62.302,-62.299,-62.296,-62.294,-62.291,-62.288,-62.286,-62.283,-62.28,-62.278,-62.275,-62.272,-62.269,-62.267,-62.264,-62.261,-62.259,-62.256,-62.253,-62.251,-62.248,-62.245,-62.243,-62.24,-62.237,-62.234,-62.232,-62.229,-62.226,-62.224,-62.221,-62.218,-62.216,-62.213,-62.21,-62.208,-62.205,-62.202,-62.199,-62.197,-62.194,-62.191,-62.189,-62.186,-62.183,-62.181,-62.178,-62.175,-62.173,-62.17,-62.167,-62.165,-62.162,-62.159,-62.157,-62.154,-62.151,-62.149,-62.146,-62.143,-62.141,-62.138,-62.135,-62.133,-62.13,-62.127,-62.125,-62.122,-62.119,-62.117,-62.114,-62.111,-62.109,-62.106,-62.103,-62.101,-62.098,-62.095,-62.093,-62.09,-62.087,-62.085,-62.082,-62.079,-62.077,-62.074,-62.071,-62.069,-62.066,-62.063,-62.061,-62.058,-62.056,-62.053,-62.05,-62.048,-62.045,-62.042,-62.04,-62.037,-62.034,-62.032,-62.029,-62.026,-62.024,-62.021,-62.018,-62.016,-62.013,-62.01,-62.008,-62.005,-62.002,-62,-61.997,-61.994,-61.992,-61.989,-61.986,-61.983,-61.981,-61.978,-61.975,-61.973,-61.97,-61.967,-61.964,-61.962,-61.959,-61.956,-61.953,-61.951,-61.948,-61.945,-61.942,-61.94,-61.937,-61.934,-61.931,-61.928,-61.926,-61.923,-61.92,-61.917,-61.914,-61.912,-61.909,-61.906,-61.903,-61.9,-61.898,-61.895,-61.892,-61.889,-61.886,-61.883,-61.88,-61.878,-61.875,-61.872,-61.869,-61.866,-61.863,-61.861,-61.858,-61.855,-61.852,-61.849,-61.846,-61.844,-61.841,-61.838,-61.835,-61.832,-61.829,-61.827,-61.824,-61.821,-61.818,-61.815,-61.812,-61.81,-61.807,-61.804,-61.801,-61.798,-61.796,-61.793,-61.79,-61.787,-61.784,-61.781,-61.779,-61.776,-61.773,-61.77,-61.767,-61.764,-61.761,-61.759,-61.756,-61.753,-61.75,-61.747,-61.744,-61.741,-61.739,-61.736,-61.733,-61.73,-61.727,-61.724,-61.721,-61.719,-61.716,-61.713,-61.71,-61.707,-61.704,-61.702,-61.699,-61.696,-61.693,-61.69,-61.688,-61.685,-61.682,-61.679,-61.676,-61.673,-61.671,-61.668,-61.665,-61.662,-61.659,-61.657,-61.654,-61.651,-61.648,-61.645,-61.643,-61.64,-61.637,-61.634,-61.631,-61.629,-61.626,-61.623,-61.62,-61.618,-61.615,-61.612,-61.609,-61.606,-61.604,-61.601,-61.598,-61.595,-61.592,-61.59,-61.587,-61.584,-61.581,-61.578,-61.576,-61.573,-61.57,-61.567,-61.564,-61.562,-61.559,-61.556,-61.553,-61.55,-61.548,-61.545,-61.542,-61.539,-61.536,-61.534,-61.531,-61.528,-61.525,-61.522,-61.52,-61.517,-61.514,-61.511,-61.508,-61.506,-61.503,-61.5,-61.497,-61.494,-61.492,-61.489,-61.486,-61.483,-61.48,-61.478,-61.475,-61.472,-61.469,-61.466,-61.464,-61.461,-61.458,-61.455,-61.452,-61.45,-61.447,-61.444,-61.441,-61.438,-61.436,-61.433,-61.43,-61.427,-61.424,-61.422,-61.419,-61.416,-61.413,-61.41,-61.408,-61.405,-61.402,-61.399,-61.396,-61.394,-61.391,-61.388,-61.385,-61.382,-61.38,-61.377,-61.374,-61.371,-61.368,-61.366,-61.363,-61.36,-61.357,-61.354,-61.351,-61.349,-61.346,-61.343,-61.34,-61.337,-61.335,-61.332,-61.329,-61.326,-61.323,-61.32,-61.318,-61.315,-61.312,-61.309,-61.306,-61.303,-61.301,-61.298,-61.295,-61.292,-61.289,-61.286,-61.284,-61.281,-61.278,-61.275,-61.272,-61.269,-61.266,-61.264,-61.261,-61.258,-61.255,-61.252,-61.249,-61.246,-61.244,-61.241,-61.238,-61.235,-61.232,-61.229,-61.227,-61.224,-61.221,-61.218,-61.215,-61.212,-61.209,-61.207,-61.204,-61.201,-61.198,-61.195,-61.192,-61.19,-61.187,-61.184,-61.181,-61.178,-61.175,-61.172,-61.17,-61.167,-61.164,-61.161,-61.158,-61.155,-61.153,-61.15,-61.147,-61.144,-61.141,-61.138,-61.135,-61.133,-61.13,-61.127,-61.124,-61.121,-61.118,-61.116,-61.113,-61.11,-61.107,-61.104,-61.101,-61.099,-61.096,-61.093,-61.09,-61.087,-61.084,-61.081,-61.079,-61.076,-61.073,-61.07,-61.067,-61.064,-61.062,-61.059,-61.056,-61.053,-61.05,-61.047,-61.045,-61.042,-61.039,-61.036,-61.033,-61.03,-61.027,-61.024,-61.021,-61.019,-61.016,-61.013,-61.01,-61.007,-61.004,-61.001,-60.998,-60.995,-60.993,-60.99,-60.987,-60.984,-60.981,-60.978,-60.975,-60.972,-60.969,-60.967,-60.964,-60.961,-60.958,-60.955,-60.952,-60.949,-60.946,-60.943,-60.94,-60.938,-60.935,-60.932,-60.929,-60.926,-60.923,-60.92,-60.917,-60.914,-60.911,-60.909,-60.906,-60.903,-60.9,-60.897,-60.894,-60.891,-60.888,-60.885,-60.883,-60.88,-60.877,-60.874,-60.871,-60.868,-60.865,-60.862,-60.86,-60.857,-60.854,-60.851,-60.848,-60.845,-60.842,-60.839,-60.837,-60.834,-60.831,-60.828,-60.825,-60.822,-60.819,-60.816,-60.814,-60.811,-60.808,-60.805,-60.802,-60.799,-60.796,-60.793,-60.79,-60.788,-60.785,-60.782,-60.779,-60.776,-60.773,-60.77,-60.767,-60.765,-60.762,-60.759,-60.756,-60.753,-60.75,-60.747,-60.744,-60.742,-60.739,-60.736,-60.733,-60.73,-60.728,-60.725,-60.722,-60.719,-60.716,-60.714,-60.711,-60.708,-60.705,-60.702,-60.7,-60.697,-60.694,-60.691,-60.689,-60.686,-60.683,-60.68,-60.678,-60.675,-60.672,-60.67,-60.667,-60.664,-60.661,-60.659,-60.656,-60.653,-60.65,-60.648,-60.645,-60.642,-60.64,-60.637,-60.634,-60.632,-60.629,-60.626,-60.623,-60.621,-60.618,-60.615,-60.613,-60.61,-60.607,-60.605,-60.602,-60.599,-60.597,-60.594,-60.591,-60.589,-60.586,-60.583,-60.581,-60.578,-60.575,-60.573,-60.57,-60.567,-60.565,-60.562,-60.559,-60.557,-60.554,-60.551,-60.548,-60.546,-60.543,-60.54,-60.538,-60.535,-60.532,-60.53,-60.527,-60.524,-60.522,-60.519,-60.516,-60.513,-60.511,-60.508,-60.505,-60.503,-60.5,-60.497,-60.495,-60.492,-60.489,-60.487,-60.484,-60.481,-60.478,-60.476,-60.473,-60.47,-60.468,-60.465,-60.462,-60.46,-60.457,-60.454,-60.452,-60.449,-60.446,-60.444,-60.441,-60.438,-60.436,-60.433,-60.43,-60.428,-60.425,-60.422,-60.42,-60.417,-60.414,-60.412,-60.409,-60.406,-60.404,-60.401,-60.398,-60.396,-60.393,-60.39,-60.387,-60.385,-60.382,-60.379,-60.377,-60.374,-60.371,-60.369,-60.366,-60.363,-60.361,-60.358,-60.355,-60.353,-60.35,-60.347,-60.344,-60.342,-60.339,-60.336,-60.334,-60.331,-60.328,-60.326,-60.323,-60.32,-60.317,-60.315,-60.312,-60.309,-60.307,-60.304,-60.301,-60.299,-60.296,-60.293,-60.291,-60.288,-60.285,-60.282,-60.28,-60.277,-60.274,-60.272,-60.269,-60.266,-60.264,-60.261,-60.258,-60.256,-60.253,-60.25,-60.248,-60.245,-60.242,-60.24,-60.237,-60.234,-60.232,-60.229,-60.226,-60.224,-60.221,-60.218,-60.216,-60.213,-60.21,-60.207,-60.205,-60.202,-60.199,-60.197,-60.194,-60.191,-60.189,-60.186,-60.183,-60.181,-60.178,-60.175,-60.173,-60.17,-60.167,-60.165,-60.162,-60.159,-60.157,-60.154,-60.151,-60.149,-60.146,-60.143,-60.141,-60.138,-60.135,-60.132,-60.13,-60.127,-60.124,-60.122,-60.119,-60.116,-60.114,-60.111,-60.108,-60.106,-60.103,-60.1,-60.097,-60.095,-60.092,-60.089,-60.086,-60.084,-60.081,-60.078,-60.076,-60.073,-60.07,-60.067,-60.065,-60.062,-60.059,-60.056,-60.054,-60.051,-60.048,-60.045,-60.043,-60.04,-60.037,-60.034,-60.032,-60.029,-60.026,-60.023,-60.021,-60.018,-60.015,-60.012,-60.01,-60.007,-60.004,-60.001,-59.999,-59.996,-59.993,-59.99,-59.987,-59.985,-59.982,-59.979,-59.976,-59.974,-59.971,-59.968,-59.965,-59.962,-59.96,-59.957,-59.954,-59.951,-59.948,-59.946,-59.943,-59.94,-59.937,-59.935,-59.932,-59.929,-59.926,-59.923,-59.921,-59.918,-59.915,-59.912,-59.909,-59.907,-59.904,-59.901,-59.898,-59.895,-59.893,-59.89,-59.887,-59.884,-59.881,-59.879,-59.876,-59.873,-59.87,-59.867,-59.864,-59.862,-59.859,-59.856,-59.853,-59.85,-59.848,-59.845,-59.842,-59.839,-59.836,-59.833,-59.831,-59.828,-59.825,-59.822,-59.819,-59.817,-59.814,-59.811,-59.808,-59.805,-59.803,-59.8,-59.797,-59.794,-59.791,-59.789,-59.786,-59.783,-59.78,-59.777,-59.775,-59.772,-59.769,-59.766,-59.763,-59.761,-59.758,-59.755,-59.752,-59.749,-59.747,-59.744,-59.741,-59.738,-59.735,-59.733,-59.73,-59.727,-59.724,-59.722,-59.719,-59.716,-59.713,-59.71,-59.708,-59.705,-59.702,-59.699,-59.697,-59.694,-59.691,-59.688,-59.685,-59.683,-59.68,-59.677,-59.674,-59.672,-59.669,-59.666,-59.663,-59.66,-59.658,-59.655,-59.652,-59.649,-59.646,-59.644,-59.641,-59.638,-59.635,-59.632,-59.63,-59.627,-59.624,-59.621,-59.619,-59.616,-59.613,-59.61,-59.607,-59.605,-59.602,-59.599,-59.596,-59.594,-59.591,-59.588,-59.585,-59.583,-59.58,-59.577,-59.574,-59.571,-59.569,-59.566,-59.563,-59.56,-59.558,-59.555,-59.552,-59.549,-59.546,-59.544,-59.541,-59.538,-59.535,-59.532,-59.529,-59.527,-59.524,-59.521,-59.518,-59.515,-59.513,-59.51,-59.507,-59.504,-59.501,-59.498,-59.495,-59.493,-59.49,-59.487,-59.484,-59.481,-59.478,-59.475,-59.472,-59.469,-59.466,-59.464,-59.461,-59.458,-59.455,-59.452,-59.449,-59.446,-59.443,-59.44,-59.437,-59.435,-59.432,-59.429,-59.426,-59.423,-59.42,-59.417,-59.414,-59.411,-59.408,-59.405,-59.403,-59.4,-59.397,-59.394,-59.391,-59.388,-59.385,-59.382,-59.379,-59.376,-59.373,-59.37,-59.368,-59.365,-59.362,-59.359,-59.356,-59.353,-59.35,-59.347,-59.344,-59.341,-59.338,-59.336,-59.333,-59.33,-59.327,-59.324,-59.321,-59.318,-59.315,-59.312,-59.309,-59.306,-59.304,-59.301,-59.298,-59.295,-59.292,-59.289,-59.286,-59.283,-59.28,-59.277,-59.275,-59.272,-59.269,-59.266,-59.263,-59.26,-59.257,-59.254,-59.251,-59.249,-59.246,-59.243,-59.24,-59.237,-59.234,-59.231,-59.228,-59.226,-59.223,-59.22,-59.217,-59.214,-59.211,-59.208,-59.205,-59.203,-59.2,-59.197,-59.194,-59.191,-59.188,-59.186,-59.183,-59.18,-59.177,-59.174,-59.171,-59.168,-59.165,-59.163,-59.16,-59.157,-59.154,-59.151,-59.148,-59.145,-59.142,-59.14,-59.137,-59.134,-59.131,-59.128,-59.125,-59.122,-59.119,-59.116,-59.114,-59.111,-59.108,-59.105,-59.102,-59.099,-59.096,-59.093,-59.09,-59.088,-59.085,-59.082,-59.079,-59.076,-59.073,-59.07,-59.067,-59.064,-59.062,-59.059,-59.056,-59.053,-59.05,-59.047,-59.044,-59.041,-59.039,-59.036,-59.033,-59.03,-59.027,-59.024,-59.021,-59.018,-59.016,-59.013,-59.01,-59.007,-59.004,-59.001,-58.998,-58.995,-58.992,-58.99,-58.987,-58.984,-58.981,-58.978,-58.975,-58.972,-58.969,-58.966,-58.963,-58.961,-58.958,-58.955,-58.952,-58.949,-58.946,-58.943,-58.94,-58.937,-58.934,-58.932,-58.929,-58.926,-58.923,-58.92,-58.917,-58.914,-58.911,-58.908,-58.905,-58.903,-58.9,-58.897,-58.894,-58.891,-58.888,-58.885,-58.882,-58.879,-58.877,-58.874,-58.871,-58.868,-58.865,-58.862,-58.859,-58.857,-58.854,-58.851,-58.848,-58.845,-58.842,-58.839,-58.836,-58.834,-58.831,-58.828,-58.825,-58.822,-58.819,-58.816,-58.813,-58.811,-58.808,-58.805,-58.802,-58.799,-58.796,-58.793,-58.791,-58.788,-58.785,-58.782,-58.779,-58.776,-58.773,-58.77,-58.768,-58.765,-58.762,-58.759,-58.756,-58.753,-58.75,-58.747,-58.744,-58.742,-58.739,-58.736,-58.733,-58.73,-58.727,-58.724,-58.721,-58.718,-58.715,-58.712,-58.71,-58.707,-58.704,-58.701,-58.698,-58.695,-58.692,-58.689,-58.686,-58.683,-58.68,-58.677,-58.674,-58.671,-58.669,-58.666,-58.663,-58.66,-58.657,-58.654,-58.651,-58.648,-58.645,-58.642,-58.639,-58.636,-58.633,-58.63,-58.627,-58.624,-58.621,-58.618,-58.615,-58.612,-58.609,-58.606,-58.603,-58.6,-58.597,-58.594,-58.591,-58.588,-58.585,-58.582,-58.579,-58.576,-58.573,-58.57,-58.567,-58.564,-58.561,-58.558,-58.555,-58.552,-58.549,-58.546,-58.543,-58.54,-58.537,-58.534,-58.531,-58.528,-58.525,-58.522,-58.519,-58.516,-58.513,-58.51,-58.507,-58.504,-58.501,-58.498,-58.495,-58.492,-58.489,-58.485,-58.482,-58.479,-58.476,-58.473,-58.47,-58.467,-58.464,-58.461,-58.458,-58.455,-58.452,-58.449,-58.446,-58.443,-58.44,-58.437,-58.434,-58.43,-58.427,-58.424,-58.421,-58.418,-58.415,-58.412,-58.409,-58.406,-58.403,-58.4,-58.397,-58.394,-58.391,-58.388,-58.385,-58.381,-58.378,-58.375,-58.372,-58.369,-58.366,-58.363,-58.36,-58.357,-58.354,-58.351,-58.348,-58.345,-58.342,-58.338,-58.335,-58.332,-58.329,-58.326,-58.323,-58.32,-58.317,-58.314,-58.311,-58.308,-58.304,-58.301,-58.298,-58.295,-58.292,-58.289,-58.286,-58.283,-58.279,-58.276,-58.273,-58.27,-58.267,-58.264,-58.261,-58.258,-58.254,-58.251,-58.248,-58.245,-58.242,-58.239,-58.236,-58.232,-58.229,-58.226,-58.223,-58.22,-58.217,-58.214,-58.21,-58.207,-58.204,-58.201,-58.198,-58.195,-58.192,-58.188,-58.185,-58.182,-58.179,-58.176,-58.173,-58.169,-58.166,-58.163,-58.16,-58.157,-58.154,-58.15,-58.147,-58.144,-58.141,-58.138,-58.135,-58.131,-58.128,-58.125,-58.122,-58.119,-58.116,-58.112,-58.109,-58.106,-58.103,-58.1,-58.097,-58.094,-58.09,-58.087,-58.084,-58.081,-58.078,-58.075,-58.071,-58.068,-58.065,-58.062,-58.059,-58.056,-58.052,-58.049,-58.046,-58.043,-58.04,-58.037,-58.033,-58.03,-58.027,-58.024,-58.02,-58.017,-58.014,-58.011,-58.008,-58.004,-58.001,-57.998,-57.995,-57.991,-57.988,-57.985,-57.982,-57.978,-57.975,-57.972,-57.969,-57.965,-57.962,-57.959,-57.956,-57.952,-57.949,-57.946,-57.943,-57.939,-57.936,-57.933,-57.929,-57.926,-57.923,-57.92,-57.916,-57.913,-57.91,-57.906,-57.903,-57.9,-57.897,-57.893,-57.89,-57.887,-57.883,-57.88,-57.877,-57.874,-57.87,-57.867,-57.864,-57.86,-57.857,-57.854,-57.851,-57.847,-57.844,-57.841,-57.837,-57.834,-57.831,-57.827,-57.824,-57.821,-57.818,-57.814,-57.811,-57.808,-57.804,-57.801,-57.798,-57.795,-57.791,-57.788,-57.785,-57.781,-57.778,-57.775,-57.771,-57.768,-57.765,-57.761,-57.758,-57.755,-57.752,-57.748,-57.745,-57.742,-57.738,-57.735,-57.732,-57.728,-57.725,-57.722,-57.719,-57.715,-57.712,-57.709,-57.705,-57.702,-57.699,-57.696,-57.692,-57.689,-57.686,-57.682,-57.679,-57.676,-57.673,-57.669,-57.666,-57.663,-57.66,-57.656,-57.653,-57.65,-57.647,-57.643,-57.64,-57.637,-57.634,-57.63,-57.627,-57.624,-57.621,-57.618,-57.614,-57.611,-57.608,-57.605,-57.601,-57.598,-57.595,-57.592,-57.588,-57.585,-57.582,-57.579,-57.576,-57.572,-57.569,-57.566,-57.563,-57.56,-57.556,-57.553,-57.55,-57.547,-57.543,-57.54,-57.537,-57.534,-57.531,-57.527,-57.524,-57.521,-57.518,-57.515,-57.511,-57.508,-57.505,-57.502,-57.499,-57.495,-57.492,-57.489,-57.486,-57.483,-57.479,-57.476,-57.473,-57.47,-57.467,-57.463,-57.46,-57.457,-57.454,-57.451,-57.447,-57.444,-57.441,-57.438,-57.435,-57.431,-57.428,-57.425,-57.422,-57.419,-57.415,-57.412,-57.409,-57.406,-57.403,-57.4,-57.396,-57.393,-57.39,-57.387,-57.384,-57.381,-57.377,-57.374,-57.371,-57.368,-57.365,-57.361,-57.358,-57.355,-57.352,-57.349,-57.346,-57.342,-57.339,-57.336,-57.333,-57.33,-57.327,-57.323,-57.32,-57.317,-57.314,-57.311,-57.307,-57.304,-57.301,-57.298,-57.295,-57.292,-57.288,-57.285,-57.282,-57.279,-57.276,-57.273,-57.269,-57.266,-57.263,-57.26,-57.257,-57.254,-57.25,-57.247,-57.244,-57.241,-57.238,-57.235,-57.232,-57.228,-57.225,-57.222,-57.219,-57.216,-57.213,-57.209,-57.206,-57.203,-57.2,-57.197,-57.194,-57.191,-57.187,-57.184,-57.181,-57.178,-57.175,-57.172,-57.169,-57.166,-57.162,-57.159,-57.156,-57.153,-57.15,-57.147,-57.143,-57.14,-57.137,-57.134,-57.131,-57.128,-57.125,-57.121,-57.118,-57.115,-57.112,-57.109,-57.106,-57.103,-57.1,-57.096,-57.093,-57.09,-57.087,-57.084,-57.081,-57.078,-57.074,-57.071,-57.068,-57.065,-57.062,-57.059,-57.055,-57.052,-57.049,-57.046,-57.043,-57.04,-57.036,-57.033,-57.03,-57.027,-57.024,-57.021,-57.017,-57.014,-57.011,-57.008,-57.005,-57.001,-56.998,-56.995,-56.992,-56.988,-56.985,-56.982,-56.979,-56.976,-56.972,-56.969,-56.966,-56.963,-56.959,-56.956,-56.953,-56.95,-56.946,-56.943,-56.94,-56.937,-56.933,-56.93,-56.927,-56.924,-56.92,-56.917,-56.914,-56.911,-56.907,-56.904,-56.901,-56.898,-56.894,-56.891,-56.888,-56.885,-56.881,-56.878,-56.875,-56.872,-56.868,-56.865,-56.862,-56.858,-56.855,-56.852,-56.849,-56.845,-56.842,-56.839,-56.835,-56.832,-56.829,-56.825,-56.822,-56.819,-56.815,-56.812,-56.809,-56.806,-56.802,-56.799,-56.796,-56.792,-56.789,-56.786,-56.782,-56.779,-56.776,-56.772,-56.769,-56.766,-56.762,-56.759,-56.756,-56.752,-56.749,-56.746,-56.742,-56.739,-56.736,-56.732,-56.729,-56.726,-56.722,-56.719,-56.716,-56.713,-56.709,-56.706,-56.703,-56.699,-56.696,-56.693,-56.689,-56.686,-56.683,-56.68,-56.676,-56.673,-56.67,-56.666,-56.663,-56.66,-56.656,-56.653,-56.65,-56.647,-56.643,-56.64,-56.637,-56.633,-56.63,-56.627,-56.624,-56.62,-56.617,-56.614,-56.61,-56.607,-56.604,-56.601,-56.597,-56.594,-56.591,-56.588,-56.584,-56.581,-56.578,-56.575,-56.571,-56.568,-56.565,-56.562,-56.559,-56.555,-56.552,-56.549,-56.546,-56.542,-56.539,-56.536,-56.533,-56.529,-56.526,-56.523,-56.52,-56.517,-56.513,-56.51,-56.507,-56.504,-56.5,-56.497,-56.494,-56.491,-56.487,-56.484,-56.481,-56.478,-56.475,-56.471,-56.468,-56.465,-56.462,-56.459,-56.455,-56.452,-56.449,-56.446,-56.443,-56.44,-56.436,-56.433,-56.43,-56.427,-56.424,-56.42,-56.417,-56.414,-56.411,-56.408,-56.405,-56.401,-56.398,-56.395,-56.392,-56.389,-56.386,-56.382,-56.379,-56.376,-56.373,-56.37,-56.366,-56.363,-56.36,-56.357,-56.354,-56.351,-56.347,-56.344,-56.341,-56.338,-56.335,-56.331,-56.328,-56.325,-56.322,-56.319,-56.316,-56.312,-56.309,-56.306,-56.303,-56.299,-56.296,-56.293,-56.29,-56.287,-56.283,-56.28,-56.277,-56.274,-56.27,-56.267,-56.264,-56.261,-56.258,-56.254,-56.251,-56.248,-56.245,-56.241,-56.238,-56.235,-56.232,-56.228,-56.225,-56.222,-56.219,-56.216,-56.212,-56.209,-56.206,-56.203,-56.199,-56.196,-56.193,-56.19,-56.186,-56.183,-56.18,-56.177,-56.173,-56.17,-56.167,-56.164,-56.161,-56.157,-56.154,-56.151,-56.148,-56.144,-56.141,-56.138,-56.135,-56.131,-56.128,-56.125,-56.122,-56.119,-56.115,-56.112,-56.109,-56.106,-56.102,-56.099,-56.096,-56.093,-56.089,-56.086,-56.083,-56.08,-56.076,-56.073,-56.07,-56.067,-56.063,-56.06,-56.057,-56.054,-56.051,-56.047,-56.044,-56.041,-56.038,-56.034,-56.031,-56.028,-56.025,-56.021,-56.018,-56.015,-56.012,-56.008,-56.005,-56.002,-55.999,-55.995,-55.992,-55.989,-55.986,-55.982,-55.979,-55.976,-55.973,-55.97,-55.966,-55.963,-55.96,-55.957,-55.954,-55.95,-55.947,-55.944,-55.941,-55.937,-55.934,-55.931,-55.928,-55.925,-55.921,-55.918,-55.915,-55.912,-55.908,-55.905,-55.902,-55.899,-55.896,-55.892,-55.889,-55.886,-55.883,-55.879,-55.876,-55.873,-55.87,-55.866,-55.863,-55.86,-55.857,-55.854,-55.85,-55.847,-55.844,-55.841,-55.837,-55.834,-55.831,-55.828,-55.824,-55.821,-55.818,-55.814,-55.811,-55.808,-55.805,-55.802,-55.798,-55.795,-55.792,-55.789,-55.785,-55.782,-55.779,-55.776,-55.772,-55.769,-55.766,-55.763,-55.76,-55.756,-55.753,-55.75,-55.747,-55.744,-55.74,-55.737,-55.734,-55.731,-55.727,-55.724,-55.721,-55.718,-55.715,-55.711,-55.708,-55.705,-55.702,-55.699,-55.696,-55.692,-55.689,-55.686,-55.683,-55.68,-55.677,-55.673,-55.67,-55.667,-55.664,-55.661,-55.658,-55.655,-55.652,-55.648,-55.645,-55.642,-55.639,-55.636,-55.633,-55.63,-55.627,-55.623,-55.62,-55.617,-55.614,-55.611,-55.608,-55.605,-55.602,-55.599,-55.595,-55.592,-55.589,-55.586,-55.583,-55.58,-55.577,-55.574,-55.571,-55.567,-55.564,-55.561,-55.558,-55.555,-55.552,-55.549,-55.546,-55.543,-55.54,-55.537,-55.533,-55.53,-55.527,-55.524,-55.521,-55.518,-55.515,-55.512,-55.509,-55.506,-55.503,-55.5,-55.496,-55.493,-55.49,-55.487,-55.484,-55.481,-55.478,-55.475,-55.472,-55.469,-55.466,-55.463,-55.46,-55.456,-55.453,-55.45,-55.447,-55.444,-55.441,-55.438,-55.435,-55.432,-55.429,-55.426,-55.423,-55.42,-55.417,-55.414,-55.411,-55.408,-55.404,-55.401,-55.398,-55.395,-55.392,-55.389,-55.386,-55.383,-55.38,-55.377,-55.374,-55.371,-55.368,-55.365,-55.362,-55.359,-55.356,-55.353,-55.35,-55.347,-55.344,-55.341,-55.338,-55.335,-55.332,-55.329,-55.326,-55.323,-55.32,-55.317,-55.314,-55.311,-55.308,-55.305,-55.302,-55.299,-55.296,-55.293,-55.29,-55.287,-55.284,-55.281,-55.278,-55.275,-55.272,-55.269,-55.266,-55.263,-55.26,-55.257,-55.254,-55.251,-55.248,-55.245,-55.242,-55.239,-55.236,-55.233,-55.23,-55.227,-55.224,-55.221,-55.218,-55.215,-55.212,-55.209,-55.206,-55.203,-55.2,-55.197,-55.194,-55.191,-55.188,-55.185,-55.182,-55.179,-55.176,-55.173,-55.17,-55.167,-55.164,-55.16,-55.157,-55.154,-55.151,-55.148,-55.145,-55.142,-55.139,-55.136,-55.133,-55.13,-55.127,-55.124,-55.12,-55.117,-55.114,-55.111,-55.108,-55.105,-55.102,-55.099,-55.096,-55.093,-55.09,-55.086,-55.083,-55.08,-55.077,-55.074,-55.071,-55.068,-55.065,-55.062,-55.058,-55.055,-55.052,-55.049,-55.046,-55.043,-55.04,-55.037,-55.034,-55.03,-55.027,-55.024,-55.021,-55.018,-55.015,-55.012,-55.009,-55.006,-55.003,-55,-54.996,-54.993,-54.99,-54.987,-54.984,-54.981,-54.978,-54.975,-54.971,-54.968,-54.965,-54.962,-54.959,-54.956,-54.953,-54.95,-54.946,-54.943,-54.94,-54.937,-54.934,-54.931,-54.928,-54.925,-54.921,-54.918,-54.915,-54.912,-54.909,-54.906,-54.903,-54.9,-54.896,-54.893,-54.89,-54.887,-54.884,-54.881,-54.878,-54.874,-54.871,-54.868,-54.865,-54.862,-54.859,-54.856,-54.852,-54.849,-54.846,-54.843,-54.84,-54.837,-54.834,-54.831,-54.827,-54.824,-54.821,-54.818,-54.815,-54.812,-54.808,-54.805,-54.802,-54.799,-54.796,-54.793,-54.79,-54.786,-54.783,-54.78,-54.777,-54.774,-54.771,-54.767,-54.764,-54.761,-54.758,-54.755,-54.752,-54.749,-54.745,-54.742,-54.739,-54.736,-54.733,-54.73,-54.727,-54.723,-54.72,-54.717,-54.714,-54.711,-54.708,-54.704,-54.701,-54.698,-54.695,-54.692,-54.689,-54.685,-54.682,-54.679,-54.676,-54.673,-54.67,-54.666,-54.663,-54.66,-54.657,-54.654,-54.65,-54.647,-54.644,-54.641,-54.638,-54.635,-54.631,-54.628,-54.625,-54.622,-54.619,-54.615,-54.612,-54.609,-54.606,-54.603,-54.6,-54.596,-54.593,-54.59,-54.587,-54.584,-54.581,-54.577,-54.574,-54.571,-54.568,-54.565,-54.561,-54.558,-54.555,-54.552,-54.549,-54.545,-54.542,-54.539,-54.536,-54.533,-54.529,-54.526,-54.523,-54.52,-54.517,-54.513,-54.51,-54.507,-54.504,-54.501,-54.498,-54.494,-54.491,-54.488,-54.485,-54.482,-54.479,-54.475,-54.472,-54.469,-54.466,-54.463,-54.459,-54.456,-54.453,-54.45,-54.447,-54.444,-54.44,-54.437,-54.434,-54.431,-54.428,-54.424,-54.421,-54.418,-54.415,-54.412,-54.409,-54.405,-54.402,-54.399,-54.396,-54.393,-54.389,-54.386,-54.383,-54.38,-54.377,-54.373,-54.37,-54.367,-54.364,-54.361,-54.358,-54.354,-54.351,-54.348,-54.345,-54.342,-54.339,-54.335,-54.332,-54.329,-54.326,-54.323,-54.32,-54.316,-54.313,-54.31,-54.307,-54.304,-54.301,-54.298,-54.295,-54.291,-54.288,-54.285,-54.282,-54.279,-54.276,-54.273,-54.27,-54.267,-54.264,-54.261,-54.258,-54.255,-54.251,-54.248,-54.245,-54.242,-54.239,-54.236,-54.233,-54.23,-54.227,-54.224,-54.221,-54.218,-54.215,-54.212,-54.209,-54.206,-54.203,-54.2,-54.197,-54.194,-54.191,-54.188,-54.185,-54.182,-54.179,-54.176,-54.173,-54.17,-54.167,-54.164,-54.161,-54.158,-54.155,-54.152,-54.149,-54.146,-54.143,-54.14,-54.137,-54.134,-54.131,-54.128,-54.125,-54.122,-54.119,-54.116,-54.113,-54.11,-54.107,-54.104,-54.101,-54.098,-54.095,-54.092,-54.089,-54.086,-54.083,-54.08,-54.076,-54.073,-54.07,-54.067,-54.064,-54.061,-54.058,-54.055,-54.052,-54.049,-54.046,-54.043,-54.04,-54.037,-54.034,-54.031,-54.028,-54.025,-54.022,-54.019,-54.016,-54.013,-54.01,-54.007,-54.004,-54.001,-53.998,-53.995,-53.992,-53.989,-53.986,-53.983,-53.98,-53.977,-53.974,-53.97,-53.967,-53.964,-53.961,-53.958,-53.955,-53.952,-53.949,-53.946,-53.943,-53.94,-53.937,-53.933,-53.93,-53.927,-53.924,-53.921,-53.918,-53.915,-53.912,-53.909,-53.906,-53.902,-53.899,-53.896,-53.893,-53.89,-53.887,-53.884,-53.88,-53.877,-53.874,-53.871,-53.868,-53.865,-53.862,-53.858,-53.855,-53.852,-53.849,-53.846,-53.843,-53.839,-53.836,-53.833,-53.83,-53.827,-53.823,-53.82,-53.817,-53.814,-53.811,-53.808,-53.804,-53.801,-53.798,-53.795,-53.792,-53.788,-53.785,-53.782,-53.779,-53.776,-53.772,-53.769,-53.766,-53.763,-53.76,-53.756,-53.753,-53.75,-53.747,-53.744,-53.74,-53.737,-53.734,-53.731,-53.728,-53.724,-53.721,-53.718,-53.715,-53.711,-53.708,-53.705,-53.702,-53.699,-53.695,-53.692,-53.689,-53.686,-53.682,-53.679,-53.676,-53.673,-53.669,-53.666,-53.663,-53.66,-53.656,-53.653,-53.65,-53.647,-53.644,-53.64,-53.637,-53.634,-53.631,-53.627,-53.624,-53.621,-53.618,-53.615,-53.611,-53.608,-53.605,-53.602,-53.598,-53.595,-53.592,-53.589,-53.586,-53.582,-53.579,-53.576,-53.573,-53.57,-53.566,-53.563,-53.56,-53.557,-53.554,-53.55,-53.547,-53.544,-53.541,-53.538,-53.534,-53.531,-53.528,-53.525,-53.522,-53.518,-53.515,-53.512,-53.509,-53.506,-53.502,-53.499,-53.496,-53.493,-53.49,-53.486,-53.483,-53.48,-53.477,-53.474,-53.47,-53.467,-53.464,-53.461,-53.458,-53.454,-53.451,-53.448,-53.445,-53.442,-53.439,-53.435,-53.432,-53.429,-53.426,-53.423,-53.419,-53.416,-53.413,-53.41,-53.407,-53.404,-53.4,-53.397,-53.394,-53.391,-53.388,-53.385,-53.382,-53.378,-53.375,-53.372,-53.369,-53.366,-53.363,-53.359,-53.356,-53.353,-53.35,-53.347,-53.344,-53.341,-53.337,-53.334,-53.331,-53.328,-53.325,-53.322,-53.319,-53.315,-53.312,-53.309,-53.306,-53.303,-53.3,-53.297,-53.294,-53.29,-53.287,-53.284,-53.281,-53.278,-53.275,-53.272,-53.269,-53.265,-53.262,-53.259,-53.256,-53.253,-53.25,-53.247,-53.244,-53.241,-53.237,-53.234,-53.231,-53.228,-53.225,-53.222,-53.219,-53.215,-53.212,-53.209,-53.206,-53.203,-53.2,-53.197,-53.194,-53.19,-53.187,-53.184,-53.181,-53.178,-53.175,-53.171,-53.168,-53.165,-53.162,-53.159,-53.156,-53.153,-53.15,-53.146,-53.143,-53.14,-53.137,-53.134,-53.131,-53.128,-53.125,-53.121,-53.118,-53.115,-53.112,-53.109,-53.106,-53.103,-53.1,-53.097,-53.093,-53.09,-53.087,-53.084,-53.081,-53.078,-53.075,-53.072,-53.069,-53.065,-53.062,-53.059,-53.056,-53.053,-53.05,-53.047,-53.044,-53.041,-53.037,-53.034,-53.031,-53.028,-53.025,-53.022,-53.019,-53.015,-53.012,-53.009,-53.006,-53.003,-53,-52.996,-52.993,-52.99,-52.987,-52.984,-52.981,-52.977,-52.974,-52.971,-52.968,-52.965,-52.962,-52.958,-52.955,-52.952,-52.949,-52.946,-52.942,-52.939,-52.936,-52.933,-52.93,-52.927,-52.923,-52.92,-52.917,-52.914,-52.911,-52.907,-52.904,-52.901,-52.898,-52.895,-52.892,-52.888,-52.885,-52.882,-52.879,-52.876,-52.872,-52.869,-52.866,-52.863,-52.86,-52.857,-52.853,-52.85,-52.847,-52.844,-52.841,-52.838,-52.835,-52.831,-52.828,-52.825,-52.822,-52.819,-52.816,-52.813,-52.81,-52.806,-52.803,-52.8,-52.797,-52.794,-52.791,-52.788,-52.785,-52.782,-52.779,-52.776,-52.772,-52.769,-52.766,-52.763,-52.76,-52.757,-52.754,-52.751,-52.748,-52.745,-52.742,-52.739,-52.736,-52.733,-52.729,-52.726,-52.723,-52.72,-52.717,-52.714,-52.711,-52.708,-52.705,-52.702,-52.699,-52.696,-52.693,-52.69,-52.687,-52.684,-52.681,-52.678,-52.675,-52.672,-52.669,-52.666,-52.663,-52.66,-52.657,-52.654,-52.65,-52.647,-52.644,-52.641,-52.638,-52.635,-52.632,-52.629,-52.626,-52.623,-52.62,-52.617,-52.614,-52.611,-52.608,-52.605,-52.602,-52.599,-52.595,-52.592,-52.589,-52.586,-52.583,-52.58,-52.577,-52.574,-52.571,-52.568,-52.565,-52.562,-52.559,-52.556,-52.553,-52.55,-52.547,-52.543,-52.54,-52.537,-52.534,-52.531,-52.528,-52.525,-52.522,-52.519,-52.516,-52.513,-52.51,-52.507,-52.504,-52.501,-52.498,-52.495,-52.492,-52.489,-52.486,-52.483,-52.48,-52.477,-52.475,-52.472,-52.469,-52.466,-52.463,-52.46,-52.457,-52.454,-52.451,-52.448,-52.445,-52.442,-52.439,-52.436,-52.433,-52.43,-52.427,-52.424,-52.421,-52.418,-52.416,-52.413,-52.41,-52.407,-52.404,-52.401,-52.398,-52.395,-52.392,-52.389,-52.386,-52.383,-52.38,-52.377,-52.374,-52.371,-52.368,-52.365,-52.362,-52.359,-52.356,-52.353,-52.35,-52.347,-52.344,-52.341,-52.338,-52.336,-52.333,-52.33,-52.327,-52.324,-52.321,-52.318,-52.315,-52.312,-52.309,-52.306,-52.303,-52.3,-52.297,-52.294,-52.291,-52.288,-52.285,-52.282,-52.279,-52.276,-52.273,-52.27,-52.267,-52.264,-52.261,-52.258,-52.255,-52.252,-52.249,-52.246,-52.243,-52.24,-52.237,-52.234,-52.231,-52.228,-52.225,-52.222,-52.219,-52.216,-52.213,-52.21,-52.207,-52.204,-52.201,-52.198,-52.195,-52.192,-52.189,-52.186,-52.183,-52.18,-52.177,-52.174,-52.171,-52.168,-52.165,-52.162,-52.159,-52.156,-52.153,-52.15,-52.147,-52.144,-52.141,-52.138,-52.135,-52.132,-52.129,-52.126,-52.123,-52.12,-52.116,-52.113,-52.11,-52.107,-52.104,-52.101,-52.098,-52.095,-52.092,-52.089,-52.086,-52.083,-52.08,-52.077,-52.074,-52.071,-52.068,-52.065,-52.062,-52.059,-52.056,-52.052,-52.049,-52.046,-52.043,-52.04,-52.037,-52.034,-52.031,-52.028,-52.025,-52.022,-52.019,-52.016,-52.013,-52.01,-52.007,-52.004,-52.001,-51.998,-51.995,-51.992,-51.989,-51.986,-51.983,-51.979,-51.976,-51.973,-51.97,-51.967,-51.964,-51.961,-51.958,-51.955,-51.952,-51.949,-51.946,-51.943,-51.94,-51.937,-51.934,-51.931,-51.928,-51.925,-51.922,-51.919,-51.916,-51.913,-51.91,-51.907,-51.903,-51.9,-51.897,-51.894,-51.891,-51.888,-51.885,-51.882,-51.879,-51.876,-51.873,-51.87,-51.867,-51.864,-51.861,-51.858,-51.855,-51.852,-51.849,-51.846,-51.843,-51.84,-51.837,-51.834,-51.831,-51.828,-51.825,-51.822,-51.819,-51.816,-51.813,-51.81,-51.807,-51.804,-51.801,-51.798,-51.795,-51.792,-51.789,-51.786,-51.783,-51.78,-51.777,-51.774,-51.771,-51.768,-51.765,-51.761,-51.758,-51.755,-51.752,-51.749,-51.746,-51.743,-51.74,-51.737,-51.734,-51.731,-51.728,-51.725,-51.722,-51.719,-51.716,-51.713,-51.71,-51.707,-51.704,-51.701,-51.698,-51.695,-51.692,-51.689,-51.686,-51.683,-51.68,-51.677,-51.674,-51.671,-51.668,-51.665,-51.662,-51.659,-51.656,-51.653,-51.65,-51.647,-51.644,-51.641,-51.638,-51.635,-51.632,-51.629,-51.626,-51.623,-51.62,-51.617,-51.614,-51.611,-51.608,-51.605,-51.602,-51.598,-51.595,-51.592,-51.589,-51.586,-51.583,-51.58,-51.577,-51.574,-51.571,-51.568,-51.565,-51.562,-51.559,-51.556,-51.553,-51.55,-51.547,-51.544,-51.541,-51.538,-51.535,-51.532,-51.528,-51.525,-51.522,-51.519,-51.516,-51.513,-51.51,-51.507,-51.504,-51.501,-51.498,-51.495,-51.492,-51.489,-51.486,-51.483,-51.48,-51.477,-51.474,-51.47,-51.467,-51.464,-51.461,-51.458,-51.455,-51.452,-51.449,-51.446,-51.443,-51.44,-51.437,-51.434,-51.431,-51.428,-51.425,-51.422,-51.419,-51.416,-51.413,-51.41,-51.407,-51.404,-51.401,-51.398,-51.395,-51.392,-51.388,-51.385,-51.382,-51.379,-51.376,-51.373,-51.37,-51.367,-51.364,-51.361,-51.358,-51.355,-51.352,-51.349,-51.346,-51.343,-51.34,-51.337,-51.334,-51.331,-51.328,-51.325,-51.322,-51.319,-51.316,-51.313,-51.31,-51.307,-51.304,-51.301,-51.298,-51.294,-51.291,-51.288,-51.285,-51.282,-51.279,-51.276,-51.273,-51.27,-51.267,-51.264,-51.261,-51.258,-51.255,-51.252,-51.249,-51.246,-51.243,-51.24,-51.237,-51.234,-51.231,-51.228,-51.225,-51.222,-51.219,-51.215,-51.212,-51.209,-51.206,-51.203,-51.2,-51.197,-51.194,-51.191,-51.188,-51.185,-51.182,-51.179,-51.176,-51.172,-51.169,-51.166,-51.163,-51.16,-51.157,-51.154,-51.151,-51.148,-51.145,-51.141,-51.138,-51.135,-51.132,-51.129,-51.126,-51.123,-51.12,-51.117,-51.114,-51.111,-51.107,-51.104,-51.101,-51.098,-51.095,-51.092,-51.089,-51.086,-51.083,-51.08,-51.077,-51.073,-51.07,-51.067,-51.064,-51.061,-51.058,-51.055,-51.052,-51.049,-51.046,-51.043,-51.04,-51.036,-51.033,-51.03,-51.027,-51.024,-51.021,-51.018,-51.015,-51.012,-51.009,-51.006,-51.003,-50.999,-50.996,-50.993,-50.99,-50.987,-50.984,-50.981,-50.978,-50.975,-50.972,-50.968,-50.965,-50.962,-50.959,-50.956,-50.953,-50.95,-50.947,-50.944,-50.94,-50.937,-50.934,-50.931,-50.928,-50.925,-50.922,-50.918,-50.915,-50.912,-50.909,-50.906,-50.903,-50.9,-50.896,-50.893,-50.89,-50.887,-50.884,-50.881,-50.878,-50.874,-50.871,-50.868,-50.865,-50.862,-50.859,-50.855,-50.852,-50.849,-50.846,-50.843,-50.84,-50.836,-50.833,-50.83,-50.827,-50.824,-50.821,-50.818,-50.814,-50.811,-50.808,-50.805,-50.802,-50.799,-50.795,-50.792,-50.789,-50.786,-50.783,-50.78,-50.777,-50.773,-50.77,-50.767,-50.764,-50.761,-50.758,-50.755,-50.752,-50.748,-50.745,-50.742,-50.739,-50.736,-50.733,-50.73,-50.727,-50.723,-50.72,-50.717,-50.714,-50.711,-50.708,-50.705,-50.702,-50.698,-50.695,-50.692,-50.689,-50.686,-50.683,-50.68,-50.676,-50.673,-50.67,-50.667,-50.664,-50.661,-50.658,-50.654,-50.651,-50.648,-50.645,-50.642,-50.639,-50.636,-50.632,-50.629,-50.626,-50.623,-50.62,-50.617,-50.614,-50.61,-50.607,-50.604,-50.601,-50.598,-50.595,-50.591,-50.588,-50.585,-50.582,-50.579,-50.575,-50.572,-50.569,-50.566,-50.563,-50.56,-50.556,-50.553,-50.55,-50.547,-50.544,-50.541,-50.537,-50.534,-50.531,-50.528,-50.525,-50.521,-50.518,-50.515,-50.512,-50.509,-50.505,-50.502,-50.499,-50.496,-50.493,-50.489,-50.486,-50.483,-50.48,-50.476,-50.473,-50.47,-50.467,-50.464,-50.46,-50.457,-50.454,-50.451,-50.448,-50.444,-50.441,-50.438,-50.435,-50.432,-50.428,-50.425,-50.422,-50.419,-50.416,-50.412,-50.409,-50.406,-50.403,-50.4,-50.397,-50.393,-50.39,-50.387,-50.384,-50.381,-50.377,-50.374,-50.371,-50.368,-50.365,-50.362,-50.359,-50.355,-50.352,-50.349,-50.346,-50.343,-50.34,-50.336,-50.333,-50.33,-50.327,-50.324,-50.321,-50.317,-50.314,-50.311,-50.308,-50.305,-50.301,-50.298,-50.295,-50.292,-50.289,-50.286,-50.282,-50.279,-50.276,-50.273,-50.27,-50.267,-50.263,-50.26,-50.257,-50.254,-50.251,-50.248,-50.245,-50.241,-50.238,-50.235,-50.232,-50.229,-50.226,-50.223,-50.219,-50.216,-50.213,-50.21,-50.207,-50.204,-50.201,-50.198,-50.195,-50.191,-50.188,-50.185,-50.182,-50.179,-50.176,-50.173,-50.17,-50.167,-50.164,-50.161,-50.158,-50.155,-50.152,-50.149,-50.146,-50.143,-50.14,-50.137,-50.133,-50.13,-50.127,-50.124,-50.121,-50.118,-50.115,-50.112,-50.109,-50.106,-50.103,-50.1,-50.097,-50.094,-50.091,-50.088,-50.085,-50.082,-50.079,-50.076,-50.073,-50.07,-50.067,-50.064,-50.061,-50.058,-50.055,-50.052,-50.049,-50.046,-50.042,-50.039,-50.036,-50.033,-50.03,-50.027,-50.024,-50.021,-50.018,-50.015,-50.012,-50.009,-50.006,-50.003,-50,-49.997,-49.994,-49.991,-49.988,-49.985,-49.982,-49.979,-49.976,-49.973,-49.97,-49.967,-49.964,-49.961,-49.958,-49.955,-49.952,-49.949,-49.946,-49.943,-49.94,-49.937,-49.934,-49.931,-49.928,-49.925,-49.922,-49.919,-49.916,-49.913,-49.91,-49.907,-49.904,-49.9,-49.897,-49.894,-49.891,-49.888,-49.885,-49.882,-49.879,-49.876,-49.873,-49.87,-49.867,-49.864,-49.861,-49.858,-49.855,-49.852,-49.849,-49.846,-49.843,-49.84,-49.837,-49.834,-49.831,-49.828,-49.825,-49.822,-49.819,-49.816,-49.813,-49.81,-49.807,-49.803,-49.8,-49.797,-49.794,-49.791,-49.788,-49.785,-49.782,-49.779,-49.776,-49.773,-49.77,-49.767,-49.763,-49.76,-49.757,-49.754,-49.751,-49.748,-49.745,-49.742,-49.738,-49.735,-49.732,-49.729,-49.726,-49.723,-49.72,-49.717,-49.713,-49.71,-49.707,-49.704,-49.701,-49.698,-49.695,-49.691,-49.688,-49.685,-49.682,-49.679,-49.676,-49.672,-49.669,-49.666,-49.663,-49.66,-49.657,-49.654,-49.65,-49.647,-49.644,-49.641,-49.638,-49.635,-49.631,-49.628,-49.625,-49.622,-49.619,-49.615,-49.612,-49.609,-49.606,-49.603,-49.6,-49.596,-49.593,-49.59,-49.587,-49.584,-49.581,-49.577,-49.574,-49.571,-49.568,-49.565,-49.561,-49.558,-49.555,-49.552,-49.549,-49.545,-49.542,-49.539,-49.536,-49.533,-49.53,-49.526,-49.523,-49.52,-49.517,-49.514,-49.51,-49.507,-49.504,-49.501,-49.498,-49.494,-49.491,-49.488,-49.485,-49.482,-49.478,-49.475,-49.472,-49.469,-49.466,-49.462,-49.459,-49.456,-49.453,-49.45,-49.446,-49.443,-49.44,-49.437,-49.434,-49.43,-49.427,-49.424,-49.421,-49.418,-49.414,-49.411,-49.408,-49.405,-49.402,-49.398,-49.395,-49.392,-49.389,-49.386,-49.383,-49.379,-49.376,-49.373,-49.37,-49.367,-49.363,-49.36,-49.357,-49.354,-49.351,-49.348,-49.344,-49.341,-49.338,-49.335,-49.332,-49.329,-49.325,-49.322,-49.319,-49.316,-49.313,-49.31,-49.306,-49.303,-49.3,-49.297,-49.294,-49.291,-49.287,-49.284,-49.281,-49.278,-49.275,-49.272,-49.268,-49.265,-49.262,-49.259,-49.256,-49.253,-49.249,-49.246,-49.243,-49.24,-49.237,-49.234,-49.23,-49.227,-49.224,-49.221,-49.218,-49.215,-49.211,-49.208,-49.205,-49.202,-49.199,-49.196,-49.192,-49.189,-49.186,-49.183,-49.18,-49.177,-49.173,-49.17,-49.167,-49.164,-49.161,-49.158,-49.154,-49.151,-49.148,-49.145,-49.142,-49.139,-49.135,-49.132,-49.129,-49.126,-49.123,-49.119,-49.116,-49.113,-49.11,-49.107,-49.103,-49.1,-49.097,-49.094,-49.091,-49.087,-49.084,-49.081,-49.078,-49.075,-49.071,-49.068,-49.065,-49.062,-49.058,-49.055,-49.052,-49.049,-49.045,-49.042,-49.039,-49.036,-49.033,-49.029,-49.026,-49.023,-49.02,-49.016,-49.013,-49.01,-49.007,-49.003,-49,-48.997,-48.994,-48.99,-48.987,-48.984,-48.981,-48.977,-48.974,-48.971,-48.968,-48.964,-48.961,-48.958,-48.955,-48.951,-48.948,-48.945,-48.942,-48.938,-48.935,-48.932,-48.929,-48.925,-48.922,-48.919,-48.915,-48.912,-48.909,-48.905,-48.902,-48.899,-48.896,-48.892,-48.889,-48.886,-48.882,-48.879,-48.876,-48.872,-48.869,-48.866,-48.862,-48.859,-48.856,-48.852,-48.849,-48.846,-48.842,-48.839,-48.836,-48.832,-48.829,-48.826,-48.822,-48.819,-48.816,-48.813,-48.809,-48.806,-48.803,-48.799,-48.796,-48.793,-48.789,-48.786,-48.783,-48.779,-48.776,-48.773,-48.77,-48.766,-48.763,-48.76,-48.756,-48.753,-48.75,-48.746,-48.743,-48.74,-48.736,-48.733,-48.73,-48.726,-48.723,-48.72,-48.716,-48.713,-48.71,-48.706,-48.703,-48.7,-48.696,-48.693,-48.69,-48.686,-48.683,-48.68,-48.676,-48.673,-48.67,-48.666,-48.663,-48.66,-48.656,-48.653,-48.65,-48.646,-48.643,-48.64,-48.636,-48.633,-48.63,-48.626,-48.623,-48.62,-48.616,-48.613,-48.609,-48.606,-48.603,-48.599,-48.596,-48.593,-48.589,-48.586,-48.583,-48.579,-48.576,-48.572,-48.569,-48.566,-48.562,-48.559,-48.556,-48.552,-48.549,-48.546,-48.542,-48.539,-48.536,-48.532,-48.529,-48.525,-48.522,-48.519,-48.515,-48.512,-48.509,-48.505,-48.502,-48.498,-48.495,-48.492,-48.488,-48.485,-48.481,-48.478,-48.475,-48.471,-48.468,-48.464,-48.461,-48.458,-48.454,-48.451,-48.447,-48.444,-48.44,-48.437,-48.434,-48.43,-48.427,-48.423,-48.42,-48.416,-48.413,-48.409,-48.406,-48.402,-48.399,-48.395,-48.392,-48.388,-48.385,-48.381,-48.378,-48.374,-48.371,-48.367,-48.364,-48.36,-48.357,-48.353,-48.35,-48.346,-48.343,-48.339,-48.336,-48.332,-48.329,-48.325,-48.322,-48.318,-48.315,-48.311,-48.307,-48.304,-48.3,-48.297,-48.293,-48.29,-48.286,-48.283,-48.279,-48.275,-48.272,-48.268,-48.265,-48.261,-48.258,-48.254,-48.251,-48.247,-48.243,-48.24,-48.236,-48.233,-48.229,-48.225,-48.222,-48.218,-48.215,-48.211,-48.207,-48.204,-48.2,-48.197,-48.193,-48.189,-48.186,-48.182,-48.179,-48.175,-48.171,-48.168,-48.164,-48.16,-48.157,-48.153,-48.15,-48.146,-48.142,-48.139,-48.135,-48.131,-48.128,-48.124,-48.12,-48.117,-48.113,-48.11,-48.106,-48.102,-48.099,-48.095,-48.091,-48.088,-48.084,-48.081,-48.077,-48.073,-48.07,-48.066,-48.063,-48.059,-48.055,-48.052,-48.048,-48.045,-48.041,-48.038,-48.034,-48.03,-48.027,-48.023,-48.02,-48.016,-48.013,-48.009,-48.005,-48.002,-47.998,-47.995,-47.991,-47.988,-47.984,-47.981,-47.977,-47.974,-47.97,-47.967,-47.963,-47.959,-47.956,-47.952,-47.949,-47.945,-47.942,-47.938,-47.935,-47.931,-47.928,-47.924,-47.921,-47.917,-47.914,-47.91,-47.907,-47.903,-47.9,-47.896,-47.893,-47.889,-47.886,-47.882,-47.879,-47.875,-47.872,-47.868,-47.865,-47.861,-47.858,-47.854,-47.851,-47.847,-47.844,-47.841,-47.837,-47.834,-47.83,-47.827,-47.823,-47.82,-47.816,-47.813,-47.81,-47.806,-47.803,-47.799,-47.796,-47.792,-47.789,-47.785,-47.782,-47.779,-47.775,-47.772,-47.768,-47.765,-47.761,-47.758,-47.755,-47.751,-47.748,-47.744,-47.741,-47.737,-47.734,-47.731,-47.727,-47.724,-47.72,-47.717,-47.713,-47.71,-47.707,-47.703,-47.7,-47.696,-47.693,-47.689,-47.686,-47.683,-47.679,-47.676,-47.672,-47.669,-47.666,-47.662,-47.659,-47.655,-47.652,-47.648,-47.645,-47.642,-47.638,-47.635,-47.631,-47.628,-47.625,-47.621,-47.618,-47.614,-47.611,-47.607,-47.604,-47.601,-47.597,-47.594,-47.59,-47.587,-47.584,-47.58,-47.577,-47.573,-47.57,-47.566,-47.563,-47.56,-47.556,-47.553,-47.549,-47.546,-47.542,-47.539,-47.536,-47.532,-47.529,-47.525,-47.522,-47.518,-47.515,-47.511,-47.508,-47.504,-47.501,-47.498,-47.494,-47.491,-47.487,-47.484,-47.48,-47.477,-47.473,-47.47,-47.466,-47.463,-47.459,-47.456,-47.452,-47.449,-47.445,-47.442,-47.438,-47.435,-47.431,-47.428,-47.424,-47.421,-47.417,-47.414,-47.41,-47.407,-47.403,-47.4,-47.396,-47.392,-47.389,-47.385,-47.382,-47.378,-47.375,-47.371,-47.368,-47.364,-47.36,-47.357,-47.353,-47.35,-47.346,-47.343,-47.339,-47.335,-47.332,-47.328,-47.325,-47.321,-47.317,-47.314,-47.31,-47.307,-47.303,-47.299,-47.296,-47.292,-47.289,-47.285,-47.281,-47.278,-47.274,-47.271,-47.267,-47.263,-47.26,-47.256,-47.253,-47.249,-47.245,-47.242,-47.238,-47.234,-47.231,-47.227,-47.223,-47.22,-47.216,-47.213,-47.209,-47.205,-47.202,-47.198,-47.194,-47.191,-47.187,-47.183,-47.18,-47.176,-47.172,-47.169,-47.165,-47.162,-47.158,-47.154,-47.151,-47.147,-47.143,-47.14,-47.136,-47.132,-47.129,-47.125,-47.122,-47.118,-47.114,-47.111,-47.107,-47.103,-47.1,-47.096,-47.092,-47.089,-47.085,-47.082,-47.078,-47.074,-47.071,-47.067,-47.063,-47.06,-47.056,-47.052,-47.049,-47.045,-47.042,-47.038,-47.034,-47.031,-47.027,-47.023,-47.02,-47.016,-47.013,-47.009,-47.005,-47.002,-46.998,-46.994,-46.991,-46.987,-46.983,-46.98,-46.976,-46.973,-46.969,-46.965,-46.962,-46.958,-46.954,-46.951,-46.947,-46.943,-46.94,-46.936,-46.933,-46.929,-46.925,-46.922,-46.918,-46.914,-46.911,-46.907,-46.904,-46.9,-46.896,-46.893,-46.889,-46.885,-46.882,-46.878,-46.874,-46.871,-46.867,-46.863,-46.86,-46.856,-46.853,-46.849,-46.845,-46.842,-46.838,-46.834,-46.831,-46.827,-46.823,-46.82,-46.816,-46.812,-46.809,-46.805,-46.801,-46.798,-46.794,-46.79,-46.787,-46.783,-46.779,-46.776,-46.772,-46.768,-46.765,-46.761,-46.757,-46.754,-46.75,-46.746,-46.743,-46.739,-46.735,-46.732,-46.728,-46.724,-46.721,-46.717,-46.713,-46.71,-46.706,-46.702,-46.699,-46.695,-46.691,-46.688,-46.684,-46.68,-46.677,-46.673,-46.669,-46.666,-46.662,-46.658,-46.655,-46.651,-46.647,-46.644,-46.64,-46.637,-46.633,-46.629,-46.626,-46.622,-46.618,-46.615,-46.611,-46.608,-46.604,-46.6,-46.597,-46.593,-46.59,-46.586,-46.583,-46.579,-46.575,-46.572,-46.568,-46.565,-46.561,-46.558,-46.554,-46.551,-46.547,-46.544,-46.54,-46.536,-46.533,-46.529,-46.526,-46.522,-46.519,-46.515,-46.512,-46.508,-46.505,-46.501,-46.498,-46.494,-46.491,-46.487,-46.484,-46.48,-46.476,-46.473,-46.469,-46.466,-46.462,-46.459,-46.455,-46.452,-46.448,-46.445,-46.441,-46.438,-46.434,-46.43,-46.427,-46.423,-46.42,-46.416,-46.413,-46.409,-46.406,-46.402,-46.399,-46.395,-46.392,-46.388,-46.385,-46.381,-46.377,-46.374,-46.37,-46.367,-46.363,-46.36,-46.356,-46.353,-46.349,-46.346,-46.342,-46.338,-46.335,-46.331,-46.328,-46.324,-46.321,-46.317,-46.313,-46.31,-46.306,-46.303,-46.299,-46.296,-46.292,-46.288,-46.285,-46.281,-46.278,-46.274,-46.271,-46.267,-46.263,-46.26,-46.256,-46.253,-46.249,-46.245,-46.242,-46.238,-46.235,-46.231,-46.227,-46.224,-46.22,-46.217,-46.213,-46.209,-46.206,-46.202,-46.199,-46.195,-46.192,-46.188,-46.185,-46.181,-46.177,-46.174,-46.17,-46.167,-46.163,-46.16,-46.156,-46.152,-46.149,-46.145,-46.142,-46.138,-46.135,-46.131,-46.128,-46.124,-46.121,-46.117,-46.113,-46.11,-46.106,-46.103,-46.099,-46.096,-46.092,-46.089,-46.085,-46.081,-46.078,-46.074,-46.071,-46.067,-46.064,-46.06,-46.056,-46.053,-46.049,-46.046,-46.042,-46.039,-46.035,-46.031,-46.028,-46.024,-46.021,-46.017,-46.013,-46.01,-46.006,-46.003,-45.999,-45.996,-45.992,-45.988,-45.985,-45.981,-45.978,-45.974,-45.971,-45.967,-45.963,-45.96,-45.956,-45.953,-45.949,-45.946,-45.942,-45.938,-45.935,-45.931,-45.928,-45.924,-45.92,-45.917,-45.913,-45.91,-45.906,-45.902,-45.899,-45.895,-45.892,-45.888,-45.884,-45.881,-45.877,-45.874,-45.87,-45.866,-45.863,-45.859,-45.856,-45.852,-45.849,-45.845,-45.841,-45.838,-45.834,-45.831,-45.827,-45.824,-45.82,-45.816,-45.813,-45.809,-45.806,-45.802,-45.799,-45.795,-45.792,-45.788,-45.785,-45.781,-45.778,-45.774,-45.771,-45.767,-45.764,-45.76,-45.757,-45.753,-45.75,-45.746,-45.742,-45.739,-45.736,-45.732,-45.729,-45.725,-45.722,-45.718,-45.715,-45.711,-45.708,-45.704,-45.701,-45.697,-45.694,-45.69,-45.687,-45.683,-45.68,-45.676,-45.673,-45.669,-45.666,-45.662,-45.659,-45.655,-45.652,-45.648,-45.645,-45.641,-45.638,-45.634,-45.631,-45.627,-45.624,-45.62,-45.616,-45.613,-45.609,-45.606,-45.602,-45.599,-45.595,-45.592,-45.588,-45.585,-45.581,-45.578,-45.574,-45.57,-45.567,-45.563,-45.56,-45.556,-45.553,-45.549,-45.546,-45.542,-45.539,-45.535,-45.532,-45.528,-45.525,-45.521,-45.518,-45.514,-45.511,-45.507,-45.504,-45.5,-45.497,-45.493,-45.49,-45.486,-45.483,-45.48,-45.476,-45.473,-45.469,-45.466,-45.462,-45.459,-45.455,-45.452,-45.449,-45.445,-45.442,-45.438,-45.435,-45.431,-45.428,-45.425,-45.421,-45.418,-45.414,-45.411,-45.408,-45.404,-45.401,-45.397,-45.394,-45.391,-45.387,-45.384,-45.38,-45.377,-45.374,-45.37,-45.367,-45.363,-45.36,-45.356,-45.353,-45.35,-45.346,-45.343,-45.339,-45.336,-45.333,-45.329,-45.326,-45.322,-45.319,-45.316,-45.312,-45.309,-45.305,-45.302,-45.298,-45.295,-45.292,-45.288,-45.285,-45.281,-45.278,-45.275,-45.271,-45.268,-45.264,-45.261,-45.258,-45.254,-45.251,-45.247,-45.244,-45.241,-45.237,-45.234,-45.23,-45.227,-45.224,-45.22,-45.217,-45.213,-45.21,-45.207,-45.203,-45.2,-45.196,-45.193,-45.19,-45.186,-45.183,-45.179,-45.176,-45.173,-45.169,-45.166,-45.162,-45.159,-45.156,-45.152,-45.149,-45.145,-45.142,-45.139,-45.135,-45.132,-45.128,-45.125,-45.122,-45.118,-45.115,-45.112,-45.108,-45.105,-45.101,-45.098,-45.095,-45.091,-45.088,-45.085,-45.081,-45.078,-45.074,-45.071,-45.068,-45.064,-45.061,-45.058,-45.054,-45.051,-45.047,-45.044,-45.041,-45.037,-45.034,-45.031,-45.027,-45.024,-45.021,-45.017,-45.014,-45.011,-45.007,-45.004,-45,-44.997,-44.994,-44.99,-44.987,-44.984,-44.98,-44.977,-44.974,-44.97,-44.967,-44.964,-44.96,-44.957,-44.953,-44.95,-44.947,-44.943,-44.94,-44.937,-44.933,-44.93,-44.927,-44.923,-44.92,-44.917,-44.913,-44.91,-44.907,-44.903,-44.9,-44.897,-44.893,-44.89,-44.887,-44.883,-44.88,-44.876,-44.873,-44.87,-44.866,-44.863,-44.86,-44.856,-44.853,-44.85,-44.846,-44.843,-44.84,-44.836,-44.833,-44.83,-44.826,-44.823,-44.82,-44.816,-44.813,-44.81,-44.806,-44.803,-44.799,-44.796,-44.793,-44.789,-44.786,-44.783,-44.779,-44.776,-44.773,-44.769,-44.766,-44.763,-44.759,-44.756,-44.753,-44.749,-44.746,-44.743,-44.739,-44.736,-44.733,-44.729,-44.726,-44.723,-44.719,-44.716,-44.713,-44.709,-44.706,-44.703,-44.699,-44.696,-44.693,-44.689,-44.686,-44.683,-44.679,-44.676,-44.673,-44.669,-44.666,-44.663,-44.659,-44.656,-44.653,-44.649,-44.646,-44.643,-44.639,-44.636,-44.633,-44.629,-44.626,-44.623,-44.619,-44.616,-44.613,-44.609,-44.606,-44.603,-44.6,-44.596,-44.593,-44.59,-44.586,-44.583,-44.58,-44.576,-44.573,-44.57,-44.567,-44.563,-44.56,-44.557,-44.553,-44.55,-44.547,-44.544,-44.54,-44.537,-44.534,-44.531,-44.527,-44.524,-44.521,-44.518,-44.514,-44.511,-44.508,-44.505,-44.501,-44.498,-44.495,-44.492,-44.489,-44.485,-44.482,-44.479,-44.476,-44.472,-44.469,-44.466,-44.463,-44.459,-44.456,-44.453,-44.45,-44.446,-44.443,-44.44,-44.437,-44.434,-44.43,-44.427,-44.424,-44.421,-44.417,-44.414,-44.411,-44.408,-44.404,-44.401,-44.398,-44.395,-44.392,-44.388,-44.385,-44.382,-44.379,-44.375,-44.372,-44.369,-44.366,-44.363,-44.359,-44.356,-44.353,-44.35,-44.347,-44.343,-44.34,-44.337,-44.334,-44.331,-44.328,-44.325,-44.321,-44.318,-44.315,-44.312,-44.309,-44.306,-44.303,-44.299,-44.296,-44.293,-44.29,-44.287,-44.284,-44.281,-44.278,-44.275,-44.272,-44.269,-44.266,-44.262,-44.259,-44.256,-44.253,-44.25,-44.247,-44.244,-44.241,-44.238,-44.235,-44.232,-44.229,-44.226,-44.223,-44.22,-44.217,-44.214,-44.211,-44.208,-44.205,-44.202,-44.199,-44.196,-44.193,-44.19,-44.187,-44.184,-44.181,-44.178,-44.175,-44.172,-44.169,-44.166,-44.162,-44.159,-44.156,-44.153,-44.15,-44.147,-44.144,-44.141,-44.138,-44.135,-44.132,-44.129,-44.126,-44.123,-44.12,-44.117,-44.114,-44.111,-44.108,-44.105,-44.102,-44.099,-44.096,-44.093,-44.09,-44.087,-44.084,-44.081,-44.078,-44.075,-44.072,-44.069,-44.066,-44.063,-44.06,-44.057,-44.054,-44.051,-44.048,-44.045,-44.042,-44.039,-44.036,-44.033,-44.03,-44.027,-44.024,-44.021,-44.018,-44.015,-44.012,-44.009,-44.006,-44.003,-44,-43.997,-43.994,-43.991,-43.988,-43.985,-43.982,-43.979,-43.976,-43.973,-43.97,-43.967,-43.964,-43.961,-43.957,-43.954,-43.951,-43.948,-43.945,-43.942,-43.939,-43.936,-43.933,-43.93,-43.927,-43.924,-43.921,-43.918,-43.915,-43.912,-43.909,-43.906,-43.903,-43.9,-43.897,-43.893,-43.89,-43.887,-43.884,-43.881,-43.878,-43.875,-43.872,-43.869,-43.866,-43.863,-43.86,-43.857,-43.854,-43.851,-43.847,-43.844,-43.841,-43.838,-43.835,-43.832,-43.829,-43.826,-43.823,-43.82,-43.817,-43.814,-43.811,-43.807,-43.804,-43.801,-43.798,-43.795,-43.792,-43.789,-43.786,-43.783,-43.78,-43.777,-43.773,-43.77,-43.767,-43.764,-43.761,-43.758,-43.755,-43.752,-43.749,-43.746,-43.743,-43.739,-43.736,-43.733,-43.73,-43.727,-43.724,-43.721,-43.718,-43.715,-43.711,-43.708,-43.705,-43.702,-43.699,-43.696,-43.693,-43.69,-43.687,-43.684,-43.681,-43.677,-43.674,-43.671,-43.668,-43.665,-43.662,-43.659,-43.656,-43.652,-43.649,-43.646,-43.643,-43.64,-43.637,-43.634,-43.631,-43.628,-43.624,-43.621,-43.618,-43.615,-43.612,-43.609,-43.606,-43.603,-43.6,-43.597,-43.593,-43.59,-43.587,-43.584,-43.581,-43.578,-43.575,-43.572,-43.568,-43.565,-43.562,-43.559,-43.556,-43.553,-43.55,-43.547,-43.543,-43.54,-43.537,-43.534,-43.531,-43.528,-43.525,-43.522,-43.518,-43.515,-43.512,-43.509,-43.506,-43.503,-43.5,-43.496,-43.493,-43.49,-43.487,-43.484,-43.481,-43.478,-43.475,-43.471,-43.468,-43.465,-43.462,-43.459,-43.456,-43.452,-43.449,-43.446,-43.443,-43.44,-43.437,-43.434,-43.43,-43.427,-43.424,-43.421,-43.418,-43.415,-43.411,-43.408,-43.405,-43.402,-43.399,-43.396,-43.392,-43.389,-43.386,-43.383,-43.38,-43.376,-43.373,-43.37,-43.367,-43.364,-43.361,-43.358,-43.354,-43.351,-43.348,-43.345,-43.342,-43.339,-43.335,-43.332,-43.329,-43.326,-43.323,-43.32,-43.316,-43.313,-43.31,-43.307,-43.304,-43.301,-43.298,-43.294,-43.291,-43.288,-43.285,-43.282,-43.279,-43.275,-43.272,-43.269,-43.266,-43.263,-43.26,-43.256,-43.253,-43.25,-43.247,-43.244,-43.24,-43.237,-43.234,-43.231,-43.228,-43.225,-43.221,-43.218,-43.215,-43.212,-43.209,-43.205,-43.202,-43.199,-43.196,-43.193,-43.189,-43.186,-43.183,-43.18,-43.176,-43.173,-43.17,-43.167,-43.164,-43.16,-43.157,-43.154,-43.151,-43.147,-43.144,-43.141,-43.137,-43.134,-43.131,-43.128,-43.124,-43.121,-43.118,-43.115,-43.111,-43.108,-43.105,-43.102,-43.098,-43.095,-43.092,-43.088,-43.085,-43.082,-43.079,-43.075,-43.072,-43.069,-43.065,-43.062,-43.059,-43.056,-43.052,-43.049,-43.046,-43.042,-43.039,-43.036,-43.033,-43.029,-43.026,-43.023,-43.019,-43.016,-43.013,-43.01,-43.006,-43.003,-43,-42.996,-42.993,-42.99,-42.986,-42.983,-42.98,-42.976,-42.973,-42.97,-42.967,-42.963,-42.96,-42.957,-42.953,-42.95,-42.947,-42.943,-42.94,-42.937,-42.933,-42.93,-42.927,-42.923,-42.92,-42.917,-42.913,-42.91,-42.907,-42.903,-42.9,-42.897,-42.893,-42.89,-42.887,-42.883,-42.88,-42.877,-42.873,-42.87,-42.867,-42.863,-42.86,-42.857,-42.853,-42.85,-42.847,-42.843,-42.84,-42.837,-42.833,-42.83,-42.827,-42.824,-42.82,-42.817,-42.814,-42.81,-42.807,-42.804,-42.8,-42.797,-42.794,-42.79,-42.787,-42.784,-42.78,-42.777,-42.774,-42.77,-42.767,-42.764,-42.761,-42.757,-42.754,-42.75,-42.747,-42.744,-42.74,-42.737,-42.734,-42.73,-42.727,-42.724,-42.72,-42.717,-42.714,-42.71,-42.707,-42.704,-42.7,-42.697,-42.693,-42.69,-42.687,-42.683,-42.68,-42.677,-42.673,-42.67,-42.667,-42.663,-42.66,-42.656,-42.653,-42.65,-42.646,-42.643,-42.64,-42.636,-42.633,-42.63,-42.626,-42.623,-42.62,-42.616,-42.613,-42.609,-42.606,-42.603,-42.599,-42.596,-42.593,-42.589,-42.586,-42.582,-42.579,-42.576,-42.572,-42.569,-42.565,-42.562,-42.559,-42.555,-42.552,-42.549,-42.545,-42.542,-42.538,-42.535,-42.532,-42.528,-42.525,-42.521,-42.518,-42.515,-42.511,-42.508,-42.505,-42.501,-42.498,-42.494,-42.491,-42.488,-42.484,-42.481,-42.478,-42.474,-42.471,-42.468,-42.464,-42.461,-42.458,-42.454,-42.451,-42.448,-42.444,-42.441,-42.438,-42.434,-42.431,-42.428,-42.424,-42.421,-42.418,-42.414,-42.411,-42.408,-42.405,-42.401,-42.398,-42.395,-42.391,-42.388,-42.385,-42.382,-42.378,-42.375,-42.372,-42.368,-42.365,-42.362,-42.359,-42.355,-42.352,-42.349,-42.345,-42.342,-42.339,-42.336,-42.332,-42.329,-42.326,-42.323,-42.319,-42.316,-42.313,-42.31,-42.306,-42.303,-42.3,-42.297,-42.293,-42.29,-42.287,-42.284,-42.28,-42.277,-42.274,-42.271,-42.267,-42.264,-42.261,-42.258,-42.254,-42.251,-42.248,-42.244,-42.241,-42.238,-42.235,-42.231,-42.228,-42.225,-42.222,-42.218,-42.215,-42.212,-42.209,-42.205,-42.202,-42.199,-42.196,-42.192,-42.189,-42.186,-42.183,-42.179,-42.176,-42.173,-42.17,-42.166,-42.163,-42.16,-42.156,-42.153,-42.15,-42.147,-42.143,-42.14,-42.137,-42.134,-42.13,-42.127,-42.124,-42.121,-42.118,-42.114,-42.111,-42.108,-42.105,-42.102,-42.098,-42.095,-42.092,-42.089,-42.086,-42.082,-42.079,-42.076,-42.073,-42.07,-42.066,-42.063,-42.06,-42.057,-42.054,-42.051,-42.047,-42.044,-42.041,-42.038,-42.035,-42.032,-42.028,-42.025,-42.022,-42.019,-42.016,-42.013,-42.009,-42.006,-42.003,-42,-41.997,-41.994,-41.991,-41.987,-41.984,-41.981,-41.978,-41.975,-41.972,-41.969,-41.965,-41.962,-41.959,-41.956,-41.953,-41.95,-41.946,-41.943,-41.94,-41.937,-41.934,-41.931,-41.927,-41.924,-41.921,-41.918,-41.915,-41.911,-41.908,-41.905,-41.902,-41.899,-41.895,-41.892,-41.889,-41.886,-41.883,-41.879,-41.876,-41.873,-41.87,-41.867,-41.863,-41.86,-41.857,-41.854,-41.851,-41.847,-41.844,-41.841,-41.838,-41.835,-41.831,-41.828,-41.825,-41.822,-41.818,-41.815,-41.812,-41.809,-41.806,-41.802,-41.799,-41.796,-41.793,-41.79,-41.786,-41.783,-41.78,-41.777,-41.774,-41.771,-41.767,-41.764,-41.761,-41.758,-41.755,-41.752,-41.748,-41.745,-41.742,-41.739,-41.736,-41.732,-41.729,-41.726,-41.723,-41.72,-41.717,-41.713,-41.71,-41.707,-41.704,-41.701,-41.698,-41.694,-41.691,-41.688,-41.685,-41.682,-41.679,-41.675,-41.672,-41.669,-41.666,-41.663,-41.659,-41.656,-41.653,-41.65,-41.647,-41.643,-41.64,-41.637,-41.634,-41.631,-41.627,-41.624,-41.621,-41.618,-41.615,-41.611,-41.608,-41.605,-41.602,-41.598,-41.595,-41.592,-41.589,-41.585,-41.582,-41.579,-41.576,-41.572,-41.569,-41.566,-41.563,-41.559,-41.556,-41.553,-41.55,-41.546,-41.543,-41.54,-41.537,-41.533,-41.53,-41.527,-41.524,-41.521,-41.517,-41.514,-41.511,-41.508,-41.505,-41.501,-41.498,-41.495,-41.492,-41.489,-41.485,-41.482,-41.479,-41.476,-41.473,-41.469,-41.466,-41.463,-41.46,-41.457,-41.453,-41.45,-41.447,-41.444,-41.441,-41.437,-41.434,-41.431,-41.428,-41.425,-41.421,-41.418,-41.415,-41.412,-41.409,-41.405,-41.402,-41.399,-41.396,-41.393,-41.389,-41.386,-41.383,-41.38,-41.377,-41.374,-41.37,-41.367,-41.364,-41.361,-41.358,-41.354,-41.351,-41.348,-41.345,-41.342,-41.338,-41.335,-41.332,-41.329,-41.326,-41.322,-41.319,-41.316,-41.313,-41.309,-41.306,-41.303,-41.3,-41.296,-41.293,-41.29,-41.287,-41.283,-41.28,-41.277,-41.274,-41.27,-41.267,-41.264,-41.261,-41.257,-41.254,-41.251,-41.248,-41.244,-41.241,-41.238,-41.234,-41.231,-41.228,-41.225,-41.221,-41.218,-41.215,-41.211,-41.208,-41.205,-41.202,-41.198,-41.195,-41.192,-41.188,-41.185,-41.182,-41.179,-41.175,-41.172,-41.169,-41.165,-41.162,-41.159,-41.155,-41.152,-41.149,-41.146,-41.142,-41.139,-41.136,-41.132,-41.129,-41.126,-41.122,-41.119,-41.116,-41.112,-41.109,-41.106,-41.103,-41.099,-41.096,-41.093,-41.089,-41.086,-41.083,-41.079,-41.076,-41.073,-41.069,-41.066,-41.063,-41.059,-41.056,-41.052,-41.049,-41.046,-41.042,-41.039,-41.036,-41.032,-41.029,-41.026,-41.022,-41.019,-41.016,-41.012,-41.009,-41.006,-41.002,-40.999,-40.996,-40.992,-40.989,-40.986,-40.982,-40.979,-40.976,-40.972,-40.969,-40.966,-40.962,-40.959,-40.956,-40.952,-40.949,-40.946,-40.942,-40.939,-40.936,-40.932,-40.929,-40.926,-40.922,-40.919,-40.916,-40.912,-40.909,-40.906,-40.903,-40.899,-40.896,-40.893,-40.889,-40.886,-40.883,-40.879,-40.876,-40.873,-40.87,-40.866,-40.863,-40.86,-40.857,-40.853,-40.85,-40.847,-40.843,-40.84,-40.837,-40.834,-40.83,-40.827,-40.824,-40.821,-40.817,-40.814,-40.811,-40.807,-40.804,-40.801,-40.798,-40.794,-40.791,-40.788,-40.785,-40.781,-40.778,-40.775,-40.771,-40.768,-40.765,-40.762,-40.758,-40.755,-40.752,-40.748,-40.745,-40.742,-40.738,-40.735,-40.732,-40.728,-40.725,-40.722,-40.718,-40.715,-40.712,-40.709,-40.705,-40.702,-40.699,-40.695,-40.692,-40.689,-40.685,-40.682,-40.678,-40.675,-40.672,-40.668,-40.665,-40.662,-40.658,-40.655,-40.652,-40.648,-40.645,-40.641,-40.638,-40.635,-40.631,-40.628,-40.625,-40.621,-40.618,-40.614,-40.611,-40.608,-40.604,-40.601,-40.597,-40.594,-40.591,-40.587,-40.584,-40.58,-40.577,-40.574,-40.57,-40.567,-40.563,-40.56,-40.556,-40.553,-40.549,-40.546,-40.543,-40.539,-40.536,-40.532,-40.529,-40.525,-40.522,-40.518,-40.515,-40.512,-40.508,-40.505,-40.501,-40.498,-40.494,-40.491,-40.487,-40.484,-40.481,-40.477,-40.474,-40.47,-40.467,-40.463,-40.46,-40.456,-40.453,-40.45,-40.446,-40.443,-40.439,-40.436,-40.432,-40.429,-40.426,-40.422,-40.419,-40.415,-40.412,-40.408,-40.405,-40.401,-40.398,-40.395,-40.391,-40.388,-40.384,-40.381,-40.377,-40.374,-40.371,-40.367,-40.364,-40.36,-40.357,-40.353,-40.35,-40.347,-40.343,-40.34,-40.336,-40.333,-40.329,-40.326,-40.323,-40.319,-40.316,-40.312,-40.309,-40.305,-40.302,-40.299,-40.295,-40.292,-40.288,-40.285,-40.282,-40.278,-40.275,-40.271,-40.268,-40.264,-40.261,-40.258,-40.254,-40.251,-40.247,-40.244,-40.24,-40.237,-40.234,-40.23,-40.227,-40.223,-40.22,-40.216,-40.213,-40.21,-40.206,-40.203,-40.199,-40.196,-40.192,-40.189,-40.186,-40.182,-40.179,-40.175,-40.172,-40.168,-40.165,-40.162,-40.158,-40.155,-40.151,-40.148,-40.144,-40.141,-40.137,-40.134,-40.131,-40.127,-40.124,-40.12,-40.117,-40.113,-40.11,-40.106,-40.103,-40.1,-40.096,-40.093,-40.089,-40.086,-40.082,-40.079,-40.075,-40.072,-40.069,-40.065,-40.062,-40.058,-40.055,-40.051,-40.048,-40.044,-40.041,-40.038,-40.034,-40.031,-40.027,-40.024,-40.02,-40.017,-40.013,-40.01,-40.007,-40.003,-40,-39.996,-39.993,-39.989,-39.986,-39.983,-39.979,-39.976,-39.972,-39.969,-39.965,-39.962,-39.959,-39.955,-39.952,-39.948,-39.945,-39.941,-39.938,-39.935,-39.931,-39.928,-39.924,-39.921,-39.917,-39.914,-39.911,-39.907,-39.904,-39.9,-39.897,-39.893,-39.89,-39.887,-39.883,-39.88,-39.876,-39.873,-39.869,-39.866,-39.863,-39.859,-39.856,-39.852,-39.849,-39.845,-39.842,-39.839,-39.835,-39.832,-39.828,-39.825,-39.821,-39.818,-39.815,-39.811,-39.808,-39.804,-39.801,-39.797,-39.794,-39.79,-39.787,-39.784,-39.78,-39.777,-39.773,-39.77,-39.766,-39.763,-39.759,-39.756,-39.753,-39.749,-39.746,-39.742,-39.739,-39.735,-39.732,-39.728,-39.725,-39.721,-39.718,-39.714,-39.711,-39.707,-39.704,-39.7,-39.697,-39.693,-39.69,-39.686,-39.683,-39.679,-39.676,-39.672,-39.669,-39.665,-39.662,-39.658,-39.655,-39.651,-39.648,-39.644,-39.641,-39.637,-39.634,-39.63,-39.627,-39.623,-39.62,-39.616,-39.613,-39.609,-39.605,-39.602,-39.598,-39.595,-39.591,-39.588,-39.584,-39.581,-39.577,-39.574,-39.57,-39.567,-39.563,-39.56,-39.556,-39.553,-39.549,-39.546,-39.542,-39.539,-39.535,-39.532,-39.528,-39.525,-39.521,-39.518,-39.514,-39.51,-39.507,-39.503,-39.5,-39.496,-39.493,-39.489,-39.486,-39.482,-39.479,-39.475,-39.472,-39.468,-39.465,-39.461,-39.458,-39.454,-39.451,-39.447,-39.444,-39.44,-39.436,-39.433,-39.429,-39.426,-39.422,-39.419,-39.415,-39.412,-39.408,-39.405,-39.401,-39.398,-39.394,-39.391,-39.387,-39.384,-39.38,-39.377,-39.373,-39.369,-39.366,-39.362,-39.359,-39.355,-39.352,-39.348,-39.345,-39.341,-39.338,-39.334,-39.331,-39.327,-39.324,-39.32,-39.317,-39.313,-39.31,-39.306,-39.302,-39.299,-39.295,-39.292,-39.288,-39.285,-39.281,-39.278,-39.274,-39.271,-39.267,-39.264,-39.26,-39.257,-39.253,-39.25,-39.246,-39.243,-39.239,-39.236,-39.232,-39.229,-39.225,-39.221,-39.218,-39.214,-39.211,-39.207,-39.204,-39.2,-39.197,-39.193,-39.19,-39.186,-39.183,-39.179,-39.176,-39.172,-39.169,-39.165,-39.162,-39.158,-39.155,-39.151,-39.148,-39.144,-39.141,-39.137,-39.134,-39.13,-39.127,-39.123,-39.12,-39.116,-39.113,-39.11,-39.106,-39.103,-39.099,-39.096,-39.092,-39.089,-39.085,-39.082,-39.079,-39.075,-39.072,-39.068,-39.065,-39.061,-39.058,-39.055,-39.051,-39.048,-39.044,-39.041,-39.038,-39.034,-39.031,-39.027,-39.024,-39.02,-39.017,-39.014,-39.01,-39.007,-39.003,-39,-38.997,-38.993,-38.99,-38.986,-38.983,-38.98,-38.976,-38.973,-38.969,-38.966,-38.962,-38.959,-38.956,-38.952,-38.949,-38.945,-38.942,-38.939,-38.935,-38.932,-38.928,-38.925,-38.921,-38.918,-38.915,-38.911,-38.908,-38.904,-38.901,-38.898,-38.894,-38.891,-38.887,-38.884,-38.881,-38.877,-38.874,-38.87,-38.867,-38.864,-38.86,-38.857,-38.853,-38.85,-38.847,-38.843,-38.84,-38.836,-38.833,-38.829,-38.826,-38.823,-38.819,-38.816,-38.812,-38.809,-38.805,-38.802,-38.798,-38.795,-38.792,-38.788,-38.785,-38.781,-38.778,-38.774,-38.771,-38.767,-38.764,-38.76,-38.757,-38.754,-38.75,-38.747,-38.743,-38.74,-38.736,-38.733,-38.729,-38.726,-38.722,-38.719,-38.715,-38.712,-38.708,-38.705,-38.701,-38.698,-38.694,-38.691,-38.687,-38.684,-38.68,-38.677,-38.673,-38.67,-38.666,-38.663,-38.659,-38.656,-38.652,-38.649,-38.645,-38.642,-38.638,-38.634,-38.631,-38.627,-38.624,-38.62,-38.617,-38.613,-38.61,-38.606,-38.603,-38.599,-38.596,-38.592,-38.589,-38.585,-38.582,-38.578,-38.575,-38.571,-38.568,-38.565,-38.561,-38.558,-38.554,-38.551,-38.547,-38.544,-38.54,-38.537,-38.533,-38.53,-38.526,-38.523,-38.519,-38.516,-38.512,-38.509,-38.505,-38.502,-38.498,-38.495,-38.491,-38.488,-38.484,-38.481,-38.477,-38.474,-38.47,-38.467,-38.463,-38.46,-38.456,-38.453,-38.449,-38.446,-38.442,-38.439,-38.435,-38.432,-38.428,-38.425,-38.422,-38.418,-38.415,-38.411,-38.408,-38.404,-38.401,-38.397,-38.394,-38.39,-38.387,-38.383,-38.38,-38.376,-38.373,-38.37,-38.366,-38.363,-38.359,-38.356,-38.352,-38.349,-38.345,-38.342,-38.338,-38.335,-38.331,-38.328,-38.324,-38.321,-38.318,-38.314,-38.311,-38.307,-38.304,-38.3,-38.297,-38.293,-38.29,-38.286,-38.283,-38.28,-38.276,-38.273,-38.269,-38.266,-38.262,-38.259,-38.255,-38.252,-38.248,-38.245,-38.242,-38.238,-38.235,-38.231,-38.228,-38.224,-38.221,-38.217,-38.214,-38.21,-38.207,-38.203,-38.2,-38.197,-38.193,-38.19,-38.186,-38.183,-38.179,-38.176,-38.172,-38.169,-38.165,-38.162,-38.158,-38.155,-38.151,-38.148,-38.144,-38.141,-38.137,-38.134,-38.13,-38.127,-38.123,-38.12,-38.116,-38.113,-38.109,-38.106,-38.102,-38.099,-38.095,-38.092,-38.088,-38.085,-38.081,-38.078,-38.074,-38.07,-38.067,-38.063,-38.06,-38.056,-38.053,-38.049,-38.046,-38.042,-38.038,-38.035,-38.031,-38.028,-38.024,-38.021,-38.017,-38.014,-38.01,-38.006,-38.003,-37.999,-37.996,-37.992,-37.989,-37.985,-37.982,-37.978,-37.975,-37.971,-37.967,-37.964,-37.96,-37.957,-37.953,-37.949,-37.946,-37.942,-37.939,-37.935,-37.932,-37.928,-37.924,-37.921,-37.917,-37.914,-37.91,-37.906,-37.903,-37.899,-37.896,-37.892,-37.888,-37.885,-37.881,-37.878,-37.874,-37.87,-37.867,-37.863,-37.859,-37.856,-37.852,-37.849,-37.845,-37.841,-37.838,-37.834,-37.831,-37.827,-37.823,-37.82,-37.816,-37.812,-37.809,-37.805,-37.802,-37.798,-37.794,-37.791,-37.787,-37.783,-37.78,-37.776,-37.772,-37.769,-37.765,-37.761,-37.758,-37.754,-37.75,-37.747,-37.743,-37.739,-37.736,-37.732,-37.728,-37.725,-37.721,-37.718,-37.714,-37.71,-37.707,-37.703,-37.699,-37.696,-37.692,-37.688,-37.685,-37.681,-37.677,-37.674,-37.67,-37.666,-37.663,-37.659,-37.655,-37.651,-37.648,-37.644,-37.64,-37.637,-37.633,-37.629,-37.626,-37.622,-37.618,-37.615,-37.611,-37.607,-37.604,-37.6,-37.596,-37.593,-37.589,-37.585,-37.582,-37.578,-37.574,-37.57,-37.567,-37.563,-37.559,-37.556,-37.552,-37.548,-37.545,-37.541,-37.537,-37.533,-37.53,-37.526,-37.522,-37.518,-37.515,-37.511,-37.507,-37.504,-37.5,-37.496,-37.492,-37.489,-37.485,-37.481,-37.477,-37.474,-37.47,-37.466,-37.462,-37.458,-37.455,-37.451,-37.447,-37.443,-37.44,-37.436,-37.432,-37.428,-37.425,-37.421,-37.417,-37.413,-37.41,-37.406,-37.402,-37.399,-37.395,-37.391,-37.387,-37.384,-37.38,-37.376,-37.372,-37.369,-37.365,-37.361,-37.358,-37.354,-37.35,-37.347,-37.343,-37.339,-37.336,-37.332,-37.328,-37.325,-37.321,-37.317,-37.314,-37.31,-37.306,-37.303,-37.299,-37.295,-37.292,-37.288,-37.284,-37.281,-37.277,-37.274,-37.27,-37.266,-37.263,-37.259,-37.255,-37.252,-37.248,-37.245,-37.241,-37.238,-37.234,-37.23,-37.227,-37.223,-37.22,-37.216,-37.213,-37.209,-37.206,-37.202,-37.199,-37.195,-37.191,-37.188,-37.184,-37.181,-37.177,-37.174,-37.17,-37.167,-37.163,-37.16,-37.156,-37.153,-37.149,-37.146,-37.142,-37.139,-37.135,-37.131,-37.128,-37.124,-37.121,-37.117,-37.114,-37.11,-37.107,-37.103,-37.1,-37.096,-37.093,-37.089,-37.086,-37.082,-37.079,-37.075,-37.072,-37.068,-37.065,-37.061,-37.058,-37.054,-37.051,-37.047,-37.044,-37.04,-37.037,-37.033,-37.03,-37.026,-37.023,-37.019,-37.016,-37.012,-37.009,-37.005,-37.002,-36.998,-36.995,-36.991,-36.988,-36.984,-36.981,-36.977,-36.974,-36.97,-36.967,-36.963,-36.96,-36.957,-36.953,-36.95,-36.946,-36.943,-36.939,-36.936,-36.932,-36.929,-36.925,-36.922,-36.918,-36.915,-36.911,-36.908,-36.904,-36.901,-36.897,-36.894,-36.891,-36.887,-36.884,-36.88,-36.877,-36.873,-36.87,-36.866,-36.863,-36.859,-36.856,-36.852,-36.849,-36.845,-36.842,-36.838,-36.835,-36.831,-36.828,-36.824,-36.821,-36.818,-36.814,-36.811,-36.807,-36.804,-36.8,-36.797,-36.793,-36.79,-36.786,-36.783,-36.78,-36.776,-36.773,-36.769,-36.766,-36.762,-36.759,-36.755,-36.752,-36.748,-36.745,-36.742,-36.738,-36.735,-36.731,-36.728,-36.724,-36.721,-36.718,-36.714,-36.711,-36.707,-36.704,-36.7,-36.697,-36.694,-36.69,-36.687,-36.683,-36.68,-36.677,-36.673,-36.67,-36.666,-36.663,-36.66,-36.656,-36.653,-36.65,-36.646,-36.643,-36.639,-36.636,-36.633,-36.629,-36.626,-36.623,-36.619,-36.616,-36.613,-36.609,-36.606,-36.603,-36.599,-36.596,-36.593,-36.589,-36.586,-36.582,-36.579,-36.576,-36.572,-36.569,-36.566,-36.562,-36.559,-36.556,-36.552,-36.549,-36.546,-36.542,-36.539,-36.535,-36.532,-36.529,-36.525,-36.522,-36.519,-36.515,-36.512,-36.509,-36.505,-36.502,-36.499,-36.495,-36.492,-36.488,-36.485,-36.482,-36.478,-36.475,-36.472,-36.468,-36.465,-36.462,-36.458,-36.455,-36.452,-36.448,-36.445,-36.442,-36.438,-36.435,-36.432,-36.428,-36.425,-36.422,-36.418,-36.415,-36.411,-36.408,-36.405,-36.401,-36.398,-36.395,-36.391,-36.388,-36.385,-36.381,-36.378,-36.375,-36.371,-36.368,-36.365,-36.361,-36.358,-36.355,-36.351,-36.348,-36.345,-36.341,-36.338,-36.335,-36.331,-36.328,-36.325,-36.321,-36.318,-36.315,-36.311,-36.308,-36.305,-36.301,-36.298,-36.295,-36.291,-36.288,-36.285,-36.282,-36.278,-36.275,-36.272,-36.268,-36.265,-36.262,-36.259,-36.255,-36.252,-36.249,-36.245,-36.242,-36.239,-36.235,-36.232,-36.229,-36.225,-36.222,-36.219,-36.216,-36.212,-36.209,-36.206,-36.202,-36.199,-36.196,-36.192,-36.189,-36.186,-36.182,-36.179,-36.176,-36.172,-36.169,-36.166,-36.162,-36.159,-36.155,-36.152,-36.149,-36.145,-36.142,-36.139,-36.135,-36.132,-36.129,-36.125,-36.122,-36.119,-36.115,-36.112,-36.109,-36.105,-36.102,-36.099,-36.095,-36.092,-36.089,-36.085,-36.082,-36.079,-36.075,-36.072,-36.069,-36.066,-36.062,-36.059,-36.056,-36.052,-36.049,-36.046,-36.042,-36.039,-36.036,-36.032,-36.029,-36.026,-36.023,-36.019,-36.016,-36.013,-36.009,-36.006,-36.003,-35.999,-35.996,-35.993,-35.99,-35.986,-35.983,-35.98,-35.976,-35.973,-35.97,-35.966,-35.963,-35.96,-35.957,-35.953,-35.95,-35.947,-35.943,-35.94,-35.937,-35.933,-35.93,-35.927,-35.924,-35.92,-35.917,-35.914,-35.91,-35.907,-35.904,-35.901,-35.897,-35.894,-35.891,-35.888,-35.884,-35.881,-35.878,-35.875,-35.871,-35.868,-35.865,-35.862,-35.858,-35.855,-35.852,-35.849,-35.845,-35.842,-35.839,-35.836,-35.832,-35.829,-35.826,-35.823,-35.819,-35.816,-35.813,-35.81,-35.806,-35.803,-35.8,-35.797,-35.793,-35.79,-35.787,-35.784,-35.78,-35.777,-35.774,-35.771,-35.767,-35.764,-35.761,-35.758,-35.754,-35.751,-35.748,-35.744,-35.741,-35.738,-35.735,-35.731,-35.728,-35.725,-35.722,-35.718,-35.715,-35.712,-35.708,-35.705,-35.702,-35.699,-35.695,-35.692,-35.689,-35.685,-35.682,-35.679,-35.675,-35.672,-35.669,-35.665,-35.662,-35.659,-35.655,-35.652,-35.649,-35.645,-35.642,-35.639,-35.636,-35.632,-35.629,-35.626,-35.622,-35.619,-35.616,-35.612,-35.609,-35.606,-35.603,-35.599,-35.596,-35.593,-35.589,-35.586,-35.583,-35.58,-35.576,-35.573,-35.57,-35.566,-35.563,-35.56,-35.556,-35.553,-35.55,-35.547,-35.543,-35.54,-35.537,-35.533,-35.53,-35.527,-35.523,-35.52,-35.517,-35.513,-35.51,-35.507,-35.503,-35.5,-35.497,-35.494,-35.49,-35.487,-35.484,-35.48,-35.477,-35.474,-35.47,-35.467,-35.464,-35.46,-35.457,-35.454,-35.45,-35.447,-35.444,-35.44,-35.437,-35.434,-35.43,-35.427,-35.424,-35.42,-35.417,-35.414,-35.41,-35.407,-35.404,-35.4,-35.397,-35.393,-35.39,-35.387,-35.383,-35.38,-35.377,-35.373,-35.37,-35.366,-35.363,-35.36,-35.356,-35.353,-35.349,-35.346,-35.343,-35.339,-35.336,-35.332,-35.329,-35.325,-35.322,-35.318,-35.315,-35.312,-35.308,-35.305,-35.301,-35.298,-35.294,-35.291,-35.287,-35.284,-35.281,-35.277,-35.274,-35.27,-35.267,-35.263,-35.26,-35.257,-35.253,-35.25,-35.246,-35.243,-35.239,-35.236,-35.232,-35.229,-35.226,-35.222,-35.219,-35.215,-35.212,-35.208,-35.205,-35.202,-35.198,-35.195,-35.191,-35.188,-35.184,-35.181,-35.177,-35.174,-35.171,-35.167,-35.164,-35.16,-35.157,-35.153,-35.15,-35.146,-35.143,-35.14,-35.136,-35.133,-35.129,-35.126,-35.122,-35.119,-35.115,-35.112,-35.108,-35.105,-35.101,-35.098,-35.095,-35.091,-35.088,-35.084,-35.081,-35.077,-35.074,-35.07,-35.067,-35.064,-35.06,-35.057,-35.053,-35.05,-35.046,-35.043,-35.04,-35.036,-35.033,-35.029,-35.026,-35.022,-35.019,-35.016,-35.012,-35.009,-35.005,-35.002,-34.999,-34.995,-34.992,-34.988,-34.985,-34.981,-34.978,-34.975,-34.971,-34.968,-34.964,-34.961,-34.958,-34.954,-34.951,-34.947,-34.944,-34.94,-34.937,-34.934,-34.93,-34.927,-34.923,-34.92,-34.917,-34.913,-34.91,-34.906,-34.903,-34.899,-34.896,-34.893,-34.889,-34.886,-34.882,-34.879,-34.876,-34.872,-34.869,-34.865,-34.862,-34.858,-34.855,-34.852,-34.848,-34.845,-34.841,-34.838,-34.835,-34.831,-34.828,-34.824,-34.821,-34.818,-34.814,-34.811,-34.807,-34.804,-34.8,-34.797,-34.794,-34.79,-34.787,-34.783,-34.78,-34.776,-34.773,-34.77,-34.766,-34.763,-34.759,-34.756,-34.752,-34.749,-34.746,-34.742,-34.739,-34.735,-34.732,-34.728,-34.725,-34.722,-34.718,-34.715,-34.711,-34.708,-34.704,-34.701,-34.698,-34.694,-34.691,-34.687,-34.684,-34.68,-34.677,-34.674,-34.67,-34.667,-34.663,-34.66,-34.657,-34.653,-34.65,-34.646,-34.643,-34.639,-34.636,-34.632,-34.629,-34.626,-34.622,-34.619,-34.615,-34.612,-34.608,-34.605,-34.602,-34.598,-34.595,-34.591,-34.588,-34.584,-34.581,-34.578,-34.574,-34.571,-34.567,-34.564,-34.56,-34.557,-34.554,-34.55,-34.547,-34.544,-34.54,-34.537,-34.533,-34.53,-34.527,-34.523,-34.52,-34.517,-34.513,-34.51,-34.506,-34.503,-34.5,-34.496,-34.493,-34.49,-34.486,-34.483,-34.479,-34.476,-34.473,-34.469,-34.466,-34.463,-34.459,-34.456,-34.453,-34.449,-34.446,-34.442,-34.439,-34.436,-34.432,-34.429,-34.426,-34.422,-34.419,-34.416,-34.412,-34.409,-34.406,-34.402,-34.399,-34.396,-34.392,-34.389,-34.385,-34.382,-34.379,-34.375,-34.372,-34.369,-34.365,-34.362,-34.359,-34.355,-34.352,-34.349,-34.345,-34.342,-34.338,-34.335,-34.332,-34.328,-34.325,-34.322,-34.318,-34.315,-34.311,-34.308,-34.305,-34.301,-34.298,-34.295,-34.291,-34.288,-34.284,-34.281,-34.278,-34.274,-34.271,-34.267,-34.264,-34.261,-34.257,-34.254,-34.25,-34.247,-34.243,-34.24,-34.237,-34.233,-34.23,-34.226,-34.223,-34.219,-34.216,-34.213,-34.209,-34.206,-34.202,-34.199,-34.196,-34.192,-34.189,-34.185,-34.182,-34.179,-34.175,-34.172,-34.168,-34.165,-34.162,-34.158,-34.155,-34.152,-34.148,-34.145,-34.141,-34.138,-34.135,-34.131,-34.128,-34.125,-34.121,-34.118,-34.114,-34.111,-34.108,-34.104,-34.101,-34.098,-34.094,-34.091,-34.088,-34.084,-34.081,-34.078,-34.075,-34.071,-34.068,-34.065,-34.061,-34.058,-34.055,-34.051,-34.048,-34.045,-34.042,-34.038,-34.035,-34.032,-34.029,-34.025,-34.022,-34.019,-34.016,-34.012,-34.009,-34.006,-34.003,-33.999,-33.996,-33.993,-33.99,-33.986,-33.983,-33.98,-33.977,-33.973,-33.97,-33.967,-33.964,-33.96,-33.957,-33.954,-33.951,-33.947,-33.944,-33.941,-33.938,-33.934,-33.931,-33.928,-33.925,-33.921,-33.918,-33.915,-33.912,-33.908,-33.905,-33.902,-33.899,-33.895,-33.892,-33.889,-33.886,-33.882,-33.879,-33.876,-33.873,-33.869,-33.866,-33.863,-33.86,-33.856,-33.853,-33.85,-33.847,-33.843,-33.84,-33.837,-33.834,-33.83,-33.827,-33.824,-33.821,-33.817,-33.814,-33.811,-33.808,-33.804,-33.801,-33.798,-33.795,-33.791,-33.788,-33.785,-33.782,-33.778,-33.775,-33.772,-33.768,-33.765,-33.762,-33.759,-33.755,-33.752,-33.749,-33.745,-33.742,-33.739,-33.736,-33.732,-33.729,-33.726,-33.723,-33.719,-33.716,-33.713,-33.709,-33.706,-33.703,-33.699,-33.696,-33.693,-33.69,-33.686,-33.683,-33.68,-33.676,-33.673,-33.67,-33.666,-33.663,-33.66,-33.657,-33.653,-33.65,-33.647,-33.643,-33.64,-33.637,-33.634,-33.63,-33.627,-33.624,-33.62,-33.617,-33.614,-33.611,-33.607,-33.604,-33.601,-33.597,-33.594,-33.591,-33.587,-33.584,-33.581,-33.578,-33.574,-33.571,-33.568,-33.564,-33.561,-33.558,-33.555,-33.551,-33.548,-33.545,-33.541,-33.538,-33.535,-33.532,-33.528,-33.525,-33.522,-33.518,-33.515,-33.512,-33.509,-33.505,-33.502,-33.499,-33.496,-33.492,-33.489,-33.486,-33.483,-33.479,-33.476,-33.473,-33.47,-33.466,-33.463,-33.46,-33.457,-33.453,-33.45,-33.447,-33.444,-33.44,-33.437,-33.434,-33.431,-33.427,-33.424,-33.421,-33.418,-33.414,-33.411,-33.408,-33.405,-33.401,-33.398,-33.395,-33.391,-33.388,-33.385,-33.382,-33.378,-33.375,-33.372,-33.369,-33.365,-33.362,-33.359,-33.356,-33.353,-33.349,-33.346,-33.343,-33.34,-33.336,-33.333,-33.33,-33.327,-33.324,-33.32,-33.317,-33.314,-33.311,-33.308,-33.304,-33.301,-33.298,-33.295,-33.292,-33.289,-33.285,-33.282,-33.279,-33.276,-33.273,-33.27,-33.266,-33.263,-33.26,-33.257,-33.254,-33.251,-33.247,-33.244,-33.241,-33.238,-33.235,-33.232,-33.229,-33.226,-33.222,-33.219,-33.216,-33.213,-33.21,-33.207,-33.204,-33.2,-33.197,-33.194,-33.191,-33.188,-33.185,-33.182,-33.179,-33.175,-33.172,-33.169,-33.166,-33.163,-33.16,-33.157,-33.153,-33.15,-33.147,-33.144,-33.141,-33.138,-33.135,-33.131,-33.128,-33.125,-33.122,-33.119,-33.116,-33.113,-33.109,-33.106,-33.103,-33.1,-33.097,-33.094,-33.091,-33.087,-33.084,-33.081,-33.078,-33.075,-33.072,-33.069,-33.065,-33.062,-33.059,-33.056,-33.053,-33.05,-33.047,-33.044,-33.041,-33.037,-33.034,-33.031,-33.028,-33.025,-33.022,-33.019,-33.016,-33.013,-33.01,-33.007,-33.004,-33.001,-32.997,-32.994,-32.991,-32.988,-32.985,-32.982,-32.979,-32.976,-32.973,-32.97,-32.967,-32.964,-32.961,-32.958,-32.955,-32.952,-32.949,-32.945,-32.942,-32.939,-32.936,-32.933,-32.93,-32.927,-32.924,-32.921,-32.918,-32.915,-32.912,-32.909,-32.906,-32.903,-32.9,-32.897,-32.894,-32.891,-32.888,-32.885,-32.882,-32.879,-32.876,-32.873,-32.87,-32.867,-32.864,-32.861,-32.858,-32.855,-32.852,-32.849,-32.846,-32.843,-32.84,-32.837,-32.834,-32.831,-32.828,-32.825,-32.822,-32.819,-32.816,-32.813,-32.81,-32.807,-32.804,-32.801,-32.798,-32.795,-32.792,-32.789,-32.786,-32.784,-32.781,-32.778,-32.775,-32.772,-32.769,-32.766,-32.763,-32.76,-32.757,-32.754,-32.752,-32.749,-32.746,-32.743,-32.74,-32.737,-32.734,-32.731,-32.728,-32.726,-32.723,-32.72,-32.717,-32.714,-32.711,-32.708,-32.705,-32.703,-32.7,-32.697,-32.694,-32.691,-32.688,-32.685,-32.683,-32.68,-32.677,-32.674,-32.671,-32.668,-32.665,-32.663,-32.66,-32.657,-32.654,-32.651,-32.648,-32.646,-32.643,-32.64,-32.637,-32.634,-32.631,-32.629,-32.626,-32.623,-32.62,-32.617,-32.615,-32.612,-32.609,-32.606,-32.603,-32.601,-32.598,-32.595,-32.592,-32.589,-32.587,-32.584,-32.581,-32.578,-32.575,-32.573,-32.57,-32.567,-32.564,-32.562,-32.559,-32.556,-32.553,-32.55,-32.548,-32.545,-32.542,-32.539,-32.537,-32.534,-32.531,-32.528,-32.526,-32.523,-32.52,-32.517,-32.514,-32.512,-32.509,-32.506,-32.503,-32.501,-32.498,-32.495,-32.492,-32.49,-32.487,-32.484,-32.481,-32.478,-32.476,-32.473,-32.47,-32.467,-32.465,-32.462,-32.459,-32.456,-32.454,-32.451,-32.448,-32.445,-32.442,-32.44,-32.437,-32.434,-32.431,-32.429,-32.426,-32.423,-32.42,-32.418,-32.415,-32.412,-32.409,-32.407,-32.404,-32.401,-32.398,-32.395,-32.393,-32.39,-32.387,-32.384,-32.382,-32.379,-32.376,-32.373,-32.371,-32.368,-32.365,-32.363,-32.36,-32.357,-32.354,-32.352,-32.349,-32.346,-32.343,-32.341,-32.338,-32.335,-32.332,-32.33,-32.327,-32.324,-32.322,-32.319,-32.316,-32.313,-32.311,-32.308,-32.305,-32.303,-32.3,-32.297,-32.294,-32.292,-32.289,-32.286,-32.284,-32.281,-32.278,-32.276,-32.273,-32.27,-32.268,-32.265,-32.262,-32.26,-32.257,-32.254,-32.252,-32.249,-32.246,-32.244,-32.241,-32.238,-32.236,-32.233,-32.23,-32.228,-32.225,-32.222,-32.22,-32.217,-32.214,-32.212,-32.209,-32.206,-32.204,-32.201,-32.198,-32.196,-32.193,-32.19,-32.188,-32.185,-32.182,-32.18,-32.177,-32.174,-32.172,-32.169,-32.166,-32.164,-32.161,-32.159,-32.156,-32.153,-32.15,-32.148,-32.145,-32.142,-32.14,-32.137,-32.134,-32.132,-32.129,-32.126,-32.124,-32.121,-32.118,-32.116,-32.113,-32.11,-32.108,-32.105,-32.102,-32.1,-32.097,-32.094,-32.092,-32.089,-32.086,-32.084,-32.081,-32.078,-32.076,-32.073,-32.07,-32.068,-32.065,-32.062,-32.06,-32.057,-32.054,-32.052,-32.049,-32.046,-32.044,-32.041,-32.039,-32.036,-32.033,-32.031,-32.028,-32.025,-32.023,-32.02,-32.018,-32.015,-32.012,-32.01,-32.007,-32.005,-32.002,-31.999,-31.997,-31.994,-31.992,-31.989,-31.986,-31.984,-31.981,-31.979,-31.976,-31.973,-31.971,-31.968,-31.966,-31.963,-31.96,-31.958,-31.955,-31.953,-31.95,-31.948,-31.945,-31.942,-31.94,-31.937,-31.935,-31.932,-31.93,-31.927,-31.925,-31.922,-31.919,-31.917,-31.914,-31.912,-31.909,-31.907,-31.904,-31.901,-31.899,-31.896,-31.894,-31.891,-31.889,-31.886,-31.883,-31.881,-31.878,-31.876,-31.873,-31.87,-31.868,-31.865,-31.863,-31.86,-31.858,-31.855,-31.852,-31.85,-31.847,-31.845,-31.842,-31.839,-31.837,-31.834,-31.832,-31.829,-31.827,-31.824,-31.821,-31.819,-31.816,-31.814,-31.811,-31.808,-31.806,-31.803,-31.801,-31.798,-31.795,-31.793,-31.79,-31.788,-31.785,-31.783,-31.78,-31.777,-31.775,-31.772,-31.77,-31.767,-31.765,-31.762,-31.759,-31.757,-31.754,-31.752,-31.749,-31.747,-31.744,-31.742,-31.739,-31.736,-31.734,-31.731,-31.729,-31.726,-31.724,-31.721,-31.719,-31.716,-31.714,-31.711,-31.708,-31.706,-31.703,-31.701,-31.698,-31.696,-31.693,-31.691,-31.688,-31.686,-31.683,-31.681,-31.678,-31.676,-31.673,-31.671,-31.668,-31.666,-31.663,-31.661,-31.658,-31.656,-31.653,-31.651,-31.648,-31.646,-31.643,-31.64,-31.638,-31.635,-31.633,-31.63,-31.628,-31.625,-31.623,-31.62,-31.618,-31.615,-31.613,-31.61,-31.608,-31.605,-31.603,-31.6,-31.598,-31.595,-31.593,-31.59,-31.588,-31.585,-31.583,-31.58,-31.578,-31.575,-31.573,-31.57,-31.568,-31.565,-31.563,-31.56,-31.558,-31.555,-31.553,-31.55,-31.548,-31.545,-31.543,-31.54,-31.538,-31.536,-31.533,-31.531,-31.528,-31.526,-31.523,-31.521,-31.518,-31.516,-31.513,-31.511,-31.508,-31.506,-31.503,-31.501,-31.498,-31.496,-31.493,-31.491,-31.488,-31.486,-31.484,-31.481,-31.479,-31.476,-31.474,-31.471,-31.469,-31.466,-31.464,-31.461,-31.459,-31.456,-31.454,-31.451,-31.449,-31.446,-31.444,-31.442,-31.439,-31.437,-31.434,-31.432,-31.429,-31.427,-31.424,-31.422,-31.42,-31.417,-31.415,-31.412,-31.41,-31.407,-31.405,-31.402,-31.4,-31.398,-31.395,-31.393,-31.39,-31.388,-31.385,-31.383,-31.381,-31.378,-31.376,-31.373,-31.371,-31.368,-31.366,-31.364,-31.361,-31.359,-31.356,-31.354,-31.352,-31.349,-31.347,-31.344,-31.342,-31.34,-31.337,-31.335,-31.333,-31.33,-31.328,-31.325,-31.323,-31.321,-31.318,-31.316,-31.313,-31.311,-31.309,-31.306,-31.304,-31.301,-31.299,-31.297,-31.294,-31.292,-31.289,-31.287,-31.284,-31.282,-31.28,-31.277,-31.275,-31.272,-31.27,-31.267,-31.265,-31.262,-31.26,-31.258,-31.255,-31.253,-31.25,-31.248,-31.245,-31.243,-31.24,-31.238,-31.235,-31.233,-31.231,-31.228,-31.226,-31.223,-31.221,-31.218,-31.216,-31.213,-31.211,-31.208,-31.206,-31.203,-31.201,-31.198,-31.196,-31.194,-31.191,-31.189,-31.186,-31.184,-31.181,-31.179,-31.176,-31.174,-31.171,-31.169,-31.167,-31.164,-31.162,-31.159,-31.157,-31.154,-31.152,-31.149,-31.147,-31.145,-31.142,-31.14,-31.137,-31.135,-31.133,-31.13,-31.128,-31.125,-31.123,-31.12,-31.118,-31.116,-31.113,-31.111,-31.108,-31.106,-31.104,-31.101,-31.099,-31.096,-31.094,-31.091,-31.089,-31.087,-31.084,-31.082,-31.079,-31.077,-31.075,-31.072,-31.07,-31.067,-31.065,-31.063,-31.06,-31.058,-31.055,-31.053,-31.05,-31.048,-31.046,-31.043,-31.041,-31.038,-31.036,-31.034,-31.031,-31.029,-31.026,-31.024,-31.021,-31.019,-31.017,-31.014,-31.012,-31.009,-31.007,-31.004,-31.002,-31,-30.997,-30.995,-30.992,-30.99,-30.988,-30.985,-30.983,-30.98,-30.978,-30.975,-30.973,-30.971,-30.968,-30.966,-30.963,-30.961,-30.958,-30.956,-30.954,-30.951,-30.949,-30.946,-30.944,-30.941,-30.939,-30.936,-30.934,-30.932,-30.929,-30.927,-30.924,-30.922,-30.919,-30.917,-30.915,-30.912,-30.91,-30.907,-30.905,-30.903,-30.9,-30.898,-30.895,-30.893,-30.89,-30.888,-30.886,-30.883,-30.881,-30.878,-30.876,-30.874,-30.871,-30.869,-30.866,-30.864,-30.861,-30.859,-30.857,-30.854,-30.852,-30.849,-30.847,-30.844,-30.842,-30.84,-30.837,-30.835,-30.832,-30.83,-30.827,-30.825,-30.823,-30.82,-30.818,-30.815,-30.813,-30.811,-30.808,-30.806,-30.803,-30.801,-30.798,-30.796,-30.794,-30.791,-30.789,-30.786,-30.784,-30.782,-30.779,-30.777,-30.774,-30.772,-30.769,-30.767,-30.765,-30.762,-30.76,-30.757,-30.755,-30.753,-30.75,-30.748,-30.746,-30.743,-30.741,-30.738,-30.736,-30.734,-30.731,-30.729,-30.727,-30.724,-30.722,-30.72,-30.717,-30.715,-30.713,-30.71,-30.708,-30.706,-30.703,-30.701,-30.699,-30.696,-30.694,-30.692,-30.69,-30.687,-30.685,-30.683,-30.68,-30.678,-30.676,-30.673,-30.671,-30.669,-30.666,-30.664,-30.662,-30.66,-30.657,-30.655,-30.653,-30.65,-30.648,-30.646,-30.643,-30.641,-30.639,-30.636,-30.634,-30.632,-30.629,-30.627,-30.625,-30.622,-30.62,-30.618,-30.616,-30.613,-30.611,-30.609,-30.606,-30.604,-30.601,-30.599,-30.597,-30.594,-30.592,-30.59,-30.587,-30.585,-30.583,-30.58,-30.578,-30.576,-30.573,-30.571,-30.569,-30.566,-30.564,-30.562,-30.559,-30.557,-30.555,-30.552,-30.55,-30.548,-30.545,-30.543,-30.541,-30.538,-30.536,-30.534,-30.531,-30.529,-30.527,-30.525,-30.522,-30.52,-30.518,-30.515,-30.513,-30.511,-30.509,-30.506,-30.504,-30.502,-30.5,-30.497,-30.495,-30.493,-30.49,-30.488,-30.486,-30.484,-30.482,-30.479,-30.477,-30.475,-30.473,-30.47,-30.468,-30.466,-30.464,-30.461,-30.459,-30.457,-30.455,-30.453,-30.451,-30.448,-30.446,-30.444,-30.442,-30.44,-30.437,-30.435,-30.433,-30.431,-30.429,-30.427,-30.424,-30.422,-30.42,-30.418,-30.416,-30.414,-30.411,-30.409,-30.407,-30.405,-30.403,-30.401,-30.398,-30.396,-30.394,-30.392,-30.39,-30.388,-30.385,-30.383,-30.381,-30.379,-30.377,-30.375,-30.373,-30.37,-30.368,-30.366,-30.364,-30.362,-30.36,-30.357,-30.355,-30.353,-30.351,-30.349,-30.347,-30.345,-30.343,-30.34,-30.338,-30.336,-30.334,-30.332,-30.33,-30.328,-30.326,-30.323,-30.321,-30.319,-30.317,-30.315,-30.313,-30.311,-30.309,-30.306,-30.304,-30.302,-30.3,-30.298,-30.296,-30.294,-30.292,-30.29,-30.287,-30.285,-30.283,-30.281,-30.279,-30.277,-30.275,-30.273,-30.27,-30.268,-30.266,-30.264,-30.262,-30.26,-30.257,-30.255,-30.253,-30.251,-30.249,-30.247,-30.244,-30.242,-30.24,-30.238,-30.236,-30.234,-30.232,-30.229,-30.227,-30.225,-30.223,-30.221,-30.219,-30.216,-30.214,-30.212,-30.21,-30.208,-30.206,-30.203,-30.201,-30.199,-30.197,-30.195,-30.193,-30.19,-30.188,-30.186,-30.184,-30.182,-30.179,-30.177,-30.175,-30.173,-30.171,-30.169,-30.166,-30.164,-30.162,-30.16,-30.158,-30.155,-30.153,-30.151,-30.149,-30.147,-30.145,-30.142,-30.14,-30.138,-30.136,-30.134,-30.132,-30.129,-30.127,-30.125,-30.123,-30.121,-30.119,-30.116,-30.114,-30.112,-30.11,-30.108,-30.106,-30.103,-30.101,-30.099,-30.097,-30.095,-30.092,-30.09,-30.088,-30.086,-30.084,-30.081,-30.079,-30.077,-30.075,-30.073,-30.071,-30.068,-30.066,-30.064,-30.062,-30.06,-30.057,-30.055,-30.053,-30.051,-30.049,-30.047,-30.044,-30.042,-30.04,-30.038,-30.036,-30.033,-30.031,-30.029,-30.027,-30.025,-30.023,-30.02,-30.018,-30.016,-30.014,-30.012,-30.01,-30.007,-30.005,-30.003,-30.001,-29.999,-29.997,-29.994,-29.992,-29.99,-29.988,-29.986,-29.984,-29.981,-29.979,-29.977,-29.975,-29.973,-29.971,-29.968,-29.966,-29.964,-29.962,-29.96,-29.958,-29.955,-29.953,-29.951,-29.949,-29.947,-29.944,-29.942,-29.94,-29.938,-29.936,-29.933,-29.931,-29.929,-29.927,-29.925,-29.923,-29.92,-29.918,-29.916,-29.914,-29.912,-29.909,-29.907,-29.905,-29.903,-29.901,-29.899,-29.896,-29.894,-29.892,-29.89,-29.888,-29.885,-29.883,-29.881,-29.879,-29.877,-29.875,-29.872,-29.87,-29.868,-29.866,-29.864,-29.862,-29.859,-29.857,-29.855,-29.853,-29.851,-29.849,-29.847,-29.844,-29.842,-29.84,-29.838,-29.836,-29.834,-29.831,-29.829,-29.827,-29.825,-29.823,-29.82,-29.818,-29.816,-29.814,-29.812,-29.81,-29.807,-29.805,-29.803,-29.801,-29.799,-29.797,-29.794,-29.792,-29.79,-29.788,-29.786,-29.784,-29.781,-29.779,-29.777,-29.775,-29.773,-29.771,-29.769,-29.766,-29.764,-29.762,-29.76,-29.758,-29.756,-29.754,-29.751,-29.749,-29.747,-29.745,-29.743,-29.741,-29.739,-29.737,-29.734,-29.732,-29.73,-29.728,-29.726,-29.724,-29.722,-29.719,-29.717,-29.715,-29.713,-29.711,-29.709,-29.707,-29.704,-29.702,-29.7,-29.698,-29.696,-29.694,-29.692,-29.689,-29.687,-29.685,-29.683,-29.681,-29.679,-29.677,-29.674,-29.672,-29.67,-29.668,-29.666,-29.664,-29.662,-29.66,-29.657,-29.655,-29.653,-29.651,-29.649,-29.647,-29.645,-29.643,-29.641,-29.638,-29.636,-29.634,-29.632,-29.63,-29.628,-29.626,-29.624,-29.622,-29.62,-29.618,-29.616,-29.614,-29.612,-29.609,-29.607,-29.605,-29.603,-29.601,-29.599,-29.597,-29.595,-29.593,-29.591,-29.589,-29.587,-29.585,-29.583,-29.581,-29.578,-29.576,-29.574,-29.572,-29.57,-29.568,-29.566,-29.564,-29.562,-29.56,-29.558,-29.556,-29.554,-29.552,-29.55,-29.548,-29.546,-29.544,-29.542,-29.54,-29.538,-29.536,-29.534,-29.532,-29.53,-29.528,-29.526,-29.524,-29.522,-29.52,-29.518,-29.516,-29.514,-29.512,-29.51,-29.508,-29.506,-29.504,-29.502,-29.5,-29.498,-29.496,-29.494,-29.492,-29.49,-29.488,-29.486,-29.484,-29.482,-29.48,-29.478,-29.476,-29.474,-29.472,-29.47,-29.468,-29.466,-29.464,-29.462,-29.46,-29.458,-29.457,-29.455,-29.453,-29.451,-29.449,-29.447,-29.445,-29.443,-29.441,-29.439,-29.437,-29.435,-29.433,-29.432,-29.43,-29.428,-29.426,-29.424,-29.422,-29.42,-29.418,-29.416,-29.414,-29.412,-29.411,-29.409,-29.407,-29.405,-29.403,-29.401,-29.399,-29.397,-29.395,-29.393,-29.392,-29.39,-29.388,-29.386,-29.384,-29.382,-29.38,-29.378,-29.376,-29.374,-29.372,-29.37,-29.369,-29.367,-29.365,-29.363,-29.361,-29.359,-29.357,-29.355,-29.353,-29.351,-29.349,-29.348,-29.346,-29.344,-29.342,-29.34,-29.338,-29.336,-29.334,-29.332,-29.33,-29.329,-29.327,-29.325,-29.323,-29.321,-29.319,-29.317,-29.315,-29.313,-29.312,-29.31,-29.308,-29.306,-29.304,-29.302,-29.3,-29.299,-29.297,-29.295,-29.293,-29.291,-29.289,-29.288,-29.286,-29.284,-29.282,-29.28,-29.278,-29.277,-29.275,-29.273,-29.271,-29.269,-29.268,-29.266,-29.264,-29.262,-29.26,-29.258,-29.257,-29.255,-29.253,-29.251,-29.249,-29.248,-29.246,-29.244,-29.242,-29.24,-29.239,-29.237,-29.235,-29.233,-29.231,-29.23,-29.228,-29.226,-29.224,-29.222,-29.221,-29.219,-29.217,-29.215,-29.214,-29.212,-29.21,-29.208,-29.206,-29.205,-29.203,-29.201,-29.199,-29.197,-29.195,-29.194,-29.192,-29.19,-29.188,-29.186,-29.185,-29.183,-29.181,-29.179,-29.178,-29.176,-29.174,-29.172,-29.17,-29.169,-29.167,-29.165,-29.163,-29.161,-29.16,-29.158,-29.156,-29.154,-29.152,-29.151,-29.149,-29.147,-29.145,-29.143,-29.142,-29.14,-29.138,-29.136,-29.134,-29.133,-29.131,-29.129,-29.127,-29.125,-29.124,-29.122,-29.12,-29.118,-29.116,-29.114,-29.113,-29.111,-29.109,-29.107,-29.105,-29.104,-29.102,-29.1,-29.098,-29.096,-29.094,-29.093,-29.091,-29.089,-29.087,-29.085,-29.083,-29.082,-29.08,-29.078,-29.076,-29.074,-29.073,-29.071,-29.069,-29.067,-29.065,-29.063,-29.062,-29.06,-29.058,-29.056,-29.054,-29.052,-29.051,-29.049,-29.047,-29.045,-29.043,-29.041,-29.039,-29.037,-29.036,-29.034,-29.032,-29.03,-29.028,-29.026,-29.024,-29.022,-29.021,-29.019,-29.017,-29.015,-29.013,-29.011,-29.009,-29.007,-29.005,-29.003,-29.001,-29,-28.998,-28.996,-28.994,-28.992,-28.99,-28.988,-28.986,-28.984,-28.982,-28.98,-28.978,-28.976,-28.974,-28.973,-28.971,-28.969,-28.967,-28.965,-28.963,-28.961,-28.959,-28.957,-28.955,-28.953,-28.951,-28.949,-28.947,-28.946,-28.944,-28.942,-28.94,-28.938,-28.936,-28.934,-28.932,-28.93,-28.928,-28.926,-28.924,-28.922,-28.921,-28.919,-28.917,-28.915,-28.913,-28.911,-28.909,-28.907,-28.905,-28.903,-28.901,-28.899,-28.897,-28.896,-28.894,-28.892,-28.89,-28.888,-28.886,-28.884,-28.882,-28.88,-28.878,-28.876,-28.874,-28.872,-28.871,-28.869,-28.867,-28.865,-28.863,-28.861,-28.859,-28.857,-28.855,-28.853,-28.851,-28.849,-28.848,-28.846,-28.844,-28.842,-28.84,-28.838,-28.836,-28.834,-28.832,-28.83,-28.829,-28.827,-28.825,-28.823,-28.821,-28.819,-28.817,-28.815,-28.813,-28.811,-28.81,-28.808,-28.806,-28.804,-28.802,-28.8,-28.798,-28.796,-28.794,-28.792,-28.791,-28.789,-28.787,-28.785,-28.783,-28.781,-28.779,-28.777,-28.775,-28.773,-28.771,-28.769,-28.768,-28.766,-28.764,-28.762,-28.76,-28.758,-28.756,-28.754,-28.752,-28.75,-28.748,-28.747,-28.745,-28.743,-28.741,-28.739,-28.737,-28.735,-28.733,-28.731,-28.73,-28.728,-28.726,-28.724,-28.722,-28.72,-28.718,-28.716,-28.714,-28.713,-28.711,-28.709,-28.707,-28.705,-28.703,-28.701,-28.699,-28.698,-28.696,-28.694,-28.692,-28.69,-28.688,-28.686,-28.684,-28.683,-28.681,-28.679,-28.677,-28.675,-28.673,-28.671,-28.669,-28.668,-28.666,-28.664,-28.662,-28.66,-28.658,-28.656,-28.654,-28.653,-28.651,-28.649,-28.647,-28.645,-28.643,-28.641,-28.64,-28.638,-28.636,-28.634,-28.632,-28.63,-28.629,-28.627,-28.625,-28.623,-28.621,-28.62,-28.618,-28.616,-28.614,-28.612,-28.611,-28.609,-28.607,-28.605,-28.603,-28.602,-28.6,-28.598,-28.596,-28.594,-28.593,-28.591,-28.589,-28.587,-28.585,-28.584,-28.582,-28.58,-28.578,-28.576,-28.575,-28.573,-28.571,-28.569,-28.567,-28.566,-28.564,-28.562,-28.56,-28.559,-28.557,-28.555,-28.553,-28.551,-28.55,-28.548,-28.546,-28.544,-28.542,-28.54,-28.539,-28.537,-28.535,-28.533,-28.531,-28.53,-28.528,-28.526,-28.524,-28.522,-28.52,-28.519,-28.517,-28.515,-28.513,-28.511,-28.509,-28.508,-28.506,-28.504,-28.502,-28.5,-28.499,-28.497,-28.495,-28.493,-28.491,-28.49,-28.488,-28.486,-28.484,-28.482,-28.481,-28.479,-28.477,-28.475,-28.473,-28.472,-28.47,-28.468,-28.466,-28.464,-28.463,-28.461,-28.459,-28.457,-28.455,-28.454,-28.452,-28.45,-28.448,-28.446,-28.445,-28.443,-28.441,-28.439,-28.437,-28.436,-28.434,-28.432,-28.43,-28.429,-28.427,-28.425,-28.423,-28.422,-28.42,-28.418,-28.416,-28.415,-28.413,-28.411,-28.409,-28.408,-28.406,-28.404,-28.402,-28.401,-28.399,-28.397,-28.396,-28.394,-28.392,-28.39,-28.389,-28.387,-28.385,-28.384,-28.382,-28.38,-28.379,-28.377,-28.375,-28.373,-28.372,-28.37,-28.368,-28.367,-28.365,-28.363,-28.362,-28.36,-28.358,-28.356,-28.355,-28.353,-28.351,-28.349,-28.348,-28.346,-28.344,-28.343,-28.341,-28.339,-28.337,-28.336,-28.334,-28.332,-28.331,-28.329,-28.327,-28.325,-28.324,-28.322,-28.32,-28.319,-28.317,-28.315,-28.314,-28.312,-28.31,-28.308,-28.307,-28.305,-28.303,-28.302,-28.3,-28.298,-28.296,-28.295,-28.293,-28.291,-28.29,-28.288,-28.286,-28.284,-28.283,-28.281,-28.279,-28.277,-28.276,-28.274,-28.272,-28.271,-28.269,-28.267,-28.265,-28.264,-28.262,-28.26,-28.258,-28.256,-28.255,-28.253,-28.251,-28.249,-28.248,-28.246,-28.244,-28.242,-28.24,-28.239,-28.237,-28.235,-28.233,-28.231,-28.23,-28.228,-28.226,-28.224,-28.222,-28.221,-28.219,-28.217,-28.215,-28.213,-28.212,-28.21,-28.208,-28.206,-28.204,-28.203,-28.201,-28.199,-28.197,-28.195,-28.194,-28.192,-28.19,-28.188,-28.186,-28.185,-28.183,-28.181,-28.179,-28.178,-28.176,-28.174,-28.172,-28.17,-28.169,-28.167,-28.165,-28.163,-28.162,-28.16,-28.158,-28.156,-28.154,-28.153,-28.151,-28.149,-28.147,-28.146,-28.144,-28.142,-28.14,-28.138,-28.137,-28.135,-28.133,-28.132,-28.13,-28.128,-28.126,-28.125,-28.123,-28.121,-28.119,-28.118,-28.116,-28.114,-28.112,-28.111,-28.109,-28.107,-28.106,-28.104,-28.102,-28.1,-28.099,-28.097,-28.095,-28.094,-28.092,-28.09,-28.088,-28.087,-28.085,-28.083,-28.081,-28.08,-28.078,-28.076,-28.074,-28.073,-28.071,-28.069,-28.068,-28.066,-28.064,-28.062,-28.061,-28.059,-28.057,-28.055,-28.054,-28.052,-28.05,-28.048,-28.047,-28.045,-28.043,-28.042,-28.04,-28.038,-28.036,-28.035,-28.033,-28.031,-28.029,-28.028,-28.026,-28.024,-28.022,-28.021,-28.019,-28.017,-28.015,-28.013,-28.012,-28.01,-28.008,-28.006,-28.005,-28.003,-28.001,-27.999,-27.997,-27.996,-27.994,-27.992,-27.99,-27.988,-27.987,-27.985,-27.983,-27.981,-27.98,-27.978,-27.976,-27.974,-27.972,-27.971,-27.969,-27.967,-27.965,-27.963,-27.962,-27.96,-27.958,-27.956,-27.955,-27.953,-27.951,-27.949,-27.947,-27.946,-27.944,-27.942,-27.94,-27.939,-27.937,-27.935,-27.933,-27.931,-27.93,-27.928,-27.926,-27.924,-27.923,-27.921,-27.919,-27.917,-27.915,-27.914,-27.912,-27.91,-27.908,-27.907,-27.905,-27.903,-27.901,-27.9,-27.898,-27.896,-27.894,-27.892,-27.891,-27.889,-27.887,-27.885,-27.884,-27.882,-27.88,-27.878,-27.877,-27.875,-27.873,-27.871,-27.87,-27.868,-27.866,-27.864,-27.863,-27.861,-27.859,-27.857,-27.856,-27.854,-27.852,-27.85,-27.849,-27.847,-27.845,-27.843,-27.842,-27.84,-27.838,-27.836,-27.835,-27.833,-27.831,-27.829,-27.828,-27.826,-27.824,-27.822,-27.821,-27.819,-27.817,-27.815,-27.813,-27.812,-27.81,-27.808,-27.806,-27.805,-27.803,-27.801,-27.799,-27.797,-27.796,-27.794,-27.792,-27.79,-27.788,-27.787,-27.785,-27.783,-27.781,-27.779,-27.778,-27.776,-27.774,-27.772,-27.77,-27.769,-27.767,-27.765,-27.763,-27.761,-27.76,-27.758,-27.756,-27.754,-27.752,-27.751,-27.749,-27.747,-27.745,-27.743,-27.742,-27.74,-27.738,-27.736,-27.734,-27.732,-27.731,-27.729,-27.727,-27.725,-27.724,-27.722,-27.72,-27.718,-27.716,-27.715,-27.713,-27.711,-27.709,-27.708,-27.706,-27.704,-27.702,-27.701,-27.699,-27.697,-27.695,-27.694,-27.692,-27.69,-27.688,-27.687,-27.685,-27.683,-27.681,-27.68,-27.678,-27.676,-27.674,-27.673,-27.671,-27.669,-27.668,-27.666,-27.664,-27.662,-27.661,-27.659,-27.657,-27.655,-27.654,-27.652,-27.65,-27.649,-27.647,-27.645,-27.644,-27.
[truncated: 3,116,684 more chars]
