# Supplementary material for: Strong static magnetic field delayed the early development of zebrafish
Source: Open Biol. 2019 Oct 30;9(10):190137. doi: 10.1098/rsob.190137 (PMC6833226; doi:10.1098/rsob.190137)
Supplement: Original data [file rsob190137supp1.zip › original data for RSOB-19-0137/Figure 7 theory Matlab modeling simulation original data/Vphi.m]

function V= Vphi(x,y,zita)
%µÃµ½ÖÐÐÄÌå´¦ÓÚÄ³Î»ÖÃ£¬Î¢¹ÜÄ³Æ«½ÇµÄ»¬¶¯ËÙÂÊ
ka=33.12;
kse=50;
d=crossdot(x,y,zita);
c=crossline(x,y,zita);
L=leng(x,y,zita);
x3=2*c(2,1)-c(1,1);
y3=2*c(2,2)-c(1,2);
a=((d(1)-x3)^2+(d(2)-y3)^2)^(1/2);
b=((x-x3)^2+(y-y3)^2)^(1/2);
co=(a^2+L^2-b^2)/(2*a*L);
if co>=0
    bita=pi/2-acos(co);
    i=-1;
else
    bita=acos(co)-pi/2;
    i=1;
end
f=pi^2*ka/(L^2);
if f>=10
    f=10;
end
V=i*(f*sin(bita)*cos(bita)/L/kse);
