# Supplementary material for: Strong static magnetic field delayed the early development of zebrafish
Source: Open Biol. 2019 Oct 30;9(10):190137. doi: 10.1098/rsob.190137 (PMC6833226; doi:10.1098/rsob.190137)
Supplement: Original data [file rsob190137supp1.zip › original data for RSOB-19-0137/Figure 7 theory Matlab modeling simulation original data/jiancha.m]

M=load('1MTs 80000.txt');
pp=load('position 1.txt');
p=pp(:,80000);
p0=pp(:,79999);
vv=p-p0;
global d
d=60;
v=V_tran(p(3),vv);
a=fnet(p,v,M)
