# Supplementary material for: Strong static magnetic field delayed the early development of zebrafish
Source: Open Biol. 2019 Oct 30;9(10):190137. doi: 10.1098/rsob.190137 (PMC6833226; doi:10.1098/rsob.190137)
Supplement: Original data [file rsob190137supp1.zip › original data for RSOB-19-0137/Figure 7 theory Matlab modeling simulation original data/crossdot.m]

function D= crossdot(x,y,zita)
%µÃµ½Î¢¹ÜÓëÏ¸°û±ß½ç½»µã×ø±ê
ss=crossline(x,y,zita);
a=ss(2,2)-ss(1,2);
b=ss(1,1)-ss(2,1);
c=(ss(2,2)-ss(1,2))*ss(1,1)-(ss(2,1)-ss(1,1))*ss(1,2);
d=tan(zita);
e=-1;
f=x*tan(zita)-y;
xx=(c*e-b*f)/(a*e-b*d);
yy=(c*d-a*f)/(b*d-a*e);
D=[xx,yy];
end
