# Supplementary material for: Strong static magnetic field delayed the early development of zebrafish
Source: Open Biol. 2019 Oct 30;9(10):190137. doi: 10.1098/rsob.190137 (PMC6833226; doi:10.1098/rsob.190137)
Supplement: Original data [file rsob190137supp1.zip › original data for RSOB-19-0137/Figure 7 theory Matlab modeling simulation original data/position 1.txt]

-150,-150,-150,-150,-150,-150,-150,-150,-150,-150,-150,-150,-150,-150,-150,-150,-150,-150,-150,-150,-150,-150,-150,-150,-150,-150,-150,-150,-150,-150,-150,-150,-150,-150,-150,-150,-150,-150,-150,-150,-150,-150,-150,-150,-150,-150,-150,-150,-150,-150,-150,-150,-150,-150,-150,-150,-150,-150,-150,-150,-150,-150,-150,-150,-150,-150,-150,-150,-150,-150,-150,-150,-150,-150,-150,-150,-150,-150,-150,-150,-150,-150,-150,-150,-150,-150,-150,-150,-150,-150,-150,-150,-150,-150,-150,-150,-150,-150,-150,-150,-150,-150,-150,-150,-150,-150,-150,-150,-150,-150,-150,-150,-150,-150,-150,-150,-150,-150,-150,-150,-150,-150,-150,-150,-150,-150,-150,-150,-150,-150,-150,-150,-150,-150,-150,-150,-150,-150,-150,-150,-150,-150,-150,-150,-150,-150,-150,-150,-150,-150,-150,-150,-150,-150,-150,-150,-150,-150,-150,-150,-150,-150,-150,-150,-150,-150,-150,-150,-150,-150,-150,-150,-150,-150,-150,-150,-150,-150,-150,-150,-150,-150,-150,-150,-150,-150,-150,-150,-150,-150,-150,-150,-150,-150,-150,-150,-150,-150,-150,-150,-150,-150,-150,-150,-150,-150,-150,-150,-150,-150,-150,-150,-150,-150,-150,-150,-150,-150,-150,-150,-150,-150,-150,-150,-150,-150,-150,-150,-150,-150,-150,-150,-150,-150,-150,-150,-150,-150,-150,-150,-150,-150,-150,-150,-150,-150,-150,-150,-150,-150,-150,-150,-150,-150,-150,-150,-150,-150,-150,-150,-150,-150,-150,-150,-150,-150,-150,-150,-150,-150,-150,-150,-150,-150,-150,-150,-150,-150,-150,-150,-150,-150,-150,-150,-150,-150,-150,-150,-150,-150,-150,-150,-150,-150,-150,-150,-150,-150,-150,-150,-150,-150,-150,-150,-150,-150,-150,-150,-150,-150,-150,-150,-150,-150,-150,-150,-150,-150,-150,-150,-150,-150,-150,-150,-150,-150,-150,-150,-150,-150,-150,-150,-150,-150,-150,-150,-150,-150,-150,-150,-150,-150,-150,-150,-150,-150,-150,-150,-150,-150,-150,-150.01,-150.01,-150.01,-150.01,-150.01,-150.01,-150.01,-150.01,-150.01,-150.01,-150.01,-150.01,-150.01,-150.01,-150.01,-150.01,-150.01,-150.01,-150.01,-150.01,-150.01,-150.01,-150.01,-150.01,-150.01,-150.01,-150.01,-150.01,-150.01,-150.01,-150.01,-150.01,-150.01,-150.01,-150.01,-150.01,-150.01,-150.01,-150.01,-150.01,-150.01,-150.01,-150.01,-150.01,-150.01,-150.01,-150.01,-150.01,-150.01,-150.01,-150.01,-150.01,-150.01,-150,-150,-150,-150,-150,-150,-150,-150,-150,-150,-150,-150,-150,-150,-150,-150,-150,-150,-150,-150,-150,-150,-150,-150,-150,-150,-150,-150,-150,-150,-150,-150,-150,-150,-150,-150,-150,-150,-150,-150,-150,-150,-150,-150,-150,-150,-150,-150,-150,-150,-150,-150,-150,-150,-150,-150,-150,-150,-150,-150,-150,-150,-150,-150,-150,-150,-150,-150,-150,-150,-150,-150,-150,-150,-150,-150,-150,-150,-150,-150,-150,-150,-150,-150,-150,-150,-150,-150,-150,-150,-150,-150,-150,-150,-150,-150,-150,-150,-150,-150,-150,-150,-150,-150,-150,-150,-150,-150,-150,-150,-150,-150,-150,-150,-150,-150,-150,-150,-150,-150,-150,-150,-150,-150,-150,-150,-150,-150,-150,-150,-150,-150,-150,-150,-150,-150,-150,-150,-150,-150,-150,-150,-150,-150,-150,-150,-150,-150,-150,-150,-150,-150,-150,-150,-150,-150,-150,-150,-150,-150,-150,-150,-150,-150,-150,-150,-150,-150,-150,-150,-150,-150,-150,-150,-150,-150,-150,-150,-150,-150,-150,-150,-150,-150,-150,-150,-150,-150,-150,-150,-150,-150,-150,-150,-150,-150,-150,-150,-150,-150,-150,-150,-149.99,-149.99,-149.99,-149.99,-149.99,-149.99,-149.99,-149.99,-149.99,-149.99,-149.99,-149.99,-149.99,-149.99,-149.99,-149.99,-149.99,-149.99,-149.99,-149.99,-149.99,-149.99,-149.99,-149.99,-149.99,-149.99,-149.99,-149.99,-149.99,-149.99,-149.99,-149.99,-149.99,-149.99,-149.99,-149.99,-149.99,-149.99,-149.99,-149.99,-149.99,-149.99,-149.99,-149.99,-149.99,-149.99,-149.99,-149.99,-149.99,-149.99,-149.99,-149.99,-149.99,-149.99,-149.99,-149.99,-149.99,-149.99,-149.99,-149.99,-149.99,-149.99,-149.99,-149.99,-149.99,-149.99,-149.99,-149.99,-149.99,-149.99,-149.99,-149.99,-149.99,-149.99,-149.99,-149.99,-149.99,-149.99,-149.99,-149.99,-149.99,-149.99,-149.99,-149.99,-149.99,-149.99,-149.99,-149.99,-149.99,-149.99,-149.99,-149.99,-149.98,-149.98,-149.98,-149.98,-149.98,-149.98,-149.98,-149.98,-149.98,-149.98,-149.98,-149.98,-149.98,-149.98,-149.98,-149.98,-149.98,-149.98,-149.98,-149.98,-149.98,-149.98,-149.98,-149.98,-149.98,-149.98,-149.98,-149.98,-149.98,-149.98,-149.98,-149.98,-149.98,-149.98,-149.98,-149.98,-149.98,-149.98,-149.98,-149.98,-149.98,-149.98,-149.98,-149.98,-149.98,-149.98,-149.98,-149.98,-149.98,-149.98,-149.98,-149.98,-149.98,-149.98,-149.98,-149.98,-149.98,-149.98,-149.98,-149.98,-149.98,-149.98,-149.98,-149.98,-149.98,-149.98,-149.98,-149.98,-149.98,-149.98,-149.98,-149.98,-149.98,-149.98,-149.98,-149.98,-149.98,-149.98,-149.98,-149.98,-149.97,-149.97,-149.97,-149.97,-149.97,-149.97,-149.97,-149.97,-149.97,-149.97,-149.97,-149.97,-149.97,-149.97,-149.97,-149.97,-149.97,-149.97,-149.97,-149.97,-149.97,-149.97,-149.97,-149.97,-149.97,-149.97,-149.97,-149.97,-149.97,-149.97,-149.97,-149.97,-149.97,-149.97,-149.97,-149.97,-149.97,-149.97,-149.97,-149.97,-149.97,-149.97,-149.97,-149.97,-149.97,-149.97,-149.97,-149.97,-149.97,-149.97,-149.97,-149.97,-149.97,-149.97,-149.97,-149.97,-149.97,-149.97,-149.97,-149.97,-149.97,-149.97,-149.97,-149.97,-149.97,-149.97,-149.97,-149.97,-149.97,-149.97,-149.97,-149.97,-149.97,-149.97,-149.97,-149.97,-149.97,-149.97,-149.97,-149.97,-149.97,-149.97,-149.97,-149.97,-149.97,-149.97,-149.97,-149.97,-149.97,-149.97,-149.96,-149.96,-149.96,-149.96,-149.96,-149.96,-149.96,-149.96,-149.96,-149.96,-149.96,-149.96,-149.96,-149.96,-149.96,-149.96,-149.96,-149.96,-149.96,-149.96,-149.96,-149.96,-149.96,-149.96,-149.96,-149.96,-149.96,-149.96,-149.96,-149.96,-149.96,-149.96,-149.96,-149.96,-149.96,-149.96,-149.96,-149.96,-149.96,-149.96,-149.96,-149.96,-149.96,-149.96,-149.96,-149.96,-149.96,-149.96,-149.96,-149.96,-149.96,-149.96,-149.96,-149.96,-149.96,-149.96,-149.96,-149.96,-149.96,-149.96,-149.96,-149.96,-149.96,-149.96,-149.96,-149.96,-149.96,-149.96,-149.96,-149.96,-149.96,-149.96,-149.96,-149.96,-149.96,-149.96,-149.96,-149.96,-149.96,-149.96,-149.96,-149.96,-149.96,-149.96,-149.96,-149.96,-149.96,-149.96,-149.96,-149.96,-149.96,-149.96,-149.96,-149.96,-149.96,-149.96,-149.96,-149.96,-149.96,-149.96,-149.96,-149.96,-149.96,-149.96,-149.96,-149.96,-149.96,-149.96,-149.96,-149.96,-149.96,-149.96,-149.96,-149.96,-149.96,-149.96,-149.96,-149.96,-149.96,-149.96,-149.96,-149.96,-149.96,-149.96,-149.96,-149.96,-149.96,-149.96,-149.96,-149.96,-149.96,-149.96,-149.96,-149.96,-149.96,-149.96,-149.96,-149.96,-149.96,-149.96,-149.96,-149.96,-149.96,-149.96,-149.96,-149.96,-149.96,-149.96,-149.96,-149.96,-149.96,-149.96,-149.96,-149.96,-149.96,-149.96,-149.96,-149.96,-149.95,-149.95,-149.95,-149.95,-149.95,-149.95,-149.95,-149.95,-149.95,-149.95,-149.95,-149.95,-149.95,-149.95,-149.95,-149.95,-149.95,-149.95,-149.95,-149.95,-149.95,-149.95,-149.95,-149.95,-149.95,-149.95,-149.95,-149.95,-149.95,-149.95,-149.95,-149.95,-149.95,-149.95,-149.95,-149.95,-149.95,-149.95,-149.95,-149.95,-149.95,-149.95,-149.95,-149.95,-149.95,-149.95,-149.95,-149.95,-149.95,-149.95,-149.95,-149.95,-149.95,-149.95,-149.95,-149.95,-149.95,-149.95,-149.95,-149.95,-149.95,-149.95,-149.95,-149.95,-149.95,-149.95,-149.95,-149.95,-149.95,-149.95,-149.95,-149.95,-149.95,-149.95,-149.95,-149.95,-149.95,-149.95,-149.95,-149.95,-149.95,-149.95,-149.95,-149.95,-149.95,-149.95,-149.95,-149.95,-149.95,-149.95,-149.95,-149.95,-149.95,-149.95,-149.95,-149.95,-149.95,-149.95,-149.95,-149.95,-149.95,-149.95,-149.95,-149.95,-149.95,-149.95,-149.95,-149.95,-149.95,-149.95,-149.95,-149.95,-149.95,-149.95,-149.95,-149.95,-149.95,-149.95,-149.95,-149.95,-149.95,-149.95,-149.95,-149.95,-149.95,-149.95,-149.95,-149.95,-149.95,-149.95,-149.95,-149.95,-149.95,-149.95,-149.95,-149.95,-149.95,-149.95,-149.95,-149.95,-149.95,-149.95,-149.95,-149.95,-149.95,-149.95,-149.95,-149.95,-149.95,-149.95,-149.95,-149.95,-149.95,-149.95,-149.95,-149.95,-149.95,-149.95,-149.95,-149.95,-149.95,-149.95,-149.95,-149.95,-149.95,-149.95,-149.95,-149.95,-149.95,-149.95,-149.95,-149.95,-149.95,-149.95,-149.95,-149.95,-149.95,-149.95,-149.95,-149.95,-149.95,-149.95,-149.95,-149.95,-149.95,-149.95,-149.95,-149.95,-149.95,-149.95,-149.95,-149.95,-149.95,-149.95,-149.95,-149.95,-149.95,-149.95,-149.95,-149.95,-149.95,-149.95,-149.95,-149.95,-149.95,-149.95,-149.95,-149.95,-149.95,-149.95,-149.95,-149.95,-149.95,-149.95,-149.95,-149.95,-149.95,-149.95,-149.95,-149.95,-149.95,-149.95,-149.95,-149.95,-149.95,-149.95,-149.95,-149.95,-149.95,-149.95,-149.95,-149.95,-149.95,-149.95,-149.95,-149.95,-149.95,-149.95,-149.95,-149.95,-149.95,-149.95,-149.95,-149.95,-149.95,-149.95,-149.95,-149.95,-149.95,-149.95,-149.95,-149.95,-149.95,-149.95,-149.95,-149.95,-149.95,-149.95,-149.95,-149.95,-149.95,-149.95,-149.95,-149.95,-149.95,-149.95,-149.95,-149.95,-149.95,-149.95,-149.95,-149.95,-149.95,-149.95,-149.95,-149.95,-149.95,-149.95,-149.95,-149.95,-149.95,-149.95,-149.95,-149.95,-149.95,-149.95,-149.95,-149.95,-149.95,-149.95,-149.95,-149.95,-149.95,-149.95,-149.95,-149.95,-149.95,-149.95,-149.95,-149.95,-149.95,-149.95,-149.95,-149.95,-149.95,-149.95,-149.95,-149.95,-149.95,-149.95,-149.95,-149.95,-149.95,-149.95,-149.95,-149.95,-149.95,-149.95,-149.95,-149.95,-149.95,-149.95,-149.95,-149.95,-149.95,-149.95,-149.95,-149.95,-149.95,-149.95,-149.95,-149.95,-149.95,-149.95,-149.95,-149.95,-149.95,-149.95,-149.95,-149.95,-149.95,-149.95,-149.95,-149.95,-149.95,-149.95,-149.95,-149.95,-149.95,-149.95,-149.95,-149.95,-149.95,-149.95,-149.95,-149.95,-149.95,-149.95,-149.95,-149.95,-149.95,-149.95,-149.95,-149.95,-149.95,-149.95,-149.95,-149.95,-149.95,-149.95,-149.95,-149.95,-149.95,-149.95,-149.95,-149.95,-149.95,-149.95,-149.95,-149.95,-149.95,-149.95,-149.95,-149.95,-149.95,-149.95,-149.95,-149.95,-149.95,-149.95,-149.95,-149.95,-149.95,-149.95,-149.95,-149.95,-149.95,-149.95,-149.95,-149.95,-149.95,-149.95,-149.95,-149.95,-149.95,-149.95,-149.95,-149.95,-149.95,-149.95,-149.95,-149.95,-149.95,-149.95,-149.95,-149.95,-149.95,-149.95,-149.95,-149.95,-149.95,-149.95,-149.95,-149.95,-149.95,-149.95,-149.95,-149.95,-149.95,-149.95,-149.95,-149.95,-149.95,-149.95,-149.95,-149.95,-149.95,-149.95,-149.95,-149.95,-149.95,-149.95,-149.95,-149.95,-149.95,-149.95,-149.95,-149.95,-149.95,-149.95,-149.95,-149.95,-149.95,-149.95,-149.95,-149.95,-149.95,-149.95,-149.95,-149.95,-149.95,-149.95,-149.95,-149.95,-149.95,-149.95,-149.95,-149.95,-149.95,-149.95,-149.96,-149.96,-149.96,-149.96,-149.96,-149.96,-149.96,-149.96,-149.96,-149.96,-149.96,-149.96,-149.96,-149.96,-149.96,-149.96,-149.96,-149.96,-149.96,-149.96,-149.96,-149.96,-149.96,-149.96,-149.96,-149.96,-149.96,-149.96,-149.96,-149.96,-149.96,-149.96,-149.96,-149.96,-149.96,-149.96,-149.96,-149.96,-149.96,-149.96,-149.96,-149.96,-149.96,-149.96,-149.96,-149.96,-149.96,-149.96,-149.96,-149.96,-149.96,-149.96,-149.96,-149.96,-149.96,-149.96,-149.96,-149.96,-149.96,-149.96,-149.96,-149.96,-149.96,-149.96,-149.96,-149.96,-149.96,-149.96,-149.96,-149.96,-149.96,-149.96,-149.96,-149.96,-149.96,-149.96,-149.96,-149.96,-149.96,-149.96,-149.96,-149.96,-149.96,-149.96,-149.96,-149.96,-149.96,-149.96,-149.96,-149.96,-149.96,-149.96,-149.96,-149.96,-149.96,-149.96,-149.96,-149.96,-149.96,-149.96,-149.96,-149.96,-149.96,-149.96,-149.96,-149.96,-149.96,-149.96,-149.96,-149.96,-149.96,-149.96,-149.96,-149.96,-149.96,-149.96,-149.96,-149.96,-149.96,-149.96,-149.96,-149.96,-149.96,-149.96,-149.96,-149.96,-149.96,-149.96,-149.96,-149.96,-149.96,-149.96,-149.96,-149.96,-149.96,-149.96,-149.96,-149.96,-149.96,-149.96,-149.96,-149.96,-149.96,-149.96,-149.96,-149.96,-149.96,-149.96,-149.96,-149.96,-149.96,-149.96,-149.96,-149.96,-149.96,-149.96,-149.96,-149.96,-149.96,-149.96,-149.96,-149.96,-149.96,-149.96,-149.96,-149.96,-149.96,-149.96,-149.96,-149.96,-149.96,-149.96,-149.96,-149.96,-149.96,-149.96,-149.96,-149.96,-149.96,-149.96,-149.96,-149.96,-149.96,-149.96,-149.96,-149.96,-149.96,-149.96,-149.96,-149.96,-149.96,-149.96,-149.96,-149.96,-149.96,-149.96,-149.96,-149.96,-149.96,-149.96,-149.96,-149.96,-149.96,-149.96,-149.96,-149.96,-149.96,-149.96,-149.96,-149.96,-149.96,-149.96,-149.96,-149.96,-149.96,-149.96,-149.96,-149.96,-149.96,-149.96,-149.96,-149.96,-149.96,-149.96,-149.96,-149.96,-149.96,-149.96,-149.96,-149.96,-149.96,-149.96,-149.96,-149.96,-149.96,-149.96,-149.96,-149.96,-149.96,-149.96,-149.96,-149.96,-149.96,-149.96,-149.96,-149.96,-149.96,-149.96,-149.96,-149.96,-149.96,-149.96,-149.96,-149.96,-149.96,-149.96,-149.96,-149.96,-149.96,-149.96,-149.96,-149.96,-149.96,-149.96,-149.96,-149.96,-149.96,-149.96,-149.96,-149.96,-149.96,-149.96,-149.96,-149.96,-149.96,-149.96,-149.96,-149.96,-149.96,-149.96,-149.96,-149.96,-149.96,-149.96,-149.96,-149.96,-149.96,-149.96,-149.96,-149.96,-149.96,-149.96,-149.96,-149.96,-149.96,-149.96,-149.96,-149.96,-149.96,-149.96,-149.96,-149.96,-149.96,-149.96,-149.96,-149.96,-149.96,-149.96,-149.96,-149.96,-149.96,-149.96,-149.96,-149.96,-149.96,-149.96,-149.96,-149.96,-149.96,-149.96,-149.96,-149.96,-149.96,-149.96,-149.96,-149.96,-149.96,-149.96,-149.96,-149.96,-149.96,-149.96,-149.96,-149.96,-149.96,-149.96,-149.96,-149.96,-149.96,-149.96,-149.96,-149.96,-149.96,-149.96,-149.96,-149.96,-149.96,-149.96,-149.96,-149.96,-149.96,-149.96,-149.96,-149.96,-149.96,-149.96,-149.96,-149.96,-149.96,-149.96,-149.96,-149.96,-149.96,-149.96,-149.96,-149.96,-149.96,-149.96,-149.96,-149.96,-149.96,-149.96,-149.96,-149.96,-149.96,-149.97,-149.97,-149.97,-149.97,-149.97,-149.97,-149.97,-149.97,-149.97,-149.97,-149.97,-149.97,-149.97,-149.97,-149.97,-149.97,-149.97,-149.97,-149.97,-149.97,-149.97,-149.97,-149.97,-149.97,-149.97,-149.97,-149.97,-149.97,-149.97,-149.97,-149.97,-149.97,-149.97,-149.97,-149.97,-149.97,-149.97,-149.97,-149.97,-149.97,-149.97,-149.97,-149.97,-149.97,-149.97,-149.97,-149.97,-149.97,-149.97,-149.97,-149.97,-149.97,-149.97,-149.97,-149.97,-149.97,-149.97,-149.97,-149.97,-149.97,-149.97,-149.97,-149.97,-149.97,-149.97,-149.97,-149.97,-149.97,-149.97,-149.97,-149.97,-149.97,-149.97,-149.97,-149.97,-149.97,-149.97,-149.97,-149.97,-149.97,-149.97,-149.97,-149.97,-149.97,-149.97,-149.97,-149.97,-149.97,-149.97,-149.97,-149.97,-149.97,-149.97,-149.97,-149.97,-149.97,-149.97,-149.97,-149.97,-149.97,-149.97,-149.97,-149.97,-149.97,-149.97,-149.97,-149.97,-149.97,-149.97,-149.97,-149.97,-149.97,-149.97,-149.97,-149.97,-149.97,-149.97,-149.97,-149.97,-149.97,-149.97,-149.97,-149.97,-149.97,-149.97,-149.97,-149.97,-149.97,-149.97,-149.97,-149.97,-149.97,-149.97,-149.97,-149.97,-149.97,-149.97,-149.97,-149.97,-149.97,-149.97,-149.97,-149.97,-149.97,-149.97,-149.97,-149.97,-149.97,-149.97,-149.97,-149.97,-149.97,-149.97,-149.97,-149.97,-149.97,-149.98,-149.98,-149.98,-149.98,-149.98,-149.98,-149.98,-149.98,-149.98,-149.98,-149.98,-149.98,-149.98,-149.98,-149.98,-149.98,-149.98,-149.98,-149.98,-149.98,-149.98,-149.98,-149.98,-149.98,-149.98,-149.98,-149.98,-149.98,-149.98,-149.98,-149.98,-149.98,-149.98,-149.98,-149.98,-149.98,-149.98,-149.98,-149.98,-149.98,-149.98,-149.98,-149.98,-149.98,-149.98,-149.98,-149.98,-149.98,-149.98,-149.98,-149.98,-149.98,-149.98,-149.98,-149.98,-149.98,-149.98,-149.98,-149.98,-149.98,-149.98,-149.98,-149.98,-149.98,-149.98,-149.98,-149.98,-149.98,-149.98,-149.98,-149.98,-149.98,-149.98,-149.98,-149.98,-149.98,-149.98,-149.98,-149.98,-149.98,-149.98,-149.98,-149.98,-149.98,-149.98,-149.98,-149.98,-149.98,-149.98,-149.98,-149.98,-149.98,-149.98,-149.98,-149.98,-149.98,-149.98,-149.98,-149.98,-149.98,-149.98,-149.98,-149.98,-149.98,-149.98,-149.98,-149.98,-149.98,-149.98,-149.98,-149.98,-149.98,-149.98,-149.98,-149.98,-149.98,-149.98,-149.98,-149.98,-149.98,-149.98,-149.98,-149.98,-149.98,-149.98,-149.98,-149.98,-149.98,-149.98,-149.98,-149.98,-149.98,-149.98,-149.98,-149.98,-149.98,-149.98,-149.98,-149.98,-149.98,-149.98,-149.98,-149.98,-149.98,-149.98,-149.98,-149.98,-149.98,-149.98,-149.98,-149.98,-149.98,-149.98,-149.98,-149.98,-149.98,-149.98,-149.98,-149.98,-149.98,-149.98,-149.98,-149.98,-149.98,-149.98,-149.98,-149.98,-149.98,-149.98,-149.98,-149.98,-149.98,-149.98,-149.98,-149.98,-149.98,-149.98,-149.98,-149.98,-149.98,-149.98,-149.98,-149.98,-149.98,-149.98,-149.98,-149.98,-149.98,-149.98,-149.98,-149.98,-149.98,-149.98,-149.98,-149.98,-149.98,-149.98,-149.98,-149.98,-149.98,-149.98,-149.98,-149.98,-149.98,-149.98,-149.98,-149.98,-149.98,-149.98,-149.98,-149.98,-149.98,-149.98,-149.98,-149.98,-149.98,-149.98,-149.98,-149.98,-149.98,-149.98,-149.98,-149.98,-149.98,-149.98,-149.98,-149.98,-149.98,-149.98,-149.98,-149.98,-149.98,-149.98,-149.98,-149.98,-149.98,-149.98,-149.98,-149.98,-149.98,-149.98,-149.98,-149.98,-149.98,-149.98,-149.98,-149.98,-149.98,-149.98,-149.98,-149.98,-149.98,-149.98,-149.98,-149.98,-149.98,-149.98,-149.98,-149.98,-149.98,-149.98,-149.97,-149.97,-149.97,-149.97,-149.97,-149.97,-149.97,-149.97,-149.97,-149.97,-149.97,-149.97,-149.97,-149.97,-149.97,-149.97,-149.97,-149.97,-149.97,-149.97,-149.97,-149.97,-149.97,-149.97,-149.97,-149.97,-149.97,-149.97,-149.97,-149.97,-149.97,-149.97,-149.97,-149.97,-149.97,-149.97,-149.97,-149.97,-149.97,-149.97,-149.97,-149.97,-149.97,-149.97,-149.97,-149.97,-149.97,-149.97,-149.97,-149.97,-149.97,-149.97,-149.97,-149.97,-149.97,-149.97,-149.97,-149.97,-149.97,-149.97,-149.97,-149.97,-149.97,-149.97,-149.97,-149.97,-149.97,-149.97,-149.97,-149.97,-149.97,-149.97,-149.97,-149.97,-149.96,-149.96,-149.96,-149.96,-149.96,-149.96,-149.96,-149.96,-149.96,-149.96,-149.96,-149.96,-149.96,-149.96,-149.96,-149.96,-149.96,-149.96,-149.96,-149.96,-149.96,-149.96,-149.96,-149.96,-149.96,-149.96,-149.96,-149.96,-149.96,-149.96,-149.96,-149.96,-149.96,-149.96,-149.96,-149.96,-149.96,-149.96,-149.96,-149.96,-149.96,-149.96,-149.96,-149.96,-149.96,-149.96,-149.96,-149.96,-149.96,-149.96,-149.96,-149.96,-149.96,-149.96,-149.96,-149.96,-149.96,-149.96,-149.96,-149.95,-149.95,-149.95,-149.95,-149.95,-149.95,-149.95,-149.95,-149.95,-149.95,-149.95,-149.95,-149.95,-149.95,-149.95,-149.95,-149.95,-149.95,-149.95,-149.95,-149.95,-149.95,-149.95,-149.95,-149.95,-149.95,-149.95,-149.95,-149.95,-149.95,-149.95,-149.95,-149.95,-149.95,-149.95,-149.95,-149.95,-149.95,-149.95,-149.95,-149.95,-149.95,-149.95,-149.95,-149.95,-149.95,-149.94,-149.94,-149.94,-149.94,-149.94,-149.94,-149.94,-149.94,-149.94,-149.94,-149.94,-149.94,-149.94,-149.94,-149.94,-149.94,-149.94,-149.94,-149.94,-149.94,-149.94,-149.94,-149.94,-149.94,-149.94,-149.94,-149.94,-149.94,-149.94,-149.94,-149.94,-149.94,-149.94,-149.94,-149.94,-149.94,-149.94,-149.94,-149.94,-149.94,-149.93,-149.93,-149.93,-149.93,-149.93,-149.93,-149.93,-149.93,-149.93,-149.93,-149.93,-149.93,-149.93,-149.93,-149.93,-149.93,-149.93,-149.93,-149.93,-149.93,-149.93,-149.93,-149.93,-149.93,-149.93,-149.93,-149.93,-149.93,-149.93,-149.93,-149.93,-149.93,-149.93,-149.93,-149.93,-149.93,-149.93,-149.93,-149.93,-149.93,-149.93,-149.93,-149.92,-149.92,-149.92,-149.92,-149.92,-149.92,-149.92,-149.92,-149.92,-149.92,-149.92,-149.92,-149.92,-149.92,-149.92,-149.92,-149.92,-149.92,-149.92,-149.92,-149.92,-149.92,-149.92,-149.92,-149.92,-149.92,-149.92,-149.92,-149.92,-149.92,-149.92,-149.92,-149.92,-149.92,-149.92,-149.92,-149.92,-149.92,-149.92,-149.92,-149.92,-149.92,-149.92,-149.92,-149.92,-149.92,-149.92,-149.91,-149.91,-149.91,-149.91,-149.91,-149.91,-149.91,-149.91,-149.91,-149.91,-149.91,-149.91,-149.91,-149.91,-149.91,-149.91,-149.91,-149.91,-149.91,-149.91,-149.91,-149.91,-149.91,-149.91,-149.91,-149.91,-149.91,-149.91,-149.91,-149.91,-149.91,-149.91,-149.91,-149.91,-149.91,-149.91,-149.91,-149.91,-149.91,-149.91,-149.91,-149.91,-149.91,-149.91,-149.91,-149.91,-149.91,-149.91,-149.91,-149.91,-149.91,-149.91,-149.91,-149.9,-149.9,-149.9,-149.9,-149.9,-149.9,-149.9,-149.9,-149.9,-149.9,-149.9,-149.9,-149.9,-149.9,-149.9,-149.9,-149.9,-149.9,-149.9,-149.9,-149.9,-149.9,-149.9,-149.9,-149.9,-149.9,-149.9,-149.9,-149.9,-149.9,-149.9,-149.9,-149.9,-149.9,-149.9,-149.9,-149.9,-149.9,-149.9,-149.9,-149.9,-149.9,-149.9,-149.9,-149.9,-149.9,-149.89,-149.89,-149.89,-149.89,-149.89,-149.89,-149.89,-149.89,-149.89,-149.89,-149.89,-149.89,-149.89,-149.89,-149.89,-149.89,-149.89,-149.89,-149.89,-149.89,-149.89,-149.89,-149.89,-149.89,-149.89,-149.89,-149.89,-149.89,-149.89,-149.89,-149.89,-149.89,-149.89,-149.89,-149.89,-149.89,-149.89,-149.89,-149.89,-149.89,-149.89,-149.89,-149.88,-149.88,-149.88,-149.88,-149.88,-149.88,-149.88,-149.88,-149.88,-149.88,-149.88,-149.88,-149.88,-149.88,-149.88,-149.88,-149.88,-149.88,-149.88,-149.88,-149.88,-149.88,-149.88,-149.88,-149.88,-149.88,-149.88,-149.88,-149.88,-149.88,-149.88,-149.88,-149.88,-149.88,-149.88,-149.88,-149.88,-149.87,-149.87,-149.87,-149.87,-149.87,-149.87,-149.87,-149.87,-149.87,-149.87,-149.87,-149.87,-149.87,-149.87,-149.87,-149.87,-149.87,-149.87,-149.87,-149.87,-149.87,-149.87,-149.87,-149.87,-149.87,-149.87,-149.87,-149.87,-149.87,-149.87,-149.87,-149.87,-149.86,-149.86,-149.86,-149.86,-149.86,-149.86,-149.86,-149.86,-149.86,-149.86,-149.86,-149.86,-149.86,-149.86,-149.86,-149.86,-149.86,-149.86,-149.86,-149.86,-149.86,-149.86,-149.86,-149.86,-149.86,-149.86,-149.86,-149.86,-149.86,-149.85,-149.85,-149.85,-149.85,-149.85,-149.85,-149.85,-149.85,-149.85,-149.85,-149.85,-149.85,-149.85,-149.85,-149.85,-149.85,-149.85,-149.85,-149.85,-149.85,-149.85,-149.85,-149.85,-149.85,-149.85,-149.85,-149.84,-149.84,-149.84,-149.84,-149.84,-149.84,-149.84,-149.84,-149.84,-149.84,-149.84,-149.84,-149.84,-149.84,-149.84,-149.84,-149.84,-149.84,-149.84,-149.84,-149.84,-149.84,-149.84,-149.83,-149.83,-149.83,-149.83,-149.83,-149.83,-149.83,-149.83,-149.83,-149.83,-149.83,-149.83,-149.83,-149.83,-149.83,-149.83,-149.83,-149.83,-149.83,-149.83,-149.83,-149.83,-149.82,-149.82,-149.82,-149.82,-149.82,-149.82,-149.82,-149.82,-149.82,-149.82,-149.82,-149.82,-149.82,-149.82,-149.82,-149.82,-149.82,-149.82,-149.82,-149.81,-149.81,-149.81,-149.81,-149.81,-149.81,-149.81,-149.81,-149.81,-149.81,-149.81,-149.81,-149.81,-149.81,-149.81,-149.81,-149.81,-149.81,-149.81,-149.8,-149.8,-149.8,-149.8,-149.8,-149.8,-149.8,-149.8,-149.8,-149.8,-149.8,-149.8,-149.8,-149.8,-149.8,-149.8,-149.8,-149.79,-149.79,-149.79,-149.79,-149.79,-149.79,-149.79,-149.79,-149.79,-149.79,-149.79,-149.79,-149.79,-149.79,-149.79,-149.79,-149.79,-149.79,-149.78,-149.78,-149.78,-149.78,-149.78,-149.78,-149.78,-149.78,-149.78,-149.78,-149.78,-149.78,-149.78,-149.78,-149.78,-149.78,-149.78,-149.77,-149.77,-149.77,-149.77,-149.77,-149.77,-149.77,-149.77,-149.77,-149.77,-149.77,-149.77,-149.77,-149.77,-149.77,-149.77,-149.77,-149.76,-149.76,-149.76,-149.76,-149.76,-149.76,-149.76,-149.76,-149.76,-149.76,-149.76,-149.76,-149.76,-149.76,-149.76,-149.76,-149.76,-149.76,-149.75,-149.75,-149.75,-149.75,-149.75,-149.75,-149.75,-149.75,-149.75,-149.75,-149.75,-149.75,-149.75,-149.75,-149.75,-149.75,-149.75,-149.74,-149.74,-149.74,-149.74,-149.74,-149.74,-149.74,-149.74,-149.74,-149.74,-149.74,-149.74,-149.74,-149.74,-149.74,-149.74,-149.73,-149.73,-149.73,-149.73,-149.73,-149.73,-149.73,-149.73,-149.73,-149.73,-149.73,-149.73,-149.73,-149.73,-149.73,-149.73,-149.73,-149.72,-149.72,-149.72,-149.72,-149.72,-149.72,-149.72,-149.72,-149.72,-149.72,-149.72,-149.72,-149.72,-149.72,-149.72,-149.72,-149.72,-149.72,-149.71,-149.71,-149.71,-149.71,-149.71,-149.71,-149.71,-149.71,-149.71,-149.71,-149.71,-149.71,-149.71,-149.71,-149.71,-149.71,-149.71,-149.7,-149.7,-149.7,-149.7,-149.7,-149.7,-149.7,-149.7,-149.7,-149.7,-149.7,-149.7,-149.7,-149.7,-149.7,-149.7,-149.7,-149.69,-149.69,-149.69,-149.69,-149.69,-149.69,-149.69,-149.69,-149.69,-149.69,-149.69,-149.69,-149.69,-149.69,-149.69,-149.69,-149.69,-149.68,-149.68,-149.68,-149.68,-149.68,-149.68,-149.68,-149.68,-149.68,-149.68,-149.68,-149.68,-149.68,-149.68,-149.68,-149.68,-149.67,-149.67,-149.67,-149.67,-149.67,-149.67,-149.67,-149.67,-149.67,-149.67,-149.67,-149.67,-149.67,-149.67,-149.67,-149.67,-149.67,-149.66,-149.66,-149.66,-149.66,-149.66,-149.66,-149.66,-149.66,-149.66,-149.66,-149.66,-149.66,-149.66,-149.66,-149.66,-149.66,-149.65,-149.65,-149.65,-149.65,-149.65,-149.65,-149.65,-149.65,-149.65,-149.65,-149.65,-149.65,-149.65,-149.65,-149.65,-149.65,-149.65,-149.64,-149.64,-149.64,-149.64,-149.64,-149.64,-149.64,-149.64,-149.64,-149.64,-149.64,-149.64,-149.64,-149.64,-149.64,-149.64,-149.63,-149.63,-149.63,-149.63,-149.63,-149.63,-149.63,-149.63,-149.63,-149.63,-149.63,-149.63,-149.63,-149.63,-149.63,-149.63,-149.62,-149.62,-149.62,-149.62,-149.62,-149.62,-149.62,-149.62,-149.62,-149.62,-149.62,-149.62,-149.62,-149.62,-149.62,-149.62,-149.61,-149.61,-149.61,-149.61,-149.61,-149.61,-149.61,-149.61,-149.61,-149.61,-149.61,-149.61,-149.61,-149.61,-149.61,-149.6,-149.6,-149.6,-149.6,-149.6,-149.6,-149.6,-149.6,-149.6,-149.6,-149.6,-149.6,-149.6,-149.6,-149.6,-149.6,-149.59,-149.59,-149.59,-149.59,-149.59,-149.59,-149.59,-149.59,-149.59,-149.59,-149.59,-149.59,-149.59,-149.59,-149.59,-149.59,-149.59,-149.58,-149.58,-149.58,-149.58,-149.58,-149.58,-149.58,-149.58,-149.58,-149.58,-149.58,-149.58,-149.58,-149.58,-149.58,-149.58,-149.57,-149.57,-149.57,-149.57,-149.57,-149.57,-149.57,-149.57,-149.57,-149.57,-149.57,-149.57,-149.57,-149.57,-149.57,-149.57,-149.57,-149.56,-149.56,-149.56,-149.56,-149.56,-149.56,-149.56,-149.56,-149.56,-149.56,-149.56,-149.56,-149.56,-149.56,-149.56,-149.56,-149.56,-149.55,-149.55,-149.55,-149.55,-149.55,-149.55,-149.55,-149.55,-149.55,-149.55,-149.55,-149.55,-149.55,-149.55,-149.55,-149.55,-149.55,-149.54,-149.54,-149.54,-149.54,-149.54,-149.54,-149.54,-149.54,-149.54,-149.54,-149.54,-149.54,-149.54,-149.54,-149.54,-149.54,-149.53,-149.53,-149.53,-149.53,-149.53,-149.53,-149.53,-149.53,-149.53,-149.53,-149.53,-149.53,-149.53,-149.53,-149.53,-149.53,-149.52,-149.52,-149.52,-149.52,-149.52,-149.52,-149.52,-149.52,-149.52,-149.52,-149.52,-149.52,-149.52,-149.52,-149.52,-149.52,-149.51,-149.51,-149.51,-149.51,-149.51,-149.51,-149.51,-149.51,-149.51,-149.51,-149.51,-149.51,-149.51,-149.51,-149.51,-149.51,-149.5,-149.5,-149.5,-149.5,-149.5,-149.5,-149.5,-149.5,-149.5,-149.5,-149.5,-149.5,-149.5,-149.5,-149.5,-149.5,-149.49,-149.49,-149.49,-149.49,-149.49,-149.49,-149.49,-149.49,-149.49,-149.49,-149.49,-149.49,-149.49,-149.49,-149.49,-149.49,-149.48,-149.48,-149.48,-149.48,-149.48,-149.48,-149.48,-149.48,-149.48,-149.48,-149.48,-149.48,-149.48,-149.48,-149.48,-149.47,-149.47,-149.47,-149.47,-149.47,-149.47,-149.47,-149.47,-149.47,-149.47,-149.47,-149.47,-149.47,-149.47,-149.47,-149.46,-149.46,-149.46,-149.46,-149.46,-149.46,-149.46,-149.46,-149.46,-149.46,-149.46,-149.46,-149.46,-149.46,-149.45,-149.45,-149.45,-149.45,-149.45,-149.45,-149.45,-149.45,-149.45,-149.45,-149.45,-149.45,-149.45,-149.45,-149.45,-149.44,-149.44,-149.44,-149.44,-149.44,-149.44,-149.44,-149.44,-149.44,-149.44,-149.44,-149.44,-149.44,-149.44,-149.43,-149.43,-149.43,-149.43,-149.43,-149.43,-149.43,-149.43,-149.43,-149.43,-149.43,-149.43,-149.43,-149.43,-149.43,-149.42,-149.42,-149.42,-149.42,-149.42,-149.42,-149.42,-149.42,-149.42,-149.42,-149.42,-149.42,-149.42,-149.42,-149.42,-149.41,-149.41,-149.41,-149.41,-149.41,-149.41,-149.41,-149.41,-149.41,-149.41,-149.41,-149.41,-149.41,-149.41,-149.41,-149.41,-149.4,-149.4,-149.4,-149.4,-149.4,-149.4,-149.4,-149.4,-149.4,-149.4,-149.4,-149.4,-149.4,-149.4,-149.4,-149.4,-149.39,-149.39,-149.39,-149.39,-149.39,-149.39,-149.39,-149.39,-149.39,-149.39,-149.39,-149.39,-149.39,-149.39,-149.39,-149.38,-149.38,-149.38,-149.38,-149.38,-149.38,-149.38,-149.38,-149.38,-149.38,-149.38,-149.38,-149.38,-149.38,-149.38,-149.37,-149.37,-149.37,-149.37,-149.37,-149.37,-149.37,-149.37,-149.37,-149.37,-149.37,-149.37,-149.37,-149.37,-149.37,-149.37,-149.36,-149.36,-149.36,-149.36,-149.36,-149.36,-149.36,-149.36,-149.36,-149.36,-149.36,-149.36,-149.36,-149.36,-149.36,-149.36,-149.35,-149.35,-149.35,-149.35,-149.35,-149.35,-149.35,-149.35,-149.35,-149.35,-149.35,-149.35,-149.35,-149.35,-149.35,-149.35,-149.34,-149.34,-149.34,-149.34,-149.34,-149.34,-149.34,-149.34,-149.34,-149.34,-149.34,-149.34,-149.34,-149.34,-149.34,-149.33,-149.33,-149.33,-149.33,-149.33,-149.33,-149.33,-149.33,-149.33,-149.33,-149.33,-149.33,-149.33,-149.33,-149.33,-149.32,-149.32,-149.32,-149.32,-149.32,-149.32,-149.32,-149.32,-149.32,-149.32,-149.32,-149.32,-149.32,-149.32,-149.32,-149.31,-149.31,-149.31,-149.31,-149.31,-149.31,-149.31,-149.31,-149.31,-149.31,-149.31,-149.31,-149.31,-149.31,-149.31,-149.3,-149.3,-149.3,-149.3,-149.3,-149.3,-149.3,-149.3,-149.3,-149.3,-149.3,-149.3,-149.3,-149.3,-149.3,-149.29,-149.29,-149.29,-149.29,-149.29,-149.29,-149.29,-149.29,-149.29,-149.29,-149.29,-149.29,-149.29,-149.29,-149.28,-149.28,-149.28,-149.28,-149.28,-149.28,-149.28,-149.28,-149.28,-149.28,-149.28,-149.28,-149.28,-149.28,-149.27,-149.27,-149.27,-149.27,-149.27,-149.27,-149.27,-149.27,-149.27,-149.27,-149.27,-149.27,-149.27,-149.26,-149.26,-149.26,-149.26,-149.26,-149.26,-149.26,-149.26,-149.26,-149.26,-149.26,-149.26,-149.26,-149.26,-149.25,-149.25,-149.25,-149.25,-149.25,-149.25,-149.25,-149.25,-149.25,-149.25,-149.25,-149.25,-149.24,-149.24,-149.24,-149.24,-149.24,-149.24,-149.24,-149.24,-149.24,-149.24,-149.24,-149.24,-149.24,-149.23,-149.23,-149.23,-149.23,-149.23,-149.23,-149.23,-149.23,-149.23,-149.23,-149.23,-149.23,-149.23,-149.22,-149.22,-149.22,-149.22,-149.22,-149.22,-149.22,-149.22,-149.22,-149.22,-149.22,-149.22,-149.21,-149.21,-149.21,-149.21,-149.21,-149.21,-149.21,-149.21,-149.21,-149.21,-149.21,-149.21,-149.21,-149.2,-149.2,-149.2,-149.2,-149.2,-149.2,-149.2,-149.2,-149.2,-149.2,-149.2,-149.2,-149.19,-149.19,-149.19,-149.19,-149.19,-149.19,-149.19,-149.19,-149.19,-149.19,-149.19,-149.19,-149.18,-149.18,-149.18,-149.18,-149.18,-149.18,-149.18,-149.18,-149.18,-149.18,-149.18,-149.18,-149.17,-149.17,-149.17,-149.17,-149.17,-149.17,-149.17,-149.17,-149.17,-149.17,-149.17,-149.17,-149.16,-149.16,-149.16,-149.16,-149.16,-149.16,-149.16,-149.16,-149.16,-149.16,-149.16,-149.16,-149.15,-149.15,-149.15,-149.15,-149.15,-149.15,-149.15,-149.15,-149.15,-149.15,-149.15,-149.15,-149.14,-149.14,-149.14,-149.14,-149.14,-149.14,-149.14,-149.14,-149.14,-149.14,-149.14,-149.14,-149.13,-149.13,-149.13,-149.13,-149.13,-149.13,-149.13,-149.13,-149.13,-149.13,-149.13,-149.13,-149.12,-149.12,-149.12,-149.12,-149.12,-149.12,-149.12,-149.12,-149.12,-149.12,-149.12,-149.12,-149.12,-149.11,-149.11,-149.11,-149.11,-149.11,-149.11,-149.11,-149.11,-149.11,-149.11,-149.11,-149.11,-149.1,-149.1,-149.1,-149.1,-149.1,-149.1,-149.1,-149.1,-149.1,-149.1,-149.1,-149.1,-149.09,-149.09,-149.09,-149.09,-149.09,-149.09,-149.09,-149.09,-149.09,-149.09,-149.09,-149.09,-149.09,-149.08,-149.08,-149.08,-149.08,-149.08,-149.08,-149.08,-149.08,-149.08,-149.08,-149.08,-149.08,-149.07,-149.07,-149.07,-149.07,-149.07,-149.07,-149.07,-149.07,-149.07,-149.07,-149.07,-149.07,-149.06,-149.06,-149.06,-149.06,-149.06,-149.06,-149.06,-149.06,-149.06,-149.06,-149.06,-149.06,-149.05,-149.05,-149.05,-149.05,-149.05,-149.05,-149.05,-149.05,-149.05,-149.05,-149.05,-149.05,-149.04,-149.04,-149.04,-149.04,-149.04,-149.04,-149.04,-149.04,-149.04,-149.04,-149.04,-149.04,-149.04,-149.03,-149.03,-149.03,-149.03,-149.03,-149.03,-149.03,-149.03,-149.03,-149.03,-149.03,-149.03,-149.02,-149.02,-149.02,-149.02,-149.02,-149.02,-149.02,-149.02,-149.02,-149.02,-149.02,-149.02,-149.02,-149.01,-149.01,-149.01,-149.01,-149.01,-149.01,-149.01,-149.01,-149.01,-149.01,-149.01,-149.01,-149.01,-149,-149,-149,-149,-149,-149,-149,-149,-149,-149,-149,-149,-148.99,-148.99,-148.99,-148.99,-148.99,-148.99,-148.99,-148.99,-148.99,-148.99,-148.99,-148.99,-148.99,-148.98,-148.98,-148.98,-148.98,-148.98,-148.98,-148.98,-148.98,-148.98,-148.98,-148.98,-148.98,-148.98,-148.97,-148.97,-148.97,-148.97,-148.97,-148.97,-148.97,-148.97,-148.97,-148.97,-148.97,-148.97,-148.97,-148.96,-148.96,-148.96,-148.96,-148.96,-148.96,-148.96,-148.96,-148.96,-148.96,-148.96,-148.96,-148.95,-148.95,-148.95,-148.95,-148.95,-148.95,-148.95,-148.95,-148.95,-148.95,-148.95,-148.95,-148.95,-148.94,-148.94,-148.94,-148.94,-148.94,-148.94,-148.94,-148.94,-148.94,-148.94,-148.94,-148.94,-148.93,-148.93,-148.93,-148.93,-148.93,-148.93,-148.93,-148.93,-148.93,-148.93,-148.93,-148.93,-148.93,-148.92,-148.92,-148.92,-148.92,-148.92,-148.92,-148.92,-148.92,-148.92,-148.92,-148.92,-148.92,-148.91,-148.91,-148.91,-148.91,-148.91,-148.91,-148.91,-148.91,-148.91,-148.91,-148.91,-148.91,-148.9,-148.9,-148.9,-148.9,-148.9,-148.9,-148.9,-148.9,-148.9,-148.9,-148.9,-148.9,-148.89,-148.89,-148.89,-148.89,-148.89,-148.89,-148.89,-148.89,-148.89,-148.89,-148.89,-148.89,-148.88,-148.88,-148.88,-148.88,-148.88,-148.88,-148.88,-148.88,-148.88,-148.88,-148.88,-148.88,-148.87,-148.87,-148.87,-148.87,-148.87,-148.87,-148.87,-148.87,-148.87,-148.87,-148.87,-148.87,-148.86,-148.86,-148.86,-148.86,-148.86,-148.86,-148.86,-148.86,-148.86,-148.86,-148.86,-148.86,-148.86,-148.85,-148.85,-148.85,-148.85,-148.85,-148.85,-148.85,-148.85,-148.85,-148.85,-148.85,-148.85,-148.84,-148.84,-148.84,-148.84,-148.84,-148.84,-148.84,-148.84,-148.84,-148.84,-148.84,-148.84,-148.84,-148.83,-148.83,-148.83,-148.83,-148.83,-148.83,-148.83,-148.83,-148.83,-148.83,-148.83,-148.83,-148.82,-148.82,-148.82,-148.82,-148.82,-148.82,-148.82,-148.82,-148.82,-148.82,-148.82,-148.82,-148.81,-148.81,-148.81,-148.81,-148.81,-148.81,-148.81,-148.81,-148.81,-148.81,-148.81,-148.81,-148.8,-148.8,-148.8,-148.8,-148.8,-148.8,-148.8,-148.8,-148.8,-148.8,-148.8,-148.8,-148.8,-148.79,-148.79,-148.79,-148.79,-148.79,-148.79,-148.79,-148.79,-148.79,-148.79,-148.79,-148.79,-148.78,-148.78,-148.78,-148.78,-148.78,-148.78,-148.78,-148.78,-148.78,-148.78,-148.78,-148.78,-148.77,-148.77,-148.77,-148.77,-148.77,-148.77,-148.77,-148.77,-148.77,-148.77,-148.77,-148.77,-148.76,-148.76,-148.76,-148.76,-148.76,-148.76,-148.76,-148.76,-148.76,-148.76,-148.76,-148.76,-148.75,-148.75,-148.75,-148.75,-148.75,-148.75,-148.75,-148.75,-148.75,-148.75,-148.75,-148.75,-148.74,-148.74,-148.74,-148.74,-148.74,-148.74,-148.74,-148.74,-148.74,-148.74,-148.74,-148.74,-148.74,-148.73,-148.73,-148.73,-148.73,-148.73,-148.73,-148.73,-148.73,-148.73,-148.73,-148.73,-148.73,-148.72,-148.72,-148.72,-148.72,-148.72,-148.72,-148.72,-148.72,-148.72,-148.72,-148.72,-148.72,-148.72,-148.71,-148.71,-148.71,-148.71,-148.71,-148.71,-148.71,-148.71,-148.71,-148.71,-148.71,-148.71,-148.71,-148.7,-148.7,-148.7,-148.7,-148.7,-148.7,-148.7,-148.7,-148.7,-148.7,-148.7,-148.7,-148.7,-148.69,-148.69,-148.69,-148.69,-148.69,-148.69,-148.69,-148.69,-148.69,-148.69,-148.69,-148.69,-148.68,-148.68,-148.68,-148.68,-148.68,-148.68,-148.68,-148.68,-148.68,-148.68,-148.68,-148.68,-148.68,-148.67,-148.67,-148.67,-148.67,-148.67,-148.67,-148.67,-148.67,-148.67,-148.67,-148.67,-148.67,-148.67,-148.67,-148.66,-148.66,-148.66,-148.66,-148.66,-148.66,-148.66,-148.66,-148.66,-148.66,-148.66,-148.66,-148.66,-148.65,-148.65,-148.65,-148.65,-148.65,-148.65,-148.65,-148.65,-148.65,-148.65,-148.65,-148.65,-148.65,-148.65,-148.64,-148.64,-148.64,-148.64,-148.64,-148.64,-148.64,-148.64,-148.64,-148.64,-148.64,-148.64,-148.64,-148.63,-148.63,-148.63,-148.63,-148.63,-148.63,-148.63,-148.63,-148.63,-148.63,-148.63,-148.63,-148.63,-148.62,-148.62,-148.62,-148.62,-148.62,-148.62,-148.62,-148.62,-148.62,-148.62,-148.62,-148.62,-148.62,-148.61,-148.61,-148.61,-148.61,-148.61,-148.61,-148.61,-148.61,-148.61,-148.61,-148.61,-148.61,-148.61,-148.6,-148.6,-148.6,-148.6,-148.6,-148.6,-148.6,-148.6,-148.6,-148.6,-148.6,-148.6,-148.6,-148.59,-148.59,-148.59,-148.59,-148.59,-148.59,-148.59,-148.59,-148.59,-148.59,-148.59,-148.59,-148.58,-148.58,-148.58,-148.58,-148.58,-148.58,-148.58,-148.58,-148.58,-148.58,-148.58,-148.58,-148.58,-148.57,-148.57,-148.57,-148.57,-148.57,-148.57,-148.57,-148.57,-148.57,-148.57,-148.57,-148.57,-148.56,-148.56,-148.56,-148.56,-148.56,-148.56,-148.56,-148.56,-148.56,-148.56,-148.56,-148.56,-148.56,-148.55,-148.55,-148.55,-148.55,-148.55,-148.55,-148.55,-148.55,-148.55,-148.55,-148.55,-148.55,-148.54,-148.54,-148.54,-148.54,-148.54,-148.54,-148.54,-148.54,-148.54,-148.54,-148.54,-148.54,-148.54,-148.53,-148.53,-148.53,-148.53,-148.53,-148.53,-148.53,-148.53,-148.53,-148.53,-148.53,-148.53,-148.52,-148.52,-148.52,-148.52,-148.52,-148.52,-148.52,-148.52,-148.52,-148.52,-148.52,-148.52,-148.52,-148.51,-148.51,-148.51,-148.51,-148.51,-148.51,-148.51,-148.51,-148.51,-148.51,-148.51,-148.51,-148.5,-148.5,-148.5,-148.5,-148.5,-148.5,-148.5,-148.5,-148.5,-148.5,-148.5,-148.5,-148.49,-148.49,-148.49,-148.49,-148.49,-148.49,-148.49,-148.49,-148.49,-148.49,-148.49,-148.48,-148.48,-148.48,-148.48,-148.48,-148.48,-148.48,-148.48,-148.48,-148.48,-148.48,-148.48,-148.47,-148.47,-148.47,-148.47,-148.47,-148.47,-148.47,-148.47,-148.47,-148.47,-148.47,-148.46,-148.46,-148.46,-148.46,-148.46,-148.46,-148.46,-148.46,-148.46,-148.46,-148.46,-148.45,-148.45,-148.45,-148.45,-148.45,-148.45,-148.45,-148.45,-148.45,-148.45,-148.45,-148.44,-148.44,-148.44,-148.44,-148.44,-148.44,-148.44,-148.44,-148.44,-148.44,-148.44,-148.43,-148.43,-148.43,-148.43,-148.43,-148.43,-148.43,-148.43,-148.43,-148.43,-148.43,-148.42,-148.42,-148.42,-148.42,-148.42,-148.42,-148.42,-148.42,-148.42,-148.42,-148.42,-148.41,-148.41,-148.41,-148.41,-148.41,-148.41,-148.41,-148.41,-148.41,-148.41,-148.41,-148.4,-148.4,-148.4,-148.4,-148.4,-148.4,-148.4,-148.4,-148.4,-148.4,-148.4,-148.39,-148.39,-148.39,-148.39,-148.39,-148.39,-148.39,-148.39,-148.39,-148.39,-148.39,-148.38,-148.38,-148.38,-148.38,-148.38,-148.38,-148.38,-148.38,-148.38,-148.38,-148.38,-148.37,-148.37,-148.37,-148.37,-148.37,-148.37,-148.37,-148.37,-148.37,-148.37,-148.36,-148.36,-148.36,-148.36,-148.36,-148.36,-148.36,-148.36,-148.36,-148.36,-148.36,-148.35,-148.35,-148.35,-148.35,-148.35,-148.35,-148.35,-148.35,-148.35,-148.35,-148.34,-148.34,-148.34,-148.34,-148.34,-148.34,-148.34,-148.34,-148.34,-148.34,-148.34,-148.33,-148.33,-148.33,-148.33,-148.33,-148.33,-148.33,-148.33,-148.33,-148.33,-148.32,-148.32,-148.32,-148.32,-148.32,-148.32,-148.32,-148.32,-148.32,-148.32,-148.32,-148.31,-148.31,-148.31,-148.31,-148.31,-148.31,-148.31,-148.31,-148.31,-148.31,-148.3,-148.3,-148.3,-148.3,-148.3,-148.3,-148.3,-148.3,-148.3,-148.3,-148.29,-148.29,-148.29,-148.29,-148.29,-148.29,-148.29,-148.29,-148.29,-148.29,-148.29,-148.28,-148.28,-148.28,-148.28,-148.28,-148.28,-148.28,-148.28,-148.28,-148.28,-148.27,-148.27,-148.27,-148.27,-148.27,-148.27,-148.27,-148.27,-148.27,-148.27,-148.26,-148.26,-148.26,-148.26,-148.26,-148.26,-148.26,-148.26,-148.26,-148.26,-148.25,-148.25,-148.25,-148.25,-148.25,-148.25,-148.25,-148.25,-148.25,-148.24,-148.24,-148.24,-148.24,-148.24,-148.24,-148.24,-148.24,-148.24,-148.23,-148.23,-148.23,-148.23,-148.23,-148.23,-148.23,-148.23,-148.23,-148.23,-148.22,-148.22,-148.22,-148.22,-148.22,-148.22,-148.22,-148.22,-148.22,-148.21,-148.21,-148.21,-148.21,-148.21,-148.21,-148.21,-148.21,-148.21,-148.2,-148.2,-148.2,-148.2,-148.2,-148.2,-148.2,-148.2,-148.2,-148.19,-148.19,-148.19,-148.19,-148.19,-148.19,-148.19,-148.19,-148.19,-148.19,-148.18,-148.18,-148.18,-148.18,-148.18,-148.18,-148.18,-148.18,-148.18,-148.17,-148.17,-148.17,-148.17,-148.17,-148.17,-148.17,-148.17,-148.16,-148.16,-148.16,-148.16,-148.16,-148.16,-148.16,-148.16,-148.16,-148.15,-148.15,-148.15,-148.15,-148.15,-148.15,-148.15,-148.15,-148.15,-148.14,-148.14,-148.14,-148.14,-148.14,-148.14,-148.14,-148.14,-148.13,-148.13,-148.13,-148.13,-148.13,-148.13,-148.13,-148.13,-148.13,-148.12,-148.12,-148.12,-148.12,-148.12,-148.12,-148.12,-148.12,-148.11,-148.11,-148.11,-148.11,-148.11,-148.11,-148.11,-148.11,-148.11,-148.1,-148.1,-148.1,-148.1,-148.1,-148.1,-148.1,-148.1,-148.09,-148.09,-148.09,-148.09,-148.09,-148.09,-148.09,-148.09,-148.08,-148.08,-148.08,-148.08,-148.08,-148.08,-148.08,-148.08,-148.08,-148.07,-148.07,-148.07,-148.07,-148.07,-148.07,-148.07,-148.07,-148.06,-148.06,-148.06,-148.06,-148.06,-148.06,-148.06,-148.06,-148.05,-148.05,-148.05,-148.05,-148.05,-148.05,-148.05,-148.05,-148.05,-148.04,-148.04,-148.04,-148.04,-148.04,-148.04,-148.04,-148.04,-148.03,-148.03,-148.03,-148.03,-148.03,-148.03,-148.03,-148.03,-148.02,-148.02,-148.02,-148.02,-148.02,-148.02,-148.02,-148.02,-148.01,-148.01,-148.01,-148.01,-148.01,-148.01,-148.01,-148.01,-148,-148,-148,-148,-148,-148,-148,-148,-147.99,-147.99,-147.99,-147.99,-147.99,-147.99,-147.99,-147.99,-147.99,-147.98,-147.98,-147.98,-147.98,-147.98,-147.98,-147.98,-147.98,-147.97,-147.97,-147.97,-147.97,-147.97,-147.97,-147.97,-147.97,-147.96,-147.96,-147.96,-147.96,-147.96,-147.96,-147.96,-147.96,-147.95,-147.95,-147.95,-147.95,-147.95,-147.95,-147.95,-147.95,-147.94,-147.94,-147.94,-147.94,-147.94,-147.94,-147.94,-147.94,-147.93,-147.93,-147.93,-147.93,-147.93,-147.93,-147.93,-147.93,-147.92,-147.92,-147.92,-147.92,-147.92,-147.92,-147.92,-147.92,-147.91,-147.91,-147.91,-147.91,-147.91,-147.91,-147.91,-147.9,-147.9,-147.9,-147.9,-147.9,-147.9,-147.9,-147.9,-147.89,-147.89,-147.89,-147.89,-147.89,-147.89,-147.89,-147.88,-147.88,-147.88,-147.88,-147.88,-147.88,-147.88,-147.88,-147.87,-147.87,-147.87,-147.87,-147.87,-147.87,-147.87,-147.87,-147.86,-147.86,-147.86,-147.86,-147.86,-147.86,-147.86,-147.85,-147.85,-147.85,-147.85,-147.85,-147.85,-147.85,-147.85,-147.84,-147.84,-147.84,-147.84,-147.84,-147.84,-147.84,-147.83,-147.83,-147.83,-147.83,-147.83,-147.83,-147.83,-147.83,-147.82,-147.82,-147.82,-147.82,-147.82,-147.82,-147.82,-147.81,-147.81,-147.81,-147.81,-147.81,-147.81,-147.81,-147.81,-147.8,-147.8,-147.8,-147.8,-147.8,-147.8,-147.8,-147.8,-147.79,-147.79,-147.79,-147.79,-147.79,-147.79,-147.79,-147.78,-147.78,-147.78,-147.78,-147.78,-147.78,-147.78,-147.78,-147.77,-147.77,-147.77,-147.77,-147.77,-147.77,-147.77,-147.76,-147.76,-147.76,-147.76,-147.76,-147.76,-147.76,-147.76,-147.75,-147.75,-147.75,-147.75,-147.75,-147.75,-147.75,-147.74,-147.74,-147.74,-147.74,-147.74,-147.74,-147.74,-147.73,-147.73,-147.73,-147.73,-147.73,-147.73,-147.73,-147.72,-147.72,-147.72,-147.72,-147.72,-147.72,-147.72,-147.72,-147.71,-147.71,-147.71,-147.71,-147.71,-147.71,-147.71,-147.7,-147.7,-147.7,-147.7,-147.7,-147.7,-147.7,-147.69,-147.69,-147.69,-147.69,-147.69,-147.69,-147.69,-147.69,-147.68,-147.68,-147.68,-147.68,-147.68,-147.68,-147.68,-147.67,-147.67,-147.67,-147.67,-147.67,-147.67,-147.67,-147.66,-147.66,-147.66,-147.66,-147.66,-147.66,-147.66,-147.65,-147.65,-147.65,-147.65,-147.65,-147.65,-147.65,-147.65,-147.64,-147.64,-147.64,-147.64,-147.64,-147.64,-147.64,-147.63,-147.63,-147.63,-147.63,-147.63,-147.63,-147.63,-147.62,-147.62,-147.62,-147.62,-147.62,-147.62,-147.62,-147.62,-147.61,-147.61,-147.61,-147.61,-147.61,-147.61,-147.61,-147.6,-147.6,-147.6,-147.6,-147.6,-147.6,-147.6,-147.59,-147.59,-147.59,-147.59,-147.59,-147.59,-147.59,-147.59,-147.58,-147.58,-147.58,-147.58,-147.58,-147.58,-147.58,-147.57,-147.57,-147.57,-147.57,-147.57,-147.57,-147.57,-147.56,-147.56,-147.56,-147.56,-147.56,-147.56,-147.56,-147.56,-147.55,-147.55,-147.55,-147.55,-147.55,-147.55,-147.55,-147.54,-147.54,-147.54,-147.54,-147.54,-147.54,-147.54,-147.53,-147.53,-147.53,-147.53,-147.53,-147.53,-147.53,-147.53,-147.52,-147.52,-147.52,-147.52,-147.52,-147.52,-147.52,-147.51,-147.51,-147.51,-147.51,-147.51,-147.51,-147.51,-147.5,-147.5,-147.5,-147.5,-147.5,-147.5,-147.5,-147.49,-147.49,-147.49,-147.49,-147.49,-147.49,-147.49,-147.48,-147.48,-147.48,-147.48,-147.48,-147.48,-147.48,-147.47,-147.47,-147.47,-147.47,-147.47,-147.47,-147.47,-147.46,-147.46,-147.46,-147.46,-147.46,-147.46,-147.46,-147.45,-147.45,-147.45,-147.45,-147.45,-147.45,-147.45,-147.44,-147.44,-147.44,-147.44,-147.44,-147.44,-147.44,-147.43,-147.43,-147.43,-147.43,-147.43,-147.43,-147.42,-147.42,-147.42,-147.42,-147.42,-147.42,-147.42,-147.41,-147.41,-147.41,-147.41,-147.41,-147.41,-147.41,-147.4,-147.4,-147.4,-147.4,-147.4,-147.4,-147.39,-147.39,-147.39,-147.39,-147.39,-147.39,-147.39,-147.38,-147.38,-147.38,-147.38,-147.38,-147.38,-147.37,-147.37,-147.37,-147.37,-147.37,-147.37,-147.37,-147.36,-147.36,-147.36,-147.36,-147.36,-147.36,-147.36,-147.35,-147.35,-147.35,-147.35,-147.35,-147.35,-147.35,-147.34,-147.34,-147.34,-147.34,-147.34,-147.34,-147.33,-147.33,-147.33,-147.33,-147.33,-147.33,-147.33,-147.32,-147.32,-147.32,-147.32,-147.32,-147.32,-147.32,-147.31,-147.31,-147.31,-147.31,-147.31,-147.31,-147.31,-147.3,-147.3,-147.3,-147.3,-147.3,-147.3,-147.3,-147.29,-147.29,-147.29,-147.29,-147.29,-147.29,-147.28,-147.28,-147.28,-147.28,-147.28,-147.28,-147.28,-147.27,-147.27,-147.27,-147.27,-147.27,-147.27,-147.27,-147.26,-147.26,-147.26,-147.26,-147.26,-147.26,-147.25,-147.25,-147.25,-147.25,-147.25,-147.25,-147.25,-147.24,-147.24,-147.24,-147.24,-147.24,-147.24,-147.23,-147.23,-147.23,-147.23,-147.23,-147.23,-147.22,-147.22,-147.22,-147.22,-147.22,-147.22,-147.22,-147.21,-147.21,-147.21,-147.21,-147.21,-147.21,-147.2,-147.2,-147.2,-147.2,-147.2,-147.2,-147.19,-147.19,-147.19,-147.19,-147.19,-147.19,-147.19,-147.18,-147.18,-147.18,-147.18,-147.18,-147.18,-147.17,-147.17,-147.17,-147.17,-147.17,-147.17,-147.16,-147.16,-147.16,-147.16,-147.16,-147.16,-147.15,-147.15,-147.15,-147.15,-147.15,-147.15,-147.15,-147.14,-147.14,-147.14,-147.14,-147.14,-147.14,-147.13,-147.13,-147.13,-147.13,-147.13,-147.13,-147.12,-147.12,-147.12,-147.12,-147.12,-147.12,-147.11,-147.11,-147.11,-147.11,-147.11,-147.11,-147.11,-147.1,-147.1,-147.1,-147.1,-147.1,-147.1,-147.09,-147.09,-147.09,-147.09,-147.09,-147.09,-147.08,-147.08,-147.08,-147.08,-147.08,-147.08,-147.08,-147.07,-147.07,-147.07,-147.07,-147.07,-147.07,-147.06,-147.06,-147.06,-147.06,-147.06,-147.06,-147.05,-147.05,-147.05,-147.05,-147.05,-147.05,-147.04,-147.04,-147.04,-147.04,-147.04,-147.04,-147.04,-147.03,-147.03,-147.03,-147.03,-147.03,-147.03,-147.02,-147.02,-147.02,-147.02,-147.02,-147.02,-147.01,-147.01,-147.01,-147.01,-147.01,-147.01,-147,-147,-147,-147,-147,-147,-146.99,-146.99,-146.99,-146.99,-146.99,-146.99,-146.98,-146.98,-146.98,-146.98,-146.98,-146.98,-146.97,-146.97,-146.97,-146.97,-146.97,-146.97,-146.96,-146.96,-146.96,-146.96,-146.96,-146.96,-146.95,-146.95,-146.95,-146.95,-146.95,-146.95,-146.94,-146.94,-146.94,-146.94,-146.94,-146.94,-146.93,-146.93,-146.93,-146.93,-146.93,-146.93,-146.92,-146.92,-146.92,-146.92,-146.92,-146.92,-146.91,-146.91,-146.91,-146.91,-146.91,-146.9,-146.9,-146.9,-146.9,-146.9,-146.9,-146.89,-146.89,-146.89,-146.89,-146.89,-146.89,-146.88,-146.88,-146.88,-146.88,-146.88,-146.88,-146.87,-146.87,-146.87,-146.87,-146.87,-146.87,-146.86,-146.86,-146.86,-146.86,-146.86,-146.86,-146.85,-146.85,-146.85,-146.85,-146.85,-146.85,-146.84,-146.84,-146.84,-146.84,-146.84,-146.83,-146.83,-146.83,-146.83,-146.83,-146.83,-146.82,-146.82,-146.82,-146.82,-146.82,-146.82,-146.81,-146.81,-146.81,-146.81,-146.81,-146.81,-146.8,-146.8,-146.8,-146.8,-146.8,-146.79,-146.79,-146.79,-146.79,-146.79,-146.79,-146.78,-146.78,-146.78,-146.78,-146.78,-146.78,-146.77,-146.77,-146.77,-146.77,-146.77,-146.76,-146.76,-146.76,-146.76,-146.76,-146.76,-146.75,-146.75,-146.75,-146.75,-146.75,-146.74,-146.74,-146.74,-146.74,-146.74,-146.74,-146.73,-146.73,-146.73,-146.73,-146.73,-146.73,-146.72,-146.72,-146.72,-146.72,-146.72,-146.71,-146.71,-146.71,-146.71,-146.71,-146.7,-146.7,-146.7,-146.7,-146.7,-146.7,-146.69,-146.69,-146.69,-146.69,-146.69,-146.68,-146.68,-146.68,-146.68,-146.68,-146.68,-146.67,-146.67,-146.67,-146.67,-146.67,-146.66,-146.66,-146.66,-146.66,-146.66,-146.66,-146.65,-146.65,-146.65,-146.65,-146.65,-146.65,-146.64,-146.64,-146.64,-146.64,-146.64,-146.63,-146.63,-146.63,-146.63,-146.63,-146.63,-146.62,-146.62,-146.62,-146.62,-146.62,-146.61,-146.61,-146.61,-146.61,-146.61,-146.61,-146.6,-146.6,-146.6,-146.6,-146.6,-146.59,-146.59,-146.59,-146.59,-146.59,-146.59,-146.58,-146.58,-146.58,-146.58,-146.58,-146.58,-146.57,-146.57,-146.57,-146.57,-146.57,-146.56,-146.56,-146.56,-146.56,-146.56,-146.56,-146.55,-146.55,-146.55,-146.55,-146.55,-146.55,-146.54,-146.54,-146.54,-146.54,-146.54,-146.53,-146.53,-146.53,-146.53,-146.53,-146.53,-146.52,-146.52,-146.52,-146.52,-146.52,-146.52,-146.51,-146.51,-146.51,-146.51,-146.51,-146.51,-146.5,-146.5,-146.5,-146.5,-146.5,-146.49,-146.49,-146.49,-146.49,-146.49,-146.49,-146.48,-146.48,-146.48,-146.48,-146.48,-146.48,-146.47,-146.47,-146.47,-146.47,-146.47,-146.46,-146.46,-146.46,-146.46,-146.46,-146.46,-146.45,-146.45,-146.45,-146.45,-146.45,-146.45,-146.44,-146.44,-146.44,-146.44,-146.44,-146.44,-146.43,-146.43,-146.43,-146.43,-146.43,-146.42,-146.42,-146.42,-146.42,-146.42,-146.42,-146.41,-146.41,-146.41,-146.41,-146.41,-146.41,-146.4,-146.4,-146.4,-146.4,-146.4,-146.39,-146.39,-146.39,-146.39,-146.39,-146.39,-146.38,-146.38,-146.38,-146.38,-146.38,-146.38,-146.37,-146.37,-146.37,-146.37,-146.37,-146.36,-146.36,-146.36,-146.36,-146.36,-146.36,-146.35,-146.35,-146.35,-146.35,-146.35,-146.34,-146.34,-146.34,-146.34,-146.34,-146.34,-146.33,-146.33,-146.33,-146.33,-146.33,-146.33,-146.32,-146.32,-146.32,-146.32,-146.32,-146.31,-146.31,-146.31,-146.31,-146.31,-146.31,-146.3,-146.3,-146.3,-146.3,-146.3,-146.29,-146.29,-146.29,-146.29,-146.29,-146.28,-146.28,-146.28,-146.28,-146.28,-146.28,-146.27,-146.27,-146.27,-146.27,-146.27,-146.26,-146.26,-146.26,-146.26,-146.26,-146.26,-146.25,-146.25,-146.25,-146.25,-146.25,-146.24,-146.24,-146.24,-146.24,-146.24,-146.23,-146.23,-146.23,-146.23,-146.23,-146.22,-146.22,-146.22,-146.22,-146.22,-146.22,-146.21,-146.21,-146.21,-146.21,-146.21,-146.2,-146.2,-146.2,-146.2,-146.2,-146.19,-146.19,-146.19,-146.19,-146.19,-146.18,-146.18,-146.18,-146.18,-146.18,-146.17,-146.17,-146.17,-146.17,-146.17,-146.17,-146.16,-146.16,-146.16,-146.16,-146.16,-146.15,-146.15,-146.15,-146.15,-146.15,-146.14,-146.14,-146.14,-146.14,-146.14,-146.13,-146.13,-146.13,-146.13,-146.13,-146.13,-146.12,-146.12,-146.12,-146.12,-146.12,-146.11,-146.11,-146.11,-146.11,-146.11,-146.1,-146.1,-146.1,-146.1,-146.1,-146.09,-146.09,-146.09,-146.09,-146.09,-146.08,-146.08,-146.08,-146.08,-146.08,-146.07,-146.07,-146.07,-146.07,-146.07,-146.06,-146.06,-146.06,-146.06,-146.06,-146.05,-146.05,-146.05,-146.05,-146.05,-146.04,-146.04,-146.04,-146.04,-146.04,-146.03,-146.03,-146.03,-146.03,-146.03,-146.02,-146.02,-146.02,-146.02,-146.02,-146.01,-146.01,-146.01,-146.01,-146.01,-146,-146,-146,-146,-146,-145.99,-145.99,-145.99,-145.99,-145.99,-145.98,-145.98,-145.98,-145.98,-145.98,-145.97,-145.97,-145.97,-145.97,-145.97,-145.96,-145.96,-145.96,-145.96,-145.96,-145.95,-145.95,-145.95,-145.95,-145.95,-145.94,-145.94,-145.94,-145.94,-145.94,-145.93,-145.93,-145.93,-145.93,-145.93,-145.92,-145.92,-145.92,-145.92,-145.92,-145.91,-145.91,-145.91,-145.91,-145.9,-145.9,-145.9,-145.9,-145.9,-145.89,-145.89,-145.89,-145.89,-145.89,-145.88,-145.88,-145.88,-145.88,-145.88,-145.87,-145.87,-145.87,-145.87,-145.86,-145.86,-145.86,-145.86,-145.86,-145.85,-145.85,-145.85,-145.85,-145.85,-145.84,-145.84,-145.84,-145.84,-145.84,-145.83,-145.83,-145.83,-145.83,-145.82,-145.82,-145.82,-145.82,-145.82,-145.81,-145.81,-145.81,-145.81,-145.81,-145.8,-145.8,-145.8,-145.8,-145.8,-145.79,-145.79,-145.79,-145.79,-145.78,-145.78,-145.78,-145.78,-145.78,-145.77,-145.77,-145.77,-145.77,-145.77,-145.76,-145.76,-145.76,-145.76,-145.75,-145.75,-145.75,-145.75,-145.75,-145.74,-145.74,-145.74,-145.74,-145.74,-145.73,-145.73,-145.73,-145.73,-145.73,-145.72,-145.72,-145.72,-145.72,-145.71,-145.71,-145.71,-145.71,-145.71,-145.7,-145.7,-145.7,-145.7,-145.7,-145.69,-145.69,-145.69,-145.69,-145.69,-145.68,-145.68,-145.68,-145.68,-145.67,-145.67,-145.67,-145.67,-145.67,-145.66,-145.66,-145.66,-145.66,-145.66,-145.65,-145.65,-145.65,-145.65,-145.64,-145.64,-145.64,-145.64,-145.64,-145.63,-145.63,-145.63,-145.63,-145.63,-145.62,-145.62,-145.62,-145.62,-145.62,-145.61,-145.61,-145.61,-145.61,-145.6,-145.6,-145.6,-145.6,-145.6,-145.59,-145.59,-145.59,-145.59,-145.58,-145.58,-145.58,-145.58,-145.58,-145.57,-145.57,-145.57,-145.57,-145.57,-145.56,-145.56,-145.56,-145.56,-145.55,-145.55,-145.55,-145.55,-145.55,-145.54,-145.54,-145.54,-145.54,-145.54,-145.53,-145.53,-145.53,-145.53,-145.52,-145.52,-145.52,-145.52,-145.52,-145.51,-145.51,-145.51,-145.51,-145.5,-145.5,-145.5,-145.5,-145.5,-145.49,-145.49,-145.49,-145.49,-145.49,-145.48,-145.48,-145.48,-145.48,-145.47,-145.47,-145.47,-145.47,-145.47,-145.46,-145.46,-145.46,-145.46,-145.45,-145.45,-145.45,-145.45,-145.45,-145.44,-145.44,-145.44,-145.44,-145.43,-145.43,-145.43,-145.43,-145.43,-145.42,-145.42,-145.42,-145.42,-145.41,-145.41,-145.41,-145.41,-145.41,-145.4,-145.4,-145.4,-145.4,-145.39,-145.39,-145.39,-145.39,-145.39,-145.38,-145.38,-145.38,-145.38,-145.37,-145.37,-145.37,-145.37,-145.37,-145.36,-145.36,-145.36,-145.36,-145.35,-145.35,-145.35,-145.35,-145.35,-145.34,-145.34,-145.34,-145.34,-145.33,-145.33,-145.33,-145.33,-145.33,-145.32,-145.32,-145.32,-145.32,-145.31,-145.31,-145.31,-145.31,-145.31,-145.3,-145.3,-145.3,-145.3,-145.29,-145.29,-145.29,-145.29,-145.29,-145.28,-145.28,-145.28,-145.28,-145.27,-145.27,-145.27,-145.27,-145.27,-145.26,-145.26,-145.26,-145.26,-145.25,-145.25,-145.25,-145.25,-145.25,-145.24,-145.24,-145.24,-145.24,-145.23,-145.23,-145.23,-145.23,-145.23,-145.22,-145.22,-145.22,-145.22,-145.21,-145.21,-145.21,-145.21,-145.21,-145.2,-145.2,-145.2,-145.2,-145.19,-145.19,-145.19,-145.19,-145.19,-145.18,-145.18,-145.18,-145.18,-145.17,-145.17,-145.17,-145.17,-145.16,-145.16,-145.16,-145.16,-145.16,-145.15,-145.15,-145.15,-145.15,-145.14,-145.14,-145.14,-145.14,-145.13,-145.13,-145.13,-145.13,-145.13,-145.12,-145.12,-145.12,-145.12,-145.11,-145.11,-145.11,-145.11,-145.11,-145.1,-145.1,-145.1,-145.1,-145.09,-145.09,-145.09,-145.09,-145.08,-145.08,-145.08,-145.08,-145.08,-145.07,-145.07,-145.07,-145.07,-145.06,-145.06,-145.06,-145.06,-145.05,-145.05,-145.05,-145.05,-145.05,-145.04,-145.04,-145.04,-145.04,-145.03,-145.03,-145.03,-145.03,-145.03,-145.02,-145.02,-145.02,-145.02,-145.01,-145.01,-145.01,-145.01,-145,-145,-145,-145,-145,-144.99,-144.99,-144.99,-144.99,-144.98,-144.98,-144.98,-144.98,-144.98,-144.97,-144.97,-144.97,-144.97,-144.96,-144.96,-144.96,-144.96,-144.95,-144.95,-144.95,-144.95,-144.95,-144.94,-144.94,-144.94,-144.94,-144.93,-144.93,-144.93,-144.93,-144.93,-144.92,-144.92,-144.92,-144.92,-144.91,-144.91,-144.91,-144.91,-144.9,-144.9,-144.9,-144.9,-144.9,-144.89,-144.89,-144.89,-144.89,-144.88,-144.88,-144.88,-144.88,-144.87,-144.87,-144.87,-144.87,-144.87,-144.86,-144.86,-144.86,-144.86,-144.85,-144.85,-144.85,-144.85,-144.84,-144.84,-144.84,-144.84,-144.84,-144.83,-144.83,-144.83,-144.83,-144.82,-144.82,-144.82,-144.82,-144.81,-144.81,-144.81,-144.81,-144.81,-144.8,-144.8,-144.8,-144.8,-144.79,-144.79,-144.79,-144.79,-144.78,-144.78,-144.78,-144.78,-144.78,-144.77,-144.77,-144.77,-144.77,-144.76,-144.76,-144.76,-144.76,-144.75,-144.75,-144.75,-144.75,-144.75,-144.74,-144.74,-144.74,-144.74,-144.73,-144.73,-144.73,-144.73,-144.72,-144.72,-144.72,-144.72,-144.72,-144.71,-144.71,-144.71,-144.71,-144.7,-144.7,-144.7,-144.7,-144.69,-144.69,-144.69,-144.69,-144.69,-144.68,-144.68,-144.68,-144.68,-144.67,-144.67,-144.67,-144.67,-144.66,-144.66,-144.66,-144.66,-144.66,-144.65,-144.65,-144.65,-144.65,-144.64,-144.64,-144.64,-144.64,-144.63,-144.63,-144.63,-144.63,-144.62,-144.62,-144.62,-144.62,-144.62,-144.61,-144.61,-144.61,-144.61,-144.6,-144.6,-144.6,-144.6,-144.59,-144.59,-144.59,-144.59,-144.58,-144.58,-144.58,-144.58,-144.58,-144.57,-144.57,-144.57,-144.57,-144.56,-144.56,-144.56,-144.56,-144.55,-144.55,-144.55,-144.55,-144.54,-144.54,-144.54,-144.54,-144.54,-144.53,-144.53,-144.53,-144.53,-144.52,-144.52,-144.52,-144.52,-144.51,-144.51,-144.51,-144.51,-144.5,-144.5,-144.5,-144.5,-144.49,-144.49,-144.49,-144.49,-144.49,-144.48,-144.48,-144.48,-144.48,-144.47,-144.47,-144.47,-144.47,-144.46,-144.46,-144.46,-144.46,-144.45,-144.45,-144.45,-144.45,-144.45,-144.44,-144.44,-144.44,-144.44,-144.43,-144.43,-144.43,-144.43,-144.42,-144.42,-144.42,-144.42,-144.42,-144.41,-144.41,-144.41,-144.41,-144.4,-144.4,-144.4,-144.4,-144.39,-144.39,-144.39,-144.39,-144.39,-144.38,-144.38,-144.38,-144.38,-144.37,-144.37,-144.37,-144.37,-144.36,-144.36,-144.36,-144.36,-144.36,-144.35,-144.35,-144.35,-144.35,-144.34,-144.34,-144.34,-144.34,-144.33,-144.33,-144.33,-144.33,-144.33,-144.32,-144.32,-144.32,-144.32,-144.31,-144.31,-144.31,-144.31,-144.3,-144.3,-144.3,-144.3,-144.3,-144.29,-144.29,-144.29,-144.29,-144.28,-144.28,-144.28,-144.28,-144.27,-144.27,-144.27,-144.27,-144.27,-144.26,-144.26,-144.26,-144.26,-144.25,-144.25,-144.25,-144.25,-144.24,-144.24,-144.24,-144.24,-144.24,-144.23,-144.23,-144.23,-144.23,-144.22,-144.22,-144.22,-144.22,-144.21,-144.21,-144.21,-144.21,-144.21,-144.2,-144.2,-144.2,-144.2,-144.19,-144.19,-144.19,-144.19,-144.18,-144.18,-144.18,-144.18,-144.17,-144.17,-144.17,-144.17,-144.17,-144.16,-144.16,-144.16,-144.16,-144.15,-144.15,-144.15,-144.15,-144.14,-144.14,-144.14,-144.14,-144.13,-144.13,-144.13,-144.13,-144.12,-144.12,-144.12,-144.12,-144.12,-144.11,-144.11,-144.11,-144.11,-144.1,-144.1,-144.1,-144.1,-144.09,-144.09,-144.09,-144.09,-144.08,-144.08,-144.08,-144.08,-144.07,-144.07,-144.07,-144.07,-144.06,-144.06,-144.06,-144.06,-144.06,-144.05,-144.05,-144.05,-144.05,-144.04,-144.04,-144.04,-144.04,-144.03,-144.03,-144.03,-144.03,-144.02,-144.02,-144.02,-144.02,-144.01,-144.01,-144.01,-144.01,-144,-144,-144,-144,-143.99,-143.99,-143.99,-143.99,-143.99,-143.98,-143.98,-143.98,-143.98,-143.97,-143.97,-143.97,-143.97,-143.96,-143.96,-143.96,-143.96,-143.95,-143.95,-143.95,-143.95,-143.95,-143.94,-143.94,-143.94,-143.94,-143.93,-143.93,-143.93,-143.93,-143.92,-143.92,-143.92,-143.92,-143.91,-143.91,-143.91,-143.91,-143.91,-143.9,-143.9,-143.9,-143.9,-143.89,-143.89,-143.89,-143.89,-143.88,-143.88,-143.88,-143.88,-143.87,-143.87,-143.87,-143.87,-143.86,-143.86,-143.86,-143.86,-143.86,-143.85,-143.85,-143.85,-143.85,-143.84,-143.84,-143.84,-143.84,-143.83,-143.83,-143.83,-143.83,-143.82,-143.82,-143.82,-143.82,-143.82,-143.81,-143.81,-143.81,-143.81,-143.8,-143.8,-143.8,-143.8,-143.79,-143.79,-143.79,-143.79,-143.78,-143.78,-143.78,-143.78,-143.77,-143.77,-143.77,-143.77,-143.76,-143.76,-143.76,-143.76,-143.75,-143.75,-143.75,-143.75,-143.75,-143.74,-143.74,-143.74,-143.74,-143.73,-143.73,-143.73,-143.73,-143.72,-143.72,-143.72,-143.72,-143.71,-143.71,-143.71,-143.71,-143.7,-143.7,-143.7,-143.7,-143.69,-143.69,-143.69,-143.69,-143.68,-143.68,-143.68,-143.68,-143.67,-143.67,-143.67,-143.67,-143.66,-143.66,-143.66,-143.66,-143.65,-143.65,-143.65,-143.65,-143.64,-143.64,-143.64,-143.64,-143.63,-143.63,-143.63,-143.63,-143.63,-143.62,-143.62,-143.62,-143.62,-143.61,-143.61,-143.61,-143.61,-143.6,-143.6,-143.6,-143.6,-143.59,-143.59,-143.59,-143.59,-143.58,-143.58,-143.58,-143.58,-143.57,-143.57,-143.57,-143.57,-143.56,-143.56,-143.56,-143.56,-143.55,-143.55,-143.55,-143.55,-143.54,-143.54,-143.54,-143.54,-143.53,-143.53,-143.53,-143.53,-143.52,-143.52,-143.52,-143.52,-143.51,-143.51,-143.51,-143.51,-143.5,-143.5,-143.5,-143.5,-143.49,-143.49,-143.49,-143.49,-143.48,-143.48,-143.48,-143.48,-143.47,-143.47,-143.47,-143.47,-143.46,-143.46,-143.46,-143.46,-143.45,-143.45,-143.45,-143.45,-143.44,-143.44,-143.44,-143.44,-143.43,-143.43,-143.43,-143.43,-143.42,-143.42,-143.42,-143.42,-143.41,-143.41,-143.41,-143.41,-143.4,-143.4,-143.4,-143.4,-143.39,-143.39,-143.39,-143.39,-143.38,-143.38,-143.38,-143.38,-143.37,-143.37,-143.37,-143.37,-143.36,-143.36,-143.36,-143.36,-143.35,-143.35,-143.35,-143.35,-143.34,-143.34,-143.34,-143.34,-143.33,-143.33,-143.33,-143.33,-143.32,-143.32,-143.32,-143.32,-143.31,-143.31,-143.31,-143.31,-143.3,-143.3,-143.3,-143.3,-143.29,-143.29,-143.29,-143.29,-143.28,-143.28,-143.28,-143.28,-143.27,-143.27,-143.27,-143.27,-143.26,-143.26,-143.26,-143.26,-143.25,-143.25,-143.25,-143.25,-143.24,-143.24,-143.24,-143.23,-143.23,-143.23,-143.23,-143.22,-143.22,-143.22,-143.22,-143.21,-143.21,-143.21,-143.21,-143.2,-143.2,-143.2,-143.2,-143.19,-143.19,-143.19,-143.19,-143.18,-143.18,-143.18,-143.18,-143.17,-143.17,-143.17,-143.16,-143.16,-143.16,-143.16,-143.15,-143.15,-143.15,-143.15,-143.14,-143.14,-143.14,-143.14,-143.13,-143.13,-143.13,-143.12,-143.12,-143.12,-143.12,-143.11,-143.11,-143.11,-143.11,-143.1,-143.1,-143.1,-143.1,-143.09,-143.09,-143.09,-143.09,-143.08,-143.08,-143.08,-143.07,-143.07,-143.07,-143.07,-143.06,-143.06,-143.06,-143.06,-143.05,-143.05,-143.05,-143.05,-143.04,-143.04,-143.04,-143.03,-143.03,-143.03,-143.03,-143.02,-143.02,-143.02,-143.02,-143.01,-143.01,-143.01,-143.01,-143,-143,-143,-143,-142.99,-142.99,-142.99,-142.98,-142.98,-142.98,-142.98,-142.97,-142.97,-142.97,-142.97,-142.96,-142.96,-142.96,-142.96,-142.95,-142.95,-142.95,-142.94,-142.94,-142.94,-142.94,-142.93,-142.93,-142.93,-142.93,-142.92,-142.92,-142.92,-142.92,-142.91,-142.91,-142.91,-142.9,-142.9,-142.9,-142.9,-142.89,-142.89,-142.89,-142.89,-142.88,-142.88,-142.88,-142.87,-142.87,-142.87,-142.87,-142.86,-142.86,-142.86,-142.86,-142.85,-142.85,-142.85,-142.85,-142.84,-142.84,-142.84,-142.83,-142.83,-142.83,-142.83,-142.82,-142.82,-142.82,-142.82,-142.81,-142.81,-142.81,-142.8,-142.8,-142.8,-142.8,-142.79,-142.79,-142.79,-142.79,-142.78,-142.78,-142.78,-142.77,-142.77,-142.77,-142.77,-142.76,-142.76,-142.76,-142.76,-142.75,-142.75,-142.75,-142.74,-142.74,-142.74,-142.74,-142.73,-142.73,-142.73,-142.73,-142.72,-142.72,-142.72,-142.71,-142.71,-142.71,-142.71,-142.7,-142.7,-142.7,-142.7,-142.69,-142.69,-142.69,-142.68,-142.68,-142.68,-142.68,-142.67,-142.67,-142.67,-142.67,-142.66,-142.66,-142.66,-142.66,-142.65,-142.65,-142.65,-142.64,-142.64,-142.64,-142.64,-142.63,-142.63,-142.63,-142.63,-142.62,-142.62,-142.62,-142.61,-142.61,-142.61,-142.61,-142.6,-142.6,-142.6,-142.6,-142.59,-142.59,-142.59,-142.58,-142.58,-142.58,-142.58,-142.57,-142.57,-142.57,-142.57,-142.56,-142.56,-142.56,-142.55,-142.55,-142.55,-142.55,-142.54,-142.54,-142.54,-142.54,-142.53,-142.53,-142.53,-142.53,-142.52,-142.52,-142.52,-142.51,-142.51,-142.51,-142.51,-142.5,-142.5,-142.5,-142.5,-142.49,-142.49,-142.49,-142.48,-142.48,-142.48,-142.48,-142.47,-142.47,-142.47,-142.47,-142.46,-142.46,-142.46,-142.45,-142.45,-142.45,-142.45,-142.44,-142.44,-142.44,-142.44,-142.43,-142.43,-142.43,-142.42,-142.42,-142.42,-142.42,-142.41,-142.41,-142.41,-142.41,-142.4,-142.4,-142.4,-142.4,-142.39,-142.39,-142.39,-142.38,-142.38,-142.38,-142.38,-142.37,-142.37,-142.37,-142.37,-142.36,-142.36,-142.36,-142.35,-142.35,-142.35,-142.35,-142.34,-142.34,-142.34,-142.34,-142.33,-142.33,-142.33,-142.32,-142.32,-142.32,-142.32,-142.31,-142.31,-142.31,-142.31,-142.3,-142.3,-142.3,-142.29,-142.29,-142.29,-142.29,-142.28,-142.28,-142.28,-142.27,-142.27,-142.27,-142.27,-142.26,-142.26,-142.26,-142.26,-142.25,-142.25,-142.25,-142.24,-142.24,-142.24,-142.24,-142.23,-142.23,-142.23,-142.23,-142.22,-142.22,-142.22,-142.21,-142.21,-142.21,-142.21,-142.2,-142.2,-142.2,-142.2,-142.19,-142.19,-142.19,-142.18,-142.18,-142.18,-142.18,-142.17,-142.17,-142.17,-142.17,-142.16,-142.16,-142.16,-142.15,-142.15,-142.15,-142.15,-142.14,-142.14,-142.14,-142.14,-142.13,-142.13,-142.13,-142.12,-142.12,-142.12,-142.12,-142.11,-142.11,-142.11,-142.1,-142.1,-142.1,-142.1,-142.09,-142.09,-142.09,-142.09,-142.08,-142.08,-142.08,-142.07,-142.07,-142.07,-142.07,-142.06,-142.06,-142.06,-142.06,-142.05,-142.05,-142.05,-142.04,-142.04,-142.04,-142.04,-142.03,-142.03,-142.03,-142.02,-142.02,-142.02,-142.02,-142.01,-142.01,-142.01,-142.01,-142,-142,-142,-141.99,-141.99,-141.99,-141.99,-141.98,-141.98,-141.98,-141.97,-141.97,-141.97,-141.97,-141.96,-141.96,-141.96,-141.96,-141.95,-141.95,-141.95,-141.94,-141.94,-141.94,-141.94,-141.93,-141.93,-141.93,-141.92,-141.92,-141.92,-141.92,-141.91,-141.91,-141.91,-141.91,-141.9,-141.9,-141.9,-141.89,-141.89,-141.89,-141.89,-141.88,-141.88,-141.88,-141.87,-141.87,-141.87,-141.87,-141.86,-141.86,-141.86,-141.85,-141.85,-141.85,-141.85,-141.84,-141.84,-141.84,-141.83,-141.83,-141.83,-141.83,-141.82,-141.82,-141.82,-141.82,-141.81,-141.81,-141.81,-141.8,-141.8,-141.8,-141.8,-141.79,-141.79,-141.79,-141.78,-141.78,-141.78,-141.78,-141.77,-141.77,-141.77,-141.76,-141.76,-141.76,-141.76,-141.75,-141.75,-141.75,-141.74,-141.74,-141.74,-141.74,-141.73,-141.73,-141.73,-141.73,-141.72,-141.72,-141.72,-141.71,-141.71,-141.71,-141.71,-141.7,-141.7,-141.7,-141.69,-141.69,-141.69,-141.69,-141.68,-141.68,-141.68,-141.67,-141.67,-141.67,-141.67,-141.66,-141.66,-141.66,-141.65,-141.65,-141.65,-141.65,-141.64,-141.64,-141.64,-141.63,-141.63,-141.63,-141.63,-141.62,-141.62,-141.62,-141.61,-141.61,-141.61,-141.61,-141.6,-141.6,-141.6,-141.59,-141.59,-141.59,-141.59,-141.58,-141.58,-141.58,-141.57,-141.57,-141.57,-141.57,-141.56,-141.56,-141.56,-141.55,-141.55,-141.55,-141.55,-141.54,-141.54,-141.54,-141.53,-141.53,-141.53,-141.53,-141.52,-141.52,-141.52,-141.51,-141.51,-141.51,-141.51,-141.5,-141.5,-141.5,-141.49,-141.49,-141.49,-141.48,-141.48,-141.48,-141.48,-141.47,-141.47,-141.47,-141.46,-141.46,-141.46,-141.46,-141.45,-141.45,-141.45,-141.44,-141.44,-141.44,-141.44,-141.43,-141.43,-141.43,-141.42,-141.42,-141.42,-141.42,-141.41,-141.41,-141.41,-141.4,-141.4,-141.4,-141.4,-141.39,-141.39,-141.39,-141.38,-141.38,-141.38,-141.38,-141.37,-141.37,-141.37,-141.36,-141.36,-141.36,-141.36,-141.35,-141.35,-141.35,-141.34,-141.34,-141.34,-141.33,-141.33,-141.33,-141.33,-141.32,-141.32,-141.32,-141.31,-141.31,-141.31,-141.31,-141.3,-141.3,-141.3,-141.29,-141.29,-141.29,-141.29,-141.28,-141.28,-141.28,-141.27,-141.27,-141.27,-141.26,-141.26,-141.26,-141.26,-141.25,-141.25,-141.25,-141.24,-141.24,-141.24,-141.24,-141.23,-141.23,-141.23,-141.22,-141.22,-141.22,-141.22,-141.21,-141.21,-141.21,-141.2,-141.2,-141.2,-141.19,-141.19,-141.19,-141.19,-141.18,-141.18,-141.18,-141.17,-141.17,-141.17,-141.17,-141.16,-141.16,-141.16,-141.15,-141.15,-141.15,-141.14,-141.14,-141.14,-141.14,-141.13,-141.13,-141.13,-141.12,-141.12,-141.12,-141.11,-141.11,-141.11,-141.11,-141.1,-141.1,-141.1,-141.09,-141.09,-141.09,-141.09,-141.08,-141.08,-141.08,-141.07,-141.07,-141.07,-141.06,-141.06,-141.06,-141.06,-141.05,-141.05,-141.05,-141.04,-141.04,-141.04,-141.03,-141.03,-141.03,-141.03,-141.02,-141.02,-141.02,-141.01,-141.01,-141.01,-141,-141,-141,-141,-140.99,-140.99,-140.99,-140.98,-140.98,-140.98,-140.98,-140.97,-140.97,-140.97,-140.96,-140.96,-140.96,-140.95,-140.95,-140.95,-140.95,-140.94,-140.94,-140.94,-140.93,-140.93,-140.93,-140.93,-140.92,-140.92,-140.92,-140.91,-140.91,-140.91,-140.9,-140.9,-140.9,-140.9,-140.89,-140.89,-140.89,-140.88,-140.88,-140.88,-140.88,-140.87,-140.87,-140.87,-140.86,-140.86,-140.86,-140.85,-140.85,-140.85,-140.85,-140.84,-140.84,-140.84,-140.83,-140.83,-140.83,-140.83,-140.82,-140.82,-140.82,-140.81,-140.81,-140.81,-140.81,-140.8,-140.8,-140.8,-140.79,-140.79,-140.79,-140.78,-140.78,-140.78,-140.78,-140.77,-140.77,-140.77,-140.76,-140.76,-140.76,-140.76,-140.75,-140.75,-140.75,-140.74,-140.74,-140.74,-140.74,-140.73,-140.73,-140.73,-140.72,-140.72,-140.72,-140.72,-140.71,-140.71,-140.71,-140.7,-140.7,-140.7,-140.7,-140.69,-140.69,-140.69,-140.68,-140.68,-140.68,-140.68,-140.67,-140.67,-140.67,-140.66,-140.66,-140.66,-140.66,-140.65,-140.65,-140.65,-140.65,-140.64,-140.64,-140.64,-140.63,-140.63,-140.63,-140.63,-140.62,-140.62,-140.62,-140.61,-140.61,-140.61,-140.61,-140.6,-140.6,-140.6,-140.59,-140.59,-140.59,-140.59,-140.58,-140.58,-140.58,-140.57,-140.57,-140.57,-140.57,-140.56,-140.56,-140.56,-140.56,-140.55,-140.55,-140.55,-140.54,-140.54,-140.54,-140.54,-140.53,-140.53,-140.53,-140.52,-140.52,-140.52,-140.52,-140.51,-140.51,-140.51,-140.5,-140.5,-140.5,-140.5,-140.49,-140.49,-140.49,-140.48,-140.48,-140.48,-140.48,-140.47,-140.47,-140.47,-140.46,-140.46,-140.46,-140.46,-140.45,-140.45,-140.45,-140.45,-140.44,-140.44,-140.44,-140.43,-140.43,-140.43,-140.43,-140.42,-140.42,-140.42,-140.41,-140.41,-140.41,-140.41,-140.4,-140.4,-140.4,-140.39,-140.39,-140.39,-140.39,-140.38,-140.38,-140.38,-140.38,-140.37,-140.37,-140.37,-140.36,-140.36,-140.36,-140.36,-140.35,-140.35,-140.35,-140.34,-140.34,-140.34,-140.34,-140.33,-140.33,-140.33,-140.33,-140.32,-140.32,-140.32,-140.31,-140.31,-140.31,-140.31,-140.3,-140.3,-140.3,-140.29,-140.29,-140.29,-140.29,-140.28,-140.28,-140.28,-140.27,-140.27,-140.27,-140.27,-140.26,-140.26,-140.26,-140.25,-140.25,-140.25,-140.25,-140.24,-140.24,-140.24,-140.24,-140.23,-140.23,-140.23,-140.22,-140.22,-140.22,-140.22,-140.21,-140.21,-140.21,-140.2,-140.2,-140.2,-140.2,-140.19,-140.19,-140.19,-140.18,-140.18,-140.18,-140.18,-140.17,-140.17,-140.17,-140.16,-140.16,-140.16,-140.16,-140.15,-140.15,-140.15,-140.14,-140.14,-140.14,-140.14,-140.13,-140.13,-140.13,-140.12,-140.12,-140.12,-140.12,-140.11,-140.11,-140.11,-140.1,-140.1,-140.1,-140.1,-140.09,-140.09,-140.09,-140.08,-140.08,-140.08,-140.08,-140.07,-140.07,-140.07,-140.06,-140.06,-140.06,-140.06,-140.05,-140.05,-140.05,-140.04,-140.04,-140.04,-140.04,-140.03,-140.03,-140.03,-140.03,-140.02,-140.02,-140.02,-140.01,-140.01,-140.01,-140.01,-140,-140,-140,-139.99,-139.99,-139.99,-139.99,-139.98,-139.98,-139.98,-139.97,-139.97,-139.97,-139.97,-139.96,-139.96,-139.96,-139.96,-139.95,-139.95,-139.95,-139.94,-139.94,-139.94,-139.94,-139.93,-139.93,-139.93,-139.92,-139.92,-139.92,-139.92,-139.91,-139.91,-139.91,-139.91,-139.9,-139.9,-139.9,-139.89,-139.89,-139.89,-139.89,-139.88,-139.88,-139.88,-139.87,-139.87,-139.87,-139.87,-139.86,-139.86,-139.86,-139.86,-139.85,-139.85,-139.85,-139.84,-139.84,-139.84,-139.84,-139.83,-139.83,-139.83,-139.82,-139.82,-139.82,-139.82,-139.81,-139.81,-139.81,-139.81,-139.8,-139.8,-139.8,-139.79,-139.79,-139.79,-139.79,-139.78,-139.78,-139.78,-139.77,-139.77,-139.77,-139.77,-139.76,-139.76,-139.76,-139.75,-139.75,-139.75,-139.75,-139.74,-139.74,-139.74,-139.73,-139.73,-139.73,-139.73,-139.72,-139.72,-139.72,-139.72,-139.71,-139.71,-139.71,-139.7,-139.7,-139.7,-139.7,-139.69,-139.69,-139.69,-139.68,-139.68,-139.68,-139.68,-139.67,-139.67,-139.67,-139.67,-139.66,-139.66,-139.66,-139.65,-139.65,-139.65,-139.65,-139.64,-139.64,-139.64,-139.63,-139.63,-139.63,-139.63,-139.62,-139.62,-139.62,-139.62,-139.61,-139.61,-139.61,-139.6,-139.6,-139.6,-139.6,-139.59,-139.59,-139.59,-139.58,-139.58,-139.58,-139.58,-139.57,-139.57,-139.57,-139.56,-139.56,-139.56,-139.56,-139.55,-139.55,-139.55,-139.55,-139.54,-139.54,-139.54,-139.53,-139.53,-139.53,-139.53,-139.52,-139.52,-139.52,-139.51,-139.51,-139.51,-139.51,-139.5,-139.5,-139.5,-139.5,-139.49,-139.49,-139.49,-139.48,-139.48,-139.48,-139.48,-139.47,-139.47,-139.47,-139.46,-139.46,-139.46,-139.46,-139.45,-139.45,-139.45,-139.44,-139.44,-139.44,-139.44,-139.43,-139.43,-139.43,-139.42,-139.42,-139.42,-139.42,-139.41,-139.41,-139.41,-139.41,-139.4,-139.4,-139.4,-139.39,-139.39,-139.39,-139.39,-139.38,-139.38,-139.38,-139.37,-139.37,-139.37,-139.37,-139.36,-139.36,-139.36,-139.35,-139.35,-139.35,-139.35,-139.34,-139.34,-139.34,-139.34,-139.33,-139.33,-139.33,-139.32,-139.32,-139.32,-139.32,-139.31,-139.31,-139.31,-139.3,-139.3,-139.3,-139.3,-139.29,-139.29,-139.29,-139.28,-139.28,-139.28,-139.28,-139.27,-139.27,-139.27,-139.26,-139.26,-139.26,-139.26,-139.25,-139.25,-139.25,-139.24,-139.24,-139.24,-139.24,-139.23,-139.23,-139.23,-139.22,-139.22,-139.22,-139.22,-139.21,-139.21,-139.21,-139.2,-139.2,-139.2,-139.2,-139.19,-139.19,-139.19,-139.18,-139.18,-139.18,-139.18,-139.17,-139.17,-139.17,-139.16,-139.16,-139.16,-139.16,-139.15,-139.15,-139.15,-139.14,-139.14,-139.14,-139.14,-139.13,-139.13,-139.13,-139.12,-139.12,-139.12,-139.12,-139.11,-139.11,-139.11,-139.1,-139.1,-139.1,-139.1,-139.09,-139.09,-139.09,-139.08,-139.08,-139.08,-139.08,-139.07,-139.07,-139.07,-139.06,-139.06,-139.06,-139.05,-139.05,-139.05,-139.05,-139.04,-139.04,-139.04,-139.03,-139.03,-139.03,-139.03,-139.02,-139.02,-139.02,-139.01,-139.01,-139.01,-139.01,-139,-139,-139,-138.99,-138.99,-138.99,-138.98,-138.98,-138.98,-138.98,-138.97,-138.97,-138.97,-138.96,-138.96,-138.96,-138.96,-138.95,-138.95,-138.95,-138.94,-138.94,-138.94,-138.94,-138.93,-138.93,-138.93,-138.92,-138.92,-138.92,-138.91,-138.91,-138.91,-138.91,-138.9,-138.9,-138.9,-138.89,-138.89,-138.89,-138.89,-138.88,-138.88,-138.88,-138.87,-138.87,-138.87,-138.86,-138.86,-138.86,-138.86,-138.85,-138.85,-138.85,-138.84,-138.84,-138.84,-138.84,-138.83,-138.83,-138.83,-138.82,-138.82,-138.82,-138.82,-138.81,-138.81,-138.81,-138.8,-138.8,-138.8,-138.79,-138.79,-138.79,-138.79,-138.78,-138.78,-138.78,-138.77,-138.77,-138.77,-138.76,-138.76,-138.76,-138.76,-138.75,-138.75,-138.75,-138.74,-138.74,-138.74,-138.73,-138.73,-138.73,-138.73,-138.72,-138.72,-138.72,-138.71,-138.71,-138.71,-138.71,-138.7,-138.7,-138.7,-138.69,-138.69,-138.69,-138.68,-138.68,-138.68,-138.68,-138.67,-138.67,-138.67,-138.66,-138.66,-138.66,-138.65,-138.65,-138.65,-138.65,-138.64,-138.64,-138.64,-138.63,-138.63,-138.63,-138.62,-138.62,-138.62,-138.62,-138.61,-138.61,-138.61,-138.6,-138.6,-138.6,-138.59,-138.59,-138.59,-138.59,-138.58,-138.58,-138.58,-138.57,-138.57,-138.57,-138.56,-138.56,-138.56,-138.56,-138.55,-138.55,-138.55,-138.54,-138.54,-138.54,-138.54,-138.53,-138.53,-138.53,-138.52,-138.52,-138.52,-138.51,-138.51,-138.51,-138.51,-138.5,-138.5,-138.5,-138.49,-138.49,-138.49,-138.49,-138.48,-138.48,-138.48,-138.47,-138.47,-138.47,-138.47,-138.46,-138.46,-138.46,-138.45,-138.45,-138.45,-138.44,-138.44,-138.44,-138.44,-138.43,-138.43,-138.43,-138.42,-138.42,-138.42,-138.42,-138.41,-138.41,-138.41,-138.4,-138.4,-138.4,-138.4,-138.39,-138.39,-138.39,-138.38,-138.38,-138.38,-138.38,-138.37,-138.37,-138.37,-138.36,-138.36,-138.36,-138.35,-138.35,-138.35,-138.35,-138.34,-138.34,-138.34,-138.33,-138.33,-138.33,-138.33,-138.32,-138.32,-138.32,-138.31,-138.31,-138.31,-138.31,-138.3,-138.3,-138.3,-138.29,-138.29,-138.29,-138.29,-138.28,-138.28,-138.28,-138.27,-138.27,-138.27,-138.27,-138.26,-138.26,-138.26,-138.26,-138.25,-138.25,-138.25,-138.24,-138.24,-138.24,-138.24,-138.23,-138.23,-138.23,-138.22,-138.22,-138.22,-138.22,-138.21,-138.21,-138.21,-138.2,-138.2,-138.2,-138.2,-138.19,-138.19,-138.19,-138.18,-138.18,-138.18,-138.18,-138.17,-138.17,-138.17,-138.16,-138.16,-138.16,-138.16,-138.15,-138.15,-138.15,-138.14,-138.14,-138.14,-138.14,-138.13,-138.13,-138.13,-138.12,-138.12,-138.12,-138.12,-138.11,-138.11,-138.11,-138.1,-138.1,-138.1,-138.1,-138.09,-138.09,-138.09,-138.08,-138.08,-138.08,-138.08,-138.07,-138.07,-138.07,-138.06,-138.06,-138.06,-138.06,-138.05,-138.05,-138.05,-138.04,-138.04,-138.04,-138.04,-138.03,-138.03,-138.03,-138.02,-138.02,-138.02,-138.02,-138.01,-138.01,-138.01,-138,-138,-138,-138,-137.99,-137.99,-137.99,-137.98,-137.98,-137.98,-137.98,-137.97,-137.97,-137.97,-137.96,-137.96,-137.96,-137.96,-137.95,-137.95,-137.95,-137.95,-137.94,-137.94,-137.94,-137.93,-137.93,-137.93,-137.93,-137.92,-137.92,-137.92,-137.91,-137.91,-137.91,-137.91,-137.9,-137.9,-137.9,-137.89,-137.89,-137.89,-137.89,-137.88,-137.88,-137.88,-137.88,-137.87,-137.87,-137.87,-137.86,-137.86,-137.86,-137.86,-137.85,-137.85,-137.85,-137.84,-137.84,-137.84,-137.84,-137.83,-137.83,-137.83,-137.82,-137.82,-137.82,-137.82,-137.81,-137.81,-137.81,-137.81,-137.8,-137.8,-137.8,-137.79,-137.79,-137.79,-137.79,-137.78,-137.78,-137.78,-137.77,-137.77,-137.77,-137.77,-137.76,-137.76,-137.76,-137.75,-137.75,-137.75,-137.75,-137.74,-137.74,-137.74,-137.74,-137.73,-137.73,-137.73,-137.72,-137.72,-137.72,-137.72,-137.71,-137.71,-137.71,-137.7,-137.7,-137.7,-137.7,-137.69,-137.69,-137.69,-137.68,-137.68,-137.68,-137.68,-137.67,-137.67,-137.67,-137.67,-137.66,-137.66,-137.66,-137.65,-137.65,-137.65,-137.65,-137.64,-137.64,-137.64,-137.63,-137.63,-137.63,-137.63,-137.62,-137.62,-137.62,-137.61,-137.61,-137.61,-137.61,-137.6,-137.6,-137.6,-137.6,-137.59,-137.59,-137.59,-137.58,-137.58,-137.58,-137.58,-137.57,-137.57,-137.57,-137.56,-137.56,-137.56,-137.56,-137.55,-137.55,-137.55,-137.54,-137.54,-137.54,-137.54,-137.53,-137.53,-137.53,-137.53,-137.52,-137.52,-137.52,-137.51,-137.51,-137.51,-137.51,-137.5,-137.5,-137.5,-137.49,-137.49,-137.49,-137.49,-137.48,-137.48,-137.48,-137.47,-137.47,-137.47,-137.47,-137.46,-137.46,-137.46,-137.45,-137.45,-137.45,-137.45,-137.44,-137.44,-137.44,-137.44,-137.43,-137.43,-137.43,-137.42,-137.42,-137.42,-137.42,-137.41,-137.41,-137.41,-137.4,-137.4,-137.4,-137.4,-137.39,-137.39,-137.39,-137.38,-137.38,-137.38,-137.38,-137.37,-137.37,-137.37,-137.36,-137.36,-137.36,-137.36,-137.35,-137.35,-137.35,-137.34,-137.34,-137.34,-137.33,-137.33,-137.33,-137.33,-137.32,-137.32,-137.32,-137.31,-137.31,-137.31,-137.31,-137.3,-137.3,-137.3,-137.29,-137.29,-137.29,-137.29,-137.28,-137.28,-137.28,-137.27,-137.27,-137.27,-137.27,-137.26,-137.26,-137.26,-137.25,-137.25,-137.25,-137.24,-137.24,-137.24,-137.24,-137.23,-137.23,-137.23,-137.22,-137.22,-137.22,-137.22,-137.21,-137.21,-137.21,-137.2,-137.2,-137.2,-137.19,-137.19,-137.19,-137.19,-137.18,-137.18,-137.18,-137.17,-137.17,-137.17,-137.17,-137.16,-137.16,-137.16,-137.15,-137.15,-137.15,-137.14,-137.14,-137.14,-137.14,-137.13,-137.13,-137.13,-137.12,-137.12,-137.12,-137.11,-137.11,-137.11,-137.11,-137.1,-137.1,-137.1,-137.09,-137.09,-137.09,-137.09,-137.08,-137.08,-137.08,-137.07,-137.07,-137.07,-137.06,-137.06,-137.06,-137.06,-137.05,-137.05,-137.05,-137.04,-137.04,-137.04,-137.03,-137.03,-137.03,-137.03,-137.02,-137.02,-137.02,-137.01,-137.01,-137.01,-137,-137,-137,-136.99,-136.99,-136.99,-136.99,-136.98,-136.98,-136.98,-136.97,-136.97,-136.97,-136.96,-136.96,-136.96,-136.95,-136.95,-136.95,-136.95,-136.94,-136.94,-136.94,-136.93,-136.93,-136.93,-136.92,-136.92,-136.92,-136.91,-136.91,-136.91,-136.9,-136.9,-136.9,-136.9,-136.89,-136.89,-136.89,-136.88,-136.88,-136.88,-136.87,-136.87,-136.87,-136.86,-136.86,-136.86,-136.85,-136.85,-136.85,-136.85,-136.84,-136.84,-136.84,-136.83,-136.83,-136.83,-136.82,-136.82,-136.82,-136.81,-136.81,-136.81,-136.8,-136.8,-136.8,-136.8,-136.79,-136.79,-136.79,-136.78,-136.78,-136.78,-136.77,-136.77,-136.77,-136.76,-136.76,-136.76,-136.75,-136.75,-136.75,-136.75,-136.74,-136.74,-136.74,-136.73,-136.73,-136.73,-136.72,-136.72,-136.72,-136.71,-136.71,-136.71,-136.7,-136.7,-136.7,-136.7,-136.69,-136.69,-136.69,-136.68,-136.68,-136.68,-136.67,-136.67,-136.67,-136.66,-136.66,-136.66,-136.65,-136.65,-136.65,-136.65,-136.64,-136.64,-136.64,-136.63,-136.63,-136.63,-136.62,-136.62,-136.62,-136.61,-136.61,-136.61,-136.6,-136.6,-136.6,-136.59,-136.59,-136.59,-136.59,-136.58,-136.58,-136.58,-136.57,-136.57,-136.57,-136.56,-136.56,-136.56,-136.55,-136.55,-136.55,-136.54,-136.54,-136.54,-136.53,-136.53,-136.53,-136.52,-136.52,-136.52,-136.51,-136.51,-136.51,-136.51,-136.5,-136.5,-136.5,-136.49,-136.49,-136.49,-136.48,-136.48,-136.48,-136.47,-136.47,-136.47,-136.46,-136.46,-136.46,-136.45,-136.45,-136.45,-136.44,-136.44,-136.44,-136.43,-136.43,-136.43,-136.42,-136.42,-136.42,-136.42,-136.41,-136.41,-136.41,-136.4,-136.4,-136.4,-136.39,-136.39,-136.39,-136.38,-136.38,-136.38,-136.37,-136.37,-136.37,-136.36,-136.36,-136.36,-136.35,-136.35,-136.35,-136.34,-136.34,-136.34,-136.33,-136.33,-136.33,-136.32,-136.32,-136.32,-136.32,-136.31,-136.31,-136.31,-136.3,-136.3,-136.3,-136.29,-136.29,-136.29,-136.28,-136.28,-136.28,-136.27,-136.27,-136.27,-136.26,-136.26,-136.26,-136.25,-136.25,-136.25,-136.24,-136.24,-136.24,-136.24,-136.23,-136.23,-136.23,-136.22,-136.22,-136.22,-136.21,-136.21,-136.21,-136.2,-136.2,-136.2,-136.19,-136.19,-136.19,-136.18,-136.18,-136.18,-136.17,-136.17,-136.17,-136.16,-136.16,-136.16,-136.15,-136.15,-136.15,-136.14,-136.14,-136.14,-136.14,-136.13,-136.13,-136.13,-136.12,-136.12,-136.12,-136.11,-136.11,-136.11,-136.1,-136.1,-136.1,-136.09,-136.09,-136.09,-136.08,-136.08,-136.08,-136.07,-136.07,-136.07,-136.06,-136.06,-136.06,-136.05,-136.05,-136.05,-136.04,-136.04,-136.04,-136.03,-136.03,-136.03,-136.02,-136.02,-136.02,-136.01,-136.01,-136.01,-136,-136,-136,-135.99,-135.99,-135.99,-135.98,-135.98,-135.98,-135.98,-135.97,-135.97,-135.97,-135.96,-135.96,-135.96,-135.95,-135.95,-135.95,-135.94,-135.94,-135.94,-135.93,-135.93,-135.93,-135.92,-135.92,-135.92,-135.91,-135.91,-135.91,-135.9,-135.9,-135.9,-135.89,-135.89,-135.89,-135.88,-135.88,-135.88,-135.87,-135.87,-135.87,-135.86,-135.86,-135.86,-135.85,-135.85,-135.85,-135.84,-135.84,-135.84,-135.83,-135.83,-135.83,-135.82,-135.82,-135.82,-135.81,-135.81,-135.81,-135.8,-135.8,-135.8,-135.79,-135.79,-135.79,-135.78,-135.78,-135.78,-135.77,-135.77,-135.77,-135.76,-135.76,-135.76,-135.75,-135.75,-135.75,-135.74,-135.74,-135.74,-135.73,-135.73,-135.73,-135.72,-135.72,-135.72,-135.71,-135.71,-135.71,-135.7,-135.7,-135.7,-135.69,-135.69,-135.69,-135.68,-135.68,-135.68,-135.67,-135.67,-135.66,-135.66,-135.66,-135.65,-135.65,-135.65,-135.64,-135.64,-135.64,-135.63,-135.63,-135.63,-135.62,-135.62,-135.62,-135.61,-135.61,-135.61,-135.6,-135.6,-135.6,-135.59,-135.59,-135.59,-135.58,-135.58,-135.58,-135.57,-135.57,-135.57,-135.56,-135.56,-135.56,-135.55,-135.55,-135.55,-135.54,-135.54,-135.54,-135.53,-135.53,-135.53,-135.52,-135.52,-135.52,-135.51,-135.51,-135.51,-135.5,-135.5,-135.5,-135.49,-135.49,-135.48,-135.48,-135.48,-135.47,-135.47,-135.47,-135.46,-135.46,-135.46,-135.45,-135.45,-135.45,-135.44,-135.44,-135.44,-135.43,-135.43,-135.43,-135.42,-135.42,-135.42,-135.41,-135.41,-135.41,-135.4,-135.4,-135.4,-135.39,-135.39,-135.39,-135.38,-135.38,-135.37,-135.37,-135.37,-135.36,-135.36,-135.36,-135.35,-135.35,-135.35,-135.34,-135.34,-135.34,-135.33,-135.33,-135.33,-135.32,-135.32,-135.32,-135.31,-135.31,-135.31,-135.3,-135.3,-135.3,-135.29,-135.29,-135.29,-135.28,-135.28,-135.27,-135.27,-135.27,-135.26,-135.26,-135.26,-135.25,-135.25,-135.25,-135.24,-135.24,-135.24,-135.23,-135.23,-135.23,-135.22,-135.22,-135.22,-135.21,-135.21,-135.21,-135.2,-135.2,-135.2,-135.19,-135.19,-135.18,-135.18,-135.18,-135.17,-135.17,-135.17,-135.16,-135.16,-135.16,-135.15,-135.15,-135.15,-135.14,-135.14,-135.14,-135.13,-135.13,-135.13,-135.12,-135.12,-135.11,-135.11,-135.11,-135.1,-135.1,-135.1,-135.09,-135.09,-135.09,-135.08,-135.08,-135.08,-135.07,-135.07,-135.07,-135.06,-135.06,-135.06,-135.05,-135.05,-135.04,-135.04,-135.04,-135.03,-135.03,-135.03,-135.02,-135.02,-135.02,-135.01,-135.01,-135.01,-135,-135,-135,-134.99,-134.99,-134.99,-134.98,-134.98,-134.97,-134.97,-134.97,-134.96,-134.96,-134.96,-134.95,-134.95,-134.95,-134.94,-134.94,-134.94,-134.93,-134.93,-134.93,-134.92,-134.92,-134.91,-134.91,-134.91,-134.9,-134.9,-134.9,-134.89,-134.89,-134.89,-134.88,-134.88,-134.88,-134.87,-134.87,-134.87,-134.86,-134.86,-134.85,-134.85,-134.85,-134.84,-134.84,-134.84,-134.83,-134.83,-134.83,-134.82,-134.82,-134.82,-134.81,-134.81,-134.81,-134.8,-134.8,-134.79,-134.79,-134.79,-134.78,-134.78,-134.78,-134.77,-134.77,-134.77,-134.76,-134.76,-134.76,-134.75,-134.75,-134.75,-134.74,-134.74,-134.73,-134.73,-134.73,-134.72,-134.72,-134.72,-134.71,-134.71,-134.71,-134.7,-134.7,-134.7,-134.69,-134.69,-134.69,-134.68,-134.68,-134.67,-134.67,-134.67,-134.66,-134.66,-134.66,-134.65,-134.65,-134.65,-134.64,-134.64,-134.64,-134.63,-134.63,-134.63,-134.62,-134.62,-134.61,-134.61,-134.61,-134.6,-134.6,-134.6,-134.59,-134.59,-134.59,-134.58,-134.58,-134.58,-134.57,-134.57,-134.57,-134.56,-134.56,-134.55,-134.55,-134.55,-134.54,-134.54,-134.54,-134.53,-134.53,-134.53,-134.52,-134.52,-134.52,-134.51,-134.51,-134.5,-134.5,-134.5,-134.49,-134.49,-134.49,-134.48,-134.48,-134.48,-134.47,-134.47,-134.47,-134.46,-134.46,-134.46,-134.45,-134.45,-134.44,-134.44,-134.44,-134.43,-134.43,-134.43,-134.42,-134.42,-134.42,-134.41,-134.41,-134.41,-134.4,-134.4,-134.39,-134.39,-134.39,-134.38,-134.38,-134.38,-134.37,-134.37,-134.37,-134.36,-134.36,-134.36,-134.35,-134.35,-134.35,-134.34,-134.34,-134.33,-134.33,-134.33,-134.32,-134.32,-134.32,-134.31,-134.31,-134.31,-134.3,-134.3,-134.3,-134.29,-134.29,-134.29,-134.28,-134.28,-134.27,-134.27,-134.27,-134.26,-134.26,-134.26,-134.25,-134.25,-134.25,-134.24,-134.24,-134.24,-134.23,-134.23,-134.23,-134.22,-134.22,-134.21,-134.21,-134.21,-134.2,-134.2,-134.2,-134.19,-134.19,-134.19,-134.18,-134.18,-134.18,-134.17,-134.17,-134.17,-134.16,-134.16,-134.16,-134.15,-134.15,-134.14,-134.14,-134.14,-134.13,-134.13,-134.13,-134.12,-134.12,-134.12,-134.11,-134.11,-134.11,-134.1,-134.1,-134.1,-134.09,-134.09,-134.09,-134.08,-134.08,-134.07,-134.07,-134.07,-134.06,-134.06,-134.06,-134.05,-134.05,-134.05,-134.04,-134.04,-134.04,-134.03,-134.03,-134.03,-134.02,-134.02,-134.02,-134.01,-134.01,-134,-134,-134,-133.99,-133.99,-133.99,-133.98,-133.98,-133.98,-133.97,-133.97,-133.97,-133.96,-133.96,-133.96,-133.95,-133.95,-133.95,-133.94,-133.94,-133.93,-133.93,-133.93,-133.92,-133.92,-133.92,-133.91,-133.91,-133.91,-133.9,-133.9,-133.9,-133.89,-133.89,-133.89,-133.88,-133.88,-133.88,-133.87,-133.87,-133.86,-133.86,-133.86,-133.85,-133.85,-133.85,-133.84,-133.84,-133.84,-133.83,-133.83,-133.83,-133.82,-133.82,-133.82,-133.81,-133.81,-133.8,-133.8,-133.8,-133.79,-133.79,-133.79,-133.78,-133.78,-133.78,-133.77,-133.77,-133.77,-133.76,-133.76,-133.75,-133.75,-133.75,-133.74,-133.74,-133.74,-133.73,-133.73,-133.73,-133.72,-133.72,-133.72,-133.71,-133.71,-133.7,-133.7,-133.7,-133.69,-133.69,-133.69,-133.68,-133.68,-133.68,-133.67,-133.67,-133.67,-133.66,-133.66,-133.65,-133.65,-133.65,-133.64,-133.64,-133.64,-133.63,-133.63,-133.63,-133.62,-133.62,-133.62,-133.61,-133.61,-133.61,-133.6,-133.6,-133.59,-133.59,-133.59,-133.58,-133.58,-133.58,-133.57,-133.57,-133.57,-133.56,-133.56,-133.56,-133.55,-133.55,-133.54,-133.54,-133.54,-133.53,-133.53,-133.53,-133.52,-133.52,-133.52,-133.51,-133.51,-133.51,-133.5,-133.5,-133.49,-133.49,-133.49,-133.48,-133.48,-133.48,-133.47,-133.47,-133.47,-133.46,-133.46,-133.45,-133.45,-133.45,-133.44,-133.44,-133.44,-133.43,-133.43,-133.43,-133.42,-133.42,-133.42,-133.41,-133.41,-133.4,-133.4,-133.4,-133.39,-133.39,-133.39,-133.38,-133.38,-133.38,-133.37,-133.37,-133.37,-133.36,-133.36,-133.35,-133.35,-133.35,-133.34,-133.34,-133.34,-133.33,-133.33,-133.33,-133.32,-133.32,-133.31,-133.31,-133.31,-133.3,-133.3,-133.3,-133.29,-133.29,-133.29,-133.28,-133.28,-133.28,-133.27,-133.27,-133.26,-133.26,-133.26,-133.25,-133.25,-133.25,-133.24,-133.24,-133.24,-133.23,-133.23,-133.22,-133.22,-133.22,-133.21,-133.21,-133.21,-133.2,-133.2,-133.2,-133.19,-133.19,-133.18,-133.18,-133.18,-133.17,-133.17,-133.17,-133.16,-133.16,-133.16,-133.15,-133.15,-133.15,-133.14,-133.14,-133.13,-133.13,-133.13,-133.12,-133.12,-133.12,-133.11,-133.11,-133.11,-133.1,-133.1,-133.09,-133.09,-133.09,-133.08,-133.08,-133.08,-133.07,-133.07,-133.07,-133.06,-133.06,-133.05,-133.05,-133.05,-133.04,-133.04,-133.04,-133.03,-133.03,-133.03,-133.02,-133.02,-133.01,-133.01,-133.01,-133,-133,-133,-132.99,-132.99,-132.99,-132.98,-132.98,-132.97,-132.97,-132.97,-132.96,-132.96,-132.96,-132.95,-132.95,-132.95,-132.94,-132.94,-132.93,-132.93,-132.93,-132.92,-132.92,-132.92,-132.91,-132.91,-132.9,-132.9,-132.9,-132.89,-132.89,-132.89,-132.88,-132.88,-132.88,-132.87,-132.87,-132.86,-132.86,-132.86,-132.85,-132.85,-132.85,-132.84,-132.84,-132.84,-132.83,-132.83,-132.82,-132.82,-132.82,-132.81,-132.81,-132.81,-132.8,-132.8,-132.8,-132.79,-132.79,-132.78,-132.78,-132.78,-132.77,-132.77,-132.77,-132.76,-132.76,-132.76,-132.75,-132.75,-132.74,-132.74,-132.74,-132.73,-132.73,-132.73,-132.72,-132.72,-132.72,-132.71,-132.71,-132.7,-132.7,-132.7,-132.69,-132.69,-132.69,-132.68,-132.68,-132.67,-132.67,-132.67,-132.66,-132.66,-132.66,-132.65,-132.65,-132.65,-132.64,-132.64,-132.63,-132.63,-132.63,-132.62,-132.62,-132.62,-132.61,-132.61,-132.61,-132.6,-132.6,-132.59,-132.59,-132.59,-132.58,-132.58,-132.58,-132.57,-132.57,-132.56,-132.56,-132.56,-132.55,-132.55,-132.55,-132.54,-132.54,-132.54,-132.53,-132.53,-132.52,-132.52,-132.52,-132.51,-132.51,-132.51,-132.5,-132.5,-132.49,-132.49,-132.49,-132.48,-132.48,-132.48,-132.47,-132.47,-132.47,-132.46,-132.46,-132.45,-132.45,-132.45,-132.44,-132.44,-132.44,-132.43,-132.43,-132.42,-132.42,-132.42,-132.41,-132.41,-132.41,-132.4,-132.4,-132.39,-132.39,-132.39,-132.38,-132.38,-132.38,-132.37,-132.37,-132.36,-132.36,-132.36,-132.35,-132.35,-132.35,-132.34,-132.34,-132.33,-132.33,-132.33,-132.32,-132.32,-132.32,-132.31,-132.31,-132.3,-132.3,-132.3,-132.29,-132.29,-132.29,-132.28,-132.28,-132.27,-132.27,-132.27,-132.26,-132.26,-132.26,-132.25,-132.25,-132.24,-132.24,-132.24,-132.23,-132.23,-132.22,-132.22,-132.22,-132.21,-132.21,-132.21,-132.2,-132.2,-132.19,-132.19,-132.19,-132.18,-132.18,-132.18,-132.17,-132.17,-132.16,-132.16,-132.16,-132.15,-132.15,-132.15,-132.14,-132.14,-132.13,-132.13,-132.13,-132.12,-132.12,-132.11,-132.11,-132.11,-132.1,-132.1,-132.1,-132.09,-132.09,-132.08,-132.08,-132.08,-132.07,-132.07,-132.06,-132.06,-132.06,-132.05,-132.05,-132.05,-132.04,-132.04,-132.03,-132.03,-132.03,-132.02,-132.02,-132.02,-132.01,-132.01,-132,-132,-132,-131.99,-131.99,-131.98,-131.98,-131.98,-131.97,-131.97,-131.97,-131.96,-131.96,-131.95,-131.95,-131.95,-131.94,-131.94,-131.94,-131.93,-131.93,-131.92,-131.92,-131.92,-131.91,-131.91,-131.9,-131.9,-131.9,-131.89,-131.89,-131.89,-131.88,-131.88,-131.87,-131.87,-131.87,-131.86,-131.86,-131.85,-131.85,-131.85,-131.84,-131.84,-131.84,-131.83,-131.83,-131.82,-131.82,-131.82,-131.81,-131.81,-131.8,-131.8,-131.8,-131.79,-131.79,-131.79,-131.78,-131.78,-131.77,-131.77,-131.77,-131.76,-131.76,-131.76,-131.75,-131.75,-131.74,-131.74,-131.74,-131.73,-131.73,-131.72,-131.72,-131.72,-131.71,-131.71,-131.71,-131.7,-131.7,-131.69,-131.69,-131.69,-131.68,-131.68,-131.67,-131.67,-131.67,-131.66,-131.66,-131.66,-131.65,-131.65,-131.64,-131.64,-131.64,-131.63,-131.63,-131.63,-131.62,-131.62,-131.61,-131.61,-131.61,-131.6,-131.6,-131.59,-131.59,-131.59,-131.58,-131.58,-131.58,-131.57,-131.57,-131.56,-131.56,-131.56,-131.55,-131.55,-131.54,-131.54,-131.54,-131.53,-131.53,-131.53,-131.52,-131.52,-131.51,-131.51,-131.51,-131.5,-131.5,-131.49,-131.49,-131.49,-131.48,-131.48,-131.48,-131.47,-131.47,-131.46,-131.46,-131.46,-131.45,-131.45,-131.44,-131.44,-131.44,-131.43,-131.43,-131.43,-131.42,-131.42,-131.41,-131.41,-131.41,-131.4,-131.4,-131.39,-131.39,-131.39,-131.38,-131.38,-131.38,-131.37,-131.37,-131.36,-131.36,-131.36,-131.35,-131.35,-131.34,-131.34,-131.34,-131.33,-131.33,-131.32,-131.32,-131.32,-131.31,-131.31,-131.31,-131.3,-131.3,-131.29,-131.29,-131.29,-131.28,-131.28,-131.27,-131.27,-131.27,-131.26,-131.26,-131.25,-131.25,-131.25,-131.24,-131.24,-131.24,-131.23,-131.23,-131.22,-131.22,-131.22,-131.21,-131.21,-131.2,-131.2,-131.2,-131.19,-131.19,-131.18,-131.18,-131.18,-131.17,-131.17,-131.17,-131.16,-131.16,-131.15,-131.15,-131.15,-131.14,-131.14,-131.13,-131.13,-131.13,-131.12,-131.12,-131.12,-131.11,-131.11,-131.1,-131.1,-131.1,-131.09,-131.09,-131.08,-131.08,-131.08,-131.07,-131.07,-131.07,-131.06,-131.06,-131.05,-131.05,-131.05,-131.04,-131.04,-131.03,-131.03,-131.03,-131.02,-131.02,-131.02,-131.01,-131.01,-131,-131,-131,-130.99,-130.99,-130.98,-130.98,-130.98,-130.97,-130.97,-130.96,-130.96,-130.96,-130.95,-130.95,-130.95,-130.94,-130.94,-130.93,-130.93,-130.93,-130.92,-130.92,-130.91,-130.91,-130.91,-130.9,-130.9,-130.89,-130.89,-130.89,-130.88,-130.88,-130.88,-130.87,-130.87,-130.86,-130.86,-130.86,-130.85,-130.85,-130.84,-130.84,-130.84,-130.83,-130.83,-130.82,-130.82,-130.82,-130.81,-130.81,-130.81,-130.8,-130.8,-130.79,-130.79,-130.79,-130.78,-130.78,-130.77,-130.77,-130.77,-130.76,-130.76,-130.75,-130.75,-130.75,-130.74,-130.74,-130.74,-130.73,-130.73,-130.72,-130.72,-130.72,-130.71,-130.71,-130.7,-130.7,-130.7,-130.69,-130.69,-130.68,-130.68,-130.68,-130.67,-130.67,-130.66,-130.66,-130.66,-130.65,-130.65,-130.65,-130.64,-130.64,-130.63,-130.63,-130.63,-130.62,-130.62,-130.61,-130.61,-130.61,-130.6,-130.6,-130.59,-130.59,-130.59,-130.58,-130.58,-130.57,-130.57,-130.57,-130.56,-130.56,-130.56,-130.55,-130.55,-130.54,-130.54,-130.54,-130.53,-130.53,-130.52,-130.52,-130.52,-130.51,-130.51,-130.5,-130.5,-130.5,-130.49,-130.49,-130.48,-130.48,-130.48,-130.47,-130.47,-130.46,-130.46,-130.46,-130.45,-130.45,-130.44,-130.44,-130.44,-130.43,-130.43,-130.42,-130.42,-130.42,-130.41,-130.41,-130.4,-130.4,-130.4,-130.39,-130.39,-130.38,-130.38,-130.38,-130.37,-130.37,-130.36,-130.36,-130.36,-130.35,-130.35,-130.34,-130.34,-130.34,-130.33,-130.33,-130.32,-130.32,-130.32,-130.31,-130.31,-130.3,-130.3,-130.3,-130.29,-130.29,-130.28,-130.28,-130.28,-130.27,-130.27,-130.26,-130.26,-130.26,-130.25,-130.25,-130.24,-130.24,-130.24,-130.23,-130.23,-130.22,-130.22,-130.22,-130.21,-130.21,-130.2,-130.2,-130.2,-130.19,-130.19,-130.18,-130.18,-130.18,-130.17,-130.17,-130.16,-130.16,-130.16,-130.15,-130.15,-130.14,-130.14,-130.14,-130.13,-130.13,-130.12,-130.12,-130.12,-130.11,-130.11,-130.1,-130.1,-130.1,-130.09,-130.09,-130.08,-130.08,-130.08,-130.07,-130.07,-130.06,-130.06,-130.06,-130.05,-130.05,-130.04,-130.04,-130.04,-130.03,-130.03,-130.02,-130.02,-130.01,-130.01,-130.01,-130,-130,-129.99,-129.99,-129.99,-129.98,-129.98,-129.97,-129.97,-129.97,-129.96,-129.96,-129.95,-129.95,-129.95,-129.94,-129.94,-129.93,-129.93,-129.93,-129.92,-129.92,-129.91,-129.91,-129.9,-129.9,-129.9,-129.89,-129.89,-129.88,-129.88,-129.88,-129.87,-129.87,-129.86,-129.86,-129.86,-129.85,-129.85,-129.84,-129.84,-129.84,-129.83,-129.83,-129.82,-129.82,-129.81,-129.81,-129.81,-129.8,-129.8,-129.79,-129.79,-129.79,-129.78,-129.78,-129.77,-129.77,-129.77,-129.76,-129.76,-129.75,-129.75,-129.75,-129.74,-129.74,-129.73,-129.73,-129.73,-129.72,-129.72,-129.71,-129.71,-129.7,-129.7,-129.7,-129.69,-129.69,-129.68,-129.68,-129.68,-129.67,-129.67,-129.66,-129.66,-129.66,-129.65,-129.65,-129.64,-129.64,-129.64,-129.63,-129.63,-129.62,-129.62,-129.62,-129.61,-129.61,-129.6,-129.6,-129.6,-129.59,-129.59,-129.58,-129.58,-129.58,-129.57,-129.57,-129.56,-129.56,-129.55,-129.55,-129.55,-129.54,-129.54,-129.53,-129.53,-129.53,-129.52,-129.52,-129.51,-129.51,-129.51,-129.5,-129.5,-129.49,-129.49,-129.49,-129.48,-129.48,-129.47,-129.47,-129.46,-129.46,-129.46,-129.45,-129.45,-129.44,-129.44,-129.44,-129.43,-129.43,-129.42,-129.42,-129.42,-129.41,-129.41,-129.4,-129.4,-129.39,-129.39,-129.39,-129.38,-129.38,-129.37,-129.37,-129.37,-129.36,-129.36,-129.35,-129.35,-129.35,-129.34,-129.34,-129.33,-129.33,-129.32,-129.32,-129.32,-129.31,-129.31,-129.3,-129.3,-129.3,-129.29,-129.29,-129.28,-129.28,-129.28,-129.27,-129.27,-129.26,-129.26,-129.25,-129.25,-129.25,-129.24,-129.24,-129.23,-129.23,-129.23,-129.22,-129.22,-129.21,-129.21,-129.2,-129.2,-129.2,-129.19,-129.19,-129.18,-129.18,-129.18,-129.17,-129.17,-129.16,-129.16,-129.16,-129.15,-129.15,-129.14,-129.14,-129.14,-129.13,-129.13,-129.12,-129.12,-129.11,-129.11,-129.11,-129.1,-129.1,-129.09,-129.09,-129.09,-129.08,-129.08,-129.07,-129.07,-129.07,-129.06,-129.06,-129.05,-129.05,-129.05,-129.04,-129.04,-129.03,-129.03,-129.03,-129.02,-129.02,-129.01,-129.01,-129.01,-129,-129,-128.99,-128.99,-128.98,-128.98,-128.98,-128.97,-128.97,-128.96,-128.96,-128.96,-128.95,-128.95,-128.94,-128.94,-128.94,-128.93,-128.93,-128.92,-128.92,-128.92,-128.91,-128.91,-128.9,-128.9,-128.9,-128.89,-128.89,-128.88,-128.88,-128.88,-128.87,-128.87,-128.87,-128.86,-128.86,-128.85,-128.85,-128.85,-128.84,-128.84,-128.83,-128.83,-128.83,-128.82,-128.82,-128.81,-128.81,-128.81,-128.8,-128.8,-128.79,-128.79,-128.79,-128.78,-128.78,-128.77,-128.77,-128.77,-128.76,-128.76,-128.75,-128.75,-128.75,-128.74,-128.74,-128.73,-128.73,-128.73,-128.72,-128.72,-128.71,-128.71,-128.71,-128.7,-128.7,-128.69,-128.69,-128.69,-128.68,-128.68,-128.67,-128.67,-128.67,-128.66,-128.66,-128.66,-128.65,-128.65,-128.64,-128.64,-128.64,-128.63,-128.63,-128.62,-128.62,-128.62,-128.61,-128.61,-128.6,-128.6,-128.6,-128.59,-128.59,-128.58,-128.58,-128.58,-128.57,-128.57,-128.56,-128.56,-128.56,-128.55,-128.55,-128.55,-128.54,-128.54,-128.53,-128.53,-128.53,-128.52,-128.52,-128.51,-128.51,-128.51,-128.5,-128.5,-128.49,-128.49,-128.49,-128.48,-128.48,-128.48,-128.47,-128.47,-128.46,-128.46,-128.46,-128.45,-128.45,-128.44,-128.44,-128.44,-128.43,-128.43,-128.42,-128.42,-128.42,-128.41,-128.41,-128.4,-128.4,-128.4,-128.39,-128.39,-128.38,-128.38,-128.38,-128.37,-128.37,-128.37,-128.36,-128.36,-128.35,-128.35,-128.35,-128.34,-128.34,-128.33,-128.33,-128.33,-128.32,-128.32,-128.31,-128.31,-128.31,-128.3,-128.3,-128.29,-128.29,-128.29,-128.28,-128.28,-128.27,-128.27,-128.27,-128.26,-128.26,-128.25,-128.25,-128.25,-128.24,-128.24,-128.24,-128.23,-128.23,-128.22,-128.22,-128.22,-128.21,-128.21,-128.2,-128.2,-128.2,-128.19,-128.19,-128.18,-128.18,-128.18,-128.17,-128.17,-128.16,-128.16,-128.16,-128.15,-128.15,-128.14,-128.14,-128.14,-128.13,-128.13,-128.13,-128.12,-128.12,-128.11,-128.11,-128.11,-128.1,-128.1,-128.09,-128.09,-128.09,-128.08,-128.08,-128.07,-128.07,-128.07,-128.06,-128.06,-128.06,-128.05,-128.05,-128.04,-128.04,-128.04,-128.03,-128.03,-128.02,-128.02,-128.02,-128.01,-128.01,-128,-128,-128,-127.99,-127.99,-127.99,-127.98,-127.98,-127.97,-127.97,-127.97,-127.96,-127.96,-127.95,-127.95,-127.95,-127.94,-127.94,-127.93,-127.93,-127.93,-127.92,-127.92,-127.92,-127.91,-127.91,-127.9,-127.9,-127.9,-127.89,-127.89,-127.88,-127.88,-127.88,-127.87,-127.87,-127.86,-127.86,-127.86,-127.85,-127.85,-127.84,-127.84,-127.84,-127.83,-127.83,-127.83,-127.82,-127.82,-127.81,-127.81,-127.81,-127.8,-127.8,-127.79,-127.79,-127.79,-127.78,-127.78,-127.77,-127.77,-127.77,-127.76,-127.76,-127.75,-127.75,-127.75,-127.74,-127.74,-127.73,-127.73,-127.73,-127.72,-127.72,-127.71,-127.71,-127.71,-127.7,-127.7,-127.69,-127.69,-127.69,-127.68,-127.68,-127.68,-127.67,-127.67,-127.66,-127.66,-127.66,-127.65,-127.65,-127.64,-127.64,-127.64,-127.63,-127.63,-127.62,-127.62,-127.62,-127.61,-127.61,-127.6,-127.6,-127.6,-127.59,-127.59,-127.58,-127.58,-127.58,-127.57,-127.57,-127.57,-127.56,-127.56,-127.55,-127.55,-127.55,-127.54,-127.54,-127.53,-127.53,-127.53,-127.52,-127.52,-127.51,-127.51,-127.51,-127.5,-127.5,-127.5,-127.49,-127.49,-127.48,-127.48,-127.48,-127.47,-127.47,-127.46,-127.46,-127.46,-127.45,-127.45,-127.44,-127.44,-127.44,-127.43,-127.43,-127.43,-127.42,-127.42,-127.41,-127.41,-127.41,-127.4,-127.4,-127.39,-127.39,-127.39,-127.38,-127.38,-127.38,-127.37,-127.37,-127.36,-127.36,-127.36,-127.35,-127.35,-127.34,-127.34,-127.34,-127.33,-127.33,-127.32,-127.32,-127.32,-127.31,-127.31,-127.3,-127.3,-127.3,-127.29,-127.29,-127.29,-127.28,-127.28,-127.27,-127.27,-127.27,-127.26,-127.26,-127.25,-127.25,-127.25,-127.24,-127.24,-127.23,-127.23,-127.23,-127.22,-127.22,-127.22,-127.21,-127.21,-127.2,-127.2,-127.2,-127.19,-127.19,-127.18,-127.18,-127.18,-127.17,-127.17,-127.16,-127.16,-127.16,-127.15,-127.15,-127.15,-127.14,-127.14,-127.13,-127.13,-127.13,-127.12,-127.12,-127.11,-127.11,-127.11,-127.1,-127.1,-127.09,-127.09,-127.09,-127.08,-127.08,-127.07,-127.07,-127.07,-127.06,-127.06,-127.06,-127.05,-127.05,-127.04,-127.04,-127.04,-127.03,-127.03,-127.02,-127.02,-127.02,-127.01,-127.01,-127,-127,-127,-126.99,-126.99,-126.99,-126.98,-126.98,-126.97,-126.97,-126.97,-126.96,-126.96,-126.95,-126.95,-126.95,-126.94,-126.94,-126.93,-126.93,-126.93,-126.92,-126.92,-126.92,-126.91,-126.91,-126.9,-126.9,-126.9,-126.89,-126.89,-126.88,-126.88,-126.88,-126.87,-126.87,-126.87,-126.86,-126.86,-126.85,-126.85,-126.85,-126.84,-126.84,-126.83,-126.83,-126.83,-126.82,-126.82,-126.81,-126.81,-126.81,-126.8,-126.8,-126.8,-126.79,-126.79,-126.78,-126.78,-126.78,-126.77,-126.77,-126.76,-126.76,-126.76,-126.75,-126.75,-126.74,-126.74,-126.74,-126.73,-126.73,-126.72,-126.72,-126.72,-126.71,-126.71,-126.7,-126.7,-126.7,-126.69,-126.69,-126.69,-126.68,-126.68,-126.67,-126.67,-126.67,-126.66,-126.66,-126.65,-126.65,-126.65,-126.64,-126.64,-126.63,-126.63,-126.63,-126.62,-126.62,-126.61,-126.61,-126.61,-126.6,-126.6,-126.59,-126.59,-126.59,-126.58,-126.58,-126.57,-126.57,-126.57,-126.56,-126.56,-126.56,-126.55,-126.55,-126.54,-126.54,-126.54,-126.53,-126.53,-126.52,-126.52,-126.52,-126.51,-126.51,-126.5,-126.5,-126.5,-126.49,-126.49,-126.48,-126.48,-126.48,-126.47,-126.47,-126.46,-126.46,-126.46,-126.45,-126.45,-126.45,-126.44,-126.44,-126.43,-126.43,-126.43,-126.42,-126.42,-126.41,-126.41,-126.41,-126.4,-126.4,-126.39,-126.39,-126.39,-126.38,-126.38,-126.37,-126.37,-126.37,-126.36,-126.36,-126.35,-126.35,-126.35,-126.34,-126.34,-126.33,-126.33,-126.33,-126.32,-126.32,-126.31,-126.31,-126.31,-126.3,-126.3,-126.29,-126.29,-126.29,-126.28,-126.28,-126.27,-126.27,-126.27,-126.26,-126.26,-126.25,-126.25,-126.25,-126.24,-126.24,-126.23,-126.23,-126.23,-126.22,-126.22,-126.21,-126.21,-126.21,-126.2,-126.2,-126.19,-126.19,-126.19,-126.18,-126.18,-126.17,-126.17,-126.17,-126.16,-126.16,-126.15,-126.15,-126.15,-126.14,-126.14,-126.13,-126.13,-126.13,-126.12,-126.12,-126.11,-126.11,-126.11,-126.1,-126.1,-126.09,-126.09,-126.09,-126.08,-126.08,-126.07,-126.07,-126.06,-126.06,-126.06,-126.05,-126.05,-126.04,-126.04,-126.04,-126.03,-126.03,-126.02,-126.02,-126.02,-126.01,-126.01,-126,-126,-126,-125.99,-125.99,-125.98,-125.98,-125.98,-125.97,-125.97,-125.96,-125.96,-125.96,-125.95,-125.95,-125.94,-125.94,-125.94,-125.93,-125.93,-125.92,-125.92,-125.92,-125.91,-125.91,-125.9,-125.9,-125.9,-125.89,-125.89,-125.88,-125.88,-125.88,-125.87,-125.87,-125.86,-125.86,-125.86,-125.85,-125.85,-125.84,-125.84,-125.84,-125.83,-125.83,-125.82,-125.82,-125.82,-125.81,-125.81,-125.8,-125.8,-125.8,-125.79,-125.79,-125.78,-125.78,-125.78,-125.77,-125.77,-125.76,-125.76,-125.76,-125.75,-125.75,-125.74,-125.74,-125.74,-125.73,-125.73,-125.72,-125.72,-125.71,-125.71,-125.71,-125.7,-125.7,-125.69,-125.69,-125.69,-125.68,-125.68,-125.67,-125.67,-125.67,-125.66,-125.66,-125.65,-125.65,-125.65,-125.64,-125.64,-125.63,-125.63,-125.63,-125.62,-125.62,-125.61,-125.61,-125.61,-125.6,-125.6,-125.59,-125.59,-125.59,-125.58,-125.58,-125.57,-125.57,-125.56,-125.56,-125.56,-125.55,-125.55,-125.54,-125.54,-125.54,-125.53,-125.53,-125.52,-125.52,-125.52,-125.51,-125.51,-125.5,-125.5,-125.5,-125.49,-125.49,-125.48,-125.48,-125.48,-125.47,-125.47,-125.46,-125.46,-125.46,-125.45,-125.45,-125.44,-125.44,-125.44,-125.43,-125.43,-125.42,-125.42,-125.42,-125.41,-125.41,-125.4,-125.4,-125.4,-125.39,-125.39,-125.38,-125.38,-125.38,-125.37,-125.37,-125.36,-125.36,-125.36,-125.35,-125.35,-125.34,-125.34,-125.34,-125.33,-125.33,-125.32,-125.32,-125.32,-125.31,-125.31,-125.3,-125.3,-125.3,-125.29,-125.29,-125.29,-125.28,-125.28,-125.27,-125.27,-125.27,-125.26,-125.26,-125.25,-125.25,-125.25,-125.24,-125.24,-125.23,-125.23,-125.23,-125.22,-125.22,-125.21,-125.21,-125.21,-125.2,-125.2,-125.19,-125.19,-125.19,-125.18,-125.18,-125.17,-125.17,-125.17,-125.16,-125.16,-125.15,-125.15,-125.15,-125.14,-125.14,-125.13,-125.13,-125.12,-125.12,-125.12,-125.11,-125.11,-125.1,-125.1,-125.1,-125.09,-125.09,-125.08,-125.08,-125.08,-125.07,-125.07,-125.06,-125.06,-125.06,-125.05,-125.05,-125.04,-125.04,-125.04,-125.03,-125.03,-125.02,-125.02,-125.02,-125.01,-125.01,-125,-125,-125,-124.99,-124.99,-124.98,-124.98,-124.98,-124.97,-124.97,-124.96,-124.96,-124.96,-124.95,-124.95,-124.94,-124.94,-124.94,-124.93,-124.93,-124.92,-124.92,-124.92,-124.91,-124.91,-124.9,-124.9,-124.9,-124.89,-124.89,-124.88,-124.88,-124.88,-124.87,-124.87,-124.86,-124.86,-124.86,-124.85,-124.85,-124.84,-124.84,-124.84,-124.83,-124.83,-124.82,-124.82,-124.82,-124.81,-124.81,-124.8,-124.8,-124.8,-124.79,-124.79,-124.78,-124.78,-124.78,-124.77,-124.77,-124.76,-124.76,-124.76,-124.75,-124.75,-124.74,-124.74,-124.74,-124.73,-124.73,-124.72,-124.72,-124.72,-124.71,-124.71,-124.7,-124.7,-124.7,-124.69,-124.69,-124.68,-124.68,-124.68,-124.67,-124.67,-124.66,-124.66,-124.66,-124.65,-124.65,-124.64,-124.64,-124.64,-124.63,-124.63,-124.62,-124.62,-124.62,-124.61,-124.61,-124.6,-124.6,-124.6,-124.59,-124.59,-124.58,-124.58,-124.58,-124.57,-124.57,-124.56,-124.56,-124.56,-124.55,-124.55,-124.54,-124.54,-124.54,-124.53,-124.53,-124.52,-124.52,-124.52,-124.51,-124.51,-124.5,-124.5,-124.5,-124.49,-124.49,-124.48,-124.48,-124.48,-124.47,-124.47,-124.46,-124.46,-124.46,-124.45,-124.45,-124.44,-124.44,-124.44,-124.43,-124.43,-124.42,-124.42,-124.41,-124.41,-124.41,-124.4,-124.4,-124.39,-124.39,-124.39,-124.38,-124.38,-124.37,-124.37,-124.37,-124.36,-124.36,-124.35,-124.35,-124.35,-124.34,-124.34,-124.33,-124.33,-124.33,-124.32,-124.32,-124.31,-124.31,-124.3,-124.3,-124.3,-124.29,-124.29,-124.28,-124.28,-124.28,-124.27,-124.27,-124.26,-124.26,-124.26,-124.25,-124.25,-124.24,-124.24,-124.23,-124.23,-124.23,-124.22,-124.22,-124.21,-124.21,-124.21,-124.2,-124.2,-124.19,-124.19,-124.19,-124.18,-124.18,-124.17,-124.17,-124.17,-124.16,-124.16,-124.15,-124.15,-124.14,-124.14,-124.14,-124.13,-124.13,-124.12,-124.12,-124.12,-124.11,-124.11,-124.1,-124.1,-124.1,-124.09,-124.09,-124.08,-124.08,-124.08,-124.07,-124.07,-124.06,-124.06,-124.06,-124.05,-124.05,-124.04,-124.04,-124.04,-124.03,-124.03,-124.02,-124.02,-124.02,-124.01,-124.01,-124,-124,-124,-123.99,-123.99,-123.98,-123.98,-123.97,-123.97,-123.97,-123.96,-123.96,-123.95,-123.95,-123.95,-123.94,-123.94,-123.93,-123.93,-123.93,-123.92,-123.92,-123.91,-123.91,-123.91,-123.9,-123.9,-123.89,-123.89,-123.89,-123.88,-123.88,-123.87,-123.87,-123.87,-123.86,-123.86,-123.85,-123.85,-123.85,-123.84,-123.84,-123.83,-123.83,-123.83,-123.82,-123.82,-123.81,-123.81,-123.8,-123.8,-123.8,-123.79,-123.79,-123.78,-123.78,-123.78,-123.77,-123.77,-123.76,-123.76,-123.76,-123.75,-123.75,-123.74,-123.74,-123.74,-123.73,-123.73,-123.72,-123.72,-123.72,-123.71,-123.71,-123.7,-123.7,-123.7,-123.69,-123.69,-123.68,-123.68,-123.68,-123.67,-123.67,-123.66,-123.66,-123.66,-123.65,-123.65,-123.64,-123.64,-123.63,-123.63,-123.63,-123.62,-123.62,-123.61,-123.61,-123.61,-123.6,-123.6,-123.59,-123.59,-123.59,-123.58,-123.58,-123.57,-123.57,-123.57,-123.56,-123.56,-123.55,-123.55,-123.55,-123.54,-123.54,-123.53,-123.53,-123.53,-123.52,-123.52,-123.51,-123.51,-123.51,-123.5,-123.5,-123.49,-123.49,-123.48,-123.48,-123.48,-123.47,-123.47,-123.46,-123.46,-123.46,-123.45,-123.45,-123.44,-123.44,-123.44,-123.43,-123.43,-123.42,-123.42,-123.42,-123.41,-123.41,-123.4,-123.4,-123.39,-123.39,-123.39,-123.38,-123.38,-123.37,-123.37,-123.37,-123.36,-123.36,-123.35,-123.35,-123.34,-123.34,-123.34,-123.33,-123.33,-123.32,-123.32,-123.32,-123.31,-123.31,-123.3,-123.3,-123.29,-123.29,-123.29,-123.28,-123.28,-123.27,-123.27,-123.27,-123.26,-123.26,-123.25,-123.25,-123.24,-123.24,-123.24,-123.23,-123.23,-123.22,-123.22,-123.22,-123.21,-123.21,-123.2,-123.2,-123.19,-123.19,-123.19,-123.18,-123.18,-123.17,-123.17,-123.16,-123.16,-123.16,-123.15,-123.15,-123.14,-123.14,-123.14,-123.13,-123.13,-123.12,-123.12,-123.11,-123.11,-123.11,-123.1,-123.1,-123.09,-123.09,-123.08,-123.08,-123.08,-123.07,-123.07,-123.06,-123.06,-123.06,-123.05,-123.05,-123.04,-123.04,-123.03,-123.03,-123.03,-123.02,-123.02,-123.01,-123.01,-123,-123,-123,-122.99,-122.99,-122.98,-122.98,-122.98,-122.97,-122.97,-122.96,-122.96,-122.95,-122.95,-122.95,-122.94,-122.94,-122.93,-122.93,-122.92,-122.92,-122.92,-122.91,-122.91,-122.9,-122.9,-122.89,-122.89,-122.89,-122.88,-122.88,-122.87,-122.87,-122.86,-122.86,-122.86,-122.85,-122.85,-122.84,-122.84,-122.83,-122.83,-122.83,-122.82,-122.82,-122.81,-122.81,-122.81,-122.8,-122.8,-122.79,-122.79,-122.78,-122.78,-122.78,-122.77,-122.77,-122.76,-122.76,-122.75,-122.75,-122.75,-122.74,-122.74,-122.73,-122.73,-122.73,-122.72,-122.72,-122.71,-122.71,-122.7,-122.7,-122.7,-122.69,-122.69,-122.68,-122.68,-122.67,-122.67,-122.67,-122.66,-122.66,-122.65,-122.65,-122.64,-122.64,-122.64,-122.63,-122.63,-122.62,-122.62,-122.62,-122.61,-122.61,-122.6,-122.6,-122.59,-122.59,-122.59,-122.58,-122.58,-122.57,-122.57,-122.56,-122.56,-122.56,-122.55,-122.55,-122.54,-122.54,-122.54,-122.53,-122.53,-122.52,-122.52,-122.51,-122.51,-122.51,-122.5,-122.5,-122.49,-122.49,-122.48,-122.48,-122.48,-122.47,-122.47,-122.46,-122.46,-122.45,-122.45,-122.45,-122.44,-122.44,-122.43,-122.43,-122.43,-122.42,-122.42,-122.41,-122.41,-122.4,-122.4,-122.4,-122.39,-122.39,-122.38,-122.38,-122.37,-122.37,-122.37,-122.36,-122.36,-122.35,-122.35,-122.34,-122.34,-122.34,-122.33,-122.33,-122.32,-122.32,-122.32,-122.31,-122.31,-122.3,-122.3,-122.29,-122.29,-122.29,-122.28,-122.28,-122.27,-122.27,-122.26,-122.26,-122.26,-122.25,-122.25,-122.24,-122.24,-122.23,-122.23,-122.23,-122.22,-122.22,-122.21,-122.21,-122.2,-122.2,-122.2,-122.19,-122.19,-122.18,-122.18,-122.17,-122.17,-122.17,-122.16,-122.16,-122.15,-122.15,-122.14,-122.14,-122.14,-122.13,-122.13,-122.12,-122.12,-122.11,-122.11,-122.11,-122.1,-122.1,-122.09,-122.09,-122.08,-122.08,-122.08,-122.07,-122.07,-122.06,-122.06,-122.05,-122.05,-122.05,-122.04,-122.04,-122.03,-122.03,-122.02,-122.02,-122.02,-122.01,-122.01,-122,-122,-122,-121.99,-121.99,-121.98,-121.98,-121.97,-121.97,-121.97,-121.96,-121.96,-121.95,-121.95,-121.94,-121.94,-121.94,-121.93,-121.93,-121.92,-121.92,-121.92,-121.91,-121.91,-121.9,-121.9,-121.89,-121.89,-121.89,-121.88,-121.88,-121.87,-121.87,-121.86,-121.86,-121.86,-121.85,-121.85,-121.84,-121.84,-121.83,-121.83,-121.83,-121.82,-121.82,-121.81,-121.81,-121.8,-121.8,-121.8,-121.79,-121.79,-121.78,-121.78,-121.77,-121.77,-121.77,-121.76,-121.76,-121.75,-121.75,-121.74,-121.74,-121.74,-121.73,-121.73,-121.72,-121.72,-121.71,-121.71,-121.71,-121.7,-121.7,-121.69,-121.69,-121.68,-121.68,-121.68,-121.67,-121.67,-121.66,-121.66,-121.65,-121.65,-121.65,-121.64,-121.64,-121.63,-121.63,-121.62,-121.62,-121.61,-121.61,-121.61,-121.6,-121.6,-121.59,-121.59,-121.58,-121.58,-121.58,-121.57,-121.57,-121.56,-121.56,-121.55,-121.55,-121.54,-121.54,-121.54,-121.53,-121.53,-121.52,-121.52,-121.51,-121.51,-121.51,-121.5,-121.5,-121.49,-121.49,-121.48,-121.48,-121.47,-121.47,-121.47,-121.46,-121.46,-121.45,-121.45,-121.44,-121.44,-121.44,-121.43,-121.43,-121.42,-121.42,-121.41,-121.41,-121.41,-121.4,-121.4,-121.39,-121.39,-121.38,-121.38,-121.38,-121.37,-121.37,-121.36,-121.36,-121.35,-121.35,-121.34,-121.34,-121.34,-121.33,-121.33,-121.32,-121.32,-121.31,-121.31,-121.31,-121.3,-121.3,-121.29,-121.29,-121.28,-121.28,-121.28,-121.27,-121.27,-121.26,-121.26,-121.25,-121.25,-121.25,-121.24,-121.24,-121.23,-121.23,-121.22,-121.22,-121.22,-121.21,-121.21,-121.2,-121.2,-121.19,-121.19,-121.19,-121.18,-121.18,-121.17,-121.17,-121.16,-121.16,-121.16,-121.15,-121.15,-121.14,-121.14,-121.13,-121.13,-121.13,-121.12,-121.12,-121.11,-121.11,-121.1,-121.1,-121.09,-121.09,-121.09,-121.08,-121.08,-121.07,-121.07,-121.06,-121.06,-121.06,-121.05,-121.05,-121.04,-121.04,-121.03,-121.03,-121.03,-121.02,-121.02,-121.01,-121.01,-121,-121,-121,-120.99,-120.99,-120.98,-120.98,-120.97,-120.97,-120.97,-120.96,-120.96,-120.95,-120.95,-120.94,-120.94,-120.94,-120.93,-120.93,-120.92,-120.92,-120.92,-120.91,-120.91,-120.9,-120.9,-120.89,-120.89,-120.89,-120.88,-120.88,-120.87,-120.87,-120.86,-120.86,-120.86,-120.85,-120.85,-120.84,-120.84,-120.83,-120.83,-120.83,-120.82,-120.82,-120.81,-120.81,-120.8,-120.8,-120.8,-120.79,-120.79,-120.78,-120.78,-120.78,-120.77,-120.77,-120.76,-120.76,-120.75,-120.75,-120.75,-120.74,-120.74,-120.73,-120.73,-120.72,-120.72,-120.72,-120.71,-120.71,-120.7,-120.7,-120.69,-120.69,-120.69,-120.68,-120.68,-120.67,-120.67,-120.67,-120.66,-120.66,-120.65,-120.65,-120.64,-120.64,-120.64,-120.63,-120.63,-120.62,-120.62,-120.61,-120.61,-120.61,-120.6,-120.6,-120.59,-120.59,-120.58,-120.58,-120.58,-120.57,-120.57,-120.56,-120.56,-120.55,-120.55,-120.55,-120.54,-120.54,-120.53,-120.53,-120.53,-120.52,-120.52,-120.51,-120.51,-120.5,-120.5,-120.5,-120.49,-120.49,-120.48,-120.48,-120.47,-120.47,-120.47,-120.46,-120.46,-120.45,-120.45,-120.44,-120.44,-120.44,-120.43,-120.43,-120.42,-120.42,-120.41,-120.41,-120.41,-120.4,-120.4,-120.39,-120.39,-120.38,-120.38,-120.38,-120.37,-120.37,-120.36,-120.36,-120.36,-120.35,-120.35,-120.34,-120.34,-120.33,-120.33,-120.33,-120.32,-120.32,-120.31,-120.31,-120.3,-120.3,-120.3,-120.29,-120.29,-120.28,-120.28,-120.28,-120.27,-120.27,-120.26,-120.26,-120.25,-120.25,-120.25,-120.24,-120.24,-120.23,-120.23,-120.22,-120.22,-120.22,-120.21,-120.21,-120.2,-120.2,-120.2,-120.19,-120.19,-120.18,-120.18,-120.17,-120.17,-120.17,-120.16,-120.16,-120.15,-120.15,-120.14,-120.14,-120.14,-120.13,-120.13,-120.12,-120.12,-120.11,-120.11,-120.11,-120.1,-120.1,-120.09,-120.09,-120.09,-120.08,-120.08,-120.07,-120.07,-120.06,-120.06,-120.06,-120.05,-120.05,-120.04,-120.04,-120.03,-120.03,-120.03,-120.02,-120.02,-120.01,-120.01,-120,-120,-120,-119.99,-119.99,-119.98,-119.98,-119.97,-119.97,-119.97,-119.96,-119.96,-119.95,-119.95,-119.94,-119.94,-119.94,-119.93,-119.93,-119.92,-119.92,-119.92,-119.91,-119.91,-119.9,-119.9,-119.89,-119.89,-119.89,-119.88,-119.88,-119.87,-119.87,-119.86,-119.86,-119.86,-119.85,-119.85,-119.84,-119.84,-119.84,-119.83,-119.83,-119.82,-119.82,-119.81,-119.81,-119.81,-119.8,-119.8,-119.79,-119.79,-119.78,-119.78,-119.78,-119.77,-119.77,-119.76,-119.76,-119.76,-119.75,-119.75,-119.74,-119.74,-119.73,-119.73,-119.73,-119.72,-119.72,-119.71,-119.71,-119.71,-119.7,-119.7,-119.69,-119.69,-119.68,-119.68,-119.68,-119.67,-119.67,-119.66,-119.66,-119.66,-119.65,-119.65,-119.64,-119.64,-119.63,-119.63,-119.63,-119.62,-119.62,-119.61,-119.61,-119.6,-119.6,-119.6,-119.59,-119.59,-119.58,-119.58,-119.58,-119.57,-119.57,-119.56,-119.56,-119.56,-119.55,-119.55,-119.54,-119.54,-119.53,-119.53,-119.53,-119.52,-119.52,-119.51,-119.51,-119.51,-119.5,-119.5,-119.49,-119.49,-119.48,-119.48,-119.48,-119.47,-119.47,-119.46,-119.46,-119.46,-119.45,-119.45,-119.44,-119.44,-119.44,-119.43,-119.43,-119.42,-119.42,-119.41,-119.41,-119.41,-119.4,-119.4,-119.39,-119.39,-119.39,-119.38,-119.38,-119.37,-119.37,-119.36,-119.36,-119.36,-119.35,-119.35,-119.34,-119.34,-119.34,-119.33,-119.33,-119.32,-119.32,-119.32,-119.31,-119.31,-119.3,-119.3,-119.29,-119.29,-119.29,-119.28,-119.28,-119.27,-119.27,-119.27,-119.26,-119.26,-119.25,-119.25,-119.24,-119.24,-119.24,-119.23,-119.23,-119.22,-119.22,-119.22,-119.21,-119.21,-119.2,-119.2,-119.19,-119.19,-119.19,-119.18,-119.18,-119.17,-119.17,-119.17,-119.16,-119.16,-119.15,-119.15,-119.15,-119.14,-119.14,-119.13,-119.13,-119.12,-119.12,-119.12,-119.11,-119.11,-119.1,-119.1,-119.1,-119.09,-119.09,-119.08,-119.08,-119.08,-119.07,-119.07,-119.06,-119.06,-119.06,-119.05,-119.05,-119.04,-119.04,-119.03,-119.03,-119.03,-119.02,-119.02,-119.01,-119.01,-119.01,-119,-119,-118.99,-118.99,-118.99,-118.98,-118.98,-118.97,-118.97,-118.96,-118.96,-118.96,-118.95,-118.95,-118.94,-118.94,-118.94,-118.93,-118.93,-118.92,-118.92,-118.92,-118.91,-118.91,-118.9,-118.9,-118.9,-118.89,-118.89,-118.88,-118.88,-118.87,-118.87,-118.87,-118.86,-118.86,-118.85,-118.85,-118.85,-118.84,-118.84,-118.83,-118.83,-118.83,-118.82,-118.82,-118.81,-118.81,-118.8,-118.8,-118.8,-118.79,-118.79,-118.78,-118.78,-118.78,-118.77,-118.77,-118.76,-118.76,-118.76,-118.75,-118.75,-118.74,-118.74,-118.73,-118.73,-118.73,-118.72,-118.72,-118.71,-118.71,-118.71,-118.7,-118.7,-118.69,-118.69,-118.68,-118.68,-118.68,-118.67,-118.67,-118.66,-118.66,-118.66,-118.65,-118.65,-118.64,-118.64,-118.64,-118.63,-118.63,-118.62,-118.62,-118.61,-118.61,-118.61,-118.6,-118.6,-118.59,-118.59,-118.59,-118.58,-118.58,-118.57,-118.57,-118.56,-118.56,-118.56,-118.55,-118.55,-118.54,-118.54,-118.54,-118.53,-118.53,-118.52,-118.52,-118.51,-118.51,-118.51,-118.5,-118.5,-118.49,-118.49,-118.48,-118.48,-118.48,-118.47,-118.47,-118.46,-118.46,-118.46,-118.45,-118.45,-118.44,-118.44,-118.43,-118.43,-118.43,-118.42,-118.42,-118.41,-118.41,-118.4,-118.4,-118.4,-118.39,-118.39,-118.38,-118.38,-118.38,-118.37,-118.37,-118.36,-118.36,-118.35,-118.35,-118.35,-118.34,-118.34,-118.33,-118.33,-118.32,-118.32,-118.32,-118.31,-118.31,-118.3,-118.3,-118.3,-118.29,-118.29,-118.28,-118.28,-118.27,-118.27,-118.27,-118.26,-118.26,-118.25,-118.25,-118.25,-118.24,-118.24,-118.23,-118.23,-118.22,-118.22,-118.22,-118.21,-118.21,-118.2,-118.2,-118.2,-118.19,-118.19,-118.18,-118.18,-118.17,-118.17,-118.17,-118.16,-118.16,-118.15,-118.15,-118.14,-118.14,-118.14,-118.13,-118.13,-118.12,-118.12,-118.12,-118.11,-118.11,-118.1,-118.1,-118.09,-118.09,-118.09,-118.08,-118.08,-118.07,-118.07,-118.07,-118.06,-118.06,-118.05,-118.05,-118.04,-118.04,-118.04,-118.03,-118.03,-118.02,-118.02,-118.01,-118.01,-118.01,-118,-118,-117.99,-117.99,-117.99,-117.98,-117.98,-117.97,-117.97,-117.96,-117.96,-117.96,-117.95,-117.95,-117.94,-117.94,-117.93,-117.93,-117.93,-117.92,-117.92,-117.91,-117.91,-117.91,-117.9,-117.9,-117.89,-117.89,-117.88,-117.88,-117.88,-117.87,-117.87,-117.86,-117.86,-117.85,-117.85,-117.85,-117.84,-117.84,-117.83,-117.83,-117.82,-117.82,-117.82,-117.81,-117.81,-117.8,-117.8,-117.8,-117.79,-117.79,-117.78,-117.78,-117.77,-117.77,-117.77,-117.76,-117.76,-117.75,-117.75,-117.74,-117.74,-117.74,-117.73,-117.73,-117.72,-117.72,-117.72,-117.71,-117.71,-117.7,-117.7,-117.69,-117.69,-117.69,-117.68,-117.68,-117.67,-117.67,-117.67,-117.66,-117.66,-117.65,-117.65,-117.64,-117.64,-117.64,-117.63,-117.63,-117.62,-117.62,-117.61,-117.61,-117.61,-117.6,-117.6,-117.59,-117.59,-117.59,-117.58,-117.58,-117.57,-117.57,-117.56,-117.56,-117.56,-117.55,-117.55,-117.54,-117.54,-117.53,-117.53,-117.53,-117.52,-117.52,-117.51,-117.51,-117.51,-117.5,-117.5,-117.49,-117.49,-117.48,-117.48,-117.48,-117.47,-117.47,-117.46,-117.46,-117.45,-117.45,-117.45,-117.44,-117.44,-117.43,-117.43,-117.43,-117.42,-117.42,-117.41,-117.41,-117.4,-117.4,-117.4,-117.39,-117.39,-117.38,-117.38,-117.37,-117.37,-117.37,-117.36,-117.36,-117.35,-117.35,-117.34,-117.34,-117.34,-117.33,-117.33,-117.32,-117.32,-117.32,-117.31,-117.31,-117.3,-117.3,-117.29,-117.29,-117.29,-117.28,-117.28,-117.27,-117.27,-117.26,-117.26,-117.26,-117.25,-117.25,-117.24,-117.24,-117.24,-117.23,-117.23,-117.22,-117.22,-117.21,-117.21,-117.21,-117.2,-117.2,-117.19,-117.19,-117.18,-117.18,-117.18,-117.17,-117.17,-117.16,-117.16,-117.16,-117.15,-117.15,-117.14,-117.14,-117.13,-117.13,-117.13,-117.12,-117.12,-117.11,-117.11,-117.1,-117.1,-117.1,-117.09,-117.09,-117.08,-117.08,-117.08,-117.07,-117.07,-117.06,-117.06,-117.05,-117.05,-117.05,-117.04,-117.04,-117.03,-117.03,-117.02,-117.02,-117.02,-117.01,-117.01,-117,-117,-117,-116.99,-116.99,-116.98,-116.98,-116.97,-116.97,-116.97,-116.96,-116.96,-116.95,-116.95,-116.94,-116.94,-116.94,-116.93,-116.93,-116.92,-116.92,-116.92,-116.91,-116.91,-116.9,-116.9,-116.89,-116.89,-116.89,-116.88,-116.88,-116.87,-116.87,-116.86,-116.86,-116.86,-116.85,-116.85,-116.84,-116.84,-116.84,-116.83,-116.83,-116.82,-116.82,-116.81,-116.81,-116.81,-116.8,-116.8,-116.79,-116.79,-116.78,-116.78,-116.78,-116.77,-116.77,-116.76,-116.76,-116.75,-116.75,-116.75,-116.74,-116.74,-116.73,-116.73,-116.72,-116.72,-116.72,-116.71,-116.71,-116.7,-116.7,-116.69,-116.69,-116.69,-116.68,-116.68,-116.67,-116.67,-116.67,-116.66,-116.66,-116.65,-116.65,-116.64,-116.64,-116.64,-116.63,-116.63,-116.62,-116.62,-116.61,-116.61,-116.61,-116.6,-116.6,-116.59,-116.59,-116.59,-116.58,-116.58,-116.57,-116.57,-116.56,-116.56,-116.56,-116.55,-116.55,-116.54,-116.54,-116.54,-116.53,-116.53,-116.52,-116.52,-116.51,-116.51,-116.51,-116.5,-116.5,-116.49,-116.49,-116.49,-116.48,-116.48,-116.47,-116.47,-116.46,-116.46,-116.46,-116.45,-116.45,-116.44,-116.44,-116.44,-116.43,-116.43,-116.42,-116.42,-116.41,-116.41,-116.41,-116.4,-116.4,-116.39,-116.39,-116.39,-116.38,-116.38,-116.37,-116.37,-116.36,-116.36,-116.36,-116.35,-116.35,-116.34,-116.34,-116.34,-116.33,-116.33,-116.32,-116.32,-116.31,-116.31,-116.31,-116.3,-116.3,-116.29,-116.29,-116.28,-116.28,-116.28,-116.27,-116.27,-116.26,-116.26,-116.26,-116.25,-116.25,-116.24,-116.24,-116.23,-116.23,-116.23,-116.22,-116.22,-116.21,-116.21,-116.2,-116.2,-116.2,-116.19,-116.19,-116.18,-116.18,-116.18,-116.17,-116.17,-116.16,-116.16,-116.15,-116.15,-116.15,-116.14,-116.14,-116.13,-116.13,-116.13,-116.12,-116.12,-116.11,-116.11,-116.1,-116.1,-116.1,-116.09,-116.09,-116.08,-116.08,-116.07,-116.07,-116.07,-116.06,-116.06,-116.05,-116.05,-116.05,-116.04,-116.04,-116.03,-116.03,-116.02,-116.02,-116.02,-116.01,-116.01,-116,-116,-116,-115.99,-115.99,-115.98,-115.98,-115.97,-115.97,-115.97,-115.96,-115.96,-115.95,-115.95,-115.94,-115.94,-115.94,-115.93,-115.93,-115.92,-115.92,-115.92,-115.91,-115.91,-115.9,-115.9,-115.89,-115.89,-115.89,-115.88,-115.88,-115.87,-115.87,-115.86,-115.86,-115.86,-115.85,-115.85,-115.84,-115.84,-115.83,-115.83,-115.83,-115.82,-115.82,-115.81,-115.81,-115.8,-115.8,-115.8,-115.79,-115.79,-115.78,-115.78,-115.77,-115.77,-115.77,-115.76,-115.76,-115.75,-115.75,-115.74,-115.74,-115.74,-115.73,-115.73,-115.72,-115.72,-115.71,-115.71,-115.71,-115.7,-115.7,-115.69,-115.69,-115.68,-115.68,-115.68,-115.67,-115.67,-115.66,-115.66,-115.65,-115.65,-115.65,-115.64,-115.64,-115.63,-115.63,-115.62,-115.62,-115.62,-115.61,-115.61,-115.6,-115.6,-115.59,-115.59,-115.59,-115.58,-115.58,-115.57,-115.57,-115.56,-115.56,-115.56,-115.55,-115.55,-115.54,-115.54,-115.53,-115.53,-115.53,-115.52,-115.52,-115.51,-115.51,-115.5,-115.5,-115.5,-115.49,-115.49,-115.48,-115.48,-115.47,-115.47,-115.46,-115.46,-115.46,-115.45,-115.45,-115.44,-115.44,-115.43,-115.43,-115.43,-115.42,-115.42,-115.41,-115.41,-115.4,-115.4,-115.4,-115.39,-115.39,-115.38,-115.38,-115.37,-115.37,-115.37,-115.36,-115.36,-115.35,-115.35,-115.34,-115.34,-115.34,-115.33,-115.33,-115.32,-115.32,-115.31,-115.31,-115.31,-115.3,-115.3,-115.29,-115.29,-115.29,-115.28,-115.28,-115.27,-115.27,-115.26,-115.26,-115.26,-115.25,-115.25,-115.24,-115.24,-115.23,-115.23,-115.23,-115.22,-115.22,-115.21,-115.21,-115.2,-115.2,-115.2,-115.19,-115.19,-115.18,-115.18,-115.17,-115.17,-115.17,-115.16,-115.16,-115.15,-115.15,-115.15,-115.14,-115.14,-115.13,-115.13,-115.12,-115.12,-115.12,-115.11,-115.11,-115.1,-115.1,-115.09,-115.09,-115.09,-115.08,-115.08,-115.07,-115.07,-115.07,-115.06,-115.06,-115.05,-115.05,-115.04,-115.04,-115.04,-115.03,-115.03,-115.02,-115.02,-115.02,-115.01,-115.01,-115,-115,-114.99,-114.99,-114.99,-114.98,-114.98,-114.97,-114.97,-114.96,-114.96,-114.96,-114.95,-114.95,-114.94,-114.94,-114.93,-114.93,-114.93,-114.92,-114.92,-114.91,-114.91,-114.91,-114.9,-114.9,-114.89,-114.89,-114.88,-114.88,-114.88,-114.87,-114.87,-114.86,-114.86,-114.85,-114.85,-114.85,-114.84,-114.84,-114.83,-114.83,-114.82,-114.82,-114.82,-114.81,-114.81,-114.8,-114.8,-114.79,-114.79,-114.79,-114.78,-114.78,-114.77,-114.77,-114.76,-114.76,-114.75,-114.75,-114.75,-114.74,-114.74,-114.73,-114.73,-114.72,-114.72,-114.72,-114.71,-114.71,-114.7,-114.7,-114.69,-114.69,-114.69,-114.68,-114.68,-114.67,-114.67,-114.66,-114.66,-114.65,-114.65,-114.65,-114.64,-114.64,-114.63,-114.63,-114.62,-114.62,-114.62,-114.61,-114.61,-114.6,-114.6,-114.59,-114.59,-114.58,-114.58,-114.58,-114.57,-114.57,-114.56,-114.56,-114.55,-114.55,-114.54,-114.54,-114.54,-114.53,-114.53,-114.52,-114.52,-114.51,-114.51,-114.51,-114.5,-114.5,-114.49,-114.49,-114.48,-114.48,-114.47,-114.47,-114.47,-114.46,-114.46,-114.45,-114.45,-114.44,-114.44,-114.43,-114.43,-114.43,-114.42,-114.42,-114.41,-114.41,-114.4,-114.4,-114.4,-114.39,-114.39,-114.38,-114.38,-114.37,-114.37,-114.36,-114.36,-114.36,-114.35,-114.35,-114.34,-114.34,-114.33,-114.33,-114.32,-114.32,-114.32,-114.31,-114.31,-114.3,-114.3,-114.29,-114.29,-114.29,-114.28,-114.28,-114.27,-114.27,-114.26,-114.26,-114.25,-114.25,-114.25,-114.24,-114.24,-114.23,-114.23,-114.22,-114.22,-114.21,-114.21,-114.21,-114.2,-114.2,-114.19,-114.19,-114.18,-114.18,-114.18,-114.17,-114.17,-114.16,-114.16,-114.15,-114.15,-114.14,-114.14,-114.14,-114.13,-114.13,-114.12,-114.12,-114.11,-114.11,-114.1,-114.1,-114.1,-114.09,-114.09,-114.08,-114.08,-114.07,-114.07,-114.06,-114.06,-114.06,-114.05,-114.05,-114.04,-114.04,-114.03,-114.03,-114.03,-114.02,-114.02,-114.01,-114.01,-114,-114,-113.99,-113.99,-113.99,-113.98,-113.98,-113.97,-113.97,-113.96,-113.96,-113.96,-113.95,-113.95,-113.94,-113.94,-113.93,-113.93,-113.92,-113.92,-113.92,-113.91,-113.91,-113.9,-113.9,-113.89,-113.89,-113.88,-113.88,-113.88,-113.87,-113.87,-113.86,-113.86,-113.85,-113.85,-113.85,-113.84,-113.84,-113.83,-113.83,-113.82,-113.82,-113.81,-113.81,-113.81,-113.8,-113.8,-113.79,-113.79,-113.78,-113.78,-113.78,-113.77,-113.77,-113.76,-113.76,-113.75,-113.75,-113.74,-113.74,-113.74,-113.73,-113.73,-113.72,-113.72,-113.71,-113.71,-113.7,-113.7,-113.7,-113.69,-113.69,-113.68,-113.68,-113.67,-113.67,-113.67,-113.66,-113.66,-113.65,-113.65,-113.64,-113.64,-113.63,-113.63,-113.63,-113.62,-113.62,-113.61,-113.61,-113.6,-113.6,-113.59,-113.59,-113.58,-113.58,-113.58,-113.57,-113.57,-113.56,-113.56,-113.55,-113.55,-113.54,-113.54,-113.54,-113.53,-113.53,-113.52,-113.52,-113.51,-113.51,-113.5,-113.5,-113.5,-113.49,-113.49,-113.48,-113.48,-113.47,-113.47,-113.46,-113.46,-113.46,-113.45,-113.45,-113.44,-113.44,-113.43,-113.43,-113.42,-113.42,-113.42,-113.41,-113.41,-113.4,-113.4,-113.39,-113.39,-113.38,-113.38,-113.38,-113.37,-113.37,-113.36,-113.36,-113.35,-113.35,-113.34,-113.34,-113.34,-113.33,-113.33,-113.32,-113.32,-113.31,-113.31,-113.3,-113.3,-113.3,-113.29,-113.29,-113.28,-113.28,-113.27,-113.27,-113.26,-113.26,-113.25,-113.25,-113.25,-113.24,-113.24,-113.23,-113.23,-113.22,-113.22,-113.21,-113.21,-113.21,-113.2,-113.2,-113.19,-113.19,-113.18,-113.18,-113.17,-113.17,-113.17,-113.16,-113.16,-113.15,-113.15,-113.14,-113.14,-113.13,-113.13,-113.13,-113.12,-113.12,-113.11,-113.11,-113.1,-113.1,-113.09,-113.09,-113.09,-113.08,-113.08,-113.07,-113.07,-113.06,-113.06,-113.05,-113.05,-113.05,-113.04,-113.04,-113.03,-113.03,-113.02,-113.02,-113.01,-113.01,-113.01,-113,-113,-112.99,-112.99,-112.98,-112.98,-112.98,-112.97,-112.97,-112.96,-112.96,-112.95,-112.95,-112.94,-112.94,-112.94,-112.93,-112.93,-112.92,-112.92,-112.91,-112.91,-112.9,-112.9,-112.9,-112.89,-112.89,-112.88,-112.88,-112.87,-112.87,-112.87,-112.86,-112.86,-112.85,-112.85,-112.84,-112.84,-112.83,-112.83,-112.83,-112.82,-112.82,-112.81,-112.81,-112.8,-112.8,-112.8,-112.79,-112.79,-112.78,-112.78,-112.77,-112.77,-112.76,-112.76,-112.76,-112.75,-112.75,-112.74,-112.74,-112.73,-112.73,-112.73,-112.72,-112.72,-112.71,-112.71,-112.7,-112.7,-112.69,-112.69,-112.69,-112.68,-112.68,-112.67,-112.67,-112.66,-112.66,-112.66,-112.65,-112.65,-112.64,-112.64,-112.63,-112.63,-112.62,-112.62,-112.62,-112.61,-112.61,-112.6,-112.6,-112.59,-112.59,-112.58,-112.58,-112.58,-112.57,-112.57,-112.56,-112.56,-112.55,-112.55,-112.54,-112.54,-112.54,-112.53,-112.53,-112.52,-112.52,-112.51,-112.51,-112.5,-112.5,-112.5,-112.49,-112.49,-112.48,-112.48,-112.47,-112.47,-112.46,-112.46,-112.46,-112.45,-112.45,-112.44,-112.44,-112.43,-112.43,-112.43,-112.42,-112.42,-112.41,-112.41,-112.4,-112.4,-112.39,-112.39,-112.39,-112.38,-112.38,-112.37,-112.37,-112.36,-112.36,-112.35,-112.35,-112.35,-112.34,-112.34,-112.33,-112.33,-112.32,-112.32,-112.31,-112.31,-112.31,-112.3,-112.3,-112.29,-112.29,-112.28,-112.28,-112.27,-112.27,-112.27,-112.26,-112.26,-112.25,-112.25,-112.24,-112.24,-112.23,-112.23,-112.23,-112.22,-112.22,-112.21,-112.21,-112.2,-112.2,-112.19,-112.19,-112.19,-112.18,-112.18,-112.17,-112.17,-112.16,-112.16,-112.15,-112.15,-112.15,-112.14,-112.14,-112.13,-112.13,-112.12,-112.12,-112.11,-112.11,-112.1,-112.1,-112.1,-112.09,-112.09,-112.08,-112.08,-112.07,-112.07,-112.06,-112.06,-112.05,-112.05,-112.05,-112.04,-112.04,-112.03,-112.03,-112.02,-112.02,-112.01,-112.01,-112,-112,-112,-111.99,-111.99,-111.98,-111.98,-111.97,-111.97,-111.96,-111.96,-111.95,-111.95,-111.95,-111.94,-111.94,-111.93,-111.93,-111.92,-111.92,-111.91,-111.91,-111.9,-111.9,-111.9,-111.89,-111.89,-111.88,-111.88,-111.87,-111.87,-111.86,-111.86,-111.85,-111.85,-111.84,-111.84,-111.84,-111.83,-111.83,-111.82,-111.82,-111.81,-111.81,-111.8,-111.8,-111.79,-111.79,-111.79,-111.78,-111.78,-111.77,-111.77,-111.76,-111.76,-111.75,-111.75,-111.75,-111.74,-111.74,-111.73,-111.73,-111.72,-111.72,-111.71,-111.71,-111.7,-111.7,-111.7,-111.69,-111.69,-111.68,-111.68,-111.67,-111.67,-111.66,-111.66,-111.65,-111.65,-111.65,-111.64,-111.64,-111.63,-111.63,-111.62,-111.62,-111.61,-111.61,-111.6,-111.6,-111.6,-111.59,-111.59,-111.58,-111.58,-111.57,-111.57,-111.56,-111.56,-111.55,-111.55,-111.55,-111.54,-111.54,-111.53,-111.53,-111.52,-111.52,-111.51,-111.51,-111.51,-111.5,-111.5,-111.49,-111.49,-111.48,-111.48,-111.47,-111.47,-111.47,-111.46,-111.46,-111.45,-111.45,-111.44,-111.44,-111.43,-111.43,-111.42,-111.42,-111.42,-111.41,-111.41,-111.4,-111.4,-111.39,-111.39,-111.38,-111.38,-111.38,-111.37,-111.37,-111.36,-111.36,-111.35,-111.35,-111.34,-111.34,-111.34,-111.33,-111.33,-111.32,-111.32,-111.31,-111.31,-111.3,-111.3,-111.29,-111.29,-111.29,-111.28,-111.28,-111.27,-111.27,-111.26,-111.26,-111.25,-111.25,-111.24,-111.24,-111.24,-111.23,-111.23,-111.22,-111.22,-111.21,-111.21,-111.2,-111.2,-111.19,-111.19,-111.19,-111.18,-111.18,-111.17,-111.17,-111.16,-111.16,-111.15,-111.15,-111.15,-111.14,-111.14,-111.13,-111.13,-111.12,-111.12,-111.11,-111.11,-111.11,-111.1,-111.1,-111.09,-111.09,-111.08,-111.08,-111.07,-111.07,-111.06,-111.06,-111.06,-111.05,-111.05,-111.04,-111.04,-111.03,-111.03,-111.02,-111.02,-111.02,-111.01,-111.01,-111,-111,-110.99,-110.99,-110.98,-110.98,-110.98,-110.97,-110.97,-110.96,-110.96,-110.95,-110.95,-110.94,-110.94,-110.94,-110.93,-110.93,-110.92,-110.92,-110.91,-110.91,-110.9,-110.9,-110.9,-110.89,-110.89,-110.88,-110.88,-110.87,-110.87,-110.86,-110.86,-110.86,-110.85,-110.85,-110.84,-110.84,-110.83,-110.83,-110.82,-110.82,-110.82,-110.81,-110.81,-110.8,-110.8,-110.79,-110.79,-110.78,-110.78,-110.77,-110.77,-110.77,-110.76,-110.76,-110.75,-110.75,-110.74,-110.74,-110.74,-110.73,-110.73,-110.72,-110.72,-110.71,-110.71,-110.7,-110.7,-110.7,-110.69,-110.69,-110.68,-110.68,-110.67,-110.67,-110.66,-110.66,-110.66,-110.65,-110.65,-110.64,-110.64,-110.63,-110.63,-110.62,-110.62,-110.62,-110.61,-110.61,-110.6,-110.6,-110.59,-110.59,-110.58,-110.58,-110.57,-110.57,-110.57,-110.56,-110.56,-110.55,-110.55,-110.54,-110.54,-110.53,-110.53,-110.53,-110.52,-110.52,-110.51,-110.51,-110.5,-110.5,-110.49,-110.49,-110.48,-110.48,-110.48,-110.47,-110.47,-110.46,-110.46,-110.45,-110.45,-110.44,-110.44,-110.43,-110.43,-110.43,-110.42,-110.42,-110.41,-110.41,-110.4,-110.4,-110.39,-110.39,-110.38,-110.38,-110.38,-110.37,-110.37,-110.36,-110.36,-110.35,-110.35,-110.34,-110.34,-110.33,-110.33,-110.32,-110.32,-110.32,-110.31,-110.31,-110.3,-110.3,-110.29,-110.29,-110.28,-110.28,-110.27,-110.27,-110.27,-110.26,-110.26,-110.25,-110.25,-110.24,-110.24,-110.23,-110.23,-110.22,-110.22,-110.21,-110.21,-110.21,-110.2,-110.2,-110.19,-110.19,-110.18,-110.18,-110.17,-110.17,-110.16,-110.16,-110.15,-110.15,-110.15,-110.14,-110.14,-110.13,-110.13,-110.12,-110.12,-110.11,-110.11,-110.1,-110.1,-110.1,-110.09,-110.09,-110.08,-110.08,-110.07,-110.07,-110.06,-110.06,-110.05,-110.05,-110.04,-110.04,-110.04,-110.03,-110.03,-110.02,-110.02,-110.01,-110.01,-110,-110,-109.99,-109.99,-109.98,-109.98,-109.98,-109.97,-109.97,-109.96,-109.96,-109.95,-109.95,-109.94,-109.94,-109.93,-109.93,-109.92,-109.92,-109.91,-109.91,-109.91,-109.9,-109.9,-109.89,-109.89,-109.88,-109.88,-109.87,-109.87,-109.86,-109.86,-109.85,-109.85,-109.84,-109.84,-109.84,-109.83,-109.83,-109.82,-109.82,-109.81,-109.81,-109.8,-109.8,-109.79,-109.79,-109.78,-109.78,-109.77,-109.77,-109.76,-109.76,-109.75,-109.75,-109.75,-109.74,-109.74,-109.73,-109.73,-109.72,-109.72,-109.71,-109.71,-109.7,-109.7,-109.69,-109.69,-109.68,-109.68,-109.67,-109.67,-109.66,-109.66,-109.66,-109.65,-109.65,-109.64,-109.64,-109.63,-109.63,-109.62,-109.62,-109.61,-109.61,-109.6,-109.6,-109.59,-109.59,-109.58,-109.58,-109.57,-109.57,-109.56,-109.56,-109.56,-109.55,-109.55,-109.54,-109.54,-109.53,-109.53,-109.52,-109.52,-109.51,-109.51,-109.5,-109.5,-109.49,-109.49,-109.48,-109.48,-109.47,-109.47,-109.47,-109.46,-109.46,-109.45,-109.45,-109.44,-109.44,-109.43,-109.43,-109.42,-109.42,-109.41,-109.41,-109.4,-109.4,-109.39,-109.39,-109.38,-109.38,-109.38,-109.37,-109.37,-109.36,-109.36,-109.35,-109.35,-109.34,-109.34,-109.33,-109.33,-109.32,-109.32,-109.31,-109.31,-109.3,-109.3,-109.3,-109.29,-109.29,-109.28,-109.28,-109.27,-109.27,-109.26,-109.26,-109.25,-109.25,-109.24,-109.24,-109.23,-109.23,-109.22,-109.22,-109.22,-109.21,-109.21,-109.2,-109.2,-109.19,-109.19,-109.18,-109.18,-109.17,-109.17,-109.16,-109.16,-109.16,-109.15,-109.15,-109.14,-109.14,-109.13,-109.13,-109.12,-109.12,-109.11,-109.11,-109.1,-109.1,-109.09,-109.09,-109.09,-109.08,-109.08,-109.07,-109.07,-109.06,-109.06,-109.05,-109.05,-109.04,-109.04,-109.03,-109.03,-109.03,-109.02,-109.02,-109.01,-109.01,-109,-109,-108.99,-108.99,-108.98,-108.98,-108.97,-108.97,-108.97,-108.96,-108.96,-108.95,-108.95,-108.94,-108.94,-108.93,-108.93,-108.92,-108.92,-108.91,-108.91,-108.91,-108.9,-108.9,-108.89,-108.89,-108.88,-108.88,-108.87,-108.87,-108.86,-108.86,-108.85,-108.85,-108.84,-108.84,-108.84,-108.83,-108.83,-108.82,-108.82,-108.81,-108.81,-108.8,-108.8,-108.79,-108.79,-108.78,-108.78,-108.77,-108.77,-108.76,-108.76,-108.76,-108.75,-108.75,-108.74,-108.74,-108.73,-108.73,-108.72,-108.72,-108.71,-108.71,-108.7,-108.7,-108.69,-108.69,-108.68,-108.68,-108.67,-108.67,-108.66,-108.66,-108.66,-108.65,-108.65,-108.64,-108.64,-108.63,-108.63,-108.62,-108.62,-108.61,-108.61,-108.6,-108.6,-108.59,-108.59,-108.58,-108.58,-108.57,-108.57,-108.56,-108.56,-108.55,-108.55,-108.54,-108.54,-108.53,-108.53,-108.52,-108.52,-108.51,-108.51,-108.51,-108.5,-108.5,-108.49,-108.49,-108.48,-108.48,-108.47,-108.47,-108.46,-108.46,-108.45,-108.45,-108.44,-108.44,-108.43,-108.43,-108.42,-108.42,-108.41,-108.41,-108.4,-108.4,-108.39,-108.39,-108.38,-108.38,-108.37,-108.37,-108.36,-108.36,-108.35,-108.35,-108.34,-108.34,-108.33,-108.33,-108.32,-108.32,-108.31,-108.31,-108.31,-108.3,-108.3,-108.29,-108.29,-108.28,-108.28,-108.27,-108.27,-108.26,-108.26,-108.25,-108.25,-108.24,-108.24,-108.23,-108.23,-108.22,-108.22,-108.21,-108.21,-108.2,-108.2,-108.19,-108.19,-108.18,-108.18,-108.17,-108.17,-108.16,-108.16,-108.15,-108.15,-108.14,-108.14,-108.13,-108.13,-108.12,-108.12,-108.11,-108.11,-108.1,-108.1,-108.09,-108.09,-108.08,-108.08,-108.08,-108.07,-108.07,-108.06,-108.06,-108.05,-108.05,-108.04,-108.04,-108.03,-108.03,-108.02,-108.02,-108.01,-108.01,-108,-108,-107.99,-107.99,-107.98,-107.98,-107.97,-107.97,-107.96,-107.96,-107.95,-107.95,-107.94,-107.94,-107.93,-107.93,-107.92,-107.92,-107.91,-107.91,-107.9,-107.9,-107.89,-107.89,-107.88,-107.88,-107.87,-107.87,-107.86,-107.86,-107.85,-107.85,-107.84,-107.84,-107.83,-107.83,-107.82,-107.82,-107.81,-107.81,-107.8,-107.8,-107.79,-107.79,-107.78,-107.78,-107.77,-107.77,-107.76,-107.76,-107.75,-107.75,-107.74,-107.74,-107.73,-107.73,-107.73,-107.72,-107.72,-107.71,-107.71,-107.7,-107.7,-107.69,-107.69,-107.68,-107.68,-107.67,-107.67,-107.66,-107.66,-107.65,-107.65,-107.64,-107.64,-107.63,-107.63,-107.62,-107.62,-107.61,-107.61,-107.6,-107.6,-107.59,-107.59,-107.58,-107.58,-107.57,-107.57,-107.56,-107.56,-107.55,-107.55,-107.54,-107.54,-107.53,-107.53,-107.52,-107.52,-107.51,-107.51,-107.5,-107.5,-107.49,-107.49,-107.48,-107.48,-107.47,-107.47,-107.46,-107.46,-107.45,-107.45,-107.44,-107.44,-107.43,-107.43,-107.42,-107.42,-107.41,-107.41,-107.4,-107.4,-107.39,-107.39,-107.38,-107.38,-107.37,-107.37,-107.36,-107.36,-107.35,-107.35,-107.34,-107.34,-107.33,-107.33,-107.32,-107.32,-107.31,-107.31,-107.3,-107.3,-107.29,-107.29,-107.28,-107.28,-107.27,-107.27,-107.26,-107.26,-107.25,-107.25,-107.24,-107.24,-107.23,-107.23,-107.22,-107.22,-107.21,-107.21,-107.2,-107.2,-107.2,-107.19,-107.19,-107.18,-107.18,-107.17,-107.17,-107.16,-107.16,-107.15,-107.15,-107.14,-107.14,-107.13,-107.13,-107.12,-107.12,-107.11,-107.11,-107.1,-107.1,-107.09,-107.09,-107.08,-107.08,-107.07,-107.07,-107.06,-107.06,-107.05,-107.05,-107.04,-107.04,-107.03,-107.03,-107.02,-107.02,-107.01,-107.01,-107,-107,-106.99,-106.99,-106.98,-106.98,-106.97,-106.97,-106.96,-106.96,-106.95,-106.95,-106.94,-106.94,-106.94,-106.93,-106.93,-106.92,-106.92,-106.91,-106.91,-106.9,-106.9,-106.89,-106.89,-106.88,-106.88,-106.87,-106.87,-106.86,-106.86,-106.85,-106.85,-106.84,-106.84,-106.83,-106.83,-106.82,-106.82,-106.81,-106.81,-106.8,-106.8,-106.79,-106.79,-106.78,-106.78,-106.78,-106.77,-106.77,-106.76,-106.76,-106.75,-106.75,-106.74,-106.74,-106.73,-106.73,-106.72,-106.72,-106.71,-106.71,-106.7,-106.7,-106.69,-106.69,-106.68,-106.68,-106.67,-106.67,-106.66,-106.66,-106.65,-106.65,-106.64,-106.64,-106.63,-106.63,-106.62,-106.62,-106.62,-106.61,-106.61,-106.6,-106.6,-106.59,-106.59,-106.58,-106.58,-106.57,-106.57,-106.56,-106.56,-106.55,-106.55,-106.54,-106.54,-106.53,-106.53,-106.52,-106.52,-106.51,-106.51,-106.5,-106.5,-106.49,-106.49,-106.48,-106.48,-106.47,-106.47,-106.46,-106.46,-106.45,-106.45,-106.44,-106.44,-106.43,-106.43,-106.42,-106.42,-106.41,-106.41,-106.4,-106.4,-106.39,-106.39,-106.39,-106.38,-106.38,-106.37,-106.37,-106.36,-106.36,-106.35,-106.35,-106.34,-106.34,-106.33,-106.33,-106.32,-106.32,-106.31,-106.31,-106.3,-106.3,-106.29,-106.29,-106.28,-106.28,-106.27,-106.27,-106.26,-106.26,-106.25,-106.25,-106.24,-106.24,-106.23,-106.23,-106.22,-106.22,-106.21,-106.21,-106.2,-106.2,-106.2,-106.19,-106.19,-106.18,-106.18,-106.17,-106.17,-106.16,-106.16,-106.15,-106.15,-106.14,-106.14,-106.13,-106.13,-106.12,-106.12,-106.11,-106.11,-106.1,-106.1,-106.09,-106.09,-106.08,-106.08,-106.07,-106.07,-106.06,-106.06,-106.05,-106.05,-106.04,-106.04,-106.03,-106.03,-106.02,-106.02,-106.01,-106.01,-106,-106,-105.99,-105.99,-105.98,-105.98,-105.97,-105.97,-105.96,-105.96,-105.95,-105.95,-105.94,-105.94,-105.93,-105.93,-105.92,-105.92,-105.91,-105.91,-105.9,-105.9,-105.89,-105.89,-105.88,-105.88,-105.87,-105.87,-105.86,-105.86,-105.85,-105.85,-105.84,-105.84,-105.83,-105.83,-105.82,-105.82,-105.81,-105.81,-105.8,-105.8,-105.79,-105.79,-105.78,-105.78,-105.77,-105.77,-105.76,-105.76,-105.75,-105.75,-105.74,-105.74,-105.73,-105.73,-105.72,-105.72,-105.71,-105.71,-105.7,-105.7,-105.69,-105.69,-105.68,-105.68,-105.67,-105.67,-105.66,-105.66,-105.65,-105.65,-105.64,-105.64,-105.63,-105.63,-105.62,-105.62,-105.61,-105.61,-105.6,-105.59,-105.59,-105.58,-105.58,-105.57,-105.57,-105.56,-105.56,-105.55,-105.55,-105.54,-105.54,-105.53,-105.53,-105.52,-105.52,-105.51,-105.51,-105.5,-105.5,-105.49,-105.49,-105.48,-105.48,-105.47,-105.47,-105.46,-105.46,-105.45,-105.45,-105.44,-105.44,-105.43,-105.43,-105.42,-105.42,-105.41,-105.4,-105.4,-105.39,-105.39,-105.38,-105.38,-105.37,-105.37,-105.36,-105.36,-105.35,-105.35,-105.34,-105.34,-105.33,-105.33,-105.32,-105.32,-105.31,-105.31,-105.3,-105.3,-105.29,-105.29,-105.28,-105.28,-105.27,-105.27,-105.26,-105.26,-105.25,-105.25,-105.24,-105.24,-105.23,-105.23,-105.22,-105.21,-105.21,-105.2,-105.2,-105.19,-105.19,-105.18,-105.18,-105.17,-105.17,-105.16,-105.16,-105.15,-105.15,-105.14,-105.14,-105.13,-105.13,-105.12,-105.12,-105.11,-105.11,-105.1,-105.1,-105.09,-105.09,-105.08,-105.08,-105.07,-105.07,-105.06,-105.06,-105.05,-105.05,-105.04,-105.04,-105.03,-105.03,-105.02,-105.02,-105.01,-105.01,-105,-105,-104.99,-104.99,-104.98,-104.98,-104.97,-104.97,-104.96,-104.96,-104.95,-104.94,-104.94,-104.93,-104.93,-104.92,-104.92,-104.91,-104.91,-104.9,-104.9,-104.89,-104.89,-104.88,-104.88,-104.87,-104.87,-104.86,-104.86,-104.85,-104.85,-104.84,-104.84,-104.83,-104.83,-104.82,-104.82,-104.81,-104.81,-104.8,-104.8,-104.79,-104.79,-104.78,-104.78,-104.77,-104.77,-104.76,-104.76,-104.75,-104.75,-104.74,-104.74,-104.73,-104.73,-104.72,-104.72,-104.71,-104.7,-104.7,-104.69,-104.69,-104.68,-104.68,-104.67,-104.67,-104.66,-104.66,-104.65,-104.65,-104.64,-104.64,-104.63,-104.63,-104.62,-104.62,-104.61,-104.61,-104.6,-104.6,-104.59,-104.59,-104.58,-104.58,-104.57,-104.57,-104.56,-104.56,-104.55,-104.55,-104.54,-104.54,-104.53,-104.52,-104.52,-104.51,-104.51,-104.5,-104.5,-104.49,-104.49,-104.48,-104.48,-104.47,-104.47,-104.46,-104.46,-104.45,-104.45,-104.44,-104.44,-104.43,-104.43,-104.42,-104.42,-104.41,-104.41,-104.4,-104.4,-104.39,-104.39,-104.38,-104.38,-104.37,-104.37,-104.36,-104.35,-104.35,-104.34,-104.34,-104.33,-104.33,-104.32,-104.32,-104.31,-104.31,-104.3,-104.3,-104.29,-104.29,-104.28,-104.28,-104.27,-104.27,-104.26,-104.26,-104.25,-104.25,-104.24,-104.24,-104.23,-104.23,-104.22,-104.21,-104.21,-104.2,-104.2,-104.19,-104.19,-104.18,-104.18,-104.17,-104.17,-104.16,-104.16,-104.15,-104.15,-104.14,-104.14,-104.13,-104.13,-104.12,-104.12,-104.11,-104.11,-104.1,-104.09,-104.09,-104.08,-104.08,-104.07,-104.07,-104.06,-104.06,-104.05,-104.05,-104.04,-104.04,-104.03,-104.03,-104.02,-104.02,-104.01,-104.01,-104,-104,-103.99,-103.98,-103.98,-103.97,-103.97,-103.96,-103.96,-103.95,-103.95,-103.94,-103.94,-103.93,-103.93,-103.92,-103.92,-103.91,-103.91,-103.9,-103.9,-103.89,-103.88,-103.88,-103.87,-103.87,-103.86,-103.86,-103.85,-103.85,-103.84,-103.84,-103.83,-103.83,-103.82,-103.82,-103.81,-103.81,-103.8,-103.8,-103.79,-103.78,-103.78,-103.77,-103.77,-103.76,-103.76,-103.75,-103.75,-103.74,-103.74,-103.73,-103.73,-103.72,-103.72,-103.71,-103.71,-103.7,-103.7,-103.69,-103.68,-103.68,-103.67,-103.67,-103.66,-103.66,-103.65,-103.65,-103.64,-103.64,-103.63,-103.63,-103.62,-103.62,-103.61,-103.61,-103.6,-103.6,-103.59,-103.59,-103.58,-103.57,-103.57,-103.56,-103.56,-103.55,-103.55,-103.54,-103.54,-103.53,-103.53,-103.52,-103.52,-103.51,-103.51,-103.5,-103.5,-103.49,-103.49,-103.48,-103.47,-103.47,-103.46,-103.46,-103.45,-103.45,-103.44,-103.44,-103.43,-103.43,-103.42,-103.42,-103.41,-103.41,-103.4,-103.4,-103.39,-103.39,-103.38,-103.37,-103.37,-103.36,-103.36,-103.35,-103.35,-103.34,-103.34,-103.33,-103.33,-103.32,-103.32,-103.31,-103.31,-103.3,-103.3,-103.29,-103.29,-103.28,-103.27,-103.27,-103.26,-103.26,-103.25,-103.25,-103.24,-103.24,-103.23,-103.23,-103.22,-103.22,-103.21,-103.21,-103.2,-103.2,-103.19,-103.18,-103.18,-103.17,-103.17,-103.16,-103.16,-103.15,-103.15,-103.14,-103.14,-103.13,-103.13,-103.12,-103.12,-103.11,-103.1,-103.1,-103.09,-103.09,-103.08,-103.08,-103.07,-103.07,-103.06,-103.06,-103.05,-103.04,-103.04,-103.03,-103.03,-103.02,-103.02,-103.01,-103.01,-103,-103,-102.99,-102.99,-102.98,-102.97,-102.97,-102.96,-102.96,-102.95,-102.95,-102.94,-102.94,-102.93,-102.93,-102.92,-102.91,-102.91,-102.9,-102.9,-102.89,-102.89,-102.88,-102.88,-102.87,-102.87,-102.86,-102.85,-102.85,-102.84,-102.84,-102.83,-102.83,-102.82,-102.82,-102.81,-102.81,-102.8,-102.8,-102.79,-102.78,-102.78,-102.77,-102.77,-102.76,-102.76,-102.75,-102.75,-102.74,-102.74,-102.73,-102.72,-102.72,-102.71,-102.71,-102.7,-102.7,-102.69,-102.69,-102.68,-102.68,-102.67,-102.66,-102.66,-102.65,-102.65,-102.64,-102.64,-102.63,-102.63,-102.62,-102.62,-102.61,-102.6,-102.6,-102.59,-102.59,-102.58,-102.58,-102.57,-102.57,-102.56,-102.56,-102.55,-102.54,-102.54,-102.53,-102.53,-102.52,-102.52,-102.51,-102.51,-102.5,-102.5,-102.49,-102.48,-102.48,-102.47,-102.47,-102.46,-102.46,-102.45,-102.45,-102.44,-102.44,-102.43,-102.42,-102.42,-102.41,-102.41,-102.4,-102.4,-102.39,-102.39,-102.38,-102.38,-102.37,-102.36,-102.36,-102.35,-102.35,-102.34,-102.34,-102.33,-102.33,-102.32,-102.32,-102.31,-102.3,-102.3,-102.29,-102.29,-102.28,-102.28,-102.27,-102.27,-102.26,-102.25,-102.25,-102.24,-102.24,-102.23,-102.23,-102.22,-102.22,-102.21,-102.21,-102.2,-102.19,-102.19,-102.18,-102.18,-102.17,-102.17,-102.16,-102.16,-102.15,-102.15,-102.14,-102.13,-102.13,-102.12,-102.12,-102.11,-102.11,-102.1,-102.1,-102.09,-102.09,-102.08,-102.07,-102.07,-102.06,-102.06,-102.05,-102.05,-102.04,-102.04,-102.03,-102.03,-102.02,-102.02,-102.01,-102,-102,-101.99,-101.99,-101.98,-101.98,-101.97,-101.97,-101.96,-101.96,-101.95,-101.94,-101.94,-101.93,-101.93,-101.92,-101.92,-101.91,-101.91,-101.9,-101.9,-101.89,-101.89,-101.88,-101.87,-101.87,-101.86,-101.86,-101.85,-101.85,-101.84,-101.84,-101.83,-101.83,-101.82,-101.82,-101.81,-101.81,-101.8,-101.79,-101.79,-101.78,-101.78,-101.77,-101.77,-101.76,-101.76,-101.75,-101.75,-101.74,-101.74,-101.73,-101.72,-101.72,-101.71,-101.71,-101.7,-101.7,-101.69,-101.69,-101.68,-101.68,-101.67,-101.67,-101.66,-101.66,-101.65,-101.64,-101.64,-101.63,-101.63,-101.62,-101.62,-101.61,-101.61,-101.6,-101.6,-101.59,-101.59,-101.58,-101.58,-101.57,-101.56,-101.56,-101.55,-101.55,-101.54,-101.54,-101.53,-101.53,-101.52,-101.52,-101.51,-101.51,-101.5,-101.5,-101.49,-101.49,-101.48,-101.47,-101.47,-101.46,-101.46,-101.45,-101.45,-101.44,-101.44,-101.43,-101.43,-101.42,-101.42,-101.41,-101.41,-101.4,-101.39,-101.39,-101.38,-101.38,-101.37,-101.37,-101.36,-101.36,-101.35,-101.35,-101.34,-101.34,-101.33,-101.33,-101.32,-101.31,-101.31,-101.3,-101.3,-101.29,-101.29,-101.28,-101.28,-101.27,-101.27,-101.26,-101.26,-101.25,-101.25,-101.24,-101.23,-101.23,-101.22,-101.22,-101.21,-101.21,-101.2,-101.2,-101.19,-101.19,-101.18,-101.18,-101.17,-101.17,-101.16,-101.15,-101.15,-101.14,-101.14,-101.13,-101.13,-101.12,-101.12,-101.11,-101.11,-101.1,-101.1,-101.09,-101.08,-101.08,-101.07,-101.07,-101.06,-101.06,-101.05,-101.05,-101.04,-101.04,-101.03,-101.03,-101.02,-101.01,-101.01,-101,-101,-100.99,-100.99,-100.98,-100.98,-100.97,-100.97,-100.96,-100.96,-100.95,-100.94,-100.94,-100.93,-100.93,-100.92,-100.92,-100.91,-100.91,-100.9,-100.9,-100.89,-100.89,-100.88,-100.87,-100.87,-100.86,-100.86,-100.85,-100.85,-100.84,-100.84,-100.83,-100.83,-100.82,-100.81,-100.81,-100.8,-100.8,-100.79,-100.79,-100.78,-100.78,-100.77,-100.77,-100.76,-100.76,-100.75,-100.74,-100.74,-100.73,-100.73,-100.72,-100.72,-100.71,-100.71,-100.7,-100.7,-100.69,-100.69,-100.68,-100.67,-100.67,-100.66,-100.66,-100.65,-100.65,-100.64,-100.64,-100.63,-100.63,-100.62,-100.62,-100.61,-100.6,-100.6,-100.59,-100.59,-100.58,-100.58,-100.57,-100.57,-100.56,-100.56,-100.55,-100.55,-100.54,-100.53,-100.53,-100.52,-100.52,-100.51,-100.51,-100.5,-100.5,-100.49,-100.49,-100.48,-100.48,-100.47,-100.47,-100.46,-100.46,-100.45,-100.44,-100.44,-100.43,-100.43,-100.42,-100.42,-100.41,-100.41,-100.4,-100.4,-100.39,-100.39,-100.38,-100.38,-100.37,-100.36,-100.36,-100.35,-100.35,-100.34,-100.34,-100.33,-100.33,-100.32,-100.32,-100.31,-100.31,-100.3,-100.29,-100.29,-100.28,-100.28,-100.27,-100.27,-100.26,-100.26,-100.25,-100.25,-100.24,-100.24,-100.23,-100.22,-100.22,-100.21,-100.21,-100.2,-100.2,-100.19,-100.19,-100.18,-100.18,-100.17,-100.17,-100.16,-100.15,-100.15,-100.14,-100.14,-100.13,-100.13,-100.12,-100.12,-100.11,-100.11,-100.1,-100.1,-100.09,-100.08,-100.08,-100.07,-100.07,-100.06,-100.06,-100.05,-100.05,-100.04,-100.04,-100.03,-100.03,-100.02,-100.01,-100.01,-100,-99.998,-99.993,-99.988,-99.982,-99.977,-99.972,-99.966,-99.961,-99.955,-99.95,-99.945,-99.939,-99.934,-99.929,-99.923,-99.918,-99.912,-99.907,-99.902,-99.896,-99.891,-99.886,-99.88,-99.875,-99.869,-99.864,-99.859,-99.853,-99.848,-99.842,-99.837,-99.831,-99.826,-99.821,-99.815,-99.81,-99.804,-99.799,-99.794,-99.788,-99.783,-99.777,-99.772,-99.766,-99.761,-99.755,-99.75,-99.744,-99.739,-99.734,-99.728,-99.723,-99.717,-99.712,-99.706,-99.701,-99.695,-99.69,-99.684,-99.679,-99.674,-99.668,-99.663,-99.657,-99.652,-99.646,-99.641,-99.635,-99.63,-99.624,-99.619,-99.613,-99.608,-99.602,-99.597,-99.592,-99.586,-99.581,-99.575,-99.57,-99.564,-99.559,-99.553,-99.548,-99.542,-99.537,-99.532,-99.526,-99.521,-99.515,-99.51,-99.504,-99.499,-99.493,-99.488,-99.483,-99.477,-99.472,-99.466,-99.461,-99.455,-99.45,-99.445,-99.439,-99.434,-99.428,-99.423,-99.418,-99.412,-99.407,-99.401,-99.396,-99.39,-99.385,-99.38,-99.374,-99.369,-99.363,-99.358,-99.353,-99.347,-99.342,-99.336,-99.331,-99.326,-99.32,-99.315,-99.309,-99.304,-99.298,-99.293,-99.288,-99.282,-99.277,-99.271,-99.266,-99.261,-99.255,-99.25,-99.244,-99.239,-99.233,-99.228,-99.223,-99.217,-99.212,-99.206,-99.201,-99.196,-99.19,-99.185,-99.179,-99.174,-99.168,-99.163,-99.158,-99.152,-99.147,-99.141,-99.136,-99.13,-99.125,-99.12,-99.114,-99.109,-99.103,-99.098,-99.092,-99.087,-99.081,-99.076,-99.071,-99.065,-99.06,-99.054,-99.049,-99.043,-99.038,-99.032,-99.027,-99.021,-99.016,-99.011,-99.005,-99,-98.994,-98.989,-98.983,-98.978,-98.972,-98.967,-98.961,-98.956,-98.951,-98.945,-98.94,-98.934,-98.929,-98.923,-98.918,-98.912,-98.907,-98.902,-98.896,-98.891,-98.885,-98.88,-98.874,-98.869,-98.864,-98.858,-98.853,-98.847,-98.842,-98.836,-98.831,-98.826,-98.82,-98.815,-98.809,-98.804,-98.799,-98.793,-98.788,-98.782,-98.777,-98.772,-98.766,-98.761,-98.755,-98.75,-98.744,-98.739,-98.734,-98.728,-98.723,-98.717,-98.712,-98.707,-98.701,-98.696,-98.69,-98.685,-98.68,-98.674,-98.669,-98.663,-98.658,-98.652,-98.647,-98.642,-98.636,-98.631,-98.625,-98.62,-98.615,-98.609,-98.604,-98.598,-98.593,-98.588,-98.582,-98.577,-98.571,-98.566,-98.561,-98.555,-98.55,-98.545,-98.539,-98.534,-98.528,-98.523,-98.518,-98.512,-98.507,-98.502,-98.496,-98.491,-98.486,-98.48,-98.475,-98.47,-98.464,-98.459,-98.454,-98.448,-98.443,-98.437,-98.432,-98.427,-98.421,-98.416,-98.411,-98.405,-98.4,-98.395,-98.389,-98.384,-98.379,-98.373,-98.368,-98.363,-98.357,-98.352,-98.347,-98.341,-98.336,-98.33,-98.325,-98.32,-98.314,-98.309,-98.304,-98.298,-98.293,-98.288,-98.282,-98.277,-98.272,-98.266,-98.261,-98.256,-98.25,-98.245,-98.239,-98.234,-98.229,-98.223,-98.218,-98.213,-98.207,-98.202,-98.197,-98.191,-98.186,-98.181,-98.175,-98.17,-98.164,-98.159,-98.154,-98.148,-98.143,-98.138,-98.132,-98.127,-98.122,-98.116,-98.111,-98.105,-98.1,-98.095,-98.089,-98.084,-98.079,-98.073,-98.068,-98.063,-98.057,-98.052,-98.046,-98.041,-98.036,-98.03,-98.025,-98.02,-98.014,-98.009,-98.004,-97.998,-97.993,-97.988,-97.982,-97.977,-97.971,-97.966,-97.961,-97.955,-97.95,-97.945,-97.939,-97.934,-97.929,-97.923,-97.918,-97.912,-97.907,-97.902,-97.896,-97.891,-97.886,-97.88,-97.875,-97.869,-97.864,-97.859,-97.853,-97.848,-97.842,-97.837,-97.832,-97.826,-97.821,-97.815,-97.81,-97.805,-97.799,-97.794,-97.788,-97.783,-97.777,-97.772,-97.767,-97.761,-97.756,-97.75,-97.745,-97.74,-97.734,-97.729,-97.723,-97.718,-97.712,-97.707,-97.702,-97.696,-97.691,-97.685,-97.68,-97.674,-97.669,-97.664,-97.658,-97.653,-97.647,-97.642,-97.636,-97.631,-97.626,-97.62,-97.615,-97.609,-97.604,-97.598,-97.593,-97.588,-97.582,-97.577,-97.571,-97.566,-97.561,-97.555,-97.55,-97.544,-97.539,-97.534,-97.528,-97.523,-97.517,-97.512,-97.506,-97.501,-97.496,-97.49,-97.485,-97.479,-97.474,-97.469,-97.463,-97.458,-97.452,-97.447,-97.442,-97.436,-97.431,-97.425,-97.42,-97.414,-97.409,-97.403,-97.398,-97.393,-97.387,-97.382,-97.376,-97.371,-97.365,-97.36,-97.355,-97.349,-97.344,-97.338,-97.333,-97.327,-97.322,-97.316,-97.311,-97.305,-97.3,-97.295,-97.289,-97.284,-97.278,-97.273,-97.267,-97.262,-97.256,-97.251,-97.245,-97.24,-97.234,-97.229,-97.223,-97.218,-97.212,-97.207,-97.201,-97.196,-97.191,-97.185,-97.179,-97.174,-97.168,-97.163,-97.157,-97.152,-97.146,-97.141,-97.135,-97.13,-97.124,-97.119,-97.113,-97.108,-97.102,-97.097,-97.091,-97.086,-97.08,-97.075,-97.069,-97.064,-97.058,-97.053,-97.047,-97.042,-97.036,-97.03,-97.025,-97.019,-97.014,-97.008,-97.003,-96.997,-96.992,-96.986,-96.981,-96.975,-96.97,-96.964,-96.959,-96.953,-96.948,-96.942,-96.937,-96.931,-96.926,-96.92,-96.915,-96.909,-96.904,-96.898,-96.893,-96.887,-96.882,-96.876,-96.871,-96.865,-96.86,-96.854,-96.849,-96.843,-96.838,-96.832,-96.826,-96.821,-96.815,-96.81,-96.804,-96.799,-96.793,-96.788,-96.782,-96.777,-96.771,-96.765,-96.76,-96.754,-96.749,-96.743,-96.738,-96.732,-96.727,-96.721,-96.715,-96.71,-96.704,-96.699,-96.693,-96.688,-96.682,-96.677,-96.671,-96.665,-96.66,-96.654,-96.649,-96.643,-96.638,-96.632,-96.627,-96.621,-96.616,-96.61,-96.605,-96.599,-96.593,-96.588,-96.582,-96.577,-96.571,-96.566,-96.56,-96.555,-96.549,-96.544,-96.538,-96.533,-96.527,-96.522,-96.516,-96.511,-96.505,-96.5,-96.494,-96.489,-96.483,-96.478,-96.472,-96.467,-96.462,-96.456,-96.451,-96.445,-96.44,-96.434,-96.429,-96.423,-96.418,-96.412,-96.407,-96.402,-96.396,-96.391,-96.385,-96.38,-96.374,-96.369,-96.363,-96.358,-96.352,-96.347,-96.342,-96.336,-96.331,-96.325,-96.32,-96.314,-96.309,-96.303,-96.298,-96.292,-96.287,-96.281,-96.276,-96.271,-96.265,-96.26,-96.254,-96.249,-96.243,-96.238,-96.232,-96.227,-96.221,-96.216,-96.21,-96.205,-96.199,-96.194,-96.188,-96.183,-96.177,-96.172,-96.167,-96.161,-96.156,-96.15,-96.145,-96.139,-96.134,-96.128,-96.123,-96.117,-96.112,-96.106,-96.101,-96.095,-96.09,-96.085,-96.079,-96.074,-96.068,-96.063,-96.057,-96.052,-96.046,-96.041,-96.035,-96.03,-96.024,-96.019,-96.014,-96.008,-96.003,-95.997,-95.992,-95.986,-95.981,-95.975,-95.97,-95.964,-95.959,-95.954,-95.948,-95.943,-95.937,-95.932,-95.926,-95.921,-95.915,-95.91,-95.904,-95.899,-95.894,-95.888,-95.883,-95.877,-95.872,-95.866,-95.861,-95.855,-95.85,-95.845,-95.839,-95.834,-95.828,-95.823,-95.817,-95.812,-95.806,-95.801,-95.796,-95.79,-95.785,-95.779,-95.774,-95.769,-95.763,-95.758,-95.752,-95.747,-95.741,-95.736,-95.731,-95.725,-95.72,-95.714,-95.709,-95.704,-95.698,-95.693,-95.687,-95.682,-95.677,-95.671,-95.666,-95.66,-95.655,-95.649,-95.644,-95.639,-95.633,-95.628,-95.622,-95.617,-95.612,-95.606,-95.601,-95.595,-95.59,-95.584,-95.579,-95.574,-95.568,-95.563,-95.557,-95.552,-95.546,-95.541,-95.536,-95.53,-95.525,-95.519,-95.514,-95.508,-95.503,-95.498,-95.492,-95.487,-95.481,-95.476,-95.47,-95.465,-95.459,-95.454,-95.448,-95.443,-95.438,-95.432,-95.427,-95.421,-95.416,-95.41,-95.405,-95.399,-95.394,-95.388,-95.383,-95.377,-95.372,-95.366,-95.361,-95.355,-95.35,-95.345,-95.339,-95.334,-95.328,-95.323,-95.317,-95.312,-95.306,-95.301,-95.295,-95.29,-95.284,-95.279,-95.273,-95.268,-95.262,-95.257,-95.251,-95.246,-95.24,-95.235,-95.229,-95.224,-95.218,-95.213,-95.208,-95.202,-95.197,-95.191,-95.186,-95.18,-95.175,-95.169,-95.164,-95.159,-95.153,-95.148,-95.142,-95.137,-95.131,-95.126,-95.121,-95.115,-95.11,-95.104,-95.099,-95.093,-95.088,-95.083,-95.077,-95.072,-95.066,-95.061,-95.055,-95.05,-95.045,-95.039,-95.034,-95.028,-95.023,-95.017,-95.012,-95.007,-95.001,-94.996,-94.99,-94.985,-94.979,-94.974,-94.969,-94.963,-94.958,-94.952,-94.947,-94.941,-94.936,-94.931,-94.925,-94.92,-94.914,-94.909,-94.903,-94.898,-94.893,-94.887,-94.882,-94.876,-94.871,-94.865,-94.86,-94.855,-94.849,-94.844,-94.838,-94.833,-94.827,-94.822,-94.816,-94.811,-94.805,-94.8,-94.794,-94.789,-94.783,-94.778,-94.772,-94.767,-94.761,-94.756,-94.75,-94.745,-94.739,-94.734,-94.728,-94.723,-94.717,-94.712,-94.706,-94.701,-94.695,-94.69,-94.684,-94.679,-94.673,-94.668,-94.662,-94.657,-94.651,-94.646,-94.64,-94.635,-94.629,-94.624,-94.618,-94.613,-94.607,-94.602,-94.596,-94.591,-94.585,-94.58,-94.574,-94.569,-94.563,-94.558,-94.552,-94.547,-94.541,-94.536,-94.53,-94.525,-94.519,-94.514,-94.508,-94.503,-94.497,-94.492,-94.486,-94.481,-94.475,-94.47,-94.464,-94.459,-94.453,-94.448,-94.443,-94.437,-94.432,-94.426,-94.421,-94.415,-94.41,-94.404,-94.399,-94.393,-94.388,-94.382,-94.377,-94.371,-94.366,-94.36,-94.355,-94.349,-94.344,-94.338,-94.333,-94.327,-94.322,-94.316,-94.311,-94.305,-94.3,-94.294,-94.289,-94.283,-94.278,-94.272,-94.267,-94.262,-94.256,-94.251,-94.245,-94.24,-94.234,-94.229,-94.223,-94.218,-94.213,-94.207,-94.202,-94.196,-94.191,-94.185,-94.18,-94.175,-94.169,-94.164,-94.158,-94.153,-94.147,-94.142,-94.137,-94.131,-94.126,-94.12,-94.115,-94.11,-94.104,-94.099,-94.093,-94.088,-94.083,-94.077,-94.072,-94.067,-94.061,-94.056,-94.05,-94.045,-94.04,-94.034,-94.029,-94.023,-94.018,-94.013,-94.007,-94.002,-93.996,-93.991,-93.986,-93.98,-93.975,-93.969,-93.964,-93.959,-93.953,-93.948,-93.942,-93.937,-93.932,-93.926,-93.921,-93.915,-93.91,-93.904,-93.899,-93.894,-93.888,-93.883,-93.877,-93.872,-93.866,-93.861,-93.856,-93.85,-93.845,-93.839,-93.834,-93.828,-93.823,-93.818,-93.812,-93.807,-93.801,-93.796,-93.79,-93.785,-93.78,-93.774,-93.769,-93.763,-93.758,-93.752,-93.747,-93.742,-93.736,-93.731,-93.725,-93.72,-93.714,-93.709,-93.703,-93.698,-93.692,-93.687,-93.682,-93.676,-93.671,-93.665,-93.66,-93.654,-93.649,-93.643,-93.638,-93.632,-93.627,-93.621,-93.616,-93.61,-93.605,-93.599,-93.594,-93.588,-93.583,-93.577,-93.572,-93.566,-93.561,-93.555,-93.55,-93.544,-93.539,-93.533,-93.528,-93.522,-93.516,-93.511,-93.505,-93.5,-93.494,-93.489,-93.483,-93.477,-93.472,-93.466,-93.461,-93.455,-93.449,-93.444,-93.438,-93.433,-93.427,-93.421,-93.416,-93.41,-93.404,-93.399,-93.393,-93.388,-93.382,-93.376,-93.371,-93.365,-93.359,-93.354,-93.348,-93.342,-93.337,-93.331,-93.325,-93.32,-93.314,-93.308,-93.303,-93.297,-93.291,-93.286,-93.28,-93.274,-93.269,-93.263,-93.257,-93.252,-93.246,-93.24,-93.235,-93.229,-93.223,-93.218,-93.212,-93.206,-93.201,-93.195,-93.189,-93.184,-93.178,-93.172,-93.167,-93.161,-93.155,-93.15,-93.144,-93.138,-93.133,-93.127,-93.121,-93.116,-93.11,-93.104,-93.099,-93.093,-93.087,-93.082,-93.076,-93.07,-93.065,-93.059,-93.053,-93.048,-93.042,-93.037,-93.031,-93.025,-93.02,-93.014,-93.008,-93.003,-92.997,-92.991,-92.986,-92.98,-92.974,-92.969,-92.963,-92.957,-92.952,-92.946,-92.94,-92.935,-92.929,-92.923,-92.918,-92.912,-92.906,-92.901,-92.895,-92.889,-92.884,-92.878,-92.872,-92.867,-92.861,-92.856,-92.85,-92.844,-92.839,-92.833,-92.827,-92.822,-92.816,-92.81,-92.805,-92.799,-92.793,-92.788,-92.782,-92.776,-92.771,-92.765,-92.759,-92.754,-92.748,-92.742,-92.737,-92.731,-92.725,-92.72,-92.714,-92.708,-92.703,-92.697,-92.691,-92.686,-92.68,-92.674,-92.669,-92.663,-92.657,-92.652,-92.646,-92.64,-92.635,-92.629,-92.623,-92.618,-92.612,-92.607,-92.601,-92.595,-92.59,-92.584,-92.578,-92.573,-92.567,-92.561,-92.556,-92.55,-92.545,-92.539,-92.533,-92.528,-92.522,-92.516,-92.511,-92.505,-92.5,-92.494,-92.488,-92.483,-92.477,-92.472,-92.466,-92.46,-92.455,-92.449,-92.444,-92.438,-92.432,-92.427,-92.421,-92.416,-92.41,-92.405,-92.399,-92.393,-92.388,-92.382,-92.377,-92.371,-92.366,-92.36,-92.355,-92.349,-92.343,-92.338,-92.332,-92.327,-92.321,-92.316,-92.31,-92.304,-92.299,-92.293,-92.288,-92.282,-92.277,-92.271,-92.266,-92.26,-92.254,-92.249,-92.243,-92.238,-92.232,-92.227,-92.221,-92.215,-92.21,-92.204,-92.199,-92.193,-92.187,-92.182,-92.176,-92.171,-92.165,-92.159,-92.154,-92.148,-92.143,-92.137,-92.131,-92.126,-92.12,-92.115,-92.109,-92.103,-92.098,-92.092,-92.087,-92.081,-92.076,-92.07,-92.064,-92.059,-92.053,-92.048,-92.042,-92.036,-92.031,-92.025,-92.02,-92.014,-92.008,-92.003,-91.997,-91.992,-91.986,-91.98,-91.975,-91.969,-91.963,-91.958,-91.952,-91.947,-91.941,-91.935,-91.93,-91.924,-91.919,-91.913,-91.907,-91.902,-91.896,-91.891,-91.885,-91.879,-91.874,-91.868,-91.863,-91.857,-91.851,-91.846,-91.84,-91.835,-91.829,-91.823,-91.818,-91.812,-91.807,-91.801,-91.795,-91.79,-91.784,-91.778,-91.773,-91.767,-91.761,-91.756,-91.75,-91.745,-91.739,-91.733,-91.728,-91.722,-91.716,-91.711,-91.705,-91.699,-91.694,-91.688,-91.683,-91.677,-91.671,-91.666,-91.66,-91.654,-91.649,-91.643,-91.638,-91.632,-91.626,-91.621,-91.615,-91.609,-91.604,-91.598,-91.592,-91.587,-91.581,-91.575,-91.57,-91.564,-91.558,-91.553,-91.547,-91.541,-91.536,-91.53,-91.525,-91.519,-91.513,-91.508,-91.502,-91.496,-91.491,-91.485,-91.479,-91.474,-91.468,-91.462,-91.457,-91.451,-91.445,-91.44,-91.434,-91.428,-91.423,-91.417,-91.411,-91.406,-91.4,-91.394,-91.389,-91.383,-91.377,-91.372,-91.366,-91.361,-91.355,-91.349,-91.344,-91.338,-91.332,-91.327,-91.321,-91.315,-91.31,-91.304,-91.298,-91.293,-91.287,-91.281,-91.276,-91.27,-91.264,-91.259,-91.253,-91.247,-91.242,-91.236,-91.23,-91.225,-91.219,-91.213,-91.208,-91.202,-91.196,-91.191,-91.185,-91.179,-91.174,-91.168,-91.162,-91.157,-91.151,-91.145,-91.14,-91.134,-91.128,-91.123,-91.117,-91.111,-91.106,-91.1,-91.094,-91.089,-91.083,-91.077,-91.072,-91.066,-91.06,-91.055,-91.049,-91.043,-91.038,-91.032,-91.026,-91.021,-91.015,-91.009,-91.004,-90.998,-90.992,-90.987,-90.981,-90.975,-90.969,-90.964,-90.958,-90.952,-90.947,-90.941,-90.935,-90.93,-90.924,-90.918,-90.913,-90.907,-90.901,-90.895,-90.89,-90.884,-90.878,-90.873,-90.867,-90.861,-90.855,-90.85,-90.844,-90.838,-90.833,-90.827,-90.821,-90.815,-90.81,-90.804,-90.798,-90.792,-90.787,-90.781,-90.775,-90.769,-90.764,-90.758,-90.752,-90.746,-90.74,-90.735,-90.729,-90.723,-90.717,-90.711,-90.706,-90.7,-90.694,-90.688,-90.682,-90.676,-90.671,-90.665,-90.659,-90.653,-90.647,-90.641,-90.635,-90.629,-90.624,-90.618,-90.612,-90.606,-90.6,-90.594,-90.588,-90.582,-90.577,-90.571,-90.565,-90.559,-90.553,-90.547,-90.541,-90.535,-90.529,-90.524,-90.518,-90.512,-90.506,-90.5,-90.494,-90.488,-90.482,-90.476,-90.47,-90.465,-90.459,-90.453,-90.447,-90.441,-90.435,-90.429,-90.423,-90.418,-90.412,-90.406,-90.4,-90.394,-90.388,-90.382,-90.377,-90.371,-90.365,-90.359,-90.353,-90.347,-90.341,-90.335,-90.33,-90.324,-90.318,-90.312,-90.306,-90.3,-90.294,-90.289,-90.283,-90.277,-90.271,-90.265,-90.259,-90.253,-90.247,-90.242,-90.236,-90.23,-90.224,-90.218,-90.212,-90.206,-90.2,-90.195,-90.189,-90.183,-90.177,-90.171,-90.165,-90.159,-90.154,-90.148,-90.142,-90.136,-90.13,-90.124,-90.118,-90.113,-90.107,-90.101,-90.095,-90.089,-90.083,-90.077,-90.071,-90.066,-90.06,-90.054,-90.048,-90.042,-90.036,-90.03,-90.024,-90.019,-90.013,-90.007,-90.001,-89.995,-89.989,-89.983,-89.977,-89.972,-89.966,-89.96,-89.954,-89.948,-89.942,-89.936,-89.93,-89.925,-89.919,-89.913,-89.907,-89.901,-89.895,-89.889,-89.883,-89.878,-89.872,-89.866,-89.86,-89.854,-89.848,-89.842,-89.836,-89.831,-89.825,-89.819,-89.813,-89.807,-89.801,-89.795,-89.789,-89.783,-89.778,-89.772,-89.766,-89.76,-89.754,-89.748,-89.742,-89.736,-89.73,-89.725,-89.719,-89.713,-89.707,-89.701,-89.695,-89.689,-89.683,-89.677,-89.672,-89.666,-89.66,-89.654,-89.648,-89.642,-89.636,-89.63,-89.625,-89.619,-89.613,-89.607,-89.601,-89.595,-89.589,-89.583,-89.578,-89.572,-89.566,-89.56,-89.554,-89.548,-89.542,-89.537,-89.531,-89.525,-89.519,-89.513,-89.507,-89.501,-89.496,-89.49,-89.484,-89.478,-89.472,-89.466,-89.46,-89.454,-89.449,-89.443,-89.437,-89.431,-89.425,-89.419,-89.413,-89.408,-89.402,-89.396,-89.39,-89.384,-89.378,-89.372,-89.366,-89.36,-89.355,-89.349,-89.343,-89.337,-89.331,-89.325,-89.319,-89.313,-89.307,-89.301,-89.296,-89.29,-89.284,-89.278,-89.272,-89.266,-89.26,-89.254,-89.248,-89.242,-89.236,-89.23,-89.225,-89.219,-89.213,-89.207,-89.201,-89.195,-89.189,-89.183,-89.177,-89.171,-89.165,-89.16,-89.154,-89.148,-89.142,-89.136,-89.13,-89.124,-89.118,-89.112,-89.106,-89.1,-89.094,-89.089,-89.083,-89.077,-89.071,-89.065,-89.059,-89.053,-89.047,-89.041,-89.035,-89.029,-89.023,-89.017,-89.011,-89.006,-89,-88.994,-88.988,-88.982,-88.976,-88.97,-88.964,-88.958,-88.952,-88.946,-88.94,-88.934,-88.928,-88.923,-88.917,-88.911,-88.905,-88.899,-88.893,-88.887,-88.881,-88.875,-88.869,-88.863,-88.857,-88.851,-88.846,-88.84,-88.834,-88.828,-88.822,-88.816,-88.81,-88.804,-88.798,-88.792,-88.786,-88.78,-88.774,-88.769,-88.763,-88.757,-88.751,-88.745,-88.739,-88.733,-88.727,-88.721,-88.715,-88.709,-88.703,-88.697,-88.691,-88.686,-88.68,-88.674,-88.668,-88.662,-88.656,-88.65,-88.644,-88.638,-88.632,-88.626,-88.62,-88.614,-88.608,-88.602,-88.596,-88.59,-88.585,-88.579,-88.573,-88.567,-88.561,-88.555,-88.549,-88.543,-88.537,-88.531,-88.525,-88.519,-88.513,-88.507,-88.501,-88.495,-88.489,-88.483,-88.477,-88.472,-88.466,-88.46,-88.454,-88.448,-88.442,-88.436,-88.43,-88.424,-88.418,-88.412,-88.406,-88.4,-88.394,-88.389,-88.383,-88.377,-88.371,-88.365,-88.359,-88.353,-88.347,-88.341,-88.335,-88.329,-88.323,-88.317,-88.311,-88.305,-88.299,-88.293,-88.288,-88.282,-88.276,-88.27,-88.264,-88.258,-88.252,-88.246,-88.24,-88.234,-88.228,-88.222,-88.216,-88.21,-88.205,-88.199,-88.193,-88.187,-88.181,-88.175,-88.169,-88.163,-88.157,-88.151,-88.145,-88.139,-88.134,-88.128,-88.122,-88.116,-88.11,-88.104,-88.098,-88.092,-88.086,-88.08,-88.074,-88.068,-88.062,-88.056,-88.05,-88.044,-88.038,-88.032,-88.027,-88.021,-88.015,-88.009,-88.003,-87.997,-87.991,-87.985,-87.979,-87.973,-87.967,-87.961,-87.955,-87.949,-87.943,-87.937,-87.931,-87.925,-87.92,-87.914,-87.908,-87.902,-87.896,-87.89,-87.884,-87.878,-87.872,-87.866,-87.86,-87.854,-87.849,-87.843,-87.837,-87.831,-87.825,-87.819,-87.813,-87.807,-87.801,-87.795,-87.789,-87.783,-87.777,-87.772,-87.766,-87.76,-87.754,-87.748,-87.742,-87.736,-87.73,-87.724,-87.718,-87.712,-87.706,-87.7,-87.694,-87.689,-87.683,-87.677,-87.671,-87.665,-87.659,-87.653,-87.647,-87.641,-87.635,-87.629,-87.623,-87.617,-87.611,-87.605,-87.599,-87.593,-87.587,-87.581,-87.575,-87.569,-87.563,-87.557,-87.551,-87.545,-87.539,-87.533,-87.527,-87.521,-87.515,-87.509,-87.503,-87.497,-87.491,-87.485,-87.479,-87.473,-87.467,-87.461,-87.455,-87.449,-87.443,-87.437,-87.431,-87.425,-87.419,-87.413,-87.407,-87.401,-87.395,-87.389,-87.383,-87.376,-87.37,-87.364,-87.358,-87.352,-87.346,-87.34,-87.334,-87.328,-87.321,-87.315,-87.309,-87.303,-87.297,-87.291,-87.285,-87.279,-87.272,-87.266,-87.26,-87.254,-87.248,-87.242,-87.236,-87.23,-87.223,-87.217,-87.211,-87.205,-87.199,-87.193,-87.187,-87.18,-87.174,-87.168,-87.162,-87.156,-87.15,-87.144,-87.137,-87.131,-87.125,-87.119,-87.113,-87.107,-87.101,-87.094,-87.088,-87.082,-87.076,-87.07,-87.064,-87.058,-87.052,-87.045,-87.039,-87.033,-87.027,-87.021,-87.015,-87.009,-87.003,-86.997,-86.991,-86.984,-86.978,-86.972,-86.966,-86.96,-86.954,-86.948,-86.942,-86.936,-86.93,-86.924,-86.918,-86.911,-86.905,-86.899,-86.893,-86.887,-86.881,-86.875,-86.869,-86.863,-86.857,-86.851,-86.845,-86.839,-86.832,-86.826,-86.82,-86.814,-86.808,-86.802,-86.796,-86.79,-86.784,-86.778,-86.772,-86.766,-86.76,-86.754,-86.747,-86.741,-86.735,-86.729,-86.723,-86.717,-86.711,-86.705,-86.699,-86.693,-86.687,-86.681,-86.675,-86.668,-86.662,-86.656,-86.65,-86.644,-86.638,-86.632,-86.626,-86.62,-86.614,-86.608,-86.602,-86.596,-86.589,-86.583,-86.577,-86.571,-86.565,-86.559,-86.553,-86.547,-86.541,-86.535,-86.529,-86.523,-86.517,-86.51,-86.504,-86.498,-86.492,-86.486,-86.48,-86.474,-86.468,-86.462,-86.456,-86.45,-86.444,-86.438,-86.432,-86.425,-86.419,-86.413,-86.407,-86.401,-86.395,-86.389,-86.383,-86.377,-86.371,-86.365,-86.359,-86.353,-86.347,-86.341,-86.335,-86.329,-86.323,-86.317,-86.311,-86.304,-86.298,-86.292,-86.286,-86.28,-86.274,-86.268,-86.262,-86.256,-86.25,-86.244,-86.238,-86.232,-86.226,-86.22,-86.214,-86.208,-86.202,-86.196,-86.19,-86.184,-86.178,-86.172,-86.166,-86.16,-86.154,-86.148,-86.142,-86.136,-86.13,-86.124,-86.118,-86.112,-86.106,-86.1,-86.093,-86.087,-86.081,-86.075,-86.069,-86.063,-86.057,-86.051,-86.045,-86.039,-86.033,-86.027,-86.021,-86.015,-86.009,-86.003,-85.997,-85.991,-85.985,-85.979,-85.973,-85.967,-85.961,-85.954,-85.948,-85.942,-85.936,-85.93,-85.924,-85.918,-85.912,-85.906,-85.9,-85.894,-85.888,-85.882,-85.876,-85.87,-85.863,-85.857,-85.851,-85.845,-85.839,-85.833,-85.827,-85.821,-85.815,-85.809,-85.803,-85.796,-85.79,-85.784,-85.778,-85.772,-85.766,-85.76,-85.754,-85.748,-85.741,-85.735,-85.729,-85.723,-85.717,-85.711,-85.705,-85.699,-85.692,-85.686,-85.68,-85.674,-85.668,-85.662,-85.656,-85.65,-85.643,-85.637,-85.631,-85.625,-85.619,-85.613,-85.607,-85.601,-85.594,-85.588,-85.582,-85.576,-85.57,-85.564,-85.558,-85.552,-85.545,-85.539,-85.533,-85.527,-85.521,-85.515,-85.509,-85.503,-85.496,-85.49,-85.484,-85.478,-85.472,-85.466,-85.46,-85.454,-85.448,-85.442,-85.435,-85.429,-85.423,-85.417,-85.411,-85.405,-85.399,-85.393,-85.387,-85.38,-85.374,-85.368,-85.362,-85.356,-85.35,-85.344,-85.338,-85.332,-85.325,-85.319,-85.313,-85.307,-85.301,-85.295,-85.289,-85.283,-85.277,-85.271,-85.264,-85.258,-85.252,-85.246,-85.24,-85.234,-85.228,-85.222,-85.216,-85.21,-85.203,-85.197,-85.191,-85.185,-85.179,-85.173,-85.167,-85.161,-85.155,-85.149,-85.143,-85.137,-85.131,-85.125,-85.119,-85.113,-85.107,-85.101,-85.095,-85.089,-85.083,-85.077,-85.071,-85.065,-85.059,-85.053,-85.047,-85.041,-85.035,-85.029,-85.023,-85.017,-85.011,-85.005,-84.999,-84.993,-84.987,-84.981,-84.975,-84.969,-84.963,-84.957,-84.951,-84.945,-84.94,-84.934,-84.928,-84.922,-84.916,-84.91,-84.904,-84.898,-84.892,-84.886,-84.88,-84.874,-84.868,-84.862,-84.856,-84.851,-84.845,-84.839,-84.833,-84.827,-84.821,-84.815,-84.809,-84.803,-84.797,-84.791,-84.785,-84.779,-84.773,-84.768,-84.762,-84.756,-84.75,-84.744,-84.738,-84.732,-84.726,-84.72,-84.714,-84.708,-84.703,-84.697,-84.691,-84.685,-84.679,-84.673,-84.667,-84.661,-84.655,-84.65,-84.644,-84.638,-84.632,-84.626,-84.62,-84.614,-84.608,-84.603,-84.597,-84.591,-84.585,-84.579,-84.573,-84.567,-84.562,-84.556,-84.55,-84.544,-84.538,-84.532,-84.526,-84.521,-84.515,-84.509,-84.503,-84.497,-84.491,-84.485,-84.48,-84.474,-84.468,-84.462,-84.456,-84.45,-84.445,-84.439,-84.433,-84.427,-84.421,-84.415,-84.41,-84.404,-84.398,-84.392,-84.386,-84.38,-84.375,-84.369,-84.363,-84.357,-84.351,-84.346,-84.34,-84.334,-84.328,-84.322,-84.316,-84.311,-84.305,-84.299,-84.293,-84.287,-84.282,-84.276,-84.27,-84.264,-84.258,-84.253,-84.247,-84.241,-84.235,-84.229,-84.224,-84.218,-84.212,-84.206,-84.201,-84.195,-84.189,-84.183,-84.178,-84.172,-84.166,-84.16,-84.155,-84.149,-84.143,-84.137,-84.131,-84.126,-84.12,-84.114,-84.108,-84.103,-84.097,-84.091,-84.085,-84.079,-84.074,-84.068,-84.062,-84.056,-84.051,-84.045,-84.039,-84.033,-84.027,-84.022,-84.016,-84.01,-84.004,-83.998,-83.993,-83.987,-83.981,-83.975,-83.969,-83.964,-83.958,-83.952,-83.946,-83.941,-83.935,-83.929,-83.923,-83.917,-83.912,-83.906,-83.9,-83.894,-83.888,-83.883,-83.877,-83.871,-83.865,-83.859,-83.854,-83.848,-83.842,-83.836,-83.831,-83.825,-83.819,-83.813,-83.807,-83.802,-83.796,-83.79,-83.784,-83.778,-83.773,-83.767,-83.761,-83.755,-83.749,-83.744,-83.738,-83.732,-83.726,-83.72,-83.714,-83.709,-83.703,-83.697,-83.691,-83.685,-83.68,-83.674,-83.668,-83.662,-83.656,-83.65,-83.645,-83.639,-83.633,-83.627,-83.621,-83.615,-83.61,-83.604,-83.598,-83.592,-83.586,-83.581,-83.575,-83.569,-83.563,-83.557,-83.551,-83.546,-83.54,-83.534,-83.528,-83.522,-83.517,-83.511,-83.505,-83.499,-83.493,-83.487,-83.482,-83.476,-83.47,-83.464,-83.458,-83.453,-83.447,-83.441,-83.435,-83.429,-83.423,-83.418,-83.412,-83.406,-83.4,-83.394,-83.389,-83.383,-83.377,-83.371,-83.366,-83.36,-83.354,-83.348,-83.342,-83.337,-83.331,-83.325,-83.319,-83.313,-83.308,-83.302,-83.296,-83.29,-83.285,-83.279,-83.273,-83.267,-83.261,-83.256,-83.25,-83.244,-83.238,-83.233,-83.227,-83.221,-83.215,-83.209,-83.204,-83.198,-83.192,-83.186,-83.181,-83.175,-83.169,-83.163,-83.158,-83.152,-83.146,-83.14,-83.135,-83.129,-83.123,-83.117,-83.112,-83.106,-83.1,-83.094,-83.089,-83.083,-83.077,-83.071,-83.066,-83.06,-83.054,-83.048,-83.043,-83.037,-83.031,-83.025,-83.02,-83.014,-83.008,-83.002,-82.997,-82.991,-82.985,-82.979,-82.974,-82.968,-82.962,-82.956,-82.951,-82.945,-82.939,-82.933,-82.928,-82.922,-82.916,-82.91,-82.904,-82.899,-82.893,-82.887,-82.881,-82.875,-82.87,-82.864,-82.858,-82.852,-82.846,-82.841,-82.835,-82.829,-82.823,-82.817,-82.811,-82.806,-82.8,-82.794,-82.788,-82.782,-82.776,-82.771,-82.765,-82.759,-82.753,-82.747,-82.742,-82.736,-82.73,-82.724,-82.718,-82.712,-82.707,-82.701,-82.695,-82.689,-82.683,-82.678,-82.672,-82.666,-82.66,-82.654,-82.649,-82.643,-82.637,-82.631,-82.626,-82.62,-82.614,-82.608,-82.603,-82.597,-82.591,-82.585,-82.579,-82.574,-82.568,-82.562,-82.556,-82.551,-82.545,-82.539,-82.533,-82.528,-82.522,-82.516,-82.51,-82.505,-82.499,-82.493,-82.487,-82.482,-82.476,-82.47,-82.464,-82.459,-82.453,-82.447,-82.441,-82.436,-82.43,-82.424,-82.418,-82.413,-82.407,-82.401,-82.395,-82.39,-82.384,-82.378,-82.372,-82.367,-82.361,-82.355,-82.349,-82.344,-82.338,-82.332,-82.326,-82.321,-82.315,-82.309,-82.304,-82.298,-82.292,-82.286,-82.281,-82.275,-82.269,-82.264,-82.258,-82.252,-82.246,-82.241,-82.235,-82.229,-82.224,-82.218,-82.212,-82.207,-82.201,-82.195,-82.189,-82.184,-82.178,-82.172,-82.167,-82.161,-82.155,-82.15,-82.144,-82.138,-82.132,-82.127,-82.121,-82.115,-82.11,-82.104,-82.098,-82.092,-82.087,-82.081,-82.075,-82.07,-82.064,-82.058,-82.052,-82.047,-82.041,-82.035,-82.03,-82.024,-82.018,-82.012,-82.007,-82.001,-81.995,-81.989,-81.984,-81.978,-81.972,-81.966,-81.961,-81.955,-81.949,-81.944,-81.938,-81.932,-81.926,-81.921,-81.915,-81.909,-81.903,-81.898,-81.892,-81.886,-81.88,-81.875,-81.869,-81.863,-81.857,-81.852,-81.846,-81.84,-81.834,-81.829,-81.823,-81.817,-81.811,-81.806,-81.8,-81.794,-81.788,-81.783,-81.777,-81.771,-81.765,-81.76,-81.754,-81.748,-81.742,-81.736,-81.731,-81.725,-81.719,-81.713,-81.708,-81.702,-81.696,-81.69,-81.684,-81.679,-81.673,-81.667,-81.661,-81.655,-81.65,-81.644,-81.638,-81.632,-81.626,-81.621,-81.615,-81.609,-81.603,-81.597,-81.592,-81.586,-81.58,-81.574,-81.568,-81.563,-81.557,-81.551,-81.545,-81.539,-81.534,-81.528,-81.522,-81.516,-81.51,-81.505,-81.499,-81.493,-81.487,-81.481,-81.476,-81.47,-81.464,-81.458,-81.452,-81.447,-81.441,-81.435,-81.429,-81.423,-81.417,-81.412,-81.406,-81.4,-81.394,-81.388,-81.382,-81.376,-81.371,-81.365,-81.359,-81.353,-81.347,-81.341,-81.335,-81.33,-81.324,-81.318,-81.312,-81.306,-81.3,-81.294,-81.288,-81.283,-81.277,-81.271,-81.265,-81.259,-81.253,-81.247,-81.241,-81.236,-81.23,-81.224,-81.218,-81.212,-81.206,-81.2,-81.194,-81.189,-81.183,-81.177,-81.171,-81.165,-81.159,-81.153,-81.147,-81.141,-81.136,-81.13,-81.124,-81.118,-81.112,-81.106,-81.1,-81.094,-81.088,-81.083,-81.077,-81.071,-81.065,-81.059,-81.053,-81.047,-81.041,-81.035,-81.029,-81.024,-81.018,-81.012,-81.006,-81,-80.994,-80.988,-80.982,-80.977,-80.971,-80.965,-80.959,-80.953,-80.947,-80.941,-80.935,-80.93,-80.924,-80.918,-80.912,-80.906,-80.9,-80.894,-80.889,-80.883,-80.877,-80.871,-80.865,-80.859,-80.854,-80.848,-80.842,-80.836,-80.83,-80.824,-80.818,-80.813,-80.807,-80.801,-80.795,-80.789,-80.783,-80.778,-80.772,-80.766,-80.76,-80.754,-80.749,-80.743,-80.737,-80.731,-80.725,-80.72,-80.714,-80.708,-80.702,-80.696,-80.691,-80.685,-80.679,-80.673,-80.668,-80.662,-80.656,-80.65,-80.645,-80.639,-80.633,-80.627,-80.622,-80.616,-80.61,-80.604,-80.599,-80.593,-80.587,-80.581,-80.575,-80.57,-80.564,-80.558,-80.552,-80.547,-80.541,-80.535,-80.529,-80.524,-80.518,-80.512,-80.506,-80.501,-80.495,-80.489,-80.483,-80.478,-80.472,-80.466,-80.46,-80.454,-80.449,-80.443,-80.437,-80.431,-80.426,-80.42,-80.414,-80.408,-80.402,-80.397,-80.391,-80.385,-80.379,-80.373,-80.368,-80.362,-80.356,-80.35,-80.344,-80.338,-80.333,-80.327,-80.321,-80.315,-80.309,-80.303,-80.298,-80.292,-80.286,-80.28,-80.274,-80.268,-80.263,-80.257,-80.251,-80.245,-80.239,-80.233,-80.227,-80.221,-80.216,-80.21,-80.204,-80.198,-80.192,-80.186,-80.18,-80.174,-80.169,-80.163,-80.157,-80.151,-80.145,-80.139,-80.134,-80.128,-80.122,-80.116,-80.11,-80.104,-80.098,-80.093,-80.087,-80.081,-80.075,-80.069,-80.063,-80.058,-80.052,-80.046,-80.04,-80.034,-80.028,-80.023,-80.017,-80.011,-80.005,-79.999,-79.993,-79.988,-79.982,-79.976,-79.97,-79.964,-79.958,-79.953,-79.947,-79.941,-79.935,-79.929,-79.923,-79.918,-79.912,-79.906,-79.9,-79.894,-79.888,-79.883,-79.877,-79.871,-79.865,-79.859,-79.853,-79.847,-79.842,-79.836,-79.83,-79.824,-79.818,-79.812,-79.807,-79.801,-79.795,-79.789,-79.783,-79.777,-79.772,-79.766,-79.76,-79.754,-79.748,-79.742,-79.737,-79.731,-79.725,-79.719,-79.713,-79.708,-79.702,-79.696,-79.69,-79.685,-79.679,-79.673,-79.667,-79.661,-79.656,-79.65,-79.644,-79.638,-79.632,-79.627,-79.621,-79.615,-79.609,-79.604,-79.598,-79.592,-79.586,-79.58,-79.575,-79.569,-79.563,-79.557,-79.551,-79.546,-79.54,-79.534,-79.528,-79.523,-79.517,-79.511,-79.505,-79.499,-79.494,-79.488,-79.482,-79.476,-79.471,-79.465,-79.459,-79.453,-79.448,-79.442,-79.436,-79.43,-79.424,-79.419,-79.413,-79.407,-79.401,-79.396,-79.39,-79.384,-79.378,-79.372,-79.367,-79.361,-79.355,-79.349,-79.343,-79.338,-79.332,-79.326,-79.32,-79.315,-79.309,-79.303,-79.297,-79.291,-79.286,-79.28,-79.274,-79.268,-79.262,-79.257,-79.251,-79.245,-79.239,-79.233,-79.228,-79.222,-79.216,-79.21,-79.204,-79.198,-79.193,-79.187,-79.181,-79.175,-79.169,-79.164,-79.158,-79.152,-79.146,-79.14,-79.134,-79.129,-79.123,-79.117,-79.111,-79.105,-79.099,-79.094,-79.088,-79.082,-79.076,-79.07,-79.064,-79.059,-79.053,-79.047,-79.041,-79.035,-79.03,-79.024,-79.018,-79.012,-79.006,-79,-78.995,-78.989,-78.983,-78.977,-78.971,-78.966,-78.96,-78.954,-78.948,-78.942,-78.937,-78.931,-78.925,-78.919,-78.913,-78.908,-78.902,-78.896,-78.89,-78.884,-78.879,-78.873,-78.867,-78.861,-78.855,-78.85,-78.844,-78.838,-78.832,-78.826,-78.821,-78.815,-78.809,-78.803,-78.797,-78.791,-78.786,-78.78,-78.774,-78.768,-78.762,-78.756,-78.751,-78.745,-78.739,-78.733,-78.727,-78.721,-78.716,-78.71,-78.704,-78.698,-78.692,-78.686,-78.68,-78.675,-78.669,-78.663,-78.657,-78.651,-78.645,-78.64,-78.634,-78.628,-78.622,-78.616,-78.61,-78.604,-78.599,-78.593,-78.587,-78.581,-78.575,-78.569,-78.564,-78.558,-78.552,-78.546,-78.54,-78.534,-78.529,-78.523,-78.517,-78.511,-78.505,-78.499,-78.494,-78.488,-78.482,-78.476,-78.47,-78.464,-78.459,-78.453,-78.447,-78.441,-78.435,-78.429,-78.424,-78.418,-78.412,-78.406,-78.4,-78.394,-78.388,-78.383,-78.377,-78.371,-78.365,-78.359,-78.353,-78.347,-78.342,-78.336,-78.33,-78.324,-78.318,-78.312,-78.306,-78.301,-78.295,-78.289,-78.283,-78.277,-78.271,-78.265,-78.26,-78.254,-78.248,-78.242,-78.236,-78.23,-78.225,-78.219,-78.213,-78.207,-78.201,-78.195,-78.19,-78.184,-78.178,-78.172,-78.166,-78.161,-78.155,-78.149,-78.143,-78.138,-78.132,-78.126,-78.12,-78.115,-78.109,-78.103,-78.097,-78.092,-78.086,-78.08,-78.074,-78.069,-78.063,-78.057,-78.051,-78.046,-78.04,-78.034,-78.028,-78.023,-78.017,-78.011,-78.005,-78,-77.994,-77.988,-77.982,-77.976,-77.971,-77.965,-77.959,-77.953,-77.948,-77.942,-77.936,-77.93,-77.925,-77.919,-77.913,-77.907,-77.902,-77.896,-77.89,-77.884,-77.879,-77.873,-77.867,-77.861,-77.856,-77.85,-77.844,-77.838,-77.833,-77.827,-77.821,-77.815,-77.81,-77.804,-77.798,-77.793,-77.787,-77.781,-77.776,-77.77,-77.764,-77.758,-77.753,-77.747,-77.741,-77.736,-77.73,-77.724,-77.719,-77.713,-77.707,-77.702,-77.696,-77.69,-77.685,-77.679,-77.673,-77.668,-77.662,-77.657,-77.651,-77.645,-77.64,-77.634,-77.628,-77.623,-77.617,-77.611,-77.606,-77.6,-77.594,-77.589,-77.583,-77.577,-77.572,-77.566,-77.56,-77.555,-77.549,-77.543,-77.538,-77.532,-77.526,-77.521,-77.515,-77.509,-77.504,-77.498,-77.492,-77.487,-77.481,-77.476,-77.47,-77.464,-77.459,-77.453,-77.447,-77.442,-77.436,-77.431,-77.425,-77.419,-77.414,-77.408,-77.403,-77.397,-77.392,-77.386,-77.38,-77.375,-77.369,-77.364,-77.358,-77.353,-77.347,-77.341,-77.336,-77.33,-77.325,-77.319,-77.314,-77.308,-77.302,-77.297,-77.291,-77.286,-77.28,-77.274,-77.269,-77.263,-77.258,-77.252,-77.247,-77.241,-77.235,-77.23,-77.224,-77.219,-77.213,-77.208,-77.202,-77.196,-77.191,-77.185,-77.18,-77.174,-77.168,-77.163,-77.157,-77.152,-77.146,-77.141,-77.135,-77.129,-77.124,-77.118,-77.113,-77.107,-77.102,-77.096,-77.091,-77.085,-77.08,-77.074,-77.068,-77.063,-77.057,-77.052,-77.046,-77.041,-77.035,-77.03,-77.024,-77.019,-77.013,-77.008,-77.002,-76.997,-76.991,-76.986,-76.98,-76.975,-76.969,-76.964,-76.958,-76.953,-76.947,-76.942,-76.936,-76.931,-76.925,-76.919,-76.914,-76.908,-76.903,-76.897,-76.892,-76.886,-76.881,-76.875,-76.87,-76.864,-76.859,-76.853,-76.848,-76.842,-76.837,-76.831,-76.826,-76.82,-76.815,-76.809,-76.803,-76.798,-76.792,-76.787,-76.781,-76.776,-76.77,-76.765,-76.759,-76.754,-76.748,-76.742,-76.737,-76.731,-76.726,-76.72,-76.715,-76.709,-76.703,-76.698,-76.692,-76.687,-76.681,-76.675,-76.67,-76.664,-76.659,-76.653,-76.648,-76.642,-76.636,-76.631,-76.625,-76.62,-76.614,-76.609,-76.603,-76.597,-76.592,-76.586,-76.581,-76.575,-76.569,-76.564,-76.558,-76.553,-76.547,-76.541,-76.536,-76.53,-76.525,-76.519,-76.513,-76.508,-76.502,-76.497,-76.491,-76.486,-76.48,-76.474,-76.469,-76.463,-76.458,-76.452,-76.446,-76.441,-76.435,-76.43,-76.424,-76.418,-76.413,-76.407,-76.402,-76.396,-76.39,-76.385,-76.379,-76.374,-76.368,-76.362,-76.357,-76.351,-76.346,-76.34,-76.334,-76.329,-76.323,-76.318,-76.312,-76.306,-76.301,-76.295,-76.29,-76.284,-76.278,-76.273,-76.267,-76.262,-76.256,-76.251,-76.245,-76.239,-76.234,-76.228,-76.223,-76.217,-76.211,-76.206,-76.2,-76.195,-76.189,-76.184,-76.178,-76.172,-76.167,-76.161,-76.156,-76.15,-76.144,-76.139,-76.133,-76.128,-76.122,-76.117,-76.111,-76.105,-76.1,-76.094,-76.089,-76.083,-76.077,-76.072,-76.066,-76.06,-76.055,-76.049,-76.044,-76.038,-76.032,-76.027,-76.021,-76.016,-76.01,-76.004,-75.999,-75.993,-75.988,-75.982,-75.976,-75.971,-75.965,-75.96,-75.954,-75.948,-75.943,-75.937,-75.932,-75.926,-75.92,-75.915,-75.909,-75.904,-75.898,-75.892,-75.887,-75.881,-75.876,-75.87,-75.864,-75.859,-75.853,-75.848,-75.842,-75.836,-75.831,-75.825,-75.82,-75.814,-75.808,-75.803,-75.797,-75.792,-75.786,-75.78,-75.775,-75.769,-75.764,-75.758,-75.752,-75.747,-75.741,-75.736,-75.73,-75.724,-75.719,-75.713,-75.708,-75.702,-75.697,-75.691,-75.685,-75.68,-75.674,-75.669,-75.663,-75.657,-75.652,-75.646,-75.641,-75.635,-75.629,-75.624,-75.618,-75.613,-75.607,-75.601,-75.596,-75.59,-75.585,-75.579,-75.573,-75.568,-75.562,-75.557,-75.551,-75.545,-75.54,-75.534,-75.529,-75.523,-75.517,-75.512,-75.506,-75.5,-75.495,-75.489,-75.483,-75.478,-75.472,-75.466,-75.461,-75.455,-75.449,-75.444,-75.438,-75.432,-75.427,-75.421,-75.415,-75.41,-75.404,-75.398,-75.393,-75.387,-75.381,-75.376,-75.37,-75.364,-75.359,-75.353,-75.347,-75.342,-75.336,-75.33,-75.324,-75.319,-75.313,-75.307,-75.302,-75.296,-75.29,-75.284,-75.279,-75.273,-75.267,-75.262,-75.256,-75.25,-75.244,-75.239,-75.233,-75.227,-75.222,-75.216,-75.21,-75.205,-75.199,-75.193,-75.188,-75.182,-75.176,-75.17,-75.165,-75.159,-75.153,-75.148,-75.142,-75.136,-75.131,-75.125,-75.119,-75.114,-75.108,-75.102,-75.097,-75.091,-75.085,-75.08,-75.074,-75.068,-75.063,-75.057,-75.051,-75.046,-75.04,-75.034,-75.029,-75.023,-75.017,-75.012,-75.006,-75,-74.995,-74.989,-74.983,-74.978,-74.972,-74.966,-74.961,-74.955,-74.949,-74.944,-74.938,-74.932,-74.927,-74.921,-74.915,-74.91,-74.904,-74.898,-74.892,-74.887,-74.881,-74.875,-74.87,-74.864,-74.858,-74.853,-74.847,-74.841,-74.836,-74.83,-74.824,-74.818,-74.813,-74.807,-74.801,-74.796,-74.79,-74.784,-74.778,-74.773,-74.767,-74.761,-74.756,-74.75,-74.744,-74.738,-74.733,-74.727,-74.721,-74.716,-74.71,-74.704,-74.698,-74.693,-74.687,-74.681,-74.675,-74.67,-74.664,-74.658,-74.653,-74.647,-74.641,-74.635,-74.63,-74.624,-74.618,-74.613,-74.607,-74.601,-74.596,-74.59,-74.584,-74.579,-74.573,-74.567,-74.562,-74.556,-74.55,-74.545,-74.539,-74.533,-74.528,-74.522,-74.516,-74.511,-74.505,-74.499,-74.494,-74.488,-74.482,-74.477,-74.471,-74.465,-74.46,-74.454,-74.448,-74.443,-74.437,-74.432,-74.426,-74.42,-74.415,-74.409,-74.403,-74.398,-74.392,-74.386,-74.381,-74.375,-74.37,-74.364,-74.358,-74.353,-74.347,-74.341,-74.336,-74.33,-74.325,-74.319,-74.313,-74.308,-74.302,-74.296,-74.291,-74.285,-74.28,-74.274,-74.268,-74.263,-74.257,-74.252,-74.246,-74.24,-74.235,-74.229,-74.224,-74.218,-74.212,-74.207,-74.201,-74.196,-74.19,-74.184,-74.179,-74.173,-74.168,-74.162,-74.156,-74.151,-74.145,-74.14,-74.134,-74.128,-74.123,-74.117,-74.111,-74.106,-74.1,-74.095,-74.089,-74.083,-74.078,-74.072,-74.067,-74.061,-74.055,-74.05,-74.044,-74.039,-74.033,-74.027,-74.022,-74.016,-74.011,-74.005,-73.999,-73.994,-73.988,-73.983,-73.977,-73.972,-73.966,-73.96,-73.955,-73.949,-73.944,-73.938,-73.932,-73.927,-73.921,-73.915,-73.91,-73.904,-73.899,-73.893,-73.887,-73.882,-73.876,-73.87,-73.865,-73.859,-73.854,-73.848,-73.842,-73.837,-73.831,-73.825,-73.82,-73.814,-73.809,-73.803,-73.797,-73.792,-73.786,-73.78,-73.775,-73.769,-73.763,-73.758,-73.752,-73.746,-73.741,-73.735,-73.73,-73.724,-73.718,-73.713,-73.707,-73.701,-73.696,-73.69,-73.684,-73.679,-73.673,-73.667,-73.662,-73.656,-73.65,-73.644,-73.639,-73.633,-73.627,-73.622,-73.616,-73.61,-73.605,-73.599,-73.593,-73.587,-73.582,-73.576,-73.57,-73.564,-73.559,-73.553,-73.547,-73.542,-73.536,-73.53,-73.524,-73.519,-73.513,-73.507,-73.501,-73.496,-73.49,-73.484,-73.479,-73.473,-73.467,-73.461,-73.456,-73.45,-73.444,-73.438,-73.433,-73.427,-73.421,-73.415,-73.41,-73.404,-73.398,-73.392,-73.387,-73.381,-73.375,-73.369,-73.364,-73.358,-73.352,-73.346,-73.341,-73.335,-73.329,-73.323,-73.318,-73.312,-73.306,-73.3,-73.295,-73.289,-73.283,-73.277,-73.272,-73.266,-73.26,-73.254,-73.249,-73.243,-73.237,-73.231,-73.226,-73.22,-73.214,-73.208,-73.202,-73.197,-73.191,-73.185,-73.179,-73.174,-73.168,-73.162,-73.156,-73.15,-73.145,-73.139,-73.133,-73.127,-73.122,-73.116,-73.11,-73.104,-73.098,-73.093,-73.087,-73.081,-73.075,-73.069,-73.064,-73.058,-73.052,-73.046,-73.04,-73.035,-73.029,-73.023,-73.017,-73.011,-73.006,-73,-72.994,-72.988,-72.982,-72.977,-72.971,-72.965,-72.959,-72.953,-72.948,-72.942,-72.936,-72.93,-72.924,-72.918,-72.913,-72.907,-72.901,-72.895,-72.889,-72.884,-72.878,-72.872,-72.866,-72.86,-72.854,-72.849,-72.843,-72.837,-72.831,-72.825,-72.819,-72.814,-72.808,-72.802,-72.796,-72.79,-72.784,-72.778,-72.773,-72.767,-72.761,-72.755,-72.749,-72.743,-72.737,-72.732,-72.726,-72.72,-72.714,-72.708,-72.702,-72.696,-72.69,-72.685,-72.679,-72.673,-72.667,-72.661,-72.655,-72.649,-72.644,-72.638,-72.632,-72.626,-72.62,-72.614,-72.608,-72.603,-72.597,-72.591,-72.585,-72.579,-72.573,-72.567,-72.562,-72.556,-72.55,-72.544,-72.538,-72.532,-72.527,-72.521,-72.515,-72.509,-72.503,-72.497,-72.492,-72.486,-72.48,-72.474,-72.468,-72.462,-72.457,-72.451,-72.445,-72.439,-72.433,-72.427,-72.422,-72.416,-72.41,-72.404,-72.398,-72.392,-72.386,-72.381,-72.375,-72.369,-72.363,-72.357,-72.351,-72.345,-72.34,-72.334,-72.328,-72.322,-72.316,-72.31,-72.304,-72.299,-72.293,-72.287,-72.281,-72.275,-72.27,-72.264,-72.258,-72.252,-72.246,-72.241,-72.235,-72.229,-72.223,-72.217,-72.212,-72.206,-72.2,-72.194,-72.189,-72.183,-72.177,-72.171,-72.165,-72.16,-72.154,-72.148,-72.142,-72.137,-72.131,-72.125,-72.119,-72.113,-72.108,-72.102,-72.096,-72.09,-72.085,-72.079,-72.073,-72.067,-72.061,-72.056,-72.05,-72.044,-72.038,-72.032,-72.027,-72.021,-72.015,-72.009,-72.003,-71.998,-71.992,-71.986,-71.98,-71.974,-71.969,-71.963,-71.957,-71.951,-71.945,-71.94,-71.934,-71.928,-71.922,-71.916,-71.91,-71.905,-71.899,-71.893,-71.887,-71.881,-71.875,-71.87,-71.864,-71.858,-71.852,-71.846,-71.84,-71.834,-71.829,-71.823,-71.817,-71.811,-71.805,-71.799,-71.794,-71.788,-71.782,-71.776,-71.77,-71.764,-71.758,-71.753,-71.747,-71.741,-71.735,-71.729,-71.723,-71.717,-71.711,-71.706,-71.7,-71.694,-71.688,-71.682,-71.676,-71.67,-71.664,-71.659,-71.653,-71.647,-71.641,-71.635,-71.629,-71.623,-71.617,-71.611,-71.606,-71.6,-71.594,-71.588,-71.582,-71.576,-71.57,-71.564,-71.558,-71.553,-71.547,-71.541,-71.535,-71.529,-71.523,-71.517,-71.511,-71.505,-71.499,-71.494,-71.488,-71.482,-71.476,-71.47,-71.464,-71.458,-71.452,-71.446,-71.44,-71.435,-71.429,-71.423,-71.417,-71.411,-71.405,-71.399,-71.393,-71.387,-71.381,-71.375,-71.369,-71.364,-71.358,-71.352,-71.346,-71.34,-71.334,-71.328,-71.322,-71.316,-71.31,-71.304,-71.298,-71.292,-71.287,-71.281,-71.275,-71.269,-71.263,-71.257,-71.251,-71.245,-71.239,-71.233,-71.228,-71.222,-71.216,-71.21,-71.204,-71.198,-71.192,-71.186,-71.18,-71.175,-71.169,-71.163,-71.157,-71.151,-71.145,-71.139,-71.133,-71.127,-71.121,-71.116,-71.11,-71.104,-71.098,-71.092,-71.086,-71.08,-71.074,-71.069,-71.063,-71.057,-71.051,-71.045,-71.039,-71.033,-71.027,-71.022,-71.016,-71.01,-71.004,-70.998,-70.992,-70.986,-70.98,-70.974,-70.969,-70.963,-70.957,-70.951,-70.945,-70.939,-70.933,-70.927,-70.921,-70.916,-70.91,-70.904,-70.898,-70.892,-70.886,-70.88,-70.874,-70.868,-70.862,-70.856,-70.851,-70.845,-70.839,-70.833,-70.827,-70.821,-70.815,-70.809,-70.803,-70.797,-70.791,-70.785,-70.779,-70.773,-70.767,-70.762,-70.756,-70.75,-70.744,-70.738,-70.732,-70.726,-70.72,-70.714,-70.708,-70.702,-70.696,-70.69,-70.684,-70.678,-70.672,-70.666,-70.66,-70.654,-70.648,-70.643,-70.637,-70.631,-70.625,-70.619,-70.613,-70.607,-70.601,-70.595,-70.589,-70.583,-70.577,-70.571,-70.565,-70.559,-70.553,-70.547,-70.541,-70.535,-70.53,-70.524,-70.518,-70.512,-70.506,-70.5,-70.494,-70.488,-70.482,-70.476,-70.47,-70.464,-70.458,-70.452,-70.446,-70.44,-70.434,-70.429,-70.423,-70.417,-70.411,-70.405,-70.399,-70.393,-70.387,-70.381,-70.375,-70.369,-70.363,-70.357,-70.351,-70.345,-70.339,-70.333,-70.327,-70.322,-70.316,-70.31,-70.304,-70.298,-70.292,-70.286,-70.28,-70.274,-70.268,-70.262,-70.256,-70.25,-70.244,-70.238,-70.232,-70.226,-70.22,-70.215,-70.209,-70.203,-70.197,-70.191,-70.185,-70.179,-70.173,-70.167,-70.161,-70.155,-70.149,-70.143,-70.137,-70.131,-70.126,-70.12,-70.114,-70.108,-70.102,-70.096,-70.09,-70.084,-70.078,-70.072,-70.066,-70.06,-70.054,-70.048,-70.042,-70.037,-70.031,-70.025,-70.019,-70.013,-70.007,-70.001,-69.995,-69.989,-69.983,-69.977,-69.971,-69.965,-69.959,-69.953,-69.947,-69.941,-69.936,-69.93,-69.924,-69.918,-69.912,-69.906,-69.9,-69.894,-69.888,-69.882,-69.876,-69.87,-69.864,-69.858,-69.852,-69.846,-69.84,-69.834,-69.828,-69.823,-69.817,-69.811,-69.805,-69.799,-69.793,-69.787,-69.781,-69.775,-69.769,-69.763,-69.757,-69.751,-69.745,-69.739,-69.733,-69.727,-69.721,-69.715,-69.709,-69.703,-69.698,-69.692,-69.686,-69.68,-69.674,-69.668,-69.662,-69.656,-69.65,-69.644,-69.638,-69.632,-69.626,-69.62,-69.614,-69.608,-69.602,-69.597,-69.591,-69.585,-69.579,-69.573,-69.567,-69.561,-69.555,-69.549,-69.543,-69.537,-69.531,-69.526,-69.52,-69.514,-69.508,-69.502,-69.496,-69.49,-69.484,-69.478,-69.472,-69.466,-69.46,-69.454,-69.448,-69.443,-69.437,-69.431,-69.425,-69.419,-69.413,-69.407,-69.401,-69.395,-69.389,-69.383,-69.377,-69.371,-69.366,-69.36,-69.354,-69.348,-69.342,-69.336,-69.33,-69.324,-69.318,-69.312,-69.306,-69.3,-69.295,-69.289,-69.283,-69.277,-69.271,-69.265,-69.259,-69.253,-69.247,-69.241,-69.235,-69.229,-69.223,-69.218,-69.212,-69.206,-69.2,-69.194,-69.188,-69.182,-69.176,-69.17,-69.164,-69.159,-69.153,-69.147,-69.141,-69.135,-69.129,-69.123,-69.117,-69.111,-69.106,-69.1,-69.094,-69.088,-69.082,-69.076,-69.07,-69.064,-69.058,-69.052,-69.046,-69.04,-69.035,-69.029,-69.023,-69.017,-69.011,-69.005,-68.999,-68.993,-68.987,-68.981,-68.975,-68.969,-68.964,-68.958,-68.952,-68.946,-68.94,-68.934,-68.928,-68.922,-68.916,-68.91,-68.904,-68.899,-68.893,-68.887,-68.881,-68.875,-68.869,-68.863,-68.857,-68.851,-68.845,-68.839,-68.834,-68.828,-68.822,-68.816,-68.81,-68.804,-68.798,-68.792,-68.786,-68.78,-68.774,-68.768,-68.763,-68.757,-68.751,-68.745,-68.739,-68.733,-68.727,-68.721,-68.715,-68.709,-68.703,-68.697,-68.691,-68.686,-68.68,-68.674,-68.668,-68.662,-68.656,-68.65,-68.644,-68.638,-68.632,-68.626,-68.621,-68.615,-68.609,-68.603,-68.597,-68.591,-68.585,-68.579,-68.573,-68.568,-68.562,-68.556,-68.55,-68.544,-68.538,-68.532,-68.526,-68.52,-68.514,-68.509,-68.503,-68.497,-68.491,-68.485,-68.479,-68.473,-68.467,-68.462,-68.456,-68.45,-68.444,-68.438,-68.432,-68.426,-68.42,-68.415,-68.409,-68.403,-68.397,-68.391,-68.385,-68.379,-68.373,-68.367,-68.362,-68.356,-68.35,-68.344,-68.338,-68.332,-68.326,-68.32,-68.314,-68.308,-68.303,-68.297,-68.291,-68.285,-68.279,-68.273,-68.267,-68.261,-68.255,-68.25,-68.244,-68.238,-68.232,-68.226,-68.22,-68.214,-68.208,-68.203,-68.197,-68.191,-68.185,-68.179,-68.173,-68.167,-68.161,-68.156,-68.15,-68.144,-68.138,-68.132,-68.126,-68.12,-68.114,-68.109,-68.103,-68.097,-68.091,-68.085,-68.079,-68.073,-68.068,-68.062,-68.056,-68.05,-68.044,-68.038,-68.033,-68.027,-68.021,-68.015,-68.009,-68.004,-67.998,-67.992,-67.986,-67.98,-67.975,-67.969,-67.963,-67.957,-67.952,-67.946,-67.94,-67.934,-67.928,-67.923,-67.917,-67.911,-67.905,-67.899,-67.894,-67.888,-67.882,-67.876,-67.871,-67.865,-67.859,-67.853,-67.847,-67.842,-67.836,-67.83,-67.824,-67.819,-67.813,-67.807,-67.801,-67.795,-67.79,-67.784,-67.778,-67.772,-67.767,-67.761,-67.755,-67.749,-67.743,-67.738,-67.732,-67.726,-67.72,-67.714,-67.709,-67.703,-67.697,-67.691,-67.685,-67.679,-67.674,-67.668,-67.662,-67.656,-67.65,-67.644,-67.639,-67.633,-67.627,-67.621,-67.615,-67.609,-67.604,-67.598,-67.592,-67.586,-67.58,-67.574,-67.568,-67.562,-67.557,-67.551,-67.545,-67.539,-67.533,-67.527,-67.521,-67.515,-67.51,-67.504,-67.498,-67.492,-67.486,-67.48,-67.474,-67.468,-67.462,-67.457,-67.451,-67.445,-67.439,-67.433,-67.427,-67.421,-67.415,-67.409,-67.403,-67.397,-67.391,-67.385,-67.379,-67.374,-67.368,-67.362,-67.356,-67.35,-67.344,-67.338,-67.332,-67.326,-67.32,-67.314,-67.308,-67.302,-67.296,-67.29,-67.284,-67.278,-67.272,-67.267,-67.261,-67.255,-67.249,-67.243,-67.237,-67.231,-67.225,-67.219,-67.213,-67.207,-67.201,-67.195,-67.189,-67.183,-67.177,-67.171,-67.165,-67.159,-67.153,-67.147,-67.141,-67.135,-67.129,-67.124,-67.118,-67.112,-67.106,-67.1,-67.094,-67.088,-67.082,-67.076,-67.07,-67.064,-67.058,-67.052,-67.046,-67.04,-67.034,-67.028,-67.022,-67.017,-67.011,-67.005,-66.999,-66.993,-66.987,-66.981,-66.975,-66.969,-66.963,-66.957,-66.951,-66.945,-66.939,-66.933,-66.927,-66.922,-66.916,-66.91,-66.904,-66.898,-66.892,-66.886,-66.88,-66.874,-66.868,-66.862,-66.856,-66.85,-66.844,-66.838,-66.832,-66.826,-66.82,-66.814,-66.808,-66.802,-66.796,-66.79,-66.784,-66.778,-66.773,-66.767,-66.761,-66.755,-66.749,-66.743,-66.737,-66.731,-66.725,-66.719,-66.713,-66.707,-66.701,-66.695,-66.689,-66.683,-66.677,-66.671,-66.665,-66.659,-66.653,-66.647,-66.641,-66.635,-66.63,-66.624,-66.618,-66.612,-66.606,-66.6,-66.594,-66.588,-66.582,-66.576,-66.57,-66.564,-66.558,-66.552,-66.546,-66.54,-66.534,-66.528,-66.522,-66.516,-66.51,-66.504,-66.498,-66.492,-66.486,-66.48,-66.474,-66.468,-66.462,-66.456,-66.45,-66.444,-66.438,-66.432,-66.426,-66.42,-66.414,-66.408,-66.402,-66.396,-66.39,-66.384,-66.378,-66.372,-66.366,-66.36,-66.354,-66.348,-66.342,-66.336,-66.33,-66.324,-66.318,-66.312,-66.306,-66.3,-66.294,-66.288,-66.282,-66.276,-66.27,-66.264,-66.258,-66.252,-66.246,-66.24,-66.234,-66.228,-66.221,-66.215,-66.209,-66.203,-66.197,-66.191,-66.185,-66.179,-66.173,-66.167,-66.161,-66.155,-66.149,-66.143,-66.137,-66.131,-66.125,-66.119,-66.113,-66.107,-66.101,-66.095,-66.089,-66.083,-66.077,-66.071,-66.065,-66.059,-66.053,-66.047,-66.041,-66.035,-66.029,-66.023,-66.017,-66.011,-66.005,-65.999,-65.993,-65.987,-65.981,-65.975,-65.969,-65.963,-65.957,-65.951,-65.945,-65.939,-65.932,-65.926,-65.92,-65.914,-65.908,-65.902,-65.896,-65.89,-65.884,-65.878,-65.872,-65.866,-65.86,-65.854,-65.848,-65.842,-65.836,-65.83,-65.824,-65.818,-65.812,-65.806,-65.8,-65.794,-65.788,-65.782,-65.776,-65.77,-65.764,-65.758,-65.752,-65.746,-65.74,-65.734,-65.728,-65.722,-65.716,-65.71,-65.704,-65.698,-65.692,-65.686,-65.68,-65.674,-65.668,-65.662,-65.656,-65.65,-65.644,-65.637,-65.631,-65.625,-65.619,-65.613,-65.607,-65.601,-65.595,-65.589,-65.583,-65.577,-65.571,-65.565,-65.559,-65.553,-65.547,-65.54,-65.534,-65.528,-65.522,-65.516,-65.51,-65.504,-65.498,-65.492,-65.486,-65.48,-65.474,-65.468,-65.462,-65.456,-65.45,-65.444,-65.438,-65.432,-65.426,-65.42,-65.413,-65.407,-65.401,-65.395,-65.389,-65.383,-65.377,-65.371,-65.365,-65.359,-65.353,-65.347,-65.341,-65.335,-65.329,-65.323,-65.317,-65.311,-65.305,-65.299,-65.292,-65.286,-65.28,-65.274,-65.268,-65.262,-65.256,-65.25,-65.244,-65.238,-65.232,-65.226,-65.22,-65.214,-65.207,-65.201,-65.195,-65.189,-65.183,-65.177,-65.171,-65.165,-65.159,-65.153,-65.146,-65.14,-65.134,-65.128,-65.122,-65.116,-65.11,-65.104,-65.098,-65.092,-65.085,-65.079,-65.073,-65.067,-65.061,-65.055,-65.049,-65.043,-65.037,-65.031,-65.025,-65.018,-65.012,-65.006,-65,-64.994,-64.988,-64.982,-64.976,-64.97,-64.964,-64.958,-64.952,-64.946,-64.939,-64.933,-64.927,-64.921,-64.915,-64.909,-64.903,-64.897,-64.891,-64.885,-64.879,-64.872,-64.866,-64.86,-64.854,-64.848,-64.842,-64.836,-64.83,-64.824,-64.818,-64.811,-64.805,-64.799,-64.793,-64.787,-64.781,-64.775,-64.768,-64.762,-64.756,-64.75,-64.744,-64.738,-64.732,-64.726,-64.719,-64.713,-64.707,-64.701,-64.695,-64.689,-64.683,-64.677,-64.67,-64.664,-64.658,-64.652,-64.646,-64.64,-64.634,-64.628,-64.621,-64.615,-64.609,-64.603,-64.597,-64.591,-64.585,-64.579,-64.572,-64.566,-64.56,-64.554,-64.548,-64.542,-64.536,-64.529,-64.523,-64.517,-64.511,-64.505,-64.499,-64.493,-64.487,-64.48,-64.474,-64.468,-64.462,-64.456,-64.45,-64.444,-64.438,-64.432,-64.426,-64.419,-64.413,-64.407,-64.401,-64.395,-64.389,-64.383,-64.377,-64.371,-64.365,-64.359,-64.353,-64.347,-64.341,-64.335,-64.328,-64.322,-64.316,-64.31,-64.304,-64.298,-64.292,-64.286,-64.28,-64.274,-64.268,-64.262,-64.256,-64.25,-64.244,-64.238,-64.232,-64.226,-64.22,-64.213,-64.207,-64.201,-64.195,-64.189,-64.183,-64.177,-64.171,-64.165,-64.159,-64.153,-64.147,-64.141,-64.135,-64.129,-64.123,-64.117,-64.11,-64.104,-64.098,-64.092,-64.086,-64.08,-64.074,-64.068,-64.062,-64.056,-64.05,-64.044,-64.038,-64.032,-64.026,-64.02,-64.014,-64.008,-64.002,-63.996,-63.99,-63.984,-63.978,-63.971,-63.965,-63.959,-63.953,-63.947,-63.941,-63.935,-63.929,-63.923,-63.917,-63.911,-63.905,-63.899,-63.893,-63.887,-63.881,-63.875,-63.869,-63.862,-63.856,-63.85,-63.844,-63.838,-63.832,-63.826,-63.82,-63.814,-63.808,-63.802,-63.796,-63.79,-63.784,-63.778,-63.772,-63.766,-63.76,-63.754,-63.748,-63.742,-63.736,-63.73,-63.724,-63.718,-63.712,-63.706,-63.7,-63.694,-63.688,-63.682,-63.676,-63.67,-63.664,-63.658,-63.652,-63.646,-63.64,-63.634,-63.628,-63.622,-63.616,-63.61,-63.604,-63.598,-63.592,-63.586,-63.58,-63.574,-63.568,-63.562,-63.556,-63.55,-63.544,-63.538,-63.532,-63.526,-63.52,-63.514,-63.508,-63.502,-63.496,-63.49,-63.484,-63.478,-63.472,-63.466,-63.46,-63.455,-63.449,-63.443,-63.437,-63.431,-63.425,-63.419,-63.413,-63.407,-63.401,-63.395,-63.389,-63.383,-63.377,-63.371,-63.365,-63.359,-63.354,-63.348,-63.342,-63.336,-63.33,-63.324,-63.318,-63.312,-63.306,-63.3,-63.294,-63.288,-63.282,-63.276,-63.27,-63.264,-63.258,-63.253,-63.247,-63.241,-63.235,-63.229,-63.223,-63.217,-63.211,-63.205,-63.199,-63.193,-63.187,-63.181,-63.175,-63.169,-63.163,-63.157,-63.151,-63.145,-63.139,-63.133,-63.127,-63.121,-63.115,-63.109,-63.103,-63.097,-63.091,-63.085,-63.079,-63.073,-63.067,-63.061,-63.055,-63.049,-63.043,-63.037,-63.031,-63.025,-63.019,-63.013,-63.007,-63.001,-62.995,-62.989,-62.983,-62.976,-62.97,-62.964,-62.958,-62.952,-62.946,-62.94,-62.934,-62.928,-62.922,-62.916,-62.91,-62.904,-62.898,-62.892,-62.886,-62.88,-62.874,-62.867,-62.861,-62.855,-62.849,-62.843,-62.837,-62.831,-62.825,-62.819,-62.813,-62.807,-62.801,-62.795,-62.788,-62.782,-62.776,-62.77,-62.764,-62.758,-62.752,-62.746,-62.74,-62.734,-62.728,-62.722,-62.715,-62.709,-62.703,-62.697,-62.691,-62.685,-62.679,-62.673,-62.667,-62.661,-62.655,-62.649,-62.643,-62.636,-62.63,-62.624,-62.618,-62.612,-62.606,-62.6,-62.594,-62.588,-62.582,-62.575,-62.569,-62.563,-62.557,-62.551,-62.545,-62.539,-62.533,-62.527,-62.521,-62.515,-62.509,-62.502,-62.496,-62.49,-62.484,-62.478,-62.472,-62.466,-62.46,-62.454,-62.448,-62.442,-62.436,-62.43,-62.423,-62.417,-62.411,-62.405,-62.399,-62.393,-62.387,-62.381,-62.375,-62.369,-62.363,-62.356,-62.35,-62.344,-62.338,-62.332,-62.326,-62.32,-62.314,-62.308,-62.302,-62.296,-62.289,-62.283,-62.277,-62.271,-62.265,-62.259,-62.253,-62.247,-62.241,-62.235,-62.228,-62.222,-62.216,-62.21,-62.204,-62.198,-62.192,-62.186,-62.18,-62.174,-62.168,-62.162,-62.155,-62.149,-62.143,-62.137,-62.131,-62.125,-62.119,-62.113,-62.107,-62.101,-62.095,-62.089,-62.083,-62.077,-62.071,-62.065,-62.059,-62.053,-62.047,-62.041,-62.035,-62.029,-62.023,-62.017,-62.011,-62.005,-61.999,-61.993,-61.987,-61.981,-61.975,-61.969,-61.963,-61.957,-61.951,-61.945,-61.939,-61.933,-61.927,-61.921,-61.915,-61.909,-61.903,-61.897,-61.891,-61.885,-61.879,-61.873,-61.867,-61.861,-61.855,-61.849,-61.843,-61.837,-61.831,-61.825,-61.818,-61.812,-61.806,-61.8,-61.794,-61.788,-61.782,-61.776,-61.77,-61.764,-61.758,-61.752,-61.746,-61.74,-61.734,-61.728,-61.722,-61.716,-61.71,-61.704,-61.698,-61.692,-61.686,-61.68,-61.674,-61.668,-61.662,-61.656,-61.65,-61.644,-61.638,-61.632,-61.626,-61.62,-61.614,-61.607,-61.601,-61.595,-61.589,-61.583,-61.577,-61.571,-61.565,-61.56,-61.554,-61.548,-61.542,-61.536,-61.53,-61.524,-61.518,-61.512,-61.506,-61.5,-61.494,-61.488,-61.482,-61.476,-61.47,-61.464,-61.458,-61.452,-61.447,-61.441,-61.435,-61.429,-61.423,-61.417,-61.411,-61.405,-61.399,-61.393,-61.388,-61.382,-61.376,-61.37,-61.364,-61.358,-61.352,-61.347,-61.341,-61.335,-61.329,-61.323,-61.317,-61.311,-61.305,-61.3,-61.294,-61.288,-61.282,-61.276,-61.27,-61.264,-61.258,-61.253,-61.247,-61.241,-61.235,-61.229,-61.223,-61.217,-61.211,-61.206,-61.2,-61.194,-61.188,-61.182,-61.176,-61.17,-61.164,-61.159,-61.153,-61.147,-61.141,-61.135,-61.129,-61.123,-61.117,-61.111,-61.106,-61.1,-61.094,-61.088,-61.082,-61.076,-61.07,-61.064,-61.058,-61.053,-61.047,-61.041,-61.035,-61.029,-61.023,-61.017,-61.011,-61.006,-61,-60.994,-60.988,-60.982,-60.976,-60.97,-60.964,-60.959,-60.953,-60.947,-60.941,-60.935,-60.929,-60.923,-60.918,-60.912,-60.906,-60.9,-60.894,-60.888,-60.882,-60.877,-60.871,-60.865,-60.859,-60.853,-60.847,-60.842,-60.836,-60.83,-60.824,-60.818,-60.812,-60.807,-60.801,-60.795,-60.789,-60.783,-60.777,-60.772,-60.766,-60.76,-60.754,-60.748,-60.743,-60.737,-60.731,-60.725,-60.719,-60.714,-60.708,-60.702,-60.696,-60.69,-60.684,-60.679,-60.673,-60.667,-60.661,-60.655,-60.65,-60.644,-60.638,-60.632,-60.626,-60.621,-60.615,-60.609,-60.603,-60.597,-60.592,-60.586,-60.58,-60.574,-60.568,-60.562,-60.557,-60.551,-60.545,-60.539,-60.533,-60.528,-60.522,-60.516,-60.51,-60.504,-60.498,-60.493,-60.487,-60.481,-60.475,-60.469,-60.464,-60.458,-60.452,-60.446,-60.44,-60.434,-60.429,-60.423,-60.417,-60.411,-60.405,-60.399,-60.394,-60.388,-60.382,-60.376,-60.37,-60.365,-60.359,-60.353,-60.347,-60.341,-60.335,-60.33,-60.324,-60.318,-60.312,-60.306,-60.301,-60.295,-60.289,-60.283,-60.277,-60.271,-60.266,-60.26,-60.254,-60.248,-60.242,-60.236,-60.231,-60.225,-60.219,-60.213,-60.207,-60.201,-60.196,-60.19,-60.184,-60.178,-60.172,-60.166,-60.16,-60.155,-60.149,-60.143,-60.137,-60.131,-60.125,-60.119,-60.114,-60.108,-60.102,-60.096,-60.09,-60.084,-60.078,-60.073,-60.067,-60.061,-60.055,-60.049,-60.043,-60.037,-60.031,-60.026,-60.02,-60.014,-60.008,-60.002,-59.996,-59.99,-59.985,-59.979,-59.973,-59.967,-59.961,-59.955,-59.949,-59.944,-59.938,-59.932,-59.926,-59.92,-59.914,-59.908,-59.903,-59.897,-59.891,-59.885,-59.879,-59.873,-59.867,-59.862,-59.856,-59.85,-59.844,-59.838,-59.832,-59.827,-59.821,-59.815,-59.809,-59.803,-59.797,-59.791,-59.786,-59.78,-59.774,-59.768,-59.762,-59.756,-59.75,-59.745,-59.739,-59.733,-59.727,-59.721,-59.715,-59.709,-59.704,-59.698,-59.692,-59.686,-59.68,-59.674,-59.668,-59.663,-59.657,-59.651,-59.645,-59.639,-59.633,-59.627,-59.621,-59.616,-59.61,-59.604,-59.598,-59.592,-59.586,-59.58,-59.574,-59.569,-59.563,-59.557,-59.551,-59.545,-59.539,-59.533,-59.527,-59.522,-59.516,-59.51,-59.504,-59.498,-59.492,-59.486,-59.48,-59.474,-59.469,-59.463,-59.457,-59.451,-59.445,-59.439,-59.433,-59.427,-59.422,-59.416,-59.41,-59.404,-59.398,-59.392,-59.386,-59.381,-59.375,-59.369,-59.363,-59.357,-59.351,-59.345,-59.339,-59.334,-59.328,-59.322,-59.316,-59.31,-59.304,-59.298,-59.292,-59.286,-59.28,-59.274,-59.268,-59.262,-59.257,-59.251,-59.245,-59.239,-59.233,-59.227,-59.221,-59.215,-59.209,-59.203,-59.197,-59.191,-59.185,-59.179,-59.173,-59.167,-59.161,-59.155,-59.149,-59.143,-59.137,-59.131,-59.125,-59.119,-59.113,-59.107,-59.101,-59.095,-59.089,-59.083,-59.077,-59.071,-59.065,-59.059,-59.054,-59.048,-59.042,-59.036,-59.03,-59.024,-59.018,-59.012,-59.006,-59,-58.994,-58.989,-58.983,-58.977,-58.971,-58.965,-58.959,-58.953,-58.947,-58.941,-58.935,-58.929,-58.923,-58.918,-58.912,-58.906,-58.9,-58.894,-58.888,-58.882,-58.876,-58.87,-58.864,-58.858,-58.852,-58.846,-58.841,-58.835,-58.829,-58.823,-58.817,-58.811,-58.805,-58.799,-58.793,-58.787,-58.782,-58.776,-58.77,-58.764,-58.758,-58.752,-58.746,-58.74,-58.735,-58.729,-58.723,-58.717,-58.711,-58.705,-58.699,-58.694,-58.688,-58.682,-58.676,-58.67,-58.664,-58.658,-58.653,-58.647,-58.641,-58.635,-58.629,-58.623,-58.617,-58.612,-58.606,-58.6,-58.594,-58.588,-58.582,-58.577,-58.571,-58.565,-58.559,-58.553,-58.547,-58.541,-58.536,-58.53,-58.524,-58.518,-58.512,-58.506,-58.5,-58.495,-58.489,-58.483,-58.477,-58.471,-58.465,-58.459,-58.453,-58.447,-58.442,-58.436,-58.43,-58.424,-58.418,-58.412,-58.406,-58.4,-58.395,-58.389,-58.383,-58.377,-58.371,-58.365,-58.359,-58.354,-58.348,-58.342,-58.336,-58.33,-58.324,-58.318,-58.313,-58.307,-58.301,-58.295,-58.289,-58.283,-58.278,-58.272,-58.266,-58.26,-58.254,-58.248,-58.243,-58.237,-58.231,-58.225,-58.219,-58.213,-58.208,-58.202,-58.196,-58.19,-58.184,-58.178,-58.173,-58.167,-58.161,-58.155,-58.149,-58.143,-58.138,-58.132,-58.126,-58.12,-58.114,-58.109,-58.103,-58.097,-58.091,-58.085,-58.079,-58.074,-58.068,-58.062,-58.056,-58.05,-58.045,-58.039,-58.033,-58.027,-58.021,-58.015,-58.01,-58.004,-57.998,-57.992,-57.986,-57.98,-57.975,-57.969,-57.963,-57.957,-57.951,-57.946,-57.94,-57.934,-57.928,-57.922,-57.916,-57.911,-57.905,-57.899,-57.893,-57.887,-57.881,-57.876,-57.87,-57.864,-57.858,-57.852,-57.846,-57.84,-57.835,-57.829,-57.823,-57.817,-57.811,-57.805,-57.8,-57.794,-57.788,-57.782,-57.776,-57.77,-57.765,-57.759,-57.753,-57.747,-57.741,-57.736,-57.73,-57.724,-57.718,-57.712,-57.706,-57.701,-57.695,-57.689,-57.683,-57.677,-57.672,-57.666,-57.66,-57.654,-57.648,-57.642,-57.637,-57.631,-57.625,-57.619,-57.613,-57.608,-57.602,-57.596,-57.59,-57.584,-57.578,-57.572,-57.567,-57.561,-57.555,-57.549,-57.543,-57.537,-57.532,-57.526,-57.52,-57.514,-57.508,-57.502,-57.496,-57.49,-57.485,-57.479,-57.473,-57.467,-57.461,-57.455,-57.449,-57.443,-57.438,-57.432,-57.426,-57.42,-57.414,-57.408,-57.402,-57.396,-57.39,-57.384,-57.379,-57.373,-57.367,-57.361,-57.355,-57.349,-57.343,-57.337,-57.331,-57.326,-57.32,-57.314,-57.308,-57.302,-57.296,-57.29,-57.284,-57.278,-57.273,-57.267,-57.261,-57.255,-57.249,-57.243,-57.237,-57.231,-57.225,-57.22,-57.214,-57.208,-57.202,-57.196,-57.19,-57.184,-57.178,-57.172,-57.166,-57.161,-57.155,-57.149,-57.143,-57.137,-57.131,-57.125,-57.119,-57.113,-57.107,-57.102,-57.096,-57.09,-57.084,-57.078,-57.072,-57.066,-57.06,-57.054,-57.049,-57.043,-57.037,-57.031,-57.025,-57.019,-57.013,-57.007,-57.001,-56.995,-56.99,-56.984,-56.978,-56.972,-56.966,-56.96,-56.954,-56.948,-56.942,-56.936,-56.93,-56.924,-56.919,-56.913,-56.907,-56.901,-56.895,-56.889,-56.883,-56.877,-56.871,-56.865,-56.859,-56.853,-56.847,-56.841,-56.835,-56.829,-56.823,-56.817,-56.811,-56.805,-56.799,-56.793,-56.787,-56.781,-56.775,-56.769,-56.763,-56.757,-56.751,-56.745,-56.739,-56.733,-56.727,-56.721,-56.715,-56.709,-56.703,-56.697,-56.691,-56.685,-56.679,-56.673,-56.667,-56.661,-56.655,-56.649,-56.643,-56.637,-56.631,-56.625,-56.619,-56.613,-56.607,-56.601,-56.595,-56.589,-56.583,-56.577,-56.571,-56.565,-56.559,-56.553,-56.548,-56.542,-56.536,-56.53,-56.524,-56.518,-56.512,-56.506,-56.5,-56.494,-56.488,-56.482,-56.476,-56.47,-56.464,-56.458,-56.452,-56.446,-56.44,-56.434,-56.428,-56.422,-56.416,-56.41,-56.404,-56.398,-56.392,-56.386,-56.38,-56.374,-56.368,-56.362,-56.356,-56.35,-56.344,-56.338,-56.332,-56.326,-56.32,-56.314,-56.308,-56.302,-56.296,-56.29,-56.284,-56.278,-56.272,-56.267,-56.261,-56.255,-56.249,-56.243,-56.237,-56.231,-56.225,-56.219,-56.213,-56.207,-56.201,-56.195,-56.189,-56.183,-56.177,-56.171,-56.165,-56.159,-56.153,-56.147,-56.142,-56.136,-56.13,-56.124,-56.118,-56.112,-56.106,-56.1,-56.094,-56.088,-56.082,-56.076,-56.07,-56.064,-56.059,-56.053,-56.047,-56.041,-56.035,-56.029,-56.023,-56.017,-56.011,-56.005,-55.999,-55.993,-55.987,-55.982,-55.976,-55.97,-55.964,-55.958,-55.952,-55.946,-55.94,-55.934,-55.928,-55.922,-55.916,-55.91,-55.904,-55.898,-55.892,-55.886,-55.881,-55.875,-55.869,-55.863,-55.857,-55.851,-55.845,-55.839,-55.833,-55.827,-55.821,-55.815,-55.809,-55.803,-55.797,-55.791,-55.785,-55.779,-55.773,-55.767,-55.761,-55.755,-55.749,-55.743,-55.737,-55.731,-55.725,-55.719,-55.713,-55.707,-55.701,-55.695,-55.689,-55.683,-55.677,-55.671,-55.665,-55.659,-55.653,-55.647,-55.642,-55.636,-55.63,-55.624,-55.618,-55.612,-55.606,-55.6,-55.594,-55.588,-55.582,-55.576,-55.57,-55.564,-55.558,-55.552,-55.546,-55.541,-55.535,-55.529,-55.523,-55.517,-55.511,-55.505,-55.499,-55.493,-55.487,-55.481,-55.476,-55.47,-55.464,-55.458,-55.452,-55.446,-55.44,-55.434,-55.429,-55.423,-55.417,-55.411,-55.405,-55.399,-55.393,-55.388,-55.382,-55.376,-55.37,-55.364,-55.358,-55.352,-55.347,-55.341,-55.335,-55.329,-55.323,-55.317,-55.312,-55.306,-55.3,-55.294,-55.288,-55.282,-55.277,-55.271,-55.265,-55.259,-55.253,-55.248,-55.242,-55.236,-55.23,-55.224,-55.218,-55.213,-55.207,-55.201,-55.195,-55.189,-55.183,-55.178,-55.172,-55.166,-55.16,-55.154,-55.148,-55.143,-55.137,-55.131,-55.125,-55.119,-55.113,-55.107,-55.102,-55.096,-55.09,-55.084,-55.078,-55.072,-55.066,-55.06,-55.055,-55.049,-55.043,-55.037,-55.031,-55.025,-55.019,-55.014,-55.008,-55.002,-54.996,-54.99,-54.984,-54.978,-54.973,-54.967,-54.961,-54.955,-54.949,-54.943,-54.937,-54.931,-54.926,-54.92,-54.914,-54.908,-54.902,-54.896,-54.89,-54.884,-54.879,-54.873,-54.867,-54.861,-54.855,-54.849,-54.843,-54.838,-54.832,-54.826,-54.82,-54.814,-54.808,-54.802,-54.797,-54.791,-54.785,-54.779,-54.773,-54.767,-54.762,-54.756,-54.75,-54.744,-54.738,-54.732,-54.726,-54.721,-54.715,-54.709,-54.703,-54.697,-54.691,-54.686,-54.68,-54.674,-54.668,-54.662,-54.656,-54.651,-54.645,-54.639,-54.633,-54.627,-54.621,-54.616,-54.61,-54.604,-54.598,-54.592,-54.587,-54.581,-54.575,-54.569,-54.564,-54.558,-54.552,-54.546,-54.54,-54.535,-54.529,-54.523,-54.517,-54.512,-54.506,-54.5,-54.494,-54.488,-54.483,-54.477,-54.471,-54.465,-54.459,-54.454,-54.448,-54.442,-54.436,-54.431,-54.425,-54.419,-54.413,-54.407,-54.402,-54.396,-54.39,-54.384,-54.378,-54.373,-54.367,-54.361,-54.355,-54.349,-54.343,-54.338,-54.332,-54.326,-54.32,-54.314,-54.308,-54.303,-54.297,-54.291,-54.285,-54.279,-54.274,-54.268,-54.262,-54.256,-54.25,-54.245,-54.239,-54.233,-54.227,-54.221,-54.216,-54.21,-54.204,-54.198,-54.192,-54.187,-54.181,-54.175,-54.169,-54.164,-54.158,-54.152,-54.146,-54.14,-54.135,-54.129,-54.123,-54.117,-54.111,-54.106,-54.1,-54.094,-54.088,-54.083,-54.077,-54.071,-54.065,-54.06,-54.054,-54.048,-54.042,-54.037,-54.031,-54.025,-54.019,-54.014,-54.008,-54.002,-53.996,-53.991,-53.985,-53.979,-53.973,-53.968,-53.962,-53.956,-53.95,-53.945,-53.939,-53.933,-53.928,-53.922,-53.916,-53.91,-53.905,-53.899,-53.893,-53.887,-53.882,-53.876,-53.87,-53.864,-53.859,-53.853,-53.847,-53.842,-53.836,-53.83,-53.824,-53.819,-53.813,-53.807,-53.802,-53.796,-53.79,-53.784,-53.779,-53.773,-53.767,-53.762,-53.756,-53.75,-53.744,-53.739,-53.733,-53.727,-53.722,-53.716,-53.71,-53.705,-53.699,-53.693,-53.687,-53.682,-53.676,-53.67,-53.665,-53.659,-53.653,-53.648,-53.642,-53.636,-53.631,-53.625,-53.619,-53.614,-53.608,-53.602,-53.596,-53.591,-53.585,-53.579,-53.574,-53.568,-53.562,-53.557,-53.551,-53.545,-53.54,-53.534,-53.528,-53.523,-53.517,-53.511,-53.506,-53.5,-53.494,-53.488,-53.483,-53.477,-53.471,-53.466,-53.46,-53.454,-53.449,-53.443,-53.437,-53.432,-53.426,-53.42,-53.414,-53.409,-53.403,-53.397,-53.392,-53.386,-53.38,-53.375,-53.369,-53.363,-53.357,-53.352,-53.346,-53.34,-53.335,-53.329,-53.323,-53.317,-53.312,-53.306,-53.3,-53.295,-53.289,-53.283,-53.278,-53.272,-53.266,-53.26,-53.255,-53.249,-53.243,-53.238,-53.232,-53.226,-53.221,-53.215,-53.209,-53.204,-53.198,-53.192,-53.187,-53.181,-53.175,-53.169,-53.164,-53.158,-53.152,-53.147,-53.141,-53.136,-53.13,-53.124,-53.119,-53.113,-53.107,-53.102,-53.096,-53.09,-53.085,-53.079,-53.073,-53.068,-53.062,-53.057,-53.051,-53.045,-53.04,-53.034,-53.029,-53.023,-53.017,-53.012,-53.006,-53.001,-52.995,-52.989,-52.984,-52.978,-52.973,-52.967,-52.962,-52.956,-52.95,-52.945,-52.939,-52.934,-52.928,-52.923,-52.917,-52.911,-52.906,-52.9,-52.895,-52.889,-52.884,-52.878,-52.873,-52.867,-52.862,-52.856,-52.85,-52.845,-52.839,-52.834,-52.828,-52.823,-52.817,-52.812,-52.806,-52.801,-52.795,-52.79,-52.784,-52.779,-52.773,-52.768,-52.762,-52.757,-52.752,-52.746,-52.741,-52.735,-52.73,-52.724,-52.719,-52.713,-52.708,-52.703,-52.697,-52.692,-52.686,-52.681,-52.675,-52.67,-52.664,-52.659,-52.654,-52.648,-52.643,-52.637,-52.632,-52.627,-52.621,-52.616,-52.61,-52.605,-52.599,-52.594,-52.589,-52.583,-52.578,-52.572,-52.567,-52.561,-52.556,-52.551,-52.545,-52.54,-52.534,-52.529,-52.523,-52.518,-52.513,-52.507,-52.502,-52.496,-52.491,-52.485,-52.48,-52.474,-52.469,-52.463,-52.458,-52.453,-52.447,-52.442,-52.436,-52.431,-52.425,-52.42,-52.414,-52.409,-52.404,-52.398,-52.393,-52.387,-52.382,-52.376,-52.371,-52.366,-52.36,-52.355,-52.35,-52.344,-52.339,-52.334,-52.328,-52.323,-52.318,-52.312,-52.307,-52.302,-52.296,-52.291,-52.286,-52.281,-52.275,-52.27,-52.265,-52.259,-52.254,-52.249,-52.243,-52.238,-52.233,-52.228,-52.222,-52.217,-52.212,-52.206,-52.201,-52.196,-52.191,-52.185,-52.18,-52.175,-52.169,-52.164,-52.159,-52.154,-52.148,-52.143,-52.138,-52.132,-52.127,-52.122,-52.117,-52.111,-52.106,-52.101,-52.095,-52.09,-52.085,-52.08,-52.074,-52.069,-52.064,-52.058,-52.053,-52.048,-52.043,-52.037,-52.032,-52.027,-52.021,-52.016,-52.011,-52.006,-52,-51.995,-51.99,-51.984,-51.979,-51.974,-51.969,-51.963,-51.958,-51.953,-51.948,-51.942,-51.937,-51.932,-51.926,-51.921,-51.916,-51.911,-51.905,-51.9,-51.895,-51.89,-51.884,-51.879,-51.874,-51.868,-51.863,-51.858,-51.853,-51.847,-51.842,-51.837,-51.832,-51.826,-51.821,-51.816,-51.81,-51.805,-51.8,-51.795,-51.789,-51.784,-51.779,-51.774,-51.768,-51.763,-51.758,-51.753,-51.747,-51.742,-51.737,-51.732,-51.726,-51.721,-51.716,-51.711,-51.706,-51.7,-51.695,-51.69,-51.685,-51.679,-51.674,-51.669,-51.664,-51.659,-51.653,-51.648,-51.643,-51.638,-51.632,-51.627,-51.622,-51.617,-51.612,-51.606,-51.601,-51.596,-51.591,-51.585,-51.58,-51.575,-51.57,-51.564,-51.559,-51.554,-51.549,-51.543,-51.538,-51.533,-51.527,-51.522,-51.517,-51.512,-51.506,-51.501,-51.496,-51.49,-51.485,-51.48,-51.475,-51.469,-51.464,-51.459,-51.454,-51.448,-51.443,-51.438,-51.432,-51.427,-51.422,-51.417,-51.411,-51.406,-51.401,-51.396,-51.39,-51.385,-51.38,-51.374,-51.369,-51.364,-51.359,-51.353,-51.348,-51.343,-51.338,-51.332,-51.327,-51.322,-51.316,-51.311,-51.306,-51.301,-51.295,-51.29,-51.285,-51.279,-51.274,-51.269,-51.264,-51.258,-51.253,-51.248,-51.243,-51.237,-51.232,-51.227,-51.222,-51.216,-51.211,-51.206,-51.2,-51.195,-51.19,-51.185,-51.179,-51.174,-51.169,-51.164,-51.158,-51.153,-51.148,-51.142,-51.137,-51.132,-51.127,-51.121,-51.116,-51.111,-51.106,-51.1,-51.095,-51.09,-51.084,-51.079,-51.074,-51.069,-51.063,-51.058,-51.053,-51.048,-51.042,-51.037,-51.032,-51.026,-51.021,-51.016,-51.011,-51.005,-51,-50.995,-50.99,-50.984,-50.979,-50.974,-50.968,-50.963,-50.958,-50.953,-50.947,-50.942,-50.937,-50.932,-50.926,-50.921,-50.916,-50.91,-50.905,-50.9,-50.894,-50.889,-50.884,-50.878,-50.873,-50.868,-50.862,-50.857,-50.852,-50.846,-50.841,-50.836,-50.831,-50.825,-50.82,-50.815,-50.809,-50.804,-50.799,-50.793,-50.788,-50.783,-50.778,-50.772,-50.767,-50.762,-50.757,-50.751,-50.746,-50.741,-50.736,-50.73,-50.725,-50.72,-50.714,-50.709,-50.704,-50.699,-50.693,-50.688,-50.683,-50.678,-50.672,-50.667,-50.662,-50.657,-50.652,-50.646,-50.641,-50.636,-50.631,-50.625,-50.62,-50.615,-50.61,-50.604,-50.599,-50.594,-50.589,-50.583,-50.578,-50.573,-50.568,-50.563,-50.557,-50.552,-50.547,-50.542,-50.536,-50.531,-50.526,-50.521,-50.516,-50.51,-50.505,-50.5,-50.495,-50.49,-50.484,-50.479,-50.474,-50.469,-50.464,-50.458,-50.453,-50.448,-50.443,-50.438,-50.432,-50.427,-50.422,-50.417,-50.412,-50.406,-50.401,-50.396,-50.391,-50.386,-50.38,-50.375,-50.37,-50.365,-50.36,-50.354,-50.349,-50.344,-50.339,-50.334,-50.328,-50.323,-50.318,-50.313,-50.308,-50.302,-50.297,-50.292,-50.287,-50.282,-50.276,-50.271,-50.266,-50.261,-50.255,-50.25,-50.245,-50.24,-50.234,-50.229,-50.224,-50.219,-50.214,-50.208,-50.203,-50.198,-50.193,-50.187,-50.182,-50.177,-50.172,-50.166,-50.161,-50.156,-50.151,-50.145,-50.14,-50.135,-50.13,-50.124,-50.119,-50.114,-50.109,-50.103,-50.098,-50.093,-50.088,-50.082,-50.077,-50.072,-50.067,-50.062,-50.056,-50.051,-50.046,-50.041,-50.035,-50.03,-50.025,-50.02,-50.014,-50.009,-50.004,-49.999,-49.994,-49.988,-49.983,-49.978,-49.973,-49.968,-49.962,-49.957,-49.952,-49.947,-49.941,-49.936,-49.931,-49.926,-49.921,-49.916,-49.91,-49.905,-49.9,-49.895,-49.89,-49.884,-49.879,-49.874,-49.869,-49.864,-49.859,-49.854,-49.848,-49.843,-49.838,-49.833,-49.828,-49.823,-49.818,-49.813,-49.807,-49.802,-49.797,-49.792,-49.787,-49.782,-49.777,-49.772,-49.766,-49.761,-49.756,-49.751,-49.746,-49.741,-49.736,-49.731,-49.725,-49.72,-49.715,-49.71,-49.705,-49.7,-49.695,-49.689,-49.684,-49.679,-49.674,-49.669,-49.664,-49.658,-49.653,-49.648,-49.643,-49.638,-49.633,-49.627,-49.622,-49.617,-49.612,-49.607,-49.602,-49.596,-49.591,-49.586,-49.581,-49.576,-49.57,-49.565,-49.56,-49.555,-49.55,-49.545,-49.539,-49.534,-49.529,-49.524,-49.519,-49.513,-49.508,-49.503,-49.498,-49.493,-49.488,-49.482,-49.477,-49.472,-49.467,-49.462,-49.457,-49.451,-49.446,-49.441,-49.436,-49.431,-49.426,-49.421,-49.416,-49.41,-49.405,-49.4,-49.395,-49.39,-49.385,-49.38,-49.375,-49.369,-49.364,-49.359,-49.354,-49.349,-49.344,-49.339,-49.333,-49.328,-49.323,-49.318,-49.313,-49.308,-49.303,-49.298,-49.292,-49.287,-49.282,-49.277,-49.272,-49.267,-49.262,-49.256,-49.251,-49.246,-49.241,-49.236,-49.231,-49.226,-49.22,-49.215,-49.21,-49.205,-49.2,-49.195,-49.19,-49.185,-49.179,-49.174,-49.169,-49.164,-49.159,-49.153,-49.148,-49.143,-49.138,-49.133,-49.128,-49.122,-49.117,-49.112,-49.107,-49.101,-49.096,-49.091,-49.086,-49.081,-49.075,-49.07,-49.065,-49.06,-49.055,-49.049,-49.044,-49.039,-49.034,-49.029,-49.023,-49.018,-49.013,-49.008,-49.003,-48.997,-48.992,-48.987,-48.982,-48.977,-48.971,-48.966,-48.961,-48.956,-48.95,-48.945,-48.94,-48.935,-48.93,-48.924,-48.919,-48.914,-48.909,-48.903,-48.898,-48.893,-48.888,-48.882,-48.877,-48.872,-48.867,-48.861,-48.856,-48.851,-48.846,-48.84,-48.835,-48.83,-48.824,-48.819,-48.814,-48.809,-48.803,-48.798,-48.793,-48.787,-48.782,-48.777,-48.771,-48.766,-48.761,-48.756,-48.75,-48.745,-48.74,-48.734,-48.729,-48.724,-48.718,-48.713,-48.708,-48.702,-48.697,-48.692,-48.686,-48.681,-48.676,-48.67,-48.665,-48.66,-48.654,-48.649,-48.644,-48.638,-48.633,-48.627,-48.622,-48.617,-48.611,-48.606,-48.601,-48.595,-48.59,-48.585,-48.579,-48.574,-48.568,-48.563,-48.558,-48.552,-48.547,-48.542,-48.536,-48.531,-48.525,-48.52,-48.515,-48.509,-48.504,-48.499,-48.493,-48.488,-48.482,-48.477,-48.472,-48.466,-48.461,-48.456,-48.45,-48.445,-48.439,-48.434,-48.429,-48.423,-48.418,-48.413,-48.407,-48.402,-48.396,-48.391,-48.386,-48.38,-48.375,-48.37,-48.364,-48.359,-48.354,-48.348,-48.343,-48.338,-48.332,-48.327,-48.322,-48.316,-48.311,-48.306,-48.3,-48.295,-48.29,-48.284,-48.279,-48.274,-48.269,-48.263,-48.258,-48.253,-48.247,-48.242,-48.237,-48.231,-48.226,-48.221,-48.215,-48.21,-48.205,-48.199,-48.194,-48.189,-48.183,-48.178,-48.173,-48.167,-48.162,-48.157,-48.152,-48.146,-48.141,-48.136,-48.13,-48.125,-48.12,-48.114,-48.109,-48.104,-48.099,-48.093,-48.088,-48.083,-48.077,-48.072,-48.067,-48.062,-48.056,-48.051,-48.046,-48.04,-48.035,-48.03,-48.025,-48.019,-48.014,-48.009,-48.003,-47.998,-47.993,-47.987,-47.982,-47.977,-47.972,-47.966,-47.961,-47.956,-47.95,-47.945,-47.94,-47.935,-47.929,-47.924,-47.919,-47.914,-47.908,-47.903,-47.898,-47.893,-47.887,-47.882,-47.877,-47.872,-47.867,-47.861,-47.856,-47.851,-47.846,-47.84,-47.835,-47.83,-47.825,-47.82,-47.814,-47.809,-47.804,-47.799,-47.794,-47.788,-47.783,-47.778,-47.773,-47.768,-47.762,-47.757,-47.752,-47.747,-47.742,-47.736,-47.731,-47.726,-47.721,-47.716,-47.71,-47.705,-47.7,-47.695,-47.69,-47.684,-47.679,-47.674,-47.669,-47.664,-47.658,-47.653,-47.648,-47.643,-47.638,-47.632,-47.627,-47.622,-47.617,-47.612,-47.606,-47.601,-47.596,-47.591,-47.586,-47.58,-47.575,-47.57,-47.565,-47.559,-47.554,-47.549,-47.544,-47.539,-47.533,-47.528,-47.523,-47.518,-47.512,-47.507,-47.502,-47.497,-47.492,-47.486,-47.481,-47.476,-47.471,-47.465,-47.46,-47.455,-47.45,-47.444,-47.439,-47.434,-47.429,-47.423,-47.418,-47.413,-47.408,-47.402,-47.397,-47.392,-47.387,-47.381,-47.376,-47.371,-47.366,-47.361,-47.355,-47.35,-47.345,-47.339,-47.334,-47.329,-47.324,-47.318,-47.313,-47.308,-47.303,-47.297,-47.292,-47.287,-47.282,-47.276,-47.271,-47.266,-47.261,-47.255,-47.25,-47.245,-47.24,-47.235,-47.229,-47.224,-47.219,-47.214,-47.209,-47.203,-47.198,-47.193,-47.188,-47.183,-47.177,-47.172,-47.167,-47.162,-47.157,-47.151,-47.146,-47.141,-47.136,-47.13,-47.125,-47.12,-47.115,-47.11,-47.104,-47.099,-47.094,-47.089,-47.084,-47.079,-47.073,-47.068,-47.063,-47.058,-47.053,-47.047,-47.042,-47.037,-47.032,-47.027,-47.022,-47.016,-47.011,-47.006,-47.001,-46.996,-46.991,-46.985,-46.98,-46.975,-46.97,-46.965,-46.96,-46.954,-46.949,-46.944,-46.939,-46.933,-46.928,-46.923,-46.918,-46.913,-46.907,-46.902,-46.897,-46.892,-46.887,-46.881,-46.876,-46.871,-46.866,-46.86,-46.855,-46.85,-46.845,-46.84,-46.834,-46.829,-46.824,-46.819,-46.813,-46.808,-46.803,-46.798,-46.793,-46.788,-46.782,-46.777,-46.772,-46.767,-46.762,-46.756,-46.751,-46.746,-46.741,-46.736,-46.73,-46.725,-46.72,-46.715,-46.709,-46.704,-46.699,-46.694,-46.689,-46.683,-46.678,-46.673,-46.668,-46.662,-46.657,-46.652,-46.647,-46.642,-46.636,-46.631,-46.626,-46.621,-46.615,-46.61,-46.605,-46.6,-46.595,-46.589,-46.584,-46.579,-46.574,-46.568,-46.563,-46.558,-46.553,-46.547,-46.542,-46.537,-46.532,-46.527,-46.521,-46.516,-46.511,-46.506,-46.501,-46.495,-46.49,-46.485,-46.48,-46.475,-46.469,-46.464,-46.459,-46.454,-46.449,-46.444,-46.438,-46.433,-46.428,-46.423,-46.418,-46.413,-46.407,-46.402,-46.397,-46.392,-46.387,-46.382,-46.376,-46.371,-46.366,-46.361,-46.356,-46.351,-46.346,-46.34,-46.335,-46.33,-46.325,-46.32,-46.315,-46.31,-46.305,-46.3,-46.294,-46.289,-46.284,-46.279,-46.274,-46.269,-46.264,-46.259,-46.254,-46.248,-46.243,-46.238,-46.233,-46.228,-46.223,-46.218,-46.213,-46.208,-46.202,-46.197,-46.192,-46.187,-46.182,-46.177,-46.172,-46.167,-46.162,-46.157,-46.152,-46.147,-46.141,-46.136,-46.131,-46.126,-46.121,-46.116,-46.111,-46.106,-46.101,-46.096,-46.091,-46.086,-46.081,-46.076,-46.071,-46.066,-46.06,-46.055,-46.05,-46.045,-46.04,-46.035,-46.03,-46.025,-46.02,-46.015,-46.01,-46.005,-46,-45.995,-45.99,-45.985,-45.98,-45.975,-45.97,-45.965,-45.96,-45.955,-45.95,-45.945,-45.94,-45.935,-45.93,-45.925,-45.919,-45.914,-45.909,-45.904,-45.899,-45.894,-45.889,-45.884,-45.879,-45.874,-45.869,-45.864,-45.859,-45.854,-45.849,-45.844,-45.839,-45.834,-45.829,-45.824,-45.819,-45.814,-45.809,-45.804,-45.799,-45.794,-45.789,-45.784,-45.779,-45.774,-45.769,-45.764,-45.759,-45.754,-45.749,-45.744,-45.738,-45.733,-45.728,-45.723,-45.718,-45.713,-45.708,-45.703,-45.698,-45.693,-45.688,-45.683,-45.678,-45.673,-45.668,-45.663,-45.658,-45.653,-45.648,-45.643,-45.638,-45.633,-45.628,-45.623,-45.618,-45.613,-45.609,-45.604,-45.599,-45.594,-45.589,-45.584,-45.579,-45.574,-45.569,-45.564,-45.559,-45.554,-45.549,-45.544,-45.539,-45.534,-45.529,-45.524,-45.519,-45.514,-45.509,-45.504,-45.5,-45.495,-45.49,-45.485,-45.48,-45.475,-45.47,-45.465,-45.46,-45.455,-45.45,-45.445,-45.44,-45.435,-45.43,-45.426,-45.421,-45.416,-45.411,-45.406,-45.401,-45.396,-45.391,-45.386,-45.381,-45.376,-45.371,-45.367,-45.362,-45.357,-45.352,-45.347,-45.342,-45.337,-45.332,-45.327,-45.322,-45.317,-45.312,-45.307,-45.303,-45.298,-45.293,-45.288,-45.283,-45.278,-45.273,-45.268,-45.263,-45.258,-45.253,-45.248,-45.243,-45.238,-45.233,-45.228,-45.223,-45.218,-45.213,-45.208,-45.203,-45.198,-45.193,-45.188,-45.183,-45.178,-45.173,-45.168,-45.163,-45.158,-45.153,-45.148,-45.143,-45.138,-45.133,-45.128,-45.123,-45.118,-45.113,-45.108,-45.103,-45.098,-45.093,-45.088,-45.083,-45.078,-45.073,-45.069,-45.064,-45.059,-45.054,-45.049,-45.044,-45.039,-45.034,-45.029,-45.024,-45.019,-45.014,-45.009,-45.004,-44.999,-44.994,-44.989,-44.984,-44.979,-44.974,-44.969,-44.964,-44.959,-44.954,-44.949,-44.944,-44.939,-44.934,-44.929,-44.924,-44.919,-44.914,-44.909,-44.904,-44.899,-44.894,-44.888,-44.883,-44.878,-44.873,-44.869,-44.864,-44.859,-44.854,-44.849,-44.844,-44.839,-44.834,-44.829,-44.824,-44.819,-44.814,-44.809,-44.804,-44.799,-44.794,-44.789,-44.784,-44.779,-44.774,-44.769,-44.764,-44.759,-44.754,-44.749,-44.744,-44.739,-44.734,-44.729,-44.724,-44.719,-44.714,-44.709,-44.704,-44.699,-44.694,-44.689,-44.684,-44.679,-44.674,-44.669,-44.665,-44.66,-44.655,-44.65,-44.645,-44.64,-44.635,-44.63,-44.625,-44.62,-44.615,-44.61,-44.605,-44.6,-44.595,-44.59,-44.585,-44.581,-44.576,-44.571,-44.566,-44.561,-44.556,-44.551,-44.546,-44.541,-44.536,-44.531,-44.526,-44.522,-44.517,-44.512,-44.507,-44.502,-44.497,-44.492,-44.487,-44.482,-44.477,-44.472,-44.467,-44.462,-44.457,-44.453,-44.448,-44.443,-44.438,-44.433,-44.428,-44.423,-44.418,-44.413,-44.408,-44.403,-44.398,-44.393,-44.388,-44.383,-44.378,-44.374,-44.369,-44.364,-44.359,-44.354,-44.349,-44.344,-44.339,-44.334,-44.329,-44.324,-44.319,-44.314,-44.309,-44.304,-44.3,-44.295,-44.29,-44.285,-44.28,-44.275,-44.27,-44.265,-44.26,-44.255,-44.25,-44.245,-44.24,-44.235,-44.23,-44.225,-44.22,-44.215,-44.21,-44.205,-44.2,-44.195,-44.19,-44.185,-44.18,-44.175,-44.169,-44.164,-44.159,-44.154,-44.149,-44.144,-44.139,-44.134,-44.129,-44.124,-44.119,-44.114,-44.109,-44.104,-44.099,-44.094,-44.089,-44.084,-44.079,-44.074,-44.069,-44.064,-44.059,-44.054,-44.048,-44.043,-44.038,-44.033,-44.028,-44.023,-44.018,-44.013,-44.008,-44.003,-43.997,-43.992,-43.987,-43.982,-43.977,-43.972,-43.967,-43.962,-43.957,-43.951,-43.946,-43.941,-43.936,-43.931,-43.926,-43.921,-43.916,-43.911,-43.906,-43.901,-43.896,-43.891,-43.885,-43.88,-43.875,-43.87,-43.865,-43.86,-43.855,-43.85,-43.845,-43.84,-43.835,-43.83,-43.825,-43.82,-43.815,-43.81,-43.805,-43.8,-43.795,-43.79,-43.785,-43.78,-43.774,-43.769,-43.764,-43.759,-43.754,-43.749,-43.744,-43.739,-43.734,-43.729,-43.723,-43.718,-43.713,-43.708,-43.703,-43.698,-43.693,-43.688,-43.683,-43.677,-43.672,-43.667,-43.662,-43.657,-43.652,-43.647,-43.642,-43.637,-43.631,-43.626,-43.621,-43.616,-43.611,-43.606,-43.601,-43.596,-43.59,-43.585,-43.58,-43.575,-43.57,-43.565,-43.56,-43.555,-43.549,-43.544,-43.539,-43.534,-43.529,-43.524,-43.519,-43.513,-43.508,-43.503,-43.498,-43.493,-43.488,-43.483,-43.477,-43.472,-43.467,-43.462,-43.457,-43.452,-43.447,-43.442,-43.436,-43.431,-43.426,-43.421,-43.416,-43.411,-43.406,-43.401,-43.396,-43.39,-43.385,-43.38,-43.375,-43.37,-43.365,-43.36,-43.355,-43.35,-43.345,-43.34,-43.335,-43.33,-43.324,-43.319,-43.314,-43.309,-43.304,-43.299,-43.294,-43.289,-43.284,-43.279,-43.274,-43.269,-43.264,-43.259,-43.254,-43.249,-43.243,-43.238,-43.233,-43.228,-43.223,-43.218,-43.213,-43.208,-43.203,-43.198,-43.193,-43.188,-43.183,-43.178,-43.173,-43.168,-43.163,-43.158,-43.153,-43.148,-43.143,-43.138,-43.133,-43.128,-43.123,-43.118,-43.113,-43.108,-43.103,-43.098,-43.093,-43.088,-43.082,-43.077,-43.072,-43.067,-43.062,-43.057,-43.052,-43.047,-43.042,-43.037,-43.032,-43.027,-43.023,-43.018,-43.013,-43.008,-43.003,-42.998,-42.993,-42.988,-42.983,-42.978,-42.973,-42.968,-42.963,-42.958,-42.953,-42.948,-42.943,-42.938,-42.933,-42.928,-42.923,-42.918,-42.913,-42.908,-42.903,-42.898,-42.893,-42.888,-42.883,-42.878,-42.873,-42.869,-42.864,-42.859,-42.854,-42.849,-42.844,-42.839,-42.834,-42.829,-42.824,-42.819,-42.814,-42.809,-42.804,-42.799,-42.794,-42.789,-42.784,-42.779,-42.774,-42.769,-42.765,-42.76,-42.755,-42.75,-42.745,-42.74,-42.735,-42.73,-42.725,-42.72,-42.715,-42.71,-42.705,-42.7,-42.695,-42.69,-42.686,-42.681,-42.676,-42.671,-42.666,-42.661,-42.656,-42.651,-42.646,-42.641,-42.636,-42.631,-42.626,-42.621,-42.616,-42.611,-42.606,-42.601,-42.596,-42.591,-42.586,-42.581,-42.576,-42.571,-42.566,-42.561,-42.556,-42.551,-42.546,-42.541,-42.536,-42.531,-42.526,-42.521,-42.516,-42.511,-42.506,-42.501,-42.496,-42.491,-42.486,-42.481,-42.476,-42.471,-42.466,-42.461,-42.456,-42.451,-42.446,-42.441,-42.436,-42.431,-42.426,-42.421,-42.416,-42.411,-42.406,-42.401,-42.396,-42.391,-42.386,-42.381,-42.376,-42.371,-42.366,-42.361,-42.356,-42.352,-42.347,-42.342,-42.337,-42.332,-42.327,-42.322,-42.317,-42.312,-42.307,-42.302,-42.297,-42.292,-42.287,-42.282,-42.277,-42.272,-42.267,-42.262,-42.257,-42.252,-42.247,-42.242,-42.237,-42.232,-42.227,-42.222,-42.217,-42.212,-42.207,-42.203,-42.198,-42.193,-42.188,-42.183,-42.178,-42.173,-42.168,-42.163,-42.158,-42.153,-42.148,-42.144,-42.139,-42.134,-42.129,-42.124,-42.119,-42.114,-42.11,-42.105,-42.1,-42.095,-42.09,-42.085,-42.08,-42.076,-42.071,-42.066,-42.061,-42.056,-42.052,-42.047,-42.042,-42.037,-42.032,-42.028,-42.023,-42.018,-42.013,-42.008,-42.004,-41.999,-41.994,-41.989,-41.985,-41.98,-41.975,-41.97,-41.965,-41.961,-41.956,-41.951,-41.946,-41.941,-41.937,-41.932,-41.927,-41.922,-41.917,-41.913,-41.908,-41.903,-41.898,-41.893,-41.889,-41.884,-41.879,-41.874,-41.869,-41.865,-41.86,-41.855,-41.85,-41.846,-41.841,-41.836,-41.831,-41.826,-41.822,-41.817,-41.812,-41.807,-41.803,-41.798,-41.793,-41.788,-41.783,-41.779,-41.774,-41.769,-41.764,-41.76,-41.755,-41.75,-41.745,-41.74,-41.736,-41.731,-41.726,-41.721,-41.716,-41.712,-41.707,-41.702,-41.697,-41.693,-41.688,-41.683,-41.678,-41.674,-41.669,-41.664,-41.659,-41.654,-41.65,-41.645,-41.64,-41.635,-41.631,-41.626,-41.621,-41.616,-41.611,-41.607,-41.602,-41.597,-41.592,-41.588,-41.583,-41.578,-41.573,-41.568,-41.564,-41.559,-41.554,-41.549,-41.544,-41.54,-41.535,-41.53,-41.525,-41.521,-41.516,-41.511,-41.506,-41.501,-41.497,-41.492,-41.487,-41.482,-41.477,-41.473,-41.468,-41.463,-41.458,-41.454,-41.449,-41.444,-41.439,-41.434,-41.43,-41.425,-41.42,-41.415,-41.411,-41.406,-41.401,-41.396,-41.392,-41.387,-41.382,-41.377,-41.373,-41.368,-41.363,-41.358,-41.354,-41.349,-41.344,-41.339,-41.334,-41.33,-41.325,-41.32,-41.316,-41.311,-41.306,-41.301,-41.297,-41.292,-41.287,-41.282,-41.278,-41.273,-41.268,-41.264,-41.259,-41.254,-41.249,-41.245,-41.24,-41.235,-41.23,-41.226,-41.221,-41.216,-41.212,-41.207,-41.202,-41.197,-41.193,-41.188,-41.183,-41.178,-41.174,-41.169,-41.164,-41.159,-41.155,-41.15,-41.145,-41.14,-41.136,-41.131,-41.126,-41.121,-41.116,-41.112,-41.107,-41.102,-41.097,-41.093,-41.088,-41.083,-41.078,-41.073,-41.069,-41.064,-41.059,-41.054,-41.05,-41.045,-41.04,-41.035,-41.03,-41.026,-41.021,-41.016,-41.011,-41.007,-41.002,-40.997,-40.992,-40.988,-40.983,-40.978,-40.974,-40.969,-40.964,-40.959,-40.955,-40.95,-40.945,-40.941,-40.936,-40.931,-40.926,-40.922,-40.917,-40.912,-40.908,-40.903,-40.898,-40.893,-40.889,-40.884,-40.879,-40.874,-40.87,-40.865,-40.86,-40.856,-40.851,-40.846,-40.841,-40.837,-40.832,-40.827,-40.823,-40.818,-40.813,-40.808,-40.804,-40.799,-40.794,-40.789,-40.785,-40.78,-40.775,-40.771,-40.766,-40.761,-40.756,-40.752,-40.747,-40.742,-40.738,-40.733,-40.728,-40.723,-40.719,-40.714,-40.709,-40.705,-40.7,-40.695,-40.69,-40.686,-40.681,-40.676,-40.672,-40.667,-40.662,-40.657,-40.653,-40.648,-40.643,-40.639,-40.634,-40.629,-40.624,-40.62,-40.615,-40.61,-40.605,-40.601,-40.596,-40.591,-40.587,-40.582,-40.577,-40.572,-40.568,-40.563,-40.558,-40.553,-40.549,-40.544,-40.539,-40.534,-40.53,-40.525,-40.52,-40.516,-40.511,-40.506,-40.501,-40.497,-40.492,-40.487,-40.482,-40.478,-40.473,-40.468,-40.464,-40.459,-40.454,-40.449,-40.445,-40.44,-40.435,-40.431,-40.426,-40.421,-40.417,-40.412,-40.407,-40.403,-40.398,-40.393,-40.389,-40.384,-40.379,-40.375,-40.37,-40.365,-40.361,-40.356,-40.351,-40.347,-40.342,-40.337,-40.333,-40.328,-40.323,-40.319,-40.314,-40.309,-40.305,-40.3,-40.296,-40.291,-40.286,-40.282,-40.277,-40.272,-40.268,-40.263,-40.258,-40.254,-40.249,-40.244,-40.24,-40.235,-40.23,-40.226,-40.221,-40.217,-40.212,-40.207,-40.203,-40.198,-40.193,-40.189,-40.184,-40.179,-40.175,-40.17,-40.165,-40.161,-40.156,-40.151,-40.147,-40.142,-40.137,-40.133,-40.128,-40.123,-40.119,-40.114,-40.109,-40.105,-40.1,-40.095,-40.091,-40.086,-40.081,-40.077,-40.072,-40.067,-40.062,-40.058,-40.053,-40.048,-40.044,-40.039,-40.035,-40.03,-40.025,-40.021,-40.016,-40.011,-40.007,-40.002,-39.997,-39.993,-39.988,-39.983,-39.979,-39.974,-39.969,-39.965,-39.96,-39.955,-39.951,-39.946,-39.941,-39.937,-39.932,-39.927,-39.923,-39.918,-39.913,-39.909,-39.904,-39.899,-39.894,-39.89,-39.885,-39.88,-39.876,-39.871,-39.866,-39.862,-39.857,-39.852,-39.848,-39.843,-39.838,-39.833,-39.829,-39.824,-39.819,-39.815,-39.81,-39.805,-39.8,-39.796,-39.791,-39.786,-39.782,-39.777,-39.772,-39.768,-39.763,-39.758,-39.753,-39.749,-39.744,-39.739,-39.735,-39.73,-39.725,-39.72,-39.716,-39.711,-39.706,-39.702,-39.697,-39.692,-39.687,-39.683,-39.678,-39.673,-39.668,-39.664,-39.659,-39.654,-39.65,-39.645,-39.64,-39.635,-39.631,-39.626,-39.621,-39.617,-39.612,-39.607,-39.602,-39.598,-39.593,-39.588,-39.584,-39.579,-39.574,-39.57,-39.565,-39.56,-39.555,-39.551,-39.546,-39.541,-39.537,-39.532,-39.527,-39.523,-39.518,-39.513,-39.508,-39.504,-39.499,-39.494,-39.49,-39.485,-39.48,-39.475,-39.471,-39.466,-39.461,-39.456,-39.452,-39.447,-39.442,-39.438,-39.433,-39.428,-39.423,-39.419,-39.414,-39.409,-39.404,-39.4,-39.395,-39.39,-39.385,-39.381,-39.376,-39.371,-39.366,-39.362,-39.357,-39.352,-39.347,-39.343,-39.338,-39.333,-39.328,-39.324,-39.319,-39.314,-39.309,-39.304,-39.3,-39.295,-39.29,-39.285,-39.28,-39.276,-39.271,-39.266,-39.261,-39.257,-39.252,-39.247,-39.242,-39.237,-39.233,-39.228,-39.223,-39.218,-39.213,-39.209,-39.204,-39.199,-39.194,-39.189,-39.184,-39.18,-39.175,-39.17,-39.165,-39.16,-39.156,-39.151,-39.146,-39.141,-39.137,-39.132,-39.127,-39.122,-39.117,-39.113,-39.108,-39.103,-39.098,-39.093,-39.089,-39.084,-39.079,-39.074,-39.07,-39.065,-39.06,-39.055,-39.05,-39.046,-39.041,-39.036,-39.031,-39.027,-39.022,-39.017,-39.012,-39.008,-39.003,-38.998,-38.993,-38.988,-38.984,-38.979,-38.974,-38.969,-38.965,-38.96,-38.955,-38.95,-38.945,-38.941,-38.936,-38.931,-38.926,-38.921,-38.917,-38.912,-38.907,-38.902,-38.897,-38.893,-38.888,-38.883,-38.878,-38.873,-38.869,-38.864,-38.859,-38.854,-38.849,-38.844,-38.84,-38.835,-38.83,-38.825,-38.82,-38.815,-38.81,-38.806,-38.801,-38.796,-38.791,-38.786,-38.781,-38.776,-38.772,-38.767,-38.762,-38.757,-38.752,-38.747,-38.742,-38.737,-38.733,-38.728,-38.723,-38.718,-38.713,-38.708,-38.703,-38.698,-38.693,-38.689,-38.684,-38.679,-38.674,-38.669,-38.664,-38.659,-38.654,-38.649,-38.644,-38.639,-38.634,-38.63,-38.625,-38.62,-38.615,-38.61,-38.605,-38.6,-38.595,-38.59,-38.585,-38.58,-38.575,-38.57,-38.565,-38.56,-38.556,-38.551,-38.546,-38.541,-38.536,-38.531,-38.526,-38.521,-38.516,-38.511,-38.507,-38.502,-38.497,-38.492,-38.487,-38.482,-38.477,-38.472,-38.467,-38.463,-38.458,-38.453,-38.448,-38.443,-38.438,-38.433,-38.428,-38.423,-38.418,-38.414,-38.409,-38.404,-38.399,-38.394,-38.389,-38.384,-38.379,-38.374,-38.37,-38.365,-38.36,-38.355,-38.35,-38.345,-38.34,-38.335,-38.33,-38.326,-38.321,-38.316,-38.311,-38.306,-38.301,-38.296,-38.291,-38.287,-38.282,-38.277,-38.272,-38.267,-38.262,-38.257,-38.252,-38.248,-38.243,-38.238,-38.233,-38.228,-38.223,-38.218,-38.213,-38.209,-38.204,-38.199,-38.194,-38.189,-38.184,-38.179,-38.174,-38.17,-38.165,-38.16,-38.155,-38.15,-38.145,-38.14,-38.136,-38.131,-38.126,-38.121,-38.116,-38.112,-38.107,-38.102,-38.097,-38.092,-38.087,-38.083,-38.078,-38.073,-38.068,-38.063,-38.059,-38.054,-38.049,-38.044,-38.039,-38.035,-38.03,-38.025,-38.02,-38.015,-38.011,-38.006,-38.001,-37.996,-37.991,-37.987,-37.982,-37.977,-37.972,-37.967,-37.962,-37.958,-37.953,-37.948,-37.943,-37.938,-37.934,-37.929,-37.924,-37.919,-37.914,-37.91,-37.905,-37.9,-37.895,-37.89,-37.886,-37.881,-37.876,-37.871,-37.867,-37.862,-37.857,-37.852,-37.847,-37.843,-37.838,-37.833,-37.828,-37.823,-37.818,-37.814,-37.809,-37.804,-37.799,-37.794,-37.79,-37.785,-37.78,-37.775,-37.77,-37.765,-37.76,-37.756,-37.751,-37.746,-37.741,-37.736,-37.731,-37.726,-37.722,-37.717,-37.712,-37.707,-37.702,-37.697,-37.692,-37.687,-37.683,-37.678,-37.673,-37.668,-37.663,-37.658,-37.653,-37.648,-37.643,-37.639,-37.634,-37.629,-37.624,-37.619,-37.614,-37.609,-37.604,-37.599,-37.594,-37.59,-37.585,-37.58,-37.575,-37.57,-37.565,-37.56,-37.555,-37.55,-37.545,-37.54,-37.536,-37.531,-37.526,-37.521,-37.516,-37.511,-37.506,-37.501,-37.496,-37.491,-37.486,-37.482,-37.477,-37.472,-37.467,-37.462,-37.457,-37.452,-37.447,-37.442,-37.438,-37.433,-37.428,-37.423,-37.418,-37.413,-37.408,-37.403,-37.399,-37.394,-37.389,-37.384,-37.379,-37.374,-37.369,-37.364,-37.36,-37.355,-37.35,-37.345,-37.34,-37.335,-37.33,-37.325,-37.321,-37.316,-37.311,-37.306,-37.301,-37.296,-37.291,-37.287,-37.282,-37.277,-37.272,-37.267,-37.262,-37.257,-37.253,-37.248,-37.243,-37.238,-37.233,-37.228,-37.223,-37.218,-37.214,-37.209,-37.204,-37.199,-37.194,-37.189,-37.184,-37.179,-37.174,-37.17,-37.165,-37.16,-37.155,-37.15,-37.145,-37.14,-37.135,-37.13,-37.125,-37.121,-37.116,-37.111,-37.106,-37.101,-37.096,-37.091,-37.086,-37.081,-37.076,-37.072,-37.067,-37.062,-37.057,-37.052,-37.047,-37.042,-37.037,-37.032,-37.027,-37.022,-37.017,-37.012,-37.007,-37.003,-36.998,-36.993,-36.988,-36.983,-36.978,-36.973,-36.968,-36.963,-36.958,-36.953,-36.948,-36.943,-36.938,-36.933,-36.928,-36.923,-36.918,-36.913,-36.908,-36.903,-36.898,-36.893,-36.888,-36.883,-36.878,-36.873,-36.868,-36.863,-36.858,-36.853,-36.848,-36.843,-36.838,-36.833,-36.828,-36.823,-36.818,-36.813,-36.808,-36.803,-36.798,-36.793,-36.788,-36.783,-36.778,-36.773,-36.768,-36.763,-36.758,-36.753,-36.748,-36.743,-36.738,-36.733,-36.728,-36.723,-36.718,-36.713,-36.708,-36.703,-36.698,-36.693,-36.688,-36.683,-36.678,-36.673,-36.668,-36.663,-36.658,-36.653,-36.648,-36.643,-36.638,-36.633,-36.627,-36.622,-36.617,-36.612,-36.607,-36.602,-36.597,-36.592,-36.587,-36.582,-36.577,-36.572,-36.567,-36.562,-36.556,-36.551,-36.546,-36.541,-36.536,-36.531,-36.526,-36.521,-36.515,-36.51,-36.505,-36.5,-36.495,-36.49,-36.484,-36.479,-36.474,-36.469,-36.464,-36.459,-36.453,-36.448,-36.443,-36.438,-36.433,-36.428,-36.422,-36.417,-36.412,-36.407,-36.402,-36.396,-36.391,-36.386,-36.381,-36.376,-36.371,-36.365,-36.36,-36.355,-36.35,-36.345,-36.339,-36.334,-36.329,-36.324,-36.319,-36.314,-36.308,-36.303,-36.298,-36.293,-36.288,-36.282,-36.277,-36.272,-36.267,-36.262,-36.257,-36.251,-36.246,-36.241,-36.236,-36.231,-36.225,-36.22,-36.215,-36.21,-36.205,-36.2,-36.194,-36.189,-36.184,-36.179,-36.174,-36.168,-36.163,-36.158,-36.153,-36.148,-36.143,-36.137,-36.132,-36.127,-36.122,-36.117,-36.111,-36.106,-36.101,-36.096,-36.091,-36.086,-36.08,-36.075,-36.07,-36.065,-36.06,-36.054,-36.049,-36.044,-36.039,-36.034,-36.029,-36.023,-36.018,-36.013,-36.008,-36.003,-35.998,-35.992,-35.987,-35.982,-35.977,-35.972,-35.967,-35.961,-35.956,-35.951,-35.946,-35.941,-35.936,-35.931,-35.925,-35.92,-35.915,-35.91,-35.905,-35.9,-35.894,-35.889,-35.884,-35.879,-35.874,-35.869,-35.864,-35.858,-35.853,-35.848,-35.843,-35.838,-35.833,-35.828,-35.822,-35.817,-35.812,-35.807,-35.802,-35.797,-35.792,-35.786,-35.781,-35.776,-35.771,-35.766,-35.761,-35.755,-35.75,-35.745,-35.74,-35.735,-35.73,-35.724,-35.719,-35.714,-35.709,-35.704,-35.698,-35.693,-35.688,-35.683,-35.678,-35.673,-35.667,-35.662,-35.657,-35.652,-35.647,-35.641,-35.636,-35.631,-35.626,-35.621,-35.615,-35.61,-35.605,-35.6,-35.595,-35.589,-35.584,-35.579,-35.574,-35.569,-35.563,-35.558,-35.553,-35.548,-35.543,-35.537,-35.532,-35.527,-35.522,-35.517,-35.511,-35.506,-35.501,-35.496,-35.491,-35.486,-35.48,-35.475,-35.47,-35.465,-35.46,-35.455,-35.449,-35.444,-35.439,-35.434,-35.429,-35.423,-35.418,-35.413,-35.408,-35.403,-35.397,-35.392,-35.387,-35.382,-35.377,-35.371,-35.366,-35.361,-35.356,-35.35,-35.345,-35.34,-35.335,-35.33,-35.324,-35.319,-35.314,-35.309,-35.303,-35.298,-35.293,-35.288,-35.282,-35.277,-35.272,-35.267,-35.261,-35.256,-35.251,-35.246,-35.241,-35.235,-35.23,-35.225,-35.22,-35.214,-35.209,-35.204,-35.199,-35.193,-35.188,-35.183,-35.178,-35.172,-35.167,-35.162,-35.157,-35.151,-35.146,-35.141,-35.136,-35.13,-35.125,-35.12,-35.115,-35.109,-35.104,-35.099,-35.094,-35.088,-35.083,-35.078,-35.073,-35.067,-35.062,-35.057,-35.052,-35.046,-35.041,-35.036,-35.031,-35.026,-35.02,-35.015,-35.01,-35.005,-34.999,-34.994,-34.989,-34.984,-34.979,-34.973,-34.968,-34.963,-34.958,-34.952,-34.947,-34.942,-34.937,-34.932,-34.926,-34.921,-34.916,-34.911,-34.906,-34.9,-34.895,-34.89,-34.885,-34.88,-34.874,-34.869,-34.864,-34.859,-34.854,-34.848,-34.843,-34.838,-34.833,-34.828,-34.822,-34.817,-34.812,-34.807,-34.802,-34.797,-34.791,-34.786,-34.781,-34.776,-34.771,-34.765,-34.76,-34.755,-34.75,-34.745,-34.739,-34.734,-34.729,-34.724,-34.719,-34.714,-34.708,-34.703,-34.698,-34.693,-34.688,-34.683,-34.678,-34.672,-34.667,-34.662,-34.657,-34.652,-34.647,-34.642,-34.637,-34.631,-34.626,-34.621,-34.616,-34.611,-34.606,-34.601,-34.596,-34.591,-34.585,-34.58,-34.575,-34.57,-34.565,-34.56,-34.555,-34.55,-34.545,-34.539,-34.534,-34.529,-34.524,-34.519,-34.514,-34.509,-34.504,-34.499,-34.494,-34.488,-34.483,-34.478,-34.473,-34.468,-34.463,-34.458,-34.453,-34.448,-34.443,-34.438,-34.433,-34.427,-34.422,-34.417,-34.412,-34.407,-34.402,-34.397,-34.392,-34.387,-34.382,-34.377,-34.372,-34.367,-34.362,-34.357,-34.352,-34.347,-34.341,-34.336,-34.331,-34.326,-34.321,-34.316,-34.311,-34.306,-34.301,-34.296,-34.291,-34.286,-34.281,-34.276,-34.271,-34.266,-34.261,-34.256,-34.251,-34.246,-34.241,-34.236,-34.231,-34.226,-34.221,-34.216,-34.211,-34.206,-34.201,-34.196,-34.191,-34.186,-34.181,-34.176,-34.171,-34.166,-34.161,-34.156,-34.151,-34.146,-34.141,-34.136,-34.131,-34.126,-34.121,-34.116,-34.111,-34.106,-34.101,-34.096,-34.091,-34.086,-34.081,-34.076,-34.071,-34.066,-34.061,-34.056,-34.051,-34.046,-34.041,-34.036,-34.031,-34.026,-34.021,-34.016,-34.011,-34.006,-34.001,-33.996,-33.991,-33.986,-33.981,-33.976,-33.971,-33.966,-33.961,-33.956,-33.951,-33.946,-33.941,-33.936,-33.931,-33.926,-33.921,-33.916,-33.911,-33.907,-33.902,-33.897,-33.892,-33.887,-33.882,-33.877,-33.872,-33.867,-33.862,-33.857,-33.852,-33.847,-33.842,-33.838,-33.833,-33.828,-33.823,-33.818,-33.813,-33.808,-33.803,-33.798,-33.793,-33.788,-33.784,-33.779,-33.774,-33.769,-33.764,-33.759,-33.754,-33.749,-33.744,-33.739,-33.734,-33.73,-33.725,-33.72,-33.715,-33.71,-33.705,-33.7,-33.695,-33.69,-33.685,-33.681,-33.676,-33.671,-33.666,-33.661,-33.656,-33.651,-33.646,-33.641,-33.637,-33.632,-33.627,-33.622,-33.617,-33.612,-33.607,-33.602,-33.597,-33.593,-33.588,-33.583,-33.578,-33.573,-33.568,-33.563,-33.558,-33.554,-33.549,-33.544,-33.539,-33.534,-33.529,-33.524,-33.519,-33.514,-33.509,-33.505,-33.5,-33.495,-33.49,-33.485,-33.48,-33.475,-33.47,-33.465,-33.461,-33.456,-33.451,-33.446,-33.441,-33.436,-33.431,-33.426,-33.421,-33.416,-33.412,-33.407,-33.402,-33.397,-33.392,-33.387,-33.382,-33.377,-33.372,-33.367,-33.362,-33.358,-33.353,-33.348,-33.343,-33.338,-33.333,-33.328,-33.323,-33.318,-33.313,-33.308,-33.304,-33.299,-33.294,-33.289,-33.284,-33.279,-33.274,-33.269,-33.264,-33.259,-33.254,-33.249,-33.245,-33.24,-33.235,-33.23,-33.225,-33.22,-33.215,-33.21,-33.205,-33.2,-33.196,-33.191,-33.186,-33.181,-33.176,-33.171,-33.166,-33.161,-33.157,-33.152,-33.147,-33.142,-33.137,-33.132,-33.127,-33.122,-33.117,-33.113,-33.108,-33.103,-33.098,-33.093,-33.088,-33.083,-33.078,-33.073,-33.069,-33.064,-33.059,-33.054,-33.049,-33.044,-33.039,-33.034,-33.03,-33.025,-33.02,-33.015,-33.01,-33.005,-33,-32.996,-32.991,-32.986,-32.981,-32.976,-32.971,-32.966,-32.962,-32.957,-32.952,-32.947,-32.942,-32.937,-32.933,-32.928,-32.923,-32.918,-32.913,-32.908,-32.903,-32.898,-32.894,-32.889,-32.884,-32.879,-32.874,-32.869,-32.864,-32.86,-32.855,-32.85,-32.845,-32.84,-32.835,-32.831,-32.826,-32.821,-32.816,-32.811,-32.806,-32.802,-32.797,-32.792,-32.787,-32.782,-32.777,-32.773,-32.768,-32.763,-32.758,-32.753,-32.748,-32.744,-32.739,-32.734,-32.729,-32.724,-32.719,-32.714,-32.71,-32.705,-32.7,-32.695,-32.69,-32.685,-32.681,-32.676,-32.671,-32.666,-32.661,-32.657,-32.652,-32.647,-32.642,-32.637,-32.632,-32.628,-32.623,-32.618,-32.613,-32.608,-32.603,-32.599,-32.594,-32.589,-32.584,-32.579,-32.575,-32.57,-32.565,-32.56,-32.555,-32.551,-32.546,-32.541,-32.536,-32.532,-32.527,-32.522,-32.517,-32.512,-32.508,-32.503,-32.498,-32.494,-32.489,-32.484,-32.479,-32.475,-32.47,-32.465,-32.46,-32.456,-32.451,-32.446,-32.441,-32.437,-32.432,-32.427,-32.422,-32.418,-32.413,-32.408,-32.404,-32.399,-32.394,-32.389,-32.385,-32.38,-32.375,-32.37,-32.366,-32.361,-32.356,-32.352,-32.347,-32.342,-32.337,-32.333,-32.328,-32.323,-32.319,-32.314,-32.309,-32.305,-32.3,-32.295,-32.29,-32.286,-32.281,-32.276,-32.272,-32.267,-32.262,-32.258,-32.253,-32.248,-32.244,-32.239,-32.234,-32.229,-32.225,-32.22,-32.215,-32.211,-32.206,-32.201,-32.196,-32.192,-32.187,-32.182,-32.178,-32.173,-32.168,-32.164,-32.159,-32.154,-32.15,-32.145,-32.14,-32.136,-32.131,-32.126,-32.122,-32.117,-32.112,-32.108,-32.103,-32.098,-32.094,-32.089,-32.084,-32.08,-32.075,-32.07,-32.066,-32.061,-32.056,-32.052,-32.047,-32.042,-32.038,-32.033,-32.029,-32.024,-32.019,-32.015,-32.01,-32.005,-32.001,-31.996,-31.992,-31.987,-31.982,-31.978,-31.973,-31.969,-31.964,-31.959,-31.955,-31.95,-31.945,-31.941,-31.936,-31.932,-31.927,-31.922,-31.918,-31.913,-31.909,-31.904,-31.899,-31.895,-31.89,-31.886,-31.881,-31.876,-31.872,-31.867,-31.863,-31.858,-31.853,-31.849,-31.844,-31.84,-31.835,-31.83,-31.826,-31.821,-31.817,-31.812,-31.808,-31.803,-31.799,-31.794,-31.79,-31.785,-31.78,-31.776,-31.771,-31.767,-31.762,-31.758,-31.753,-31.749,-31.744,-31.74,-31.735,-31.73,-31.726,-31.721,-31.717,-31.712,-31.708,-31.703,-31.699,-31.694,-31.689,-31.685,-31.68,-31.676,-31.671,-31.667,-31.662,-31.657,-31.653,-31.648,-31.644,-31.639,-31.635,-31.63,-31.625,-31.621,-31.616,-31.612,-31.607,-31.603,-31.598,-31.594,-31.589,-31.585,-31.58,-31.575,-31.571,-31.566,-31.562,-31.557,-31.553,-31.548,-31.544,-31.539,-31.535,-31.53,-31.526,-31.521,-31.517,-31.512,-31.508,-31.503,-31.499,-31.494,-31.489,-31.485,-31.48,-31.476,-31.471,-31.467,-31.462,-31.458,-31.453,-31.449,-31.444,-31.44,-31.435,-31.431,-31.426,-31.422,-31.417,-31.413,-31.408,-31.404,-31.4,-31.395,-31.391,-31.386,-31.382,-31.377,-31.373,-31.368,-31.364,-31.359,-31.355,-31.35,-31.346,-31.341,-31.337,-31.332,-31.328,-31.323,-31.319,-31.314,-31.31,-31.305,-31.301,-31.296,-31.292,-31.287,-31.283,-31.278,-31.274,-31.27,-31.265,-31.261,-31.256,-31.252,-31.247,-31.243,-31.238,-31.234,-31.229,-31.225,-31.221,-31.216,-31.212,-31.207,-31.203,-31.198,-31.194,-31.189,-31.185,-31.181,-31.176,-31.172,-31.167,-31.163,-31.158,-31.154,-31.15,-31.145,-31.141,-31.136,-31.132,-31.127,-31.123,-31.119,-31.114,-31.11,-31.105,-31.101,-31.096,-31.092,-31.088,-31.083,-31.079,-31.074,-31.07,-31.066,-31.061,-31.057,-31.052,-31.048,-31.043,-31.039,-31.035,-31.03,-31.026,-31.021,-31.017,-31.013,-31.008,-31.004,-31,-30.995,-30.991,-30.986,-30.982,-30.978,-30.973,-30.969,-30.964,-30.96,-30.956,-30.951,-30.947,-30.943,-30.938,-30.934,-30.93,-30.925,-30.921,-30.916,-30.912,-30.908,-30.903,-30.899,-30.895,-30.89,-30.886,-30.881,-30.877,-30.873,-30.868,-30.864,-30.859,-30.855,-30.851,-30.846,-30.842,-30.837,-30.833,-30.828,-30.824,-30.82,-30.815,-30.811,-30.806,-30.802,-30.797,-30.793,-30.789,-30.784,-30.78,-30.775,-30.771,-30.767,-30.762,-30.758,-30.753,-30.749,-30.745,-30.74,-30.736,-30.731,-30.727,-30.723,-30.718,-30.714,-30.709,-30.705,-30.701,-30.696,-30.692,-30.687,-30.683,-30.679,-30.674,-30.67,-30.666,-30.661,-30.657,-30.653,-30.648,-30.644,-30.639,-30.635,-30.631,-30.626,-30.622,-30.618,-30.613,-30.609,-30.605,-30.6,-30.596,-30.592,-30.587,-30.583,-30.579,-30.574,-30.57,-30.566,-30.561,-30.557,-30.553,-30.548,-30.544,-30.54,-30.535,-30.531,-30.526,-30.522,-30.518,-30.513,-30.509,-30.505,-30.5,-30.496,-30.492,-30.487,-30.483,-30.479,-30.475,-30.47,-30.466,-30.462,-30.457,-30.453,-30.449,-30.444,-30.44,-30.436,-30.431,-30.427,-30.423,-30.418,-30.414,-30.41,-30.405,-30.401,-30.397,-30.392,-30.388,-30.384,-30.379,-30.375,-30.371,-30.366,-30.362,-30.358,-30.353,-30.349,-30.345,-30.34,-30.336,-30.332,-30.327,-30.323,-30.319,-30.314,-30.31,-30.306,-30.301,-30.297,-30.293,-30.288,-30.284,-30.28,-30.276,-30.271,-30.267,-30.263,-30.258,-30.254,-30.25,-30.246,-30.241,-30.237,-30.233,-30.228,-30.224,-30.22,-30.216,-30.211,-30.207,-30.203,-30.199,-30.194,-30.19,-30.186,-30.182,-30.177,-30.173,-30.169,-30.165,-30.16,-30.156,-30.152,-30.147,-30.143,-30.139,-30.135,-30.13,-30.126,-30.122,-30.118,-30.113,-30.109,-30.105,-30.1,-30.096,-30.092,-30.087,-30.083,-30.079,-30.074,-30.07,-30.066,-30.061,-30.057,-30.053,-30.049,-30.044,-30.04,-30.036,-30.031,-30.027,-30.023,-30.019,-30.014,-30.01,-30.006,-30.001,-29.997,-29.993,-29.989,-29.984,-29.98,-29.976,-29.971,-29.967,-29.963,-29.959,-29.954,-29.95,-29.946,-29.942,-29.937,-29.933,-29.929,-29.924,-29.92,-29.916,-29.912,-29.908,-29.903,-29.899,-29.895,-29.891,-29.886,-29.882,-29.878,-29.874,-29.869,-29.865,-29.861,-29.857,-29.852,-29.848,-29.844,-29.84,-29.836,-29.831,-29.827,-29.823,-29.819,-29.814,-29.81,-29.806,-29.802,-29.798,-29.793,-29.789,-29.785,-29.781,-29.776,-29.772,-29.768,-29.764,-29.76,-29.755,-29.751,-29.747,-29.743,-29.738,-29.734,-29.73,-29.726,-29.721,-29.717,-29.713,-29.709,-29.705,-29.7,-29.696,-29.692,-29.688,-29.683,-29.679,-29.675,-29.671,-29.666,-29.662,-29.658,-29.654,-29.649,-29.645,-29.641,-29.637,-29.632,-29.628,-29.624,-29.62,-29.615,-29.611,-29.607,-29.603,-29.598,-29.594,-29.59,-29.586,-29.582,-29.577,-29.573,-29.569,-29.565,-29.56,-29.556,-29.552,-29.548,-29.544,-29.539,-29.535,-29.531,-29.527,-29.522,-29.518,-29.514,-29.51,-29.506,-29.501,-29.497,-29.493,-29.489,-29.484,-29.48,-29.476,-29.472,-29.468,-29.463,-29.459,-29.455,-29.451,-29.446,-29.442,-29.438,-29.434,-29.43,-29.425,-29.421,-29.417,-29.413,-29.409,-29.404,-29.4,-29.396,-29.392,-29.387,-29.383,-29.379,-29.375,-29.371,-29.366,-29.362,-29.358,-29.354,-29.35,-29.345,-29.341,-29.337,-29.333,-29.329,-29.324,-29.32,-29.316,-29.312,-29.308,-29.303,-29.299,-29.295,-29.291,-29.287,-29.282,-29.278,-29.274,-29.27,-29.265,-29.261,-29.257,-29.253,-29.249,-29.244,-29.24,-29.236,-29.232,-29.227,-29.223,-29.219,-29.215,-29.211,-29.206,-29.202,-29.198,-29.194,-29.189,-29.185,-29.181,-29.177,-29.172,-29.168,-29.164,-29.159,-29.155,-29.151,-29.147,-29.142,-29.138,-29.134,-29.129,-29.125,-29.121,-29.117,-29.112,-29.108,-29.104,-29.099,-29.095,-29.091,-29.087,-29.082,-29.078,-29.074,-29.069,-29.065,-29.061,-29.056,-29.052,-29.048,-29.043,-29.039,-29.035,-29.03,-29.026,-29.022,-29.017,-29.013,-29.009,-29.004,-29,-28.996,-28.991,-28.987,-28.983,-28.978,-28.974,-28.97,-28.965,-28.961,-28.956,-28.952,-28.948,-28.943,-28.939,-28.935,-28.93,-28.926,-28.921,-28.917,-28.913,-28.908,-28.904,-28.899,-28.895,-28.891,-28.886,-28.882,-28.877,-28.873,-28.869,-28.864,-28.86,-28.855,-28.851,-28.847,-28.842,-28.838,-28.833,-28.829,-28.825,-28.82,-28.816,-28.811,-28.807,-28.803,-28.798,-28.794,-28.789,-28.785,-28.78,-28.776,-28.772,-28.767,-28.763,-28.758,-28.754,-28.75,-28.745,-28.741,-28.736,-28.732,-28.727,-28.723,-28.719,-28.714,-28.71,-28.705,-28.701,-28.696,-28.692,-28.688,-28.683,-28.679,-28.674,-28.67,-28.665,-28.661,-28.656,-28.652,-28.648,-28.643,-28.639,-28.634,-28.63,-28.625,-28.621,-28.616,-28.612,-28.608,-28.603,-28.599,-28.594,-28.59,-28.585,-28.581,-28.577,-28.572,-28.568,-28.563,-28.559,-28.554,-28.55,-28.546,-28.541,-28.537,-28.532,-28.528,-28.523,-28.519,-28.515,-28.51,-28.506,-28.501,-28.497,-28.493,-28.488,-28.484,-28.479,-28.475,-28.47,-28.466,-28.462,-28.457,-28.453,-28.448,-28.444,-28.44,-28.435,-28.431,-28.426,-28.422,-28.418,-28.413,-28.409,-28.404,-28.4,-28.396,-28.391,-28.387,-28.382,-28.378,-28.374,-28.369,-28.365,-28.36,-28.356,-28.352,-28.347,-28.343,-28.338,-28.334,-28.33,-28.325,-28.321,-28.316,-28.312,-28.308,-28.303,-28.299,-28.294,-28.29,-28.286,-28.281,-28.277,-28.272,-28.268,-28.264,-28.259,-28.255,-28.25,-28.246,-28.242,-28.237,-28.233,-28.229,-28.224,-28.22,-28.215,-28.211,-28.207,-28.202,-28.198,-28.194,-28.189,-28.185,-28.181,-28.176,-28.172,-28.167,-28.163,-28.159,-28.154,-28.15,-28.146,-28.141,-28.137,-28.133,-28.128,-28.124,-28.12,-28.115,-28.111,-28.107,-28.102,-28.098,-28.094,-28.089,-28.085,-28.081,-28.076,-28.072,-28.068,-28.063,-28.059,-28.055,-28.05,-28.046,-28.042,-28.037,-28.033,-28.029,-28.024,-28.02,-28.016,-28.011,-28.007,-28.003,-27.998,-27.994,-27.99,-27.985,-27.981,-27.977,-27.972,-27.968,-27.964,-27.959,-27.955,-27.951,-27.946,-27.942,-27.938,-27.933,-27.929,-27.924,-27.92,-27.916,-27.911,-27.907,-27.903,-27.898,-27.894,-27.89,-27.885,-27.881,-27.876,-27.872,-27.868,-27.863,-27.859,-27.855,-27.85,-27.846,-27.842,-27.837,-27.833,-27.829,-27.824,-27.82,-27.815,-27.811,-27.807,-27.803,-27.798,-27.794,-27.79,-27.785,-27.781,-27.777,-27.772,-27.768,-27.764,-27.759,-27.755,-27.751,-27.746,-27.742,-27.738,-27.733,-27.729,-27.725,-27.72,-27.716,-27.712,-27.707,-27.703,-27.699,-27.694,-27.69,-27.686,-27.681,-27.677,-27.673,-27.668,-27.664,-27.66,-27.655,-27.651,-27.647,-27.643,-27.638,-27.634,-27.63,-27.625,-27.621,-27.617,-27.613,-27.608,-27.604,-27.6,-27.595,-27.591,-27.587,-27.582,-27.578,-27.574,-27.57,-27.565,-27.561,-27.557,-27.552,-27.548,-27.544,-27.54,-27.535,-27.531,-27.527,-27.522,-27.518,-27.514,-27.51,-27.505,-27.501,-27.497,-27.492,-27.488,-27.484,-27.479,-27.475,-27.471,-27.466,-27.462,-27.458,-27.453,-27.449,-27.445,-27.44,-27.436,-27.432,-27.427,-27.423,-27.419,-27.414,-27.41,-27.406,-27.401,-27.397,-27.393,-27.388,-27.384,-27.38,-27.375,-27.371,-27.367,-27.362,-27.358,-27.354,-27.349,-27.345,-27.34,-27.336,-27.332,-27.327,-27.323,-27.319,-27.314,-27.31,-27.305,-27.301,-27.297,-27.292,-27.288,-27.283,-27.279,-27.275,-27.27,-27.266,-27.261,-27.257,-27.253,-27.248,-27.244,-27.239,-27.235,-27.231,-27.226,-27.222,-27.217,-27.213,-27.209,-27.204,-27.2,-27.195,-27.191,-27.187,-27.182,-27.178,-27.173,-27.169,-27.165,-27.16,-27.156,-27.151,-27.147,-27.143,-27.138,-27.134,-27.129,-27.125,-27.121,-27.116,-27.112,-27.107,-27.103,-27.099,-27.094,-27.09,-27.085,-27.081,-27.076,-27.072,-27.068,-27.063,-27.059,-27.054,-27.05,-27.046,-27.041,-27.037,-27.032,-27.028,-27.023,-27.019,-27.015,-27.01,-27.006,-27.001,-26.997,-26.992,-26.988,-26.983,-26.979,-26.975,-26.97,-26.966,-26.961,-26.957,-26.952,-26.948,-26.943,-26.939,-26.935,-26.93,-26.926,-26.921,-26.917,-26.912,-26.908,-26.903,-26.899,-26.894,-26.89,-26.886,-26.881,-26.877,-26.872,-26.868,-26.863,-26.859,-26.854,-26.85,-26.845,-26.841,-26.837,-26.832,-26.828,-26.823,-26.819,-26.814,-26.81,-26.805,-26.801,-26.796,-26.792,-26.788,-26.783,-26.779,-26.774,-26.77,-26.765,-26.761,-26.756,-26.752,-26.747,-26.743,-26.738,-26.734,-26.729,-26.725,-26.72,-26.716,-26.711,-26.707,-26.703,-26.698,-26.694,-26.689,-26.685,-26.68,-26.676,-26.671,-26.667,-26.662,-26.658,-26.654,-26.649,-26.645,-26.64,-26.636,-26.631,-26.627,-26.623,-26.618,-26.614,-26.609,-26.605,-26.601,-26.596,-26.592,-26.587,-26.583,-26.579,-26.574,-26.57,-26.565,-26.561,-26.556,-26.552,-26.548,-26.543,-26.539,-26.534,-26.53,-26.525,-26.521,-26.516,-26.512,-26.508,-26.503,-26.499,-26.494,-26.49,-26.485,-26.481,-26.476,-26.472,-26.467,-26.463,-26.459,-26.454,-26.45,-26.445,-26.441,-26.436,-26.432,-26.427,-26.423,-26.418,-26.414,-26.41,-26.405,-26.401,-26.396,-26.392,-26.387,-26.383,-26.378,-26.374,-26.37,-26.365,-26.361,-26.356,-26.352,-26.347,-26.343,-26.339,-26.334,-26.33,-26.325,-26.321,-26.316,-26.312,-26.308,-26.303,-26.299,-26.294,-26.29,-26.286,-26.281,-26.277,-26.272,-26.268,-26.264,-26.259,-26.255,-26.25,-26.246,-26.242,-26.237,-26.233,-26.228,-26.224,-26.22,-26.215,-26.211,-26.207,-26.202,-26.198,-26.193,-26.189,-26.185,-26.18,-26.176,-26.171,-26.167,-26.163,-26.158,-26.154,-26.149,-26.145,-26.141,-26.136,-26.132,-26.127,-26.123,-26.119,-26.114,-26.11,-26.105,-26.101,-26.097,-26.092,-26.088,-26.084,-26.079,-26.075,-26.07,-26.066,-26.062,-26.057,-26.053,-26.049,-26.044,-26.04,-26.036,-26.031,-26.027,-26.022,-26.018,-26.014,-26.009,-26.005,-26.001,-25.996,-25.992,-25.988,-25.983,-25.979,-25.975,-25.97,-25.966,-25.962,-25.957,-25.953,-25.949,-25.944,-25.94,-25.936,-25.931,-25.927,-25.923,-25.919,-25.914,-25.91,-25.906,-25.901,-25.897,-25.893,-25.889,-25.884,-25.88,-25.876,-25.872,-25.868,-25.863,-25.859,-25.855,-25.851,-25.846,-25.842,-25.838,-25.834,-25.83,-25.825,-25.821,-25.817,-25.813,-25.808,-25.804,-25.8,-25.796,-25.792,-25.787,-25.783,-25.779,-25.775,-25.771,-25.766,-25.762,-25.758,-25.754,-25.75,-25.745,-25.741,-25.737,-25.733,-25.729,-25.724,-25.72,-25.716,-25.712,-25.708,-25.703,-25.699,-25.695,-25.691,-25.687,-25.682,-25.678,-25.674,-25.67,-25.666,-25.662,-25.657,-25.653,-25.649,-25.645,-25.641,-25.636,-25.632,-25.628,-25.624,-25.62,-25.615,-25.611,-25.607,-25.603,-25.599,-25.595,-25.59,-25.586,-25.582,-25.578,-25.574,-25.57,-25.565,-25.561,-25.557,-25.553,-25.549,-25.545,-25.54,-25.536,-25.532,-25.528,-25.524,-25.519,-25.515,-25.511,-25.507,-25.503,-25.499,-25.494,-25.49,-25.486,-25.482,-25.478,-25.473,-25.469,-25.465,-25.461,-25.457,-25.453,-25.448,-25.444,-25.44,-25.436,-25.432,-25.427,-25.423,-25.419,-25.415,-25.411,-25.406,-25.402,-25.398,-25.394,-25.39,-25.385,-25.381,-25.377,-25.373,-25.369,-25.365,-25.36,-25.356,-25.352,-25.348,-25.344,-25.339,-25.335,-25.331,-25.327,-25.323,-25.319,-25.314,-25.31,-25.306,-25.302,-25.298,-25.293,-25.289,-25.285,-25.281,-25.277,-25.273,-25.268,-25.264,-25.26,-25.256,-25.252,-25.247,-25.243,-25.239,-25.235,-25.231,-25.226,-25.222,-25.218,-25.214,-25.21,-25.205,-25.201,-25.197,-25.193,-25.189,-25.184,-25.18,-25.176,-25.172,-25.168,-25.163,-25.159,-25.155,-25.151,-25.147,-25.142,-25.138,-25.134,-25.13,-25.126,-25.122,-25.117,-25.113,-25.109,-25.105,-25.101,-25.096,-25.092,-25.088,-25.084,-25.08,-25.075,-25.071,-25.067,-25.063,-25.059,-25.054,-25.05,-25.046,-25.042,-25.038,-25.033,-25.029,-25.025,-25.021,-25.017,-25.012,-25.008,-25.004,-25,-24.996,-24.991,-24.987,-24.983,-24.979,-24.975,-24.97,-24.966,-24.962,-24.958,-24.954,-24.949,-24.945,-24.941,-24.937,-24.933,-24.928,-24.924,-24.92,-24.916,-24.912,-24.907,-24.903,-24.899,-24.895,-24.891,-24.886,-24.882,-24.878,-24.874,-24.87,-24.865,-24.861,-24.857,-24.853,-24.849,-24.844,-24.84,-24.836,-24.832,-24.828,-24.823,-24.819,-24.815,-24.811,-24.807,-24.802,-24.798,-24.794,-24.79,-24.786,-24.781,-24.777,-24.773,-24.769,-24.765,-24.76,-24.756,-24.752,-24.748,-24.744,-24.74,-24.735,-24.731,-24.727,-24.723,-24.719,-24.715,-24.71,-24.706,-24.702,-24.698,-24.694,-24.69,-24.686,-24.681,-24.677,-24.673,-24.669,-24.665,-24.66,-24.656,-24.652,-24.648,-24.644,-24.64,-24.635,-24.631,-24.627,-24.623,-24.619,-24.615,-24.61,-24.606,-24.602,-24.598,-24.594,-24.59,-24.585,-24.581,-24.577,-24.573,-24.569,-24.565,-24.561,-24.556,-24.552,-24.548,-24.544,-24.54,-24.536,-24.531,-24.527,-24.523,-24.519,-24.515,-24.511,-24.506,-24.502,-24.498,-24.494,-24.49,-24.486,-24.482,-24.477,-24.473,-24.469,-24.465,-24.461,-24.457,-24.453,-24.448,-24.444,-24.44,-24.436,-24.432,-24.428,-24.424,-24.42,-24.415,-24.411,-24.407,-24.403,-24.399,-24.395,-24.391,-24.387,-24.383,-24.379,-24.375,-24.371,-24.366,-24.362,-24.358,-24.354,-24.35,-24.346,-24.342,-24.338,-24.334,-24.33,-24.326,-24.322,-24.318,-24.314,-24.31,-24.306,-24.302,-24.298,-24.294,-24.29,-24.286,-24.282,-24.278,-24.274,-24.27,-24.266,-24.262,-24.258,-24.254,-24.25,-24.246,-24.242,-24.238,-24.234,-24.23,-24.226,-24.222,-24.218,-24.214,-24.21,-24.206,-24.202,-24.198,-24.194,-24.19,-24.186,-24.182,-24.178,-24.174,-24.17,-24.166,-24.162,-24.158,-24.154,-24.15,-24.146,-24.142,-24.138,-24.134,-24.13,-24.126,-24.122,-24.118,-24.114,-24.11,-24.106,-24.102,-24.098,-24.094,-24.09,-24.086,-24.082,-24.078,-24.074,-24.07,-24.066,-24.062,-24.058,-24.054,-24.05,-24.045,-24.041,-24.037,-24.033,-24.029,-24.025,-24.021,-24.017,-24.013,-24.009,-24.005,-24.001,-23.997,-23.993,-23.989,-23.985,-23.981,-23.977,-23.973,-23.969,-23.965,-23.961,-23.957,-23.953,-23.949,-23.945,-23.941,-23.937,-23.933,-23.929,-23.925,-23.921,-23.917,-23.913,-23.909,-23.904,-23.9,-23.896,-23.892,-23.888,-23.884,-23.88,-23.876,-23.872,-23.868,-23.864,-23.86,-23.856,-23.852,-23.848,-23.844,-23.84,-23.836,-23.832,-23.828,-23.824,-23.82,-23.816,-23.812,-23.808,-23.804,-23.8,-23.796,-23.792,-23.788,-23.784,-23.78,-23.776,-23.772,-23.768,-23.764,-23.76,-23.756,-23.752,-23.748,-23.744,-23.74,-23.737,-23.733,-23.729,-23.725,-23.721,-23.717,-23.713,-23.709,-23.705,-23.701,-23.697,-23.693,-23.689,-23.685,-23.681,-23.677,-23.673,-23.669,-23.665,-23.661,-23.657,-23.653,-23.649,-23.645,-23.641,-23.637,-23.633,-23.629,-23.625,-23.621,-23.617,-23.613,-23.609,-23.605,-23.601,-23.597,-23.593,-23.589,-23.585,-23.581,-23.578,-23.574,-23.57,-23.566,-23.562,-23.558,-23.554,-23.55,-23.546,-23.542,-23.538,-23.534,-23.53,-23.526,-23.522,-23.518,-23.514,-23.51,-23.506,-23.502,-23.499,-23.495,-23.491,-23.487,-23.483,-23.479,-23.475,-23.471,-23.467,-23.464,-23.46,-23.456,-23.452,-23.448,-23.444,-23.441,-23.437,-23.433,-23.429,-23.425,-23.421,-23.417,-23.414,-23.41,-23.406,-23.402,-23.398,-23.395,-23.391,-23.387,-23.383,-23.379,-23.376,-23.372,-23.368,-23.364,-23.36,-23.357,-23.353,-23.349,-23.345,-23.341,-23.338,-23.334,-23.33,-23.326,-23.323,-23.319,-23.315,-23.311,-23.307,-23.304,-23.3,-23.296,-23.292,-23.289,-23.285,-23.281,-23.277,-23.274,-23.27,-23.266,-23.262,-23.259,-23.255,-23.251,-23.247,-23.244,-23.24,-23.236,-23.233,-23.229,-23.225,-23.221,-23.218,-23.214,-23.21,-23.207,-23.203,-23.199,-23.195,-23.192,-23.188,-23.184,-23.181,-23.177,-23.173,-23.17,-23.166,-23.162,-23.159,-23.155,-23.151,-23.148,-23.144,-23.14,-23.137,-23.133,-23.129,-23.126,-23.122,-23.119,-23.115,-23.111,-23.108,-23.104,-23.1,-23.097,-23.093,-23.09,-23.086,-23.082,-23.079,-23.075,-23.071,-23.068,-23.064,-23.061,-23.057,-23.053,-23.05,-23.046,-23.043,-23.039,-23.035,-23.032,-23.028,-23.025,-23.021,-23.017,-23.014,-23.01,-23.007,-23.003,-22.999,-22.996,-22.992,-22.989,-22.985,-22.981,-22.978,-22.974,-22.971,-22.967,-22.963,-22.96,-22.956,-22.953,-22.949,-22.946,-22.942,-22.938,-22.935,-22.931,-22.928,-22.924,-22.921,-22.917,-22.913,-22.91,-22.906,-22.903,-22.899,-22.896,-22.892,-22.889,-22.885,-22.882,-22.878,-22.875,-22.871,-22.868,-22.864,-22.861,-22.857,-22.853,-22.85,-22.846,-22.843,-22.839,-22.836,-22.832,-22.829,-22.825,-22.822,-22.818,-22.815,-22.811,-22.808,-22.804,-22.8,-22.797,-22.793,-22.79,-22.786,-22.783,-22.779,-22.776,-22.772,-22.768,-22.765,-22.761,-22.758,-22.754,-22.751,-22.747,-22.743,-22.74,-22.736,-22.733,-22.729,-22.725,-22.722,-22.718,-22.715,-22.711,-22.707,-22.704,-22.7,-22.697,-22.693,-22.689,-22.686,-22.682,-22.678,-22.675,-22.671,-22.668,-22.664,-22.66,-22.657,-22.653,-22.65,-22.646,-22.642,-22.639,-22.635,-22.632,-22.628,-22.624,-22.621,-22.617,-22.614,-22.61,-22.606,-22.603,-22.599,-22.595,-22.592,-22.588,-22.585,-22.581,-22.577,-22.574,-22.57,-22.567,-22.563,-22.559,-22.556,-22.552,-22.549,-22.545,-22.541,-22.538,-22.534,-22.531,-22.527,-22.523,-22.52,-22.516,-22.513,-22.509,-22.506,-22.502,-22.498,-22.495,-22.491,-22.488,-22.484,-22.481,-22.477,-22.473,-22.47,-22.466,-22.463,-22.459,-22.455,-22.452,-22.448,-22.445,-22.441,-22.438,-22.434,-22.43,-22.427,-22.423,-22.42,-22.416,-22.412,-22.409,-22.405,-22.402,-22.398,-22.394,-22.391,-22.387,-22.384,-22.38,-22.376,-22.373,-22.369,-22.366,-22.362,-22.358,-22.355,-22.351,-22.348,-22.344,-22.34,-22.337,-22.333,-22.33,-22.326,-22.322,-22.319,-22.315,-22.312,-22.308,-22.304,-22.301,-22.297,-22.293,-22.29,-22.286,-22.283,-22.279,-22.275,-22.272,-22.268,-22.265,-22.261,-22.257,-22.254,-22.25,-22.247,-22.243,-22.239,-22.236,-22.232,-22.228,-22.225,-22.221,-22.218,-22.214,-22.21,-22.207,-22.203,-22.199,-22.196,-22.192,-22.189,-22.185,-22.181,-22.178,-22.174,-22.17,-22.167,-22.163,-22.16,-22.156,-22.152,-22.149,-22.145,-22.141,-22.138,-22.134,-22.13,-22.127,-22.123,-22.119,-22.116,-22.112,-22.108,-22.105,-22.101,-22.097,-22.094,-22.09,-22.087,-22.083,-22.079,-22.076,-22.072,-22.068,-22.065,-22.061,-22.057,-22.054,-22.05,-22.046,-22.043,-22.039,-22.035,-22.032,-22.028,-22.024,-22.021,-22.017,-22.013,-22.01,-22.006,-22.002,-21.999,-21.995,-21.991,-21.988,-21.984,-21.98,-21.977,-21.973,-21.969,-21.966,-21.962,-21.958,-21.955,-21.951,-21.947,-21.944,-21.94,-21.936,-21.933,-21.929,-21.925,-21.922,-21.918,-21.914,-21.911,-21.907,-21.903,-21.9,-21.896,-21.892,-21.889,-21.885,-21.881,-21.878,-21.874,-21.87,-21.867,-21.863,-21.859,-21.856,-21.852,-21.848,-21.845,-21.841,-21.837,-21.834,-21.83,-21.826,-21.822,-21.819,-21.815,-21.811,-21.807,-21.803,-21.8,-21.796,-21.792,-21.788,-21.785,-21.781,-21.777,-21.773,-21.769,-21.766,-21.762,-21.758,-21.754,-21.75,-21.747,-21.743,-21.739,-21.735,-21.731,-21.728,-21.724,-21.72,-21.716,-21.712,-21.708,-21.705,-21.701,-21.697,-21.693,-21.689,-21.685,-21.682,-21.678,-21.674,-21.67,-21.666,-21.662,-21.658,-21.654,-21.651,-21.647,-21.643,-21.639,-21.635,-21.631,-21.627,-21.623,-21.619,-21.616,-21.612,-21.608,-21.604,-21.6,-21.596,-21.592,-21.588,-21.584,-21.58,-21.576,-21.573,-21.569,-21.565,-21.561,-21.557,-21.553,-21.549,-21.545,-21.541,-21.537,-21.533,-21.529,-21.525,-21.521,-21.517,-21.514,-21.51,-21.506,-21.502,-21.498,-21.494,-21.49,-21.486,-21.482,-21.478,-21.474,-21.47,-21.467,-21.463,-21.459,-21.455,-21.451,-21.447,-21.443,-21.439,-21.435,-21.431,-21.427,-21.423,-21.42,-21.416,-21.412,-21.408,-21.404,-21.4,-21.396,-21.392,-21.388,-21.384,-21.38,-21.376,-21.372,-21.369,-21.365,-21.361,-21.357,-21.353,-21.349,-21.345,-21.341,-21.337,-21.333,-21.329,-21.325,-21.322,-21.318,-21.314,-21.31,-21.306,-21.302,-21.298,-21.294,-21.29,-21.286,-21.282,-21.278,-21.274,-21.271,-21.267,-21.263,-21.259,-21.255,-21.251,-21.247,-21.243,-21.239,-21.235,-21.231,-21.227,-21.223,-21.22,-21.216,-21.212,-21.208,-21.204,-21.2,-21.196,-21.192,-21.188,-21.184,-21.18,-21.177,-21.173,-21.169,-21.165,-21.161,-21.157,-21.153,-21.149,-21.145,-21.141,-21.137,-21.133,-21.13,-21.126,-21.122,-21.118,-21.114,-21.11,-21.106,-21.102,-21.098,-21.094,-21.09,-21.086,-21.082,-21.078,-21.075,-21.071,-21.067,-21.063,-21.059,-21.055,-21.051,-21.047,-21.043,-21.039,-21.035,-21.031,-21.027,-21.023,-21.02,-21.016,-21.012,-21.008,-21.004,-21,-20.996,-20.992,-20.988,-20.984,-20.98,-20.976,-20.972,-20.968,-20.964,-20.96,-20.956,-20.952,-20.948,-20.944,-20.94,-20.936,-20.932,-20.928,-20.924,-20.92,-20.916,-20.913,-20.909,-20.905,-20.901,-20.897,-20.893,-20.889,-20.885,-20.881,-20.877,-20.873,-20.869,-20.865,-20.861,-20.857,-20.853,-20.849,-20.845,-20.841,-20.837,-20.833,-20.829,-20.824,-20.82,-20.816,-20.812,-20.808,-20.804,-20.8,-20.796,-20.792,-20.788,-20.784,-20.78,-20.776,-20.772,-20.768,-20.764,-20.759,-20.755,-20.751,-20.747,-20.743,-20.739,-20.735,-20.731,-20.727,-20.723,-20.719,-20.715,-20.711,-20.707,-20.703,-20.698,-20.694,-20.69,-20.686,-20.682,-20.678,-20.674,-20.67,-20.666,-20.662,-20.658,-20.654,-20.65,-20.646,-20.642,-20.638,-20.634,-20.629,-20.625,-20.621,-20.617,-20.613,-20.609,-20.605,-20.601,-20.597,-20.593,-20.589,-20.585,-20.581,-20.577,-20.573,-20.568,-20.564,-20.56,-20.556,-20.552,-20.548,-20.544,-20.54,-20.536,-20.532,-20.528,-20.524,-20.52,-20.516,-20.512,-20.508,-20.504,-20.499,-20.495,-20.491,-20.487,-20.483,-20.479,-20.475,-20.471,-20.467,-20.463,-20.459,-20.455,-20.451,-20.447,-20.443,-20.439,-20.435,-20.43,-20.426,-20.422,-20.418,-20.414,-20.41,-20.406,-20.402,-20.398,-20.394,-20.39,-20.386,-20.382,-20.378,-20.374,-20.37,-20.366,-20.362,-20.358,-20.354,-20.35,-20.346,-20.342,-20.338,-20.334,-20.33,-20.326,-20.322,-20.318,-20.314,-20.31,-20.306,-20.302,-20.298,-20.294,-20.29,-20.286,-20.282,-20.278,-20.274,-20.27,-20.266,-20.262,-20.258,-20.254,-20.25,-20.246,-20.242,-20.238,-20.234,-20.23,-20.226,-20.222,-20.218,-20.214,-20.211,-20.207,-20.203,-20.199,-20.195,-20.191,-20.187,-20.183,-20.179,-20.175,-20.171,-20.167,-20.163,-20.159,-20.155,-20.151,-20.147,-20.143,-20.139,-20.135,-20.131,-20.127,-20.123,-20.119,-20.115,-20.111,-20.107,-20.103,-20.099,-20.095,-20.091,-20.087,-20.083,-20.079,-20.075,-20.071,-20.067,-20.063,-20.059,-20.055,-20.051,-20.047,-20.043,-20.039,-20.035,-20.031,-20.027,-20.023,-20.02,-20.016,-20.012,-20.008,-20.004,-20,-19.996,-19.992,-19.988,-19.984,-19.98,-19.976,-19.972,-19.968,-19.965,-19.961,-19.957,-19.953,-19.949,-19.945,-19.941,-19.937,-19.934,-19.93,-19.926,-19.922,-19.918,-19.914,-19.91,-19.906,-19.902,-19.899,-19.895,-19.891,-19.887,-19.883,-19.879,-19.875,-19.871,-19.867,-19.864,-19.86,-19.856,-19.852,-19.848,-19.844,-19.84,-19.836,-19.832,-19.829,-19.825,-19.821,-19.817,-19.813,-19.809,-19.805,-19.801,-19.797,-19.794,-19.79,-19.786,-19.782,-19.778,-19.774,-19.77,-19.766,-19.763,-19.759,-19.755,-19.751,-19.747,-19.743,-19.739,-19.735,-19.732,-19.728,-19.724,-19.72,-19.716,-19.712,-19.708,-19.704,-19.701,-19.697,-19.693,-19.689,-19.685,-19.681,-19.677,-19.673,-19.669,-19.666,-19.662,-19.658,-19.654,-19.65,-19.646,-19.642,-19.638,-19.634,-19.631,-19.627,-19.623,-19.619,-19.615,-19.611,-19.607,-19.603,-19.599,-19.596,-19.592,-19.588,-19.584,-19.58,-19.576,-19.572,-19.568,-19.565,-19.561,-19.557,-19.553,-19.549,-19.545,-19.541,-19.537,-19.533,-19.53,-19.526,-19.522,-19.518,-19.514,-19.51,-19.506,-19.502,-19.499,-19.495,-19.491,-19.487,-19.483,-19.479,-19.475,-19.471,-19.468,-19.464,-19.46,-19.456,-19.452,-19.448,-19.444,-19.441,-19.437,-19.433,-19.429,-19.425,-19.421,-19.418,-19.414,-19.41,-19.406,-19.402,-19.398,-19.395,-19.391,-19.387,-19.383,-19.379,-19.375,-19.372,-19.368,-19.364,-19.36,-19.356,-19.353,-19.349,-19.345,-19.341,-19.337,-19.333,-19.33,-19.326,-19.322,-19.318,-19.314,-19.31,-19.306,-19.303,-19.299,-19.295,-19.291,-19.287,-19.283,-19.279,-19.276,-19.272,-19.268,-19.264,-19.26,-19.256,-19.252,-19.248,-19.244,-19.24,-19.236,-19.232,-19.228,-19.224,-19.22,-19.216,-19.212,-19.209,-19.205,-19.201,-19.197,-19.193,-19.189,-19.185,-19.181,-19.177,-19.173,-19.169,-19.165,-19.161,-19.157,-19.153,-19.149,-19.145,-19.141,-19.137,-19.133,-19.129,-19.126,-19.122,-19.118,-19.114,-19.11,-19.106,-19.102,-19.098,-19.094,-19.09,-19.086,-19.082,-19.078,-19.074,-19.07,-19.066,-19.062,-19.058,-19.054,-19.05,-19.046,-19.042,-19.038,-19.034,-19.03,-19.026,-19.023,-19.019,-19.015,-19.011,-19.007,-19.003,-18.999,-18.995,-18.991,-18.987,-18.983,-18.979,-18.975,-18.971,-18.967,-18.963,-18.959,-18.955,-18.951,-18.947,-18.943,-18.939,-18.935,-18.932,-18.928,-18.924,-18.92,-18.916,-18.912,-18.908,-18.904,-18.9,-18.896,-18.892,-18.888,-18.884,-18.88,-18.876,-18.872,-18.868,-18.864,-18.86,-18.856,-18.853,-18.849,-18.845,-18.841,-18.837,-18.833,-18.829,-18.825,-18.821,-18.817,-18.813,-18.809,-18.805,-18.801,-18.797,-18.793,-18.79,-18.786,-18.782,-18.778,-18.774,-18.77,-18.766,-18.762,-18.758,-18.754,-18.751,-18.747,-18.743,-18.739,-18.735,-18.731,-18.727,-18.723,-18.719,-18.715,-18.712,-18.708,-18.704,-18.7,-18.696,-18.692,-18.688,-18.684,-18.68,-18.677,-18.673,-18.669,-18.665,-18.661,-18.657,-18.653,-18.649,-18.645,-18.642,-18.638,-18.634,-18.63,-18.626,-18.622,-18.618,-18.614,-18.61,-18.606,-18.603,-18.599,-18.595,-18.591,-18.587,-18.583,-18.579,-18.575,-18.571,-18.567,-18.564,-18.56,-18.556,-18.552,-18.548,-18.544,-18.54,-18.536,-18.532,-18.528,-18.525,-18.521,-18.517,-18.513,-18.509,-18.505,-18.501,-18.497,-18.493,-18.489,-18.485,-18.481,-18.477,-18.474,-18.47,-18.466,-18.462,-18.458,-18.454,-18.45,-18.446,-18.442,-18.438,-18.435,-18.431,-18.427,-18.423,-18.419,-18.415,-18.411,-18.407,-18.404,-18.4,-18.396,-18.392,-18.388,-18.384,-18.38,-18.377,-18.373,-18.369,-18.365,-18.361,-18.357,-18.353,-18.349,-18.345,-18.342,-18.338,-18.334,-18.33,-18.326,-18.322,-18.318,-18.314,-18.31,-18.306,-18.302,-18.299,-18.295,-18.291,-18.287,-18.283,-18.279,-18.275,-18.271,-18.267,-18.263,-18.259,-18.256,-18.252,-18.248,-18.244,-18.24,-18.236,-18.232,-18.228,-18.224,-18.221,-18.217,-18.213,-18.209,-18.205,-18.201,-18.197,-18.193,-18.189,-18.186,-18.182,-18.178,-18.174,-18.17,-18.166,-18.162,-18.158,-18.154,-18.151,-18.147,-18.143,-18.139,-18.135,-18.131,-18.127,-18.123,-18.12,-18.116,-18.112,-18.108,-18.104,-18.1,-18.096,-18.092,-18.088,-18.085,-18.081,-18.077,-18.073,-18.069,-18.065,-18.061,-18.057,-18.054,-18.05,-18.046,-18.042,-18.038,-18.034,-18.03,-18.026,-18.022,-18.018,-18.015,-18.011,-18.007,-18.003,-17.999,-17.995,-17.991,-17.987,-17.983,-17.979,-17.975,-17.971,-17.967,-17.963,-17.96,-17.956,-17.952,-17.948,-17.944,-17.94,-17.936,-17.932,-17.928,-17.924,-17.92,-17.916,-17.912,-17.908,-17.904,-17.9,-17.896,-17.892,-17.888,-17.884,-17.881,-17.877,-17.873,-17.869,-17.865,-17.861,-17.857,-17.853,-17.849,-17.845,-17.841,-17.837,-17.833,-17.829,-17.825,-17.821,-17.817,-17.813,-17.809,-17.805,-17.801,-17.797,-17.793,-17.789,-17.785,-17.781,-17.777,-17.773,-17.77,-17.766,-17.762,-17.758,-17.754,-17.75,-17.746,-17.742,-17.738,-17.734,-17.73,-17.726,-17.722,-17.718,-17.714,-17.71,-17.706,-17.702,-17.698,-17.695,-17.691,-17.687,-17.683,-17.679,-17.675,-17.671,-17.667,-17.663,-17.659,-17.655,-17.651,-17.647,-17.643,-17.639,-17.635,-17.631,-17.627,-17.624,-17.62,-17.616,-17.612,-17.608,-17.604,-17.6,-17.596,-17.592,-17.588,-17.584,-17.58,-17.576,-17.573,-17.569,-17.565,-17.561,-17.557,-17.553,-17.549,-17.545,-17.541,-17.537,-17.533,-17.53,-17.526,-17.522,-17.518,-17.514,-17.51,-17.506,-17.502,-17.498,-17.494,-17.49,-17.487,-17.483,-17.479,-17.475,-17.471,-17.467,-17.463,-17.459,-17.455,-17.452,-17.448,-17.444,-17.44,-17.436,-17.432,-17.428,-17.424,-17.421,-17.417,-17.413,-17.409,-17.405,-17.401,-17.397,-17.393,-17.39,-17.386,-17.382,-17.378,-17.374,-17.37,-17.366,-17.362,-17.359,-17.355,-17.351,-17.347,-17.343,-17.339,-17.335,-17.331,-17.327,-17.324,-17.32,-17.316,-17.312,-17.308,-17.304,-17.3,-17.296,-17.292,-17.288,-17.284,-17.28,-17.277,-17.273,-17.269,-17.265,-17.261,-17.257,-17.253,-17.249,-17.245,-17.241,-17.237,-17.233,-17.229,-17.225,-17.221,-17.217,-17.213,-17.21,-17.206,-17.202,-17.198,-17.194,-17.19,-17.186,-17.182,-17.178,-17.174,-17.17,-17.166,-17.162,-17.158,-17.154,-17.15,-17.146,-17.142,-17.138,-17.134,-17.13,-17.125,-17.121,-17.117,-17.113,-17.109,-17.105,-17.101,-17.097,-17.093,-17.089,-17.085,-17.081,-17.077,-17.073,-17.069,-17.065,-17.061,-17.057,-17.053,-17.049,-17.045,-17.041,-17.037,-17.033,-17.029,-17.025,-17.021,-17.017,-17.013,-17.009,-17.005,-17.001,-16.997,-16.993,-16.989,-16.985,-16.981,-16.977,-16.972,-16.968,-16.964,-16.96,-16.956,-16.952,-16.948,-16.944,-16.94,-16.936,-16.932,-16.928,-16.924,-16.92,-16.916,-16.911,-16.907,-16.903,-16.899,-16.895,-16.891,-16.887,-16.883,-16.879,-16.875,-16.871,-16.867,-16.863,-16.859,-16.854,-16.85,-16.846,-16.842,-16.838,-16.834,-16.83,-16.826,-16.822,-16.818,-16.814,-16.81,-16.806,-16.802,-16.798,-16.794,-16.789,-16.785,-16.781,-16.777,-16.773,-16.769,-16.765,-16.761,-16.757,-16.753,-16.749,-16.745,-16.741,-16.737,-16.733,-16.729,-16.725,-16.721,-16.716,-16.712,-16.708,-16.704,-16.7,-16.696,-16.692,-16.688,-16.684,-16.68,-16.676,-16.672,-16.668,-16.664,-16.66,-16.656,-16.652,-16.647,-16.643,-16.639,-16.635,-16.631,-16.627,-16.623,-16.619,-16.615,-16.611,-16.607,-16.603,-16.599,-16.595,-16.59,-16.586,-16.582,-16.578,-16.574,-16.57,-16.566,-16.562,-16.558,-16.554,-16.55,-16.546,-16.541,-16.537,-16.533,-16.529,-16.525,-16.521,-16.517,-16.513,-16.509,-16.505,-16.5,-16.496,-16.492,-16.488,-16.484,-16.48,-16.476,-16.472,-16.467,-16.463,-16.459,-16.455,-16.451,-16.447,-16.443,-16.439,-16.434,-16.43,-16.426,-16.422,-16.418,-16.414,-16.41,-16.406,-16.401,-16.397,-16.393,-16.389,-16.385,-16.381,-16.377,-16.373,-16.369,-16.364,-16.36,-16.356,-16.352,-16.348,-16.344,-16.34,-16.335,-16.331,-16.327,-16.323,-16.319,-16.315,-16.311,-16.306,-16.302,-16.298,-16.294,-16.29,-16.286,-16.282,-16.277,-16.273,-16.269,-16.265,-16.261,-16.257,-16.253,-16.249,-16.244,-16.24,-16.236,-16.232,-16.228,-16.224,-16.22,-16.215,-16.211,-16.207,-16.203,-16.199,-16.195,-16.191,-16.186,-16.182,-16.178,-16.174,-16.17,-16.166,-16.161,-16.157,-16.153,-16.149,-16.145,-16.14,-16.136,-16.132,-16.128,-16.124,-16.119,-16.115,-16.111,-16.107,-16.103,-16.098,-16.094,-16.09,-16.086,-16.081,-16.077,-16.073,-16.069,-16.065,-16.06,-16.056,-16.052,-16.048,-16.043,-16.039,-16.035,-16.031,-16.027,-16.022,-16.018,-16.014,-16.01,-16.005,-16.001,-15.997,-15.993,-15.989,-15.984,-15.98,-15.976,-15.972,-15.967,-15.963,-15.959,-15.955,-15.95,-15.946,-15.942,-15.938,-15.933,-15.929,-15.925,-15.921,-15.917,-15.912,-15.908,-15.904,-15.9,-15.895,-15.891,-15.887,-15.883,-15.878,-15.874,-15.87,-15.866,-15.861,-15.857,-15.853,-15.848,-15.844,-15.84,-15.836,-15.831,-15.827,-15.823,-15.819,-15.814,-15.81,-15.806,-15.801,-15.797,-15.793,-15.789,-15.784,-15.78,-15.776,-15.772,-15.767,-15.763,-15.759,-15.755,-15.75,-15.746,-15.742,-15.738,-15.733,-15.729,-15.725,-15.721,-15.716,-15.712,-15.708,-15.704,-15.699,-15.695,-15.691,-15.687,-15.682,-15.678,-15.674,-15.67,-15.665,-15.661,-15.657,-15.653,-15.648,-15.644,-15.64,-15.636,-15.631,-15.627,-15.623,-15.618,-15.614,-15.61,-15.606,-15.601,-15.597,-15.593,-15.588,-15.584,-15.58,-15.576,-15.571,-15.567,-15.563,-15.558,-15.554,-15.55,-15.545,-15.541,-15.537,-15.532,-15.528,-15.524,-15.519,-15.515,-15.511,-15.506,-15.502,-15.498,-15.493,-15.489,-15.485,-15.48,-15.476,-15.472,-15.467,-15.463,-15.459,-15.454,-15.45,-15.446,-15.441,-15.437,-15.433,-15.428,-15.424,-15.42,-15.416,-15.411,-15.407,-15.403,-15.398,-15.394,-15.39,-15.385,-15.381,-15.377,-15.372,-15.368,-15.364,-15.359,-15.355,-15.351,-15.346,-15.342,-15.338,-15.333,-15.329,-15.325,-15.321,-15.316,-15.312,-15.308,-15.303,-15.299,-15.295,-15.291,-15.286,-15.282,-15.278,-15.273,-15.269,-15.265,-15.26,-15.256,-15.252,-15.248,-15.243,-15.239,-15.235,-15.23,-15.226,-15.222,-15.218,-15.213,-15.209,-15.205,-15.2,-15.196,-15.192,-15.188,-15.183,-15.179,-15.175,-15.17,-15.166,-15.162,-15.158,-15.153,-15.149,-15.145,-15.141,-15.136,-15.132,-15.128,-15.124,-15.119,-15.115,-15.111,-15.107,-15.102,-15.098,-15.094,-15.09,-15.085,-15.081,-15.077,-15.073,-15.068,-15.064,-15.06,-15.056,-15.052,-15.047,-15.043,-15.039,-15.035,-15.031,-15.026,-15.022,-15.018,-15.014,-15.01,-15.005,-15.001,-14.997,-14.993,-14.989,-14.984,-14.98,-14.976,-14.972,-14.968,-14.963,-14.959,-14.955,-14.951,-14.947,-14.942,-14.938,-14.934,-14.93,-14.925,-14.921,-14.917,-14.913,-14.909,-14.904,-14.9,-14.896,-14.892,-14.888,-14.883,-14.879,-14.875,-14.871,-14.867,-14.862,-14.858,-14.854,-14.85,-14.845,-14.841,-14.837,-14.833,-14.828,-14.824,-14.82,-14.816,-14.811,-14.807,-14.803,-14.799,-14.794,-14.79,-14.786,-14.782,-14.777,-14.773,-14.769,-14.765,-14.761,-14.756,-14.752,-14.748,-14.744,-14.74,-14.735,-14.731,-14.727,-14.723,-14.719,-14.714,-14.71,-14.706,-14.702,-14.698,-14.693,-14.689,-14.685,-14.681,-14.677,-14.673,-14.669,-14.664,-14.66,-14.656,-14.652,-14.648,-14.644,-14.639,-14.635,-14.631,-14.627,-14.623,-14.619,-14.614,-14.61,-14.606,-14.602,-14.598,-14.594,-14.589,-14.585,-14.581,-14.577,-14.573,-14.569,-14.565,-14.56,-14.556,-14.552,-14.548,-14.544,-14.539,-14.535,-14.531,-14.527,-14.523,-14.519,-14.514,-14.51,-14.506,-14.502,-14.498,-14.493,-14.489,-14.485,-14.481,-14.477,-14.473,-14.468,-14.464,-14.46,-14.456,-14.452,-14.448,-14.443,-14.439,-14.435,-14.431,-14.427,-14.423,-14.418,-14.414,-14.41,-14.406,-14.402,-14.398,-14.394,-14.389,-14.385,-14.381,-14.377,-14.373,-14.369,-14.365,-14.36,-14.356,-14.352,-14.348,-14.344,-14.34,-14.336,-14.331,-14.327,-14.323,-14.319,-14.315,-14.311,-14.307,-14.302,-14.298,-14.294,-14.29,-14.286,-14.282,-14.278,-14.273,-14.269,-14.265,-14.261,-14.257,-14.253,-14.248,-14.244,-14.24,-14.236,-14.232,-14.228,-14.223,-14.219,-14.215,-14.211,-14.207,-14.202,-14.198,-14.194,-14.19,-14.186,-14.181,-14.177,-14.173,-14.169,-14.165,-14.16,-14.156,-14.152,-14.148,-14.143,-14.139,-14.135,-14.131,-14.127,-14.122,-14.118,-14.114,-14.11,-14.105,-14.101,-14.097,-14.093,-14.088,-14.084,-14.08,-14.076,-14.071,-14.067,-14.063,-14.059,-14.054,-14.05,-14.046,-14.042,-14.037,-14.033,-14.029,-14.025,-14.02,-14.016,-14.012,-14.008,-14.003,-13.999,-13.995,-13.991,-13.986,-13.982,-13.978,-13.974,-13.969,-13.965,-13.961,-13.956,-13.952,-13.948,-13.944,-13.939,-13.935,-13.931,-13.927,-13.922,-13.918,-13.914,-13.909,-13.905,-13.901,-13.897,-13.892,-13.888,-13.884,-13.88,-13.875,-13.871,-13.867,-13.863,-13.858,-13.854,-13.85,-13.846,-13.841,-13.837,-13.833,-13.829,-13.824,-13.82,-13.816,-13.812,-13.807,-13.803,-13.799,-13.795,-13.79,-13.786,-13.782,-13.778,-13.774,-13.769,-13.765,-13.761,-13.757,-13.752,-13.748,-13.744,-13.74,-13.736,-13.731,-13.727,-13.723,-13.719,-13.714,-13.71,-13.706,-13.702,-13.698,-13.694,-13.689,-13.685,-13.681,-13.677,-13.673,-13.669,-13.664,-13.66,-13.656,-13.652,-13.648,-13.644,-13.639,-13.635,-13.631,-13.627,-13.623,-13.619,-13.614,-13.61,-13.606,-13.602,-13.598,-13.593,-13.589,-13.585,-13.581,-13.577,-13.572,-13.568,-13.564,-13.56,-13.555,-13.551,-13.547,-13.543,-13.539,-13.534,-13.53,-13.526,-13.522,-13.517,-13.513,-13.509,-13.505,-13.501,-13.496,-13.492,-13.488,-13.484,-13.479,-13.475,-13.471,-13.467,-13.462,-13.458,-13.454,-13.45,-13.445,-13.441,-13.437,-13.433,-13.428,-13.424,-13.42,-13.415,-13.411,-13.407,-13.403,-13.398,-13.394,-13.39,-13.385,-13.381,-13.377,-13.373,-13.368,-13.364,-13.36,-13.355,-13.351,-13.347,-13.342,-13.338,-13.334,-13.33,-13.325,-13.321,-13.317,-13.312,-13.308,-13.304,-13.299,-13.295,-13.291,-13.286,-13.282,-13.278,-13.273,-13.269,-13.265,-13.26,-13.256,-13.252,-13.247,-13.243,-13.239,-13.234,-13.23,-13.226,-13.221,-13.217,-13.213,-13.209,-13.204,-13.2,-13.196,-13.191,-13.187,-13.183,-13.178,-13.174,-13.17,-13.166,-13.161,-13.157,-13.153,-13.148,-13.144,-13.14,-13.136,-13.131,-13.127,-13.123,-13.119,-13.114,-13.11,-13.106,-13.101,-13.097,-13.093,-13.089,-13.084,-13.08,-13.076,-13.072,-13.067,-13.063,-13.059,-13.054,-13.05,-13.046,-13.042,-13.037,-13.033,-13.029,-13.025,-13.02,-13.016,-13.012,-13.007,-13.003,-12.999,-12.995,-12.99,-12.986,-12.982,-12.977,-12.973,-12.969,-12.965,-12.96,-12.956,-12.952,-12.947,-12.943,-12.939,-12.935,-12.93,-12.926,-12.922,-12.918,-12.913,-12.909,-12.905,-12.9,-12.896,-12.892,-12.888,-12.883,-12.879,-12.875,-12.871,-12.866,-12.862,-12.858,-12.854,-12.849,-12.845,-12.841,-12.836,-12.832,-12.828,-12.824,-12.819,-12.815,-12.811,-12.806,-12.802,-12.798,-12.794,-12.789,-12.785,-12.781,-12.776,-12.772,-12.768,-12.763,-12.759,-12.755,-12.751,-12.746,-12.742,-12.738,-12.733,-12.729,-12.725,-12.72,-12.716,-12.712,-12.708,-12.703,-12.699,-12.695,-12.69,-12.686,-12.682,-12.677,-12.673,-12.669,-12.665,-12.66,-12.656,-12.652,-12.647,-12.643,-12.639,-12.635,-12.63,-12.626,-12.622,-12.618,-12.613,-12.609,-12.605,-12.6,-12.596,-12.592,-12.588,-12.583,-12.579,-12.575,-12.571,-12.566,-12.562,-12.558,-12.554,-12.549,-12.545,-12.541,-12.537,-12.532,-12.528,-12.524,-12.52,-12.515,-12.511,-12.507,-12.503,-12.498,-12.494,-12.49,-12.486,-12.481,-12.477,-12.473,-12.469,-12.464,-12.46,-12.456,-12.452,-12.447,-12.443,-12.439,-12.434,-12.43,-12.426,-12.422,-12.417,-12.413,-12.409,-12.405,-12.4,-12.396,-12.392,-12.387,-12.383,-12.379,-12.375,-12.37,-12.366,-12.362,-12.357,-12.353,-12.349,-12.344,-12.34,-12.336,-12.332,-12.327,-12.323,-12.319,-12.314,-12.31,-12.306,-12.301,-12.297,-12.293,-12.289,-12.284,-12.28,-12.276,-12.271,-12.267,-12.263,-12.259,-12.254,-12.25,-12.246,-12.241,-12.237,-12.233,-12.229,-12.224,-12.22,-12.216,-12.211,-12.207,-12.203,-12.199,-12.194,-12.19,-12.186,-12.182,-12.177,-12.173,-12.169,-12.165,-12.16,-12.156,-12.152,-12.148,-12.143,-12.139,-12.135,-12.13,-12.126,-12.122,-12.118,-12.113,-12.109,-12.105,-12.101,-12.096,-12.092,-12.088,-12.084,-12.08,-12.075,-12.071,-12.067,-12.063,-12.058,-12.054,-12.05,-12.046,-12.042,-12.037,-12.033,-12.029,-12.025,-12.02,-12.016,-12.012,-12.008,-12.004,-11.999,-11.995,-11.991,-11.987,-11.983,-11.978,-11.974,-11.97,-11.966,-11.961,-11.957,-11.953,-11.949,-11.945,-11.94,-11.936,-11.932,-11.928,-11.923,-11.919,-11.915,-11.911,-11.907,-11.902,-11.898,-11.894,-11.89,-11.886,-11.881,-11.877,-11.873,-11.869,-11.864,-11.86,-11.856,-11.852,-11.848,-11.843,-11.839,-11.835,-11.831,-11.827,-11.822,-11.818,-11.814,-11.81,-11.806,-11.801,-11.797,-11.793,-11.789,-11.785,-11.78,-11.776,-11.772,-11.768,-11.764,-11.759,-11.755,-11.751,-11.747,-11.743,-11.738,-11.734,-11.73,-11.726,-11.722,-11.717,-11.713,-11.709,-11.705,-11.701,-11.696,-11.692,-11.688,-11.684,-11.68,-11.675,-11.671,-11.667,-11.663,-11.659,-11.655,-11.65,-11.646,-11.642,-11.638,-11.634,-11.63,-11.625,-11.621,-11.617,-11.613,-11.609,-11.604,-11.6,-11.596,-11.592,-11.588,-11.584,-11.579,-11.575,-11.571,-11.567,-11.563,-11.559,-11.555,-11.55,-11.546,-11.542,-11.538,-11.534,-11.53,-11.526,-11.521,-11.517,-11.513,-11.509,-11.505,-11.501,-11.497,-11.492,-11.488,-11.484,-11.48,-11.476,-11.472,-11.468,-11.463,-11.459,-11.455,-11.451,-11.447,-11.443,-11.439,-11.434,-11.43,-11.426,-11.422,-11.418,-11.414,-11.409,-11.405,-11.401,-11.397,-11.393,-11.389,-11.384,-11.38,-11.376,-11.372,-11.368,-11.364,-11.359,-11.355,-11.351,-11.347,-11.343,-11.339,-11.335,-11.33,-11.326,-11.322,-11.318,-11.314,-11.31,-11.305,-11.301,-11.297,-11.293,-11.289,-11.285,-11.28,-11.276,-11.272,-11.268,-11.264,-11.26,-11.255,-11.251,-11.247,-11.243,-11.239,-11.235,-11.231,-11.226,-11.222,-11.218,-11.214,-11.21,-11.206,-11.202,-11.198,-11.193,-11.189,-11.185,-11.181,-11.177,-11.173,-11.169,-11.165,-11.161,-11.156,-11.152,-11.148,-11.144,-11.14,-11.136,-11.132,-11.128,-11.124,-11.119,-11.115,-11.111,-11.107,-11.103,-11.099,-11.095,-11.091,-11.087,-11.083,-11.079,-11.074,-11.07,-11.066,-11.062,-11.058,-11.054,-11.05,-11.046,-11.042,-11.037,-11.033,-11.029,-11.025,-11.021,-11.017,-11.013,-11.009,-11.005,-11,-10.996,-10.992,-10.988,-10.984,-10.98,-10.976,-10.972,-10.968,-10.963,-10.959,-10.955,-10.951,-10.947,-10.943,-10.939,-10.935,-10.93,-10.926,-10.922,-10.918,-10.914,-10.91,-10.906,-10.901,-10.897,-10.893,-10.889,-10.885,-10.881,-10.876,-10.872,-10.868,-10.864,-10.86,-10.856,-10.851,-10.847,-10.843,-10.839,-10.835,-10.83,-10.826,-10.822,-10.818,-10.814,-10.809,-10.805,-10.801,-10.797,-10.793,-10.788,-10.784,-10.78,-10.776,-10.772,-10.767,-10.763,-10.759,-10.755,-10.75,-10.746,-10.742,-10.738,-10.733,-10.729,-10.725,-10.721,-10.716,-10.712,-10.708,-10.703,-10.699,-10.695,-10.691,-10.686,-10.682,-10.678,-10.673,-10.669,-10.665,-10.66,-10.656,-10.652,-10.648,-10.643,-10.639,-10.635,-10.63,-10.626,-10.622,-10.617,-10.613,-10.609,-10.604,-10.6,-10.595,-10.591,-10.587,-10.582,-10.578,-10.574,-10.569,-10.565,-10.56,-10.556,-10.552,-10.547,-10.543,-10.539,-10.534,-10.53,-10.525,-10.521,-10.517,-10.512,-10.508,-10.503,-10.499,-10.495,-10.49,-10.486,-10.481,-10.477,-10.472,-10.468,-10.464,-10.459,-10.455,-10.45,-10.446,-10.441,-10.437,-10.433,-10.428,-10.424,-10.419,-10.415,-10.41,-10.406,-10.401,-10.397,-10.392,-10.388,-10.384,-10.379,-10.375,-10.37,-10.366,-10.361,-10.357,-10.352,-10.348,-10.343,-10.339,-10.334,-10.33,-10.326,-10.321,-10.317,-10.312,-10.308,-10.303,-10.299,-10.294,-10.29,-10.285,-10.281,-10.276,-10.272,-10.267,-10.263,-10.258,-10.254,-10.249,-10.245,-10.24,-10.236,-10.231,-10.227,-10.222,-10.218,-10.213,-10.209,-10.204,-10.2,-10.195,-10.191,-10.187,-10.182,-10.178,-10.173,-10.169,-10.164,-10.16,-10.155,-10.151,-10.146,-10.142,-10.137,-10.133,-10.129,-10.124,-10.12,-10.115,-10.111,-10.106,-10.102,-10.097,-10.093,-10.088,-10.084,-10.08,-10.075,-10.071,-10.066,-10.062,-10.057,-10.053,-10.048,-10.044,-10.039,-10.035,-10.031,-10.026,-10.022,-10.017,-10.013,-10.008,-10.004,-9.9995,-9.9951,-9.9907,-9.9863,-9.9819,-9.9775,-9.9731,-9.9687,-9.9643,-9.9599,-9.9555,-9.9511,-9.9467,-9.9424,-9.938,-9.9336,-9.9293,-9.9249,-9.9206,-9.9162,-9.9119,-9.9075,-9.9032,-9.8988,-9.8945,-9.8902,-9.8858,-9.8815,-9.8771,-9.8728,-9.8684,-9.8641,-9.8598,-9.8554,-9.8511,-9.8468,-9.8424,-9.8381,-9.8338,-9.8295,-9.8251,-9.8208,-9.8165,-9.8122,-9.8078,-9.8035,-9.7992,-9.7949,-9.7906,-9.7863,-9.782,-9.7777,-9.7734,-9.7691,-9.7648,-9.7605,-9.7562,-9.7519,-9.7476,-9.7433,-9.739,-9.7348,-9.7305,-9.7262,-9.7219,-9.7176,-9.7134,-9.7091,-9.7048,-9.7005,-9.6963,-9.692,-9.6877,-9.6834,-9.6792,-9.6749,-9.6706,-9.6664,-9.6621,-9.6579,-9.6536,-9.6493,-9.6451,-9.6408,-9.6366,-9.6323,-9.628,-9.6238,-9.6195,-9.6153,-9.611,-9.6068,-9.6025,-9.5983,-9.594,-9.5898,-9.5856,-9.5813,-9.5771,-9.5729,-9.5687,-9.5645,-9.5602,-9.556,-9.5518,-9.5476,-9.5434,-9.5392,-9.535,-9.5308,-9.5266,-9.5225,-9.5183,-9.5141,-9.5099,-9.5058,-9.5016,-9.4974,-9.4933,-9.4891,-9.485,-9.4808,-9.4767,-9.4725,-9.4684,-9.4643,-9.4602,-9.456,-9.4519,-9.4478,-9.4437,-9.4396,-9.4355,-9.4314,-9.4273,-9.4233,-9.4192,-9.4151,-9.4111,-9.407,-9.4029,-9.3989,-9.3948,-9.3908,-9.3867,-9.3827,-9.3786,-9.3746,-9.3706,-9.3666,-9.3625,-9.3585,-9.3545,-9.3505,-9.3465,-9.3425,-9.3384,-9.3344,-9.3304,-9.3264,-9.3224,-9.3184,-9.3144,-9.3105,-9.3065,-9.3025,-9.2985,-9.2945,-9.2905,-9.2865,-9.2825,-9.2785,-9.2745,-9.2706,-9.2666,-9.2626,-9.2586,-9.2546,-9.2507,-9.2467,-9.2427,-9.2388,-9.2348,-9.2309,-9.2269,-9.2229,-9.219,-9.215,-9.2111,-9.2071,-9.2032,-9.1992,-9.1953,-9.1913,-9.1874,-9.1834,-9.1795,-9.1755,-9.1716,-9.1676,-9.1637,-9.1597,-9.1558,-9.1519,-9.1479,-9.144,-9.14,-9.1361,-9.1321,-9.1282,-9.1242,-9.1203,-9.1163,-9.1124,-9.1084,-9.1045,-9.1005,-9.0966,-9.0926,-9.0887,-9.0847,-9.0808,-9.0769,-9.0729,-9.069,-9.065,-9.0611,-9.0572,-9.0532,-9.0493,-9.0454,-9.0415,-9.0375,-9.0336,-9.0297,-9.0258,-9.0219,-9.018,-9.0141,-9.0102,-9.0063,-9.0024,-8.9985,-8.9946,-8.9907,-8.9869,-8.983,-8.9791,-8.9752,-8.9714,-8.9675,-8.9636,-8.9598,-8.9559,-8.952,-8.9482,-8.9443,-8.9404,-8.9366,-8.9327,-8.9288,-8.925,-8.9211,-8.9172,-8.9134,-8.9095,-8.9056,-8.9018,-8.8979,-8.894,-8.8902,-8.8863,-8.8824,-8.8785,-8.8746,-8.8708,-8.8669,-8.863,-8.8591,-8.8552,-8.8513,-8.8474,-8.8435,-8.8396,-8.8357,-8.8317,-8.8278,-8.8239,-8.82,-8.8161,-8.8122,-8.8083,-8.8044,-8.8005,-8.7967,-8.7928,-8.7889,-8.785,-8.7812,-8.7773,-8.7734,-8.7695,-8.7656,-8.7617,-8.7579,-8.754,-8.7501,-8.7462,-8.7422,-8.7383,-8.7344,-8.7305,-8.7266,-8.7226,-8.7187,-8.7148,-8.7109,-8.707,-8.703,-8.6991,-8.6952,-8.6913,-8.6874,-8.6834,-8.6795,-8.6756,-8.6717,-8.6677,-8.6638,-8.6599,-8.656,-8.652,-8.6481,-8.6442,-8.6402,-8.6363,-8.6324,-8.6284,-8.6245,-8.6205,-8.6166,-8.6126,-8.6086,-8.6046,-8.6007,-8.5967,-8.5927,-8.5887,-8.5847,-8.5807,-8.5767,-8.5727,-8.5687,-8.5647,-8.5607,-8.5567,-8.5527,-8.5487,-8.5447,-8.5407,-8.5367,-8.5326,-8.5286,-8.5246,-8.5206,-8.5166,-8.5126,-8.5085,-8.5045,-8.5005,-8.4965,-8.4924,-8.4884,-8.4843,-8.4803,-8.4763,-8.4722,-8.4682,-8.4641,-8.46,-8.456,-8.4519,-8.4479,-8.4438,-8.4398,-8.4357,-8.4317,-8.4276,-8.4235,-8.4195,-8.4154,-8.4114,-8.4073,-8.4033,-8.3992,-8.3951,-8.3911,-8.387,-8.3829,-8.3789,-8.3748,-8.3707,-8.3666,-8.3626,-8.3585,-8.3544,-8.3504,-8.3463,-8.3422,-8.3381,-8.3341,-8.33,-8.3259,-8.3218,-8.3178,-8.3137,-8.3096,-8.3055,-8.3015,-8.2974,-8.2933,-8.2893,-8.2852,-8.2811,-8.2771,-8.2731,-8.269,-8.265,-8.2609,-8.2569,-8.2529,-8.2489,-8.2448,-8.2408,-8.2368,-8.2328,-8.2287,-8.2247,-8.2207,-8.2167,-8.2127,-8.2087,-8.2046,-8.2006,-8.1966,-8.1926,-8.1886,-8.1846,-8.1806,-8.1766,-8.1726,-8.1686,-8.1646,-8.1606,-8.1566,-8.1526,-8.1486,-8.1446,-8.1406,-8.1367,-8.1327,-8.1287,-8.1247,-8.1207,-8.1167,-8.1127,-8.1087,-8.1047,-8.1007,-8.0967,-8.0927,-8.0887,-8.0846,-8.0806,-8.0766,-8.0726,-8.0686,-8.0646,-8.0606,-8.0566,-8.0526,-8.0486,-8.0446,-8.0406,-8.0366,-8.0326,-8.0286,-8.0246,-8.0205,-8.0165,-8.0125,-8.0085,-8.0045,-8.0005,-7.9965,-7.9925,-7.9885,-7.9845,-7.9805,-7.9764,-7.9724,-7.9684,-7.9643,-7.9603,-7.9563,-7.9522,-7.9482,-7.9441,-7.9401,-7.936,-7.932,-7.928,-7.9239,-7.9199,-7.9159,-7.9118,-7.9078,-7.9037,-7.8997,-7.8957,-7.8916,-7.8876,-7.8836,-7.8795,-7.8755,-7.8715,-7.8675,-7.8634,-7.8594,-7.8554,-7.8514,-7.8473,-7.8433,-7.8393,-7.8353,-7.8313,-7.8272,-7.8232,-7.8192,-7.8152,-7.8112,-7.8072,-7.8032,-7.7992,-7.7952,-7.7912,-7.7872,-7.7831,-7.7791,-7.7751,-7.7711,-7.7671,-7.7631,-7.7591,-7.7551,-7.7511,-7.7471,-7.7431,-7.7391,-7.7351,-7.7311,-7.7271,-7.7231,-7.7191,-7.7151,-7.7111,-7.7071,-7.7031,-7.6991,-7.6951,-7.6911,-7.6871,-7.6832,-7.6792,-7.6752,-7.6712,-7.6672,-7.6633,-7.6593,-7.6553,-7.6514,-7.6474,-7.6434,-7.6394,-7.6355,-7.6315,-7.6275,-7.6236,-7.6196,-7.6156,-7.6117,-7.6077,-7.6037,-7.5998,-7.5958,-7.5919,-7.5879,-7.584,-7.58,-7.5761,-7.5721,-7.5682,-7.5642,-7.5603,-7.5564,-7.5524,-7.5485,-7.5445,-7.5406,-7.5367,-7.5327,-7.5288,-7.5248,-7.5209,-7.517,-7.513,-7.5091,-7.5052,-7.5012,-7.4973,-7.4934,-7.4895,-7.4855,-7.4816,-7.4777,-7.4738,-7.4698,-7.4659,-7.462,-7.4581,-7.4541,-7.4502,-7.4463,-7.4424,-7.4384,-7.4345,-7.4306,-7.4267,-7.4228,-7.4189,-7.415,-7.4111,-7.4071,-7.4032,-7.3993,-7.3955,-7.3916,-7.3877,-7.3838,-7.3799,-7.376,-7.3721,-7.3683,-7.3644,-7.3605,-7.3567,-7.3528,-7.349,-7.3451,-7.3412,-7.3374,-7.3335,-7.3297,-7.3258,-7.322,-7.3181,-7.3142,-7.3104,-7.3065,-7.3027,-7.2988,-7.2949,-7.2911,-7.2872,-7.2834,-7.2795,-7.2757,-7.2718,-7.268,-7.2641,-7.2603,-7.2565,-7.2526,-7.2488,-7.245,-7.2411,-7.2373,-7.2335,-7.2296,-7.2258,-7.222,-7.2181,-7.2143,-7.2105,-7.2067,-7.2028,-7.199,-7.1952,-7.1913,-7.1875,-7.1837,-7.1798,-7.176,-7.1722,-7.1683,-7.1645,-7.1607,-7.1568,-7.153,-7.1491,-7.1453,-7.1414,-7.1376,-7.1337,-7.1299,-7.126,-7.1222,-7.1183,-7.1144,-7.1106,-7.1067,-7.1028,-7.099,-7.0951,-7.0912,-7.0874,-7.0835,-7.0796,-7.0757,-7.0718,-7.068,-7.0641,-7.0602,-7.0563,-7.0524,-7.0486,-7.0447,-7.0408,-7.0369,-7.033,-7.0291,-7.0253,-7.0214,-7.0175,-7.0136,-7.0097,-7.0059,-7.002,-6.9981,-6.9942,-6.9904,-6.9865,-6.9826,-6.9787,-6.9749,-6.971,-6.9671,-6.9632,-6.9594,-6.9555,-6.9516,-6.9478,-6.9439,-6.94,-6.9361,-6.9323,-6.9284,-6.9245,-6.9207,-6.9168,-6.9129,-6.909,-6.9052,-6.9013,-6.8974,-6.8935,-6.8897,-6.8858,-6.8819,-6.878,-6.8741,-6.8702,-6.8663,-6.8625,-6.8586,-6.8547,-6.8508,-6.8469,-6.843,-6.8391,-6.8352,-6.8313,-6.8274,-6.8235,-6.8196,-6.8157,-6.8118,-6.808,-6.8041,-6.8002,-6.7962,-6.7923,-6.7884,-6.7845,-6.7806,-6.7767,-6.7728,-6.7689,-6.765,-6.7611,-6.7572,-6.7533,-6.7494,-6.7455,-6.7416,-6.7377,-6.7338,-6.7299,-6.726,-6.7221,-6.7182,-6.7143,-6.7104,-6.7065,-6.7026,-6.6987,-6.6948,-6.6909,-6.687,-6.6831,-6.6792,-6.6753,-6.6714,-6.6675,-6.6636,-6.6597,-6.6558,-6.6519,-6.648,-6.6441,-6.6402,-6.6363,-6.6324,-6.6286,-6.6247,-6.6208,-6.6169,-6.613,-6.6091,-6.6052,-6.6013,-6.5974,-6.5935,-6.5896,-6.5857,-6.5818,-6.5779,-6.574,-6.5701,-6.5662,-6.5623,-6.5585,-6.5546,-6.5507,-6.5468,-6.5429,-6.5391,-6.5352,-6.5313,-6.5275,-6.5236,-6.5197,-6.5159,-6.512,-6.5081,-6.5043,-6.5004,-6.4966,-6.4927,-6.4889,-6.485,-6.4811,-6.4773,-6.4734,-6.4696,-6.4657,-6.4618,-6.458,-6.4541,-6.4503,-6.4464,-6.4426,-6.4387,-6.4348,-6.431,-6.4271,-6.4233,-6.4194,-6.4155,-6.4117,-6.4078,-6.404,-6.4001,-6.3962,-6.3924,-6.3885,-6.3846,-6.3808,-6.3769,-6.373,-6.3692,-6.3653,-6.3614,-6.3575,-6.3537,-6.3498,-6.3459,-6.342,-6.3381,-6.3343,-6.3304,-6.3265,-6.3226,-6.3187,-6.3148,-6.311,-6.3071,-6.3032,-6.2993,-6.2954,-6.2915,-6.2877,-6.2838,-6.2799,-6.276,-6.2722,-6.2683,-6.2644,-6.2606,-6.2567,-6.2529,-6.249,-6.2452,-6.2413,-6.2375,-6.2336,-6.2298,-6.226,-6.2221,-6.2183,-6.2145,-6.2107,-6.2068,-6.203,-6.1992,-6.1954,-6.1916,-6.1878,-6.1839,-6.1801,-6.1763,-6.1725,-6.1687,-6.1649,-6.1611,-6.1573,-6.1535,-6.1497,-6.1459,-6.1421,-6.1383,-6.1345,-6.1307,-6.1269,-6.1231,-6.1192,-6.1154,-6.1116,-6.1078,-6.104,-6.1002,-6.0964,-6.0926,-6.0888,-6.085,-6.0812,-6.0774,-6.0736,-6.0698,-6.066,-6.0621,-6.0583,-6.0545,-6.0507,-6.0469,-6.043,-6.0392,-6.0354,-6.0315,-6.0277,-6.0239,-6.02,-6.0162,-6.0123,-6.0085,-6.0046,-6.0008,-5.9969,-5.9931,-5.9892,-5.9854,-5.9816,-5.9777,-5.9739,-5.97,-5.9662,-5.9623,-5.9585,-5.9546,-5.9508,-5.9469,-5.9431,-5.9392,-5.9354,-5.9315,-5.9277,-5.9239,-5.92,-5.9162,-5.9123,-5.9084,-5.9046,-5.9007,-5.8969,-5.893,-5.8892,-5.8853,-5.8815,-5.8776,-5.8738,-5.8699,-5.8661,-5.8622,-5.8584,-5.8545,-5.8507,-5.8468,-5.843,-5.8391,-5.8353,-5.8314,-5.8276,-5.8237,-5.8199,-5.816,-5.8122,-5.8084,-5.8045,-5.8007,-5.7968,-5.793,-5.7892,-5.7853,-5.7815,-5.7777,-5.7739,-5.77,-5.7662,-5.7624,-5.7586,-5.7548,-5.7509,-5.7471,-5.7433,-5.7395,-5.7357,-5.7319,-5.728,-5.7242,-5.7204,-5.7166,-5.7128,-5.7089,-5.7051,-5.7013,-5.6974,-5.6936,-5.6898,-5.6859,-5.6821,-5.6782,-5.6744,-5.6705,-5.6667,-5.6628,-5.659,-5.6551,-5.6512,-5.6473,-5.6435,-5.6396,-5.6357,-5.6319,-5.628,-5.6241,-5.6202,-5.6163,-5.6125,-5.6086,-5.6047,-5.6008,-5.5969,-5.593,-5.5891,-5.5852,-5.5813,-5.5774,-5.5735,-5.5696,-5.5656,-5.5617,-5.5578,-5.5539,-5.55,-5.5461,-5.5421,-5.5382,-5.5343,-5.5304,-5.5265,-5.5225,-5.5186,-5.5147,-5.5108,-5.5068,-5.5029,-5.499,-5.495,-5.4911,-5.4872,-5.4832,-5.4793,-5.4754,-5.4714,-5.4675,-5.4635,-5.4596,-5.4556,-5.4517,-5.4477,-5.4438,-5.4398,-5.4358,-5.4319,-5.4279,-5.4239,-5.42,-5.416,-5.412,-5.4081,-5.4041,-5.4001,-5.3961,-5.3922,-5.3882,-5.3842,-5.3802,-5.3762,-5.3722,-5.3682,-5.3642,-5.3602,-5.3562,-5.3522,-5.3482,-5.3441,-5.3401,-5.3361,-5.3321,-5.3281,-5.3241,-5.3201,-5.316,-5.312,-5.308,-5.304,-5.3,-5.296,-5.292,-5.2879,-5.2839,-5.2799,-5.2759,-5.2719,-5.2678,-5.2638,-5.2598,-5.2558,-5.2517,-5.2477,-5.2437,-5.2397,-5.2356,-5.2316,-5.2276,-5.2236,-5.2195,-5.2155,-5.2115,-5.2074,-5.2034,-5.1994,-5.1954,-5.1913,-5.1873,-5.1833,-5.1793,-5.1753,-5.1713,-5.1673,-5.1633,-5.1593,-5.1553,-5.1513,-5.1473,-5.1433,-5.1393,-5.1353,-5.1313,-5.1274,-5.1234,-5.1194,-5.1155,-5.1115,-5.1075,-5.1036,-5.0996,-5.0957,-5.0917,-5.0877,-5.0838,-5.0798,-5.0759,-5.0719,-5.068,-5.064,-5.06,-5.0561,-5.0521,-5.0482,-5.0442,-5.0402,-5.0363,-5.0323,-5.0284,-5.0244,-5.0204,-5.0165,-5.0125,-5.0086,-5.0046,-5.0006,-4.9967,-4.9927,-4.9887,-4.9848,-4.9808,-4.9768,-4.9729,-4.9689,-4.9649,-4.961,-4.957,-4.953,-4.9491,-4.9451,-4.9411,-4.9372,-4.9332,-4.9293,-4.9253,-4.9214,-4.9174,-4.9135,-4.9095,-4.9056,-4.9016,-4.8977,-4.8938,-4.8898,-4.8859,-4.882,-4.878,-4.8741,-4.8702,-4.8663,-4.8623,-4.8584,-4.8545,-4.8506,-4.8467,-4.8428,-4.8389,-4.835,-4.8311,-4.8272,-4.8233,-4.8194,-4.8155,-4.8116,-4.8077,-4.8038,-4.7999,-4.796,-4.7921,-4.7882,-4.7843,-4.7804,-4.7766,-4.7727,-4.7688,-4.7649,-4.761,-4.7571,-4.7533,-4.7494,-4.7455,-4.7416,-4.7377,-4.7338,-4.7299,-4.726,-4.7222,-4.7183,-4.7144,-4.7105,-4.7066,-4.7027,-4.6988,-4.6949,-4.691,-4.6871,-4.6832,-4.6793,-4.6754,-4.6715,-4.6676,-4.6637,-4.6598,-4.6559,-4.652,-4.6481,-4.6442,-4.6403,-4.6364,-4.6325,-4.6286,-4.6247,-4.6208,-4.6169,-4.613,-4.6091,-4.6052,-4.6013,-4.5974,-4.5935,-4.5896,-4.5857,-4.5818,-4.5779,-4.574,-4.5701,-4.5662,-4.5623,-4.5584,-4.5545,-4.5506,-4.5467,-4.5428,-4.5389,-4.535,-4.5311,-4.5272,-4.5233,-4.5194,-4.5155,-4.5116,-4.5077,-4.5038,-4.4999,-4.496,-4.4921,-4.4882,-4.4843,-4.4804,-4.4765,-4.4726,-4.4686,-4.4647,-4.4608,-4.4569,-4.453,-4.4491,-4.4451,-4.4412,-4.4373,-4.4334,-4.4295,-4.4255,-4.4216,-4.4177,-4.4138,-4.4099,-4.4059,-4.402,-4.3981,-4.3942,-4.3902,-4.3863,-4.3824,-4.3785,-4.3746,-4.3706,-4.3667,-4.3628,-4.3589,-4.355,-4.3511,-4.3471,-4.3432,-4.3393,-4.3354,-4.3315,-4.3276,-4.3237,-4.3198,-4.3159,-4.312,-4.3081,-4.3042,-4.3003,-4.2965,-4.2926,-4.2887,-4.2848,-4.2809,-4.277,-4.2731,-4.2692,-4.2654,-4.2615,-4.2576,-4.2537,-4.2498,-4.2459,-4.2421,-4.2382,-4.2343,-4.2304,-4.2265,-4.2226,-4.2188,-4.2149,-4.211,-4.2071,-4.2032,-4.1994,-4.1955,-4.1916,-4.1877,-4.1839,-4.18,-4.1761,-4.1722,-4.1684,-4.1645,-4.1606,-4.1568,-4.1529,-4.1491,-4.1452,-4.1414,-4.1375,-4.1337,-4.1299,-4.126,-4.1222,-4.1184,-4.1145,-4.1107,-4.1069,-4.1031,-4.0993,-4.0955,-4.0916,-4.0878,-4.084,-4.0802,-4.0764,-4.0726,-4.0688,-4.065,-4.0612,-4.0574,-4.0536,-4.0498,-4.046,-4.0422,-4.0384,-4.0347,-4.0309,-4.0271,-4.0233,-4.0195,-4.0157,-4.0119,-4.0082,-4.0044,-4.0006,-3.9968,-3.993,-3.9893,-3.9855,-3.9817,-3.9779,-3.9742,-3.9704,-3.9666,-3.9628,-3.9591,-3.9553,-3.9515,-3.9477,-3.944,-3.9402,-3.9364,-3.9327,-3.9289,-3.9251,-3.9214,-3.9176,-3.9139,-3.9101,-3.9063,-3.9026,-3.8988,-3.8951,-3.8913,-3.8876,-3.8838,-3.88,-3.8763,-3.8725,-3.8688,-3.8651,-3.8613,-3.8576,-3.8538,-3.8501,-3.8464,-3.8426,-3.8389,-3.8351,-3.8314,-3.8277,-3.824,-3.8202,-3.8165,-3.8128,-3.809,-3.8053,-3.8016,-3.7978,-3.7941,-3.7904,-3.7867,-3.783,-3.7793,-3.7755,-3.7718,-3.7681,-3.7644,-3.7607,-3.757,-3.7533,-3.7497,-3.746,-3.7423,-3.7386,-3.7349,-3.7312,-3.7275,-3.7239,-3.7202,-3.7165,-3.7128,-3.7092,-3.7055,-3.7018,-3.6982,-3.6945,-3.6908,-3.6872,-3.6835,-3.6798,-3.6762,-3.6725,-3.6689,-3.6652,-3.6616,-3.6579,-3.6543,-3.6506,-3.647,-3.6434,-3.6397,-3.6361,-3.6325,-3.6289,-3.6252,-3.6216,-3.618,-3.6144,-3.6108,-3.6072,-3.6035,-3.5999,-3.5963,-3.5927,-3.5891,-3.5855,-3.5819,-3.5782,-3.5746,-3.571,-3.5674,-3.5638,-3.5602,-3.5565,-3.5529,-3.5493,-3.5457,-3.542,-3.5384,-3.5348,-3.5312,-3.5275,-3.5239,-3.5203,-3.5166,-3.513,-3.5094,-3.5058,-3.5021,-3.4985,-3.4949,-3.4913,-3.4876,-3.484,-3.4804,-3.4767,-3.4731,-3.4695,-3.4659,-3.4622,-3.4586,-3.455,-3.4513,-3.4477,-3.4441,-3.4404,-3.4368,-3.4331,-3.4295,-3.4259,-3.4222,-3.4186,-3.4149,-3.4113,-3.4076,-3.404,-3.4003,-3.3966,-3.393,-3.3893,-3.3856,-3.382,-3.3783,-3.3746,-3.3709,-3.3673,-3.3636,-3.3599,-3.3563,-3.3526,-3.3489,-3.3453,-3.3416,-3.338,-3.3343,-3.3306,-3.327,-3.3233,-3.3197,-3.3161,-3.3124,-3.3088,-3.3052,-3.3015,-3.2979,-3.2943,-3.2907,-3.2871,-3.2835,-3.2798,-3.2762,-3.2726,-3.269,-3.2654,-3.2618,-3.2582,-3.2546,-3.251,-3.2474,-3.2438,-3.2402,-3.2366,-3.233,-3.2294,-3.2259,-3.2223,-3.2187,-3.2151,-3.2115,-3.2079,-3.2043,-3.2007,-3.1971,-3.1936,-3.19,-3.1864,-3.1828,-3.1792,-3.1757,-3.1721,-3.1685,-3.1649,-3.1614,-3.1578,-3.1542,-3.1507,-3.1471,-3.1435,-3.14,-3.1364,-3.1328,-3.1293,-3.1257,-3.1221,-3.1186,-3.115,-3.1115,-3.1079,-3.1043,-3.1008,-3.0972,-3.0936,-3.0901,-3.0865,-3.083,-3.0794,-3.0759,-3.0723,-3.0688,-3.0652,-3.0617,-3.0581,-3.0546,-3.051,-3.0475,-3.044,-3.0404,-3.0369,-3.0334,-3.0299,-3.0263,-3.0228,-3.0193,-3.0158,-3.0122,-3.0087,-3.0052,-3.0017,-2.9982,-2.9946,-2.9911,-2.9876,-2.9841,-2.9806,-2.9771,-2.9736,-2.97,-2.9665,-2.963,-2.9595,-2.956,-2.9525,-2.949,-2.9455,-2.942,-2.9385,-2.9351,-2.9316,-2.9281,-2.9246,-2.9211,-2.9176,-2.9141,-2.9106,-2.9071,-2.9036,-2.9001,-2.8966,-2.8931,-2.8897,-2.8862,-2.8827,-2.8792,-2.8757,-2.8723,-2.8688,-2.8653,-2.8619,-2.8584,-2.8549,-2.8515,-2.848,-2.8445,-2.8411,-2.8376,-2.8342,-2.8307,-2.8272,-2.8238,-2.8203,-2.8169,-2.8134,-2.81,-2.8066,-2.8031,-2.7997,-2.7962,-2.7928,-2.7893,-2.7859,-2.7825,-2.779,-2.7756,-2.7722,-2.7687,-2.7653,-2.7619,-2.7584,-2.755,-2.7516,-2.7482,-2.7448,-2.7414,-2.7379,-2.7345,-2.7311,-2.7277,-2.7243,-2.7209,-2.7175,-2.7141,-2.7107,-2.7072,-2.7038,-2.7004,-2.697,-2.6936,-2.6902,-2.6868,-2.6834,-2.6799,-2.6765,-2.6731,-2.6697,-2.6663,-2.6628,-2.6594,-2.656,-2.6526,-2.6491,-2.6457,-2.6423,-2.6389,-2.6354,-2.632,-2.6286,-2.6251,-2.6217,-2.6182,-2.6148,-2.6113,-2.6079,-2.6044,-2.601,-2.5975,-2.5941,-2.5906,-2.5871,-2.5837,-2.5802,-2.5767,-2.5733,-2.5698,-2.5663,-2.5628,-2.5593,-2.5558,-2.5524,-2.5489,-2.5454,-2.5419,-2.5383,-2.5348,-2.5313,-2.5278,-2.5243,-2.5208,-2.5173,-2.5137,-2.5102,-2.5067,-2.5032,-2.4996,-2.4961,-2.4926,-2.489,-2.4855,-2.482,-2.4784,-2.4749,-2.4713,-2.4678,-2.4642,-2.4606,-2.4571,-2.4536,-2.4501,-2.4465,-2.443,-2.4395,-2.4359,-2.4324,-2.4288,-2.4253,-2.4218,-2.4182,-2.4147,-2.4111,-2.4075,-2.404,-2.4004,-2.3969,-2.3933,-2.3897,-2.3861,-2.3826,-2.379,-2.3754,-2.3718,-2.3682,-2.3646,-2.3611,-2.3575,-2.3539,-2.3503,-2.3467,-2.3431,-2.3395,-2.3359,-2.3322,-2.3286,-2.325,-2.3214,-2.3178,-2.3142,-2.3106,-2.307,-2.3033,-2.2997,-2.2961,-2.2925,-2.2889,-2.2852,-2.2816,-2.278,-2.2744,-2.2708,-2.2671,-2.2635,-2.2599,-2.2563,-2.2527,-2.2491,-2.2455,-2.2419,-2.2383,-2.2347,-2.2311,-2.2276,-2.224,-2.2204,-2.2168,-2.2132,-2.2097,-2.2061,-2.2025,-2.199,-2.1954,-2.1918,-2.1883,-2.1847,-2.1811,-2.1776,-2.174,-2.1704,-2.1669,-2.1633,-2.1598,-2.1562,-2.1527,-2.1492,-2.1456,-2.1421,-2.1386,-2.135,-2.1315,-2.128,-2.1245,-2.121,-2.1175,-2.114,-2.1105,-2.107,-2.1036,-2.1001,-2.0966,-2.0931,-2.0897,-2.0862,-2.0827,-2.0793,-2.0758,-2.0723,-2.0689,-2.0654,-2.062,-2.0585,-2.055,-2.0516,-2.0481,-2.0447,-2.0413,-2.0378,-2.0344,-2.0309,-2.0275,-2.024,-2.0206,-2.0171,-2.0137,-2.0102,-2.0068,-2.0033,-1.9999,-1.9964,-1.993,-1.9895,-1.9861,-1.9826,-1.9791,-1.9757,-1.9722,-1.9688,-1.9653,-1.9618,-1.9584,-1.9549,-1.9514,-1.948,-1.9445,-1.941,-1.9375,-1.9341,-1.9306,-1.9271,-1.9236,-1.9201,-1.9166,-1.9132,-1.9097,-1.9062,-1.9027,-1.8992,-1.8958,-1.8923,-1.8888,-1.8854,-1.8819,-1.8784,-1.875,-1.8715,-1.8681,-1.8646,-1.8612,-1.8577,-1.8543,-1.8508,-1.8474,-1.8439,-1.8404,-1.837,-1.8335,-1.8301,-1.8266,-1.8231,-1.8197,-1.8162,-1.8127,-1.8093,-1.8058,-1.8023,-1.7988,-1.7954,-1.7919,-1.7884,-1.785,-1.7815,-1.7781,-1.7746,-1.7712,-1.7677,-1.7643,-1.7608,-1.7574,-1.754,-1.7505,-1.7471,-1.7437,-1.7402,-1.7368,-1.7334,-1.73,-1.7265,-1.7231,-1.7197,-1.7163,-1.7129,-1.7095,-1.7061,-1.7027,-1.6993,-1.6959,-1.6925,-1.6891,-1.6857,-1.6823,-1.6789,-1.6755,-1.6722,-1.6688,-1.6654,-1.662,-1.6587,-1.6553,-1.6519,-1.6485,-1.6452,-1.6418,-1.6384,-1.6351,-1.6317,-1.6283,-1.625,-1.6216,-1.6182,-1.6149,-1.6115,-1.6082,-1.6048,-1.6014,-1.5981,-1.5947,-1.5914,-1.588,-1.5846,-1.5813,-1.5779,-1.5746,-1.5712,-1.5679,-1.5645,-1.5612,-1.5578,-1.5545,-1.5511,-1.5477,-1.5444,-1.541,-1.5377,-1.5343,-1.531,-1.5276,-1.5243,-1.5209,-1.5175,-1.5142,-1.5108,-1.5074,-1.5041,-1.5007,-1.4973,-1.4939,-1.4905,-1.4871,-1.4837,-1.4803,-1.4768,-1.4734,-1.47,-1.4666,-1.4632,-1.4598,-1.4563,-1.4529,-1.4495,-1.4461,-1.4427,-1.4393,-1.4358,-1.4324,-1.429,-1.4256,-1.4222,-1.4188,-1.4154,-1.412,-1.4086,-1.4052,-1.4018,-1.3984,-1.395,-1.3915,-1.3881,-1.3847,-1.3813,-1.3779,-1.3745,-1.3711,-1.3677,-1.3643,-1.3609,-1.3575,-1.354,-1.3506,-1.3472,-1.3438,-1.3404,-1.3369,-1.3335,-1.3301,-1.3267,-1.3232,-1.3198,-1.3164,-1.313,-1.3095,-1.3061,-1.3027,-1.2993,-1.2959,-1.2924,-1.289,-1.2856,-1.2822,-1.2788,-1.2753,-1.2719,-1.2685,-1.2651,-1.2616,-1.2582,-1.2548,-1.2514,-1.2479,-1.2445,-1.2411,-1.2377,-1.2343,-1.2309,-1.2275,-1.2241,-1.2207,-1.2173,-1.2139,-1.2105,-1.2071,-1.2037,-1.2003,-1.1969,-1.1935,-1.1901,-1.1867,-1.1833,-1.1799,-1.1765,-1.1731,-1.1697,-1.1663,-1.1629,-1.1595,-1.1561,-1.1528,-1.1494,-1.146,-1.1427,-1.1393,-1.1359,-1.1326,-1.1292,-1.1258,-1.1225,-1.1191,-1.1157,-1.1124,-1.109,-1.1056,-1.1022,-1.0989,-1.0955,-1.0921,-1.0887,-1.0853,-1.0819,-1.0786,-1.0752,-1.0718,-1.0684,-1.065,-1.0616,-1.0583,-1.0549,-1.0515,-1.0481,-1.0447,-1.0414,-1.038,-1.0346,-1.0312,-1.0279,-1.0245,-1.0211,-1.0177,-1.0143,-1.011,-1.0076,-1.0042,-1.0008,-0.99744,-0.99406,-0.99068,-0.9873,-0.98391,-0.98053,-0.97715,-0.97376,-0.97037,-0.96698,-0.96358,-0.96018,-0.95678,-0.95338,-0.94997,-0.94657,-0.94316,-0.93975,-0.93634,-0.93293,-0.92952,-0.92611,-0.9227,-0.91928,-0.91587,-0.91245,-0.90903,-0.90561,-0.9022,-0.89878,-0.89537,-0.89195,-0.88854,-0.88513,-0.88172,-0.87831,-0.8749,-0.87149,-0.86808,-0.86467,-0.86127,-0.85787,-0.85446,-0.85107,-0.84767,-0.84428,-0.84088,-0.83749,-0.83411,-0.83072,-0.82733,-0.82395,-0.82056,-0.81718,-0.81379,-0.8104,-0.80702,-0.80363,-0.80024,-0.79686,-0.79347,-0.79008,-0.78669,-0.7833,-0.7799,-0.77651,-0.77312,-0.76973,-0.76633,-0.76294,-0.75955,-0.75616,-0.75276,-0.74937,-0.74597,-0.74258,-0.73918,-0.73578,-0.73238,-0.72898,-0.72558,-0.72218,-0.71877,-0.71537,-0.71197,-0.70857,-0.70517,-0.70178,-0.69838,-0.69499,-0.6916,-0.68821,-0.68483,-0.68145,-0.67807,-0.6747,-0.67132,-0.66795,-0.66458,-0.66121,-0.65784,-0.65447,-0.6511,-0.64774,-0.64436,-0.64099,-0.63762,-0.63424,-0.63086,-0.62749,-0.62411,-0.62073,-0.61736,-0.61398,-0.61061,-0.60724,-0.60387,-0.6005,-0.59713,-0.59376,-0.59039,-0.58702,-0.58365,-0.58028,-0.57692,-0.57355,-0.57019,-0.56683,-0.56347,-0.5601,-0.55674,-0.55338,-0.55002,-0.54665,-0.54328,-0.53991,-0.53654,-0.53317,-0.52979,-0.52641,-0.52303,-0.51965,-0.51627,-0.51289,-0.50951,-0.50613,-0.50275,-0.49937,-0.49599,-0.49261,-0.48923,-0.48585,-0.48247,-0.4791,-0.47572,-0.47234,-0.46897,-0.4656,-0.46223,-0.45886,-0.45549,-0.45212,-0.44875,-0.44538,-0.44201,-0.43865,-0.43528,-0.43192,-0.42855,-0.42518,-0.42181,-0.41844,-0.41507,-0.4117,-0.40833,-0.40495,-0.40158,-0.39821,-0.39483,-0.39145,-0.38807,-0.38469,-0.38131,-0.37793,-0.37455,-0.37116,-0.36777,-0.36439,-0.361,-0.35761,-0.35422,-0.35083,-0.34744,-0.34405,-0.34067,-0.33728,-0.3339,-0.33051,-0.32713,-0.32375,-0.32037,-0.317,-0.31362,-0.31024,-0.30686,-0.30348,-0.3001,-0.29672,-0.29334,-0.28996,-0.28658,-0.2832,-0.27982,-0.27644,-0.27306,-0.26969,-0.26631,-0.26293,-0.25955,-0.25617,-0.25279,-0.24941,-0.24602,-0.24264,-0.23925,-0.23587,-0.23248,-0.22909,-0.2257,-0.22231,-0.21892,-0.21553,-0.21215,-0.20876,-0.20538,-0.20199,-0.19861,-0.19522,-0.19184,-0.18845,-0.18507,-0.18168,-0.1783,-0.17491,-0.17153,-0.16814,-0.16475,-0.16136,-0.15797,-0.15458,-0.15119,-0.14779,-0.1444,-0.141,-0.13761,-0.13421,-0.13081,-0.12741,-0.12401,-0.12061,-0.11721,-0.11381,-0.11041,-0.10701,-0.10361,-0.10021,-0.096819,-0.093425,-0.090034,-0.086644,-0.083254,-0.079865,-0.076478,-0.073092,-0.069708,-0.066324,-0.062941,-0.059559,-0.056177,-0.052795,-0.049414,-0.046033,-0.042652,-0.039269,-0.035886,-0.032504,-0.029123,-0.025745,-0.02237,-0.018997,-0.015626,-0.012258,-0.0088926,-0.0055291,-0.0021665,0.0011943,0.0045544,0.0079133,0.011272,0.01463,0.017987,0.021341,0.024694,0.028044,0.031389,0.034733,0.038073,0.041411,0.044744,0.048076,0.051406,0.054734,0.058058,0.061377,0.064693,0.068005,0.071316,0.074626,0.077934,0.081241,0.084547,0.087851,0.091153,0.094456,0.097759,0.10106,0.10436,0.10767,0.11097,0.11427,0.11757,0.12087,0.12416,0.12745,0.13074,0.13403,0.13731,0.14059,0.14387,0.14715,0.15042,0.15369,0.15695,0.16022,0.16348,0.16674,0.17,0.17325,0.1765,0.17975,0.183,0.18625,0.1895,0.19275,0.19599,0.19923,0.20248,0.20572,0.20896,0.21219,0.21543,0.21866,0.22189,0.22511,0.22834,0.23157,0.2348,0.23803,0.24126,0.24449,0.24772,0.25095,0.25418,0.25741,0.26063,0.26386,0.26709,0.27031,0.27354,0.27677,0.27999,0.28322,0.28645,0.28967,0.2929,0.29613,0.29936,0.30259,0.30582,0.30905,0.31227,0.3155,0.31872,0.32195,0.32517,0.32839,0.33161,0.33482,0.33804,0.34125,0.34446,0.34767,0.35088,0.35409,0.3573,0.36051,0.36372,0.36693,0.37013,0.37334,0.37654,0.37974,0.38294,0.38614,0.38934,0.39254,0.39574,0.39894,0.40214,0.40534,0.40855,0.41175,0.41496,0.41817,0.42139,0.42461,0.42783,0.43106,0.43428,0.43751,0.44074,0.44398,0.44721,0.45045,0.45369,0.45693,0.46017,0.46341,0.46665,0.46989,0.47313,0.47637,0.47961,0.48284,0.48608,0.48931,0.49255,0.49578,0.49902,0.50224,0.50547,0.5087,0.51192,0.51514,0.51836,0.52159,0.52481,0.52803,0.53126,0.53448,0.5377,0.54092,0.54414,0.54736,0.55058,0.5538,0.55701,0.56023,0.56344,0.56665,0.56986,0.57307,0.57628,0.57948,0.58269,0.58589,0.58908,0.59228,0.59548,0.59867,0.60186,0.60506,0.60825,0.61144,0.61463,0.61782,0.62101,0.6242,0.62738,0.63057,0.63376,0.63694,0.64012,0.64331,0.64648,0.64966,0.65284,0.65602,0.65919,0.66237,0.66555,0.66873,0.6719,0.67508,0.67826,0.68143,0.68461,0.68779,0.69097,0.69416,0.69734,0.70052,0.70371,0.7069,0.71009,0.71328,0.71647,0.71966,0.72285,0.72605,0.72924,0.73244,0.73563,0.73882,0.74202,0.74521,0.7484,0.75159,0.75478,0.75797,0.76115,0.76434,0.76752,0.7707,0.77388,0.77706,0.78023,0.78341,0.78658,0.78975,0.79292,0.79609,0.79926,0.80242,0.80559,0.80875,0.81191,0.81507,0.81823,0.82138,0.82454,0.82769,0.83085,0.834,0.83715,0.8403,0.84344,0.84658,0.84972,0.85285,0.85598,0.8591,0.86222,0.86534,0.86845,0.87156,0.87467,0.87777,0.88088,0.88398,0.88709,0.89019,0.8933,0.8964,0.89951,0.90261,0.90572,0.90882,0.91193,0.91503,0.91813,0.92123,0.92433,0.92743,0.93053,0.93363,0.93672,0.93982,0.94291,0.946,0.94909,0.95218,0.95526,0.95834,0.96142,0.9645,0.96757,0.97065,0.97372,0.97679,0.97986,0.98293,0.986,0.98907,0.99213,0.99519,0.99825,1.0013,1.0044,1.0074,1.0105,1.0135,1.0166,1.0196,1.0227,1.0257,1.0287,1.0318,1.0348,1.0378,1.0409,1.0439,1.0469,1.0499,1.053,1.056,1.059,1.0621,1.0651,1.0681,1.0711,1.0741,1.0772,1.0802,1.0832,1.0862,1.0892,1.0922,1.0952,1.0982,1.1012,1.1042,1.1072,1.1102,1.1132,1.1162,1.1192,1.1221,1.1251,1.1281,1.131,1.134,1.137,1.1399,1.1429,1.1459,1.1488,1.1518,1.1547,1.1577,1.1607,1.1636,1.1666,1.1695,1.1725,1.1754,1.1784,1.1814,1.1843,1.1873,1.1902,1.1932,1.1961,1.199,1.202,1.2049,1.2079,1.2108,1.2138,1.2167,1.2197,1.2226,1.2255,1.2285,1.2314,1.2344,1.2373,1.2402,1.2432,1.2461,1.2491,1.252,1.2549,1.2579,1.2608,1.2637,1.2667,1.2696,1.2726,1.2755,1.2784,1.2814,1.2843,1.2872,1.2902,1.2931,1.2961,1.299,1.302,1.3049,1.3079,1.3108,1.3138,1.3168,1.3197,1.3227,1.3256,1.3286,1.3316,1.3345,1.3375,1.3405,1.3435,1.3464,1.3494,1.3524,1.3554,1.3584,1.3614,1.3644,1.3673,1.3703,1.3733,1.3763,1.3793,1.3823,1.3853,1.3882,1.3912,1.3942,1.3972,1.4002,1.4031,1.4061,1.4091,1.4121,1.4151,1.4181,1.4211,1.4241,1.427,1.43,1.433,1.436,1.439,1.442,1.445,1.448,1.451,1.454,1.457,1.46,1.463,1.466,1.4689,1.4719,1.4749,1.4779,1.4809,1.4839,1.4869,1.49,1.493,1.496,1.499,1.502,1.505,1.508,1.5111,1.5141,1.5171,1.5201,1.5232,1.5262,1.5292,1.5323,1.5353,1.5383,1.5414,1.5444,1.5474,1.5505,1.5535,1.5565,1.5595,1.5626,1.5656,1.5686,1.5716,1.5747,1.5777,1.5807,1.5837,1.5868,1.5898,1.5928,1.5958,1.5989,1.6019,1.6049,1.6079,1.6109,1.614,1.617,1.62,1.6231,1.6261,1.6292,1.6322,1.6352,1.6383,1.6413,1.6444,1.6474,1.6505,1.6535,1.6566,1.6596,1.6627,1.6658,1.6688,1.6719,1.675,1.678,1.6811,1.6842,1.6873,1.6904,1.6935,1.6966,1.6997,1.7028,1.7059,1.709,1.7121,1.7152,1.7183,1.7214,1.7246,1.7277,1.7308,1.7339,1.737,1.7402,1.7433,1.7464,1.7496,1.7527,1.7558,1.759,1.7621,1.7653,1.7684,1.7716,1.7747,1.7778,1.781,1.7841,1.7873,1.7904,1.7935,1.7967,1.7998,1.8029,1.8061,1.8092,1.8124,1.8155,1.8186,1.8218,1.8249,1.8281,1.8312,1.8343,1.8375,1.8406,1.8437,1.8468,1.85,1.8531,1.8562,1.8593,1.8624,1.8655,1.8686,1.8717,1.8748,1.8779,1.881,1.8841,1.8872,1.8903,1.8934,1.8965,1.8995,1.9026,1.9057,1.9088,1.9118,1.9149,1.918,1.9211,1.9241,1.9272,1.9303,1.9333,1.9364,1.9394,1.9425,1.9456,1.9486,1.9517,1.9547,1.9578,1.9608,1.9639,1.9669,1.97,1.973,1.9761,1.9791,1.9822,1.9853,1.9883,1.9914,1.9945,1.9976,2.0006,2.0037,2.0068,2.0099,2.0129,2.016,2.0191,2.0221,2.0252,2.0283,2.0313,2.0344,2.0375,2.0405,2.0436,2.0466,2.0497,2.0527,2.0558,2.0588,2.0618,2.0649,2.0679,2.0709,2.074,2.077,2.08,2.0831,2.0861,2.0891,2.0922,2.0952,2.0982,2.1012,2.1043,2.1073,2.1103,2.1134,2.1164,2.1194,2.1224,2.1255,2.1285,2.1315,2.1345,2.1376,2.1406,2.1436,2.1466,2.1496,2.1526,2.1556,2.1586,2.1616,2.1647,2.1677,2.1706,2.1736,2.1766,2.1796,2.1826,2.1856,2.1886,2.1916,2.1946,2.1976,2.2006,2.2036,2.2065,2.2095,2.2125,2.2155,2.2185,2.2215,2.2245,2.2275,2.2305,2.2335,2.2365,2.2395,2.2425,2.2455,2.2485,2.2515,2.2545,2.2575,2.2605,2.2636,2.2666,2.2696,2.2726,2.2756,2.2786,2.2816,2.2847,2.2877,2.2907,2.2937,2.2967,2.2998,2.3028,2.3058,2.3088,2.3118,2.3148,2.3178,2.3209,2.3239,2.3269,2.3299,2.3329,2.3359,2.3389,2.3419,2.3448,2.3478,2.3508,2.3538,2.3568,2.3598,2.3627,2.3657,2.3687,2.3716,2.3746,2.3776,2.3806,2.3835,2.3865,2.3895,2.3924,2.3954,2.3984,2.4014,2.4043,2.4073,2.4103,2.4133,2.4163,2.4192,2.4222,2.4252,2.4282,2.4312,2.4342,2.4372,2.4402,2.4432,2.4462,2.4493,2.4523,2.4553,2.4583,2.4613,2.4643,2.4673,2.4703,2.4733,2.4763,2.4794,2.4824,2.4854,2.4885,2.4915,2.4945,2.4976,2.5006,2.5037,2.5067,2.5097,2.5128,2.5158,2.5189,2.5219,2.525,2.5281,2.5311,2.5342,2.5372,2.5403,2.5434,2.5464,2.5495,2.5526,2.5556,2.5587,2.5618,2.5648,2.5679,2.571,2.574,2.5771,2.5802,2.5832,2.5863,2.5894,2.5924,2.5955,2.5985,2.6016,2.6046,2.6077,2.6107,2.6138,2.6168,2.6199,2.6229,2.6259,2.629,2.632,2.635,2.6381,2.6411,2.6441,2.6472,2.6502,2.6532,2.6562,2.6592,2.6623,2.6653,2.6683,2.6713,2.6743,2.6773,2.6803,2.6833,2.6863,2.6893,2.6923,2.6953,2.6982,2.7012,2.7042,2.7072,2.7102,2.7131,2.7161,2.7191,2.7221,2.725,2.728,2.731,2.7339,2.7369,2.7399,2.7428,2.7458,2.7488,2.7517,2.7547,2.7577,2.7606,2.7636,2.7665,2.7695,2.7725,2.7754,2.7784,2.7813,2.7843,2.7872,2.7902,2.7932,2.7961,2.7991,2.8021,2.805,2.808,2.811,2.8139,2.8169,2.8199,2.8229,2.8258,2.8288,2.8318,2.8348,2.8378,2.8407,2.8437,2.8467,2.8497,2.8527,2.8557,2.8586,2.8616,2.8646,2.8676,2.8705,2.8735,2.8765,2.8795,2.8824,2.8854,2.8884,2.8914,2.8943,2.8973,2.9003,2.9033,2.9062,2.9092,2.9122,2.9152,2.9181,2.9211,2.9241,2.9271,2.9301,2.933,2.936,2.939,2.942,2.945,2.9479,2.9509,2.9539,2.9569,2.9599,2.9628,2.9658,2.9688,2.9718,2.9747,2.9777,2.9807,2.9837,2.9866,2.9896,2.9926,2.9956,2.9986,3.0015,3.0045,3.0075,3.0105,3.0135,3.0164,3.0194,3.0224,3.0254,3.0284,3.0314,3.0344,3.0374,3.0404,3.0434,3.0464,3.0494,3.0524,3.0554,3.0584,3.0615,3.0645,3.0675,3.0705,3.0736,3.0766,3.0796,3.0826,3.0857,3.0887,3.0917,3.0948,3.0978,3.1008,3.1039,3.1069,3.11,3.113,3.1161,3.1191,3.1222,3.1252,3.1283,3.1313,3.1344,3.1374,3.1404,3.1435,3.1465,3.1496,3.1527,3.1557,3.1588,3.1618,3.1649,3.1679,3.171,3.174,3.1771,3.1802,3.1832,3.1863,3.1894,3.1924,3.1955,3.1985,3.2016,3.2047,3.2077,3.2108,3.2138,3.2169,3.2199,3.223,3.226,3.229,3.2321,3.2351,3.2382,3.2412,3.2442,3.2473,3.2503,3.2533,3.2564,3.2594,3.2625,3.2655,3.2686,3.2716,3.2747,3.2777,3.2808,3.2838,3.2869,3.29,3.293,3.2961,3.2991,3.3022,3.3052,3.3083,3.3114,3.3144,3.3175,3.3205,3.3236,3.3267,3.3297,3.3328,3.3358,3.3389,3.3419,3.345,3.348,3.3511,3.3541,3.3572,3.3602,3.3632,3.3663,3.3693,3.3723,3.3754,3.3784,3.3814,3.3844,3.3874,3.3904,3.3934,3.3965,3.3995,3.4025,3.4055,3.4085,3.4115,3.4144,3.4174,3.4204,3.4234,3.4264,3.4294,3.4324,3.4353,3.4383,3.4413,3.4442,3.4472,3.4502,3.4531,3.4561,3.4591,3.462,3.465,3.4679,3.4709,3.4738,3.4768,3.4797,3.4826,3.4856,3.4885,3.4915,3.4944,3.4973,3.5002,3.5032,3.5061,3.509,3.512,3.5149,3.5178,3.5207,3.5237,3.5266,3.5295,3.5325,3.5354,3.5384,3.5413,3.5443,3.5472,3.5502,3.5531,3.5561,3.5591,3.562,3.565,3.568,3.571,3.5739,3.5769,3.5799,3.5829,3.5859,3.5889,3.5918,3.5948,3.5978,3.6008,3.6038,3.6068,3.6098,3.6128,3.6158,3.6188,3.6218,3.6248,3.6277,3.6307,3.6337,3.6367,3.6397,3.6427,3.6457,3.6487,3.6517,3.6547,3.6577,3.6607,3.6638,3.6668,3.6698,3.6728,3.6758,3.6789,3.6819,3.6849,3.688,3.691,3.694,3.6971,3.7001,3.7031,3.7062,3.7092,3.7122,3.7153,3.7183,3.7213,3.7243,3.7274,3.7304,3.7334,3.7364,3.7394,3.7424,3.7454,3.7484,3.7514,3.7544,3.7574,3.7603,3.7633,3.7663,3.7693,3.7723,3.7752,3.7782,3.7812,3.7841,3.7871,3.7901,3.793,3.796,3.799,3.8019,3.8049,3.8078,3.8108,3.8137,3.8167,3.8196,3.8226,3.8255,3.8284,3.8314,3.8343,3.8372,3.8402,3.8431,3.846,3.8489,3.8519,3.8548,3.8577,3.8606,3.8635,3.8664,3.8693,3.8722,3.8751,3.878,3.8809,3.8838,3.8867,3.8896,3.8925,3.8954,3.8983,3.9012,3.9041,3.9069,3.9098,3.9127,3.9156,3.9185,3.9213,3.9242,3.9271,3.93,3.9328,3.9357,3.9386,3.9414,3.9443,3.9472,3.95,3.9529,3.9558,3.9586,3.9615,3.9644,3.9672,3.9701,3.973,3.9758,3.9787,3.9816,3.9845,3.9873,3.9902,3.9931,3.996,3.9988,4.0017,4.0046,4.0075,4.0104,4.0132,4.0161,4.019,4.0219,4.0248,4.0277,4.0306,4.0335,4.0363,4.0392,4.0421,4.045,4.0479,4.0508,4.0536,4.0565,4.0594,4.0623,4.0652,4.0681,4.071,4.0739,4.0768,4.0797,4.0826,4.0855,4.0883,4.0912,4.0941,4.097,4.0999,4.1028,4.1057,4.1086,4.1115,4.1144,4.1173,4.1202,4.1231,4.126,4.1289,4.1317,4.1346,4.1375,4.1404,4.1433,4.1462,4.1491,4.1519,4.1548,4.1577,4.1606,4.1634,4.1663,4.1692,4.172,4.1749,4.1777,4.1806,4.1835,4.1863,4.1891,4.192,4.1948,4.1977,4.2005,4.2033,4.2061,4.209,4.2118,4.2146,4.2174,4.2202,4.223,4.2259,4.2287,4.2315,4.2343,4.2371,4.2399,4.2427,4.2455,4.2482,4.251,4.2538,4.2566,4.2594,4.2622,4.2649,4.2677,4.2705,4.2733,4.276,4.2788,4.2816,4.2844,4.2871,4.2899,4.2927,4.2954,4.2982,4.301,4.3037,4.3065,4.3092,4.312,4.3148,4.3175,4.3203,4.323,4.3258,4.3285,4.3313,4.334,4.3368,4.3395,4.3423,4.345,4.3478,4.3505,4.3533,4.356,4.3588,4.3615,4.3643,4.367,4.3697,4.3725,4.3752,4.378,4.3807,4.3834,4.3862,4.3889,4.3916,4.3944,4.3971,4.3998,4.4025,4.4053,4.408,4.4107,4.4134,4.4162,4.4189,4.4216,4.4244,4.4271,4.4298,4.4326,4.4353,4.4381,4.4408,4.4435,4.4463,4.449,4.4518,4.4545,4.4573,4.46,4.4628,4.4655,4.4683,4.471,4.4738,4.4765,4.4793,4.482,4.4848,4.4875,4.4902,4.493,4.4957,4.4984,4.5011,4.5039,4.5066,4.5093,4.512,4.5147,4.5174,4.5201,4.5228,4.5255,4.5282,4.5309,4.5336,4.5363,4.539,4.5416,4.5443,4.547,4.5497,4.5524,4.5551,4.5577,4.5604,4.5631,4.5658,4.5685,4.5711,4.5738,4.5765,4.5792,4.5819,4.5845,4.5872,4.5899,4.5926,4.5953,4.598,4.6007,4.6034,4.606,4.6087,4.6114,4.6141,4.6168,4.6195,4.6222,4.6249,4.6276,4.6303,4.633,4.6357,4.6385,4.6412,4.6439,4.6466,4.6493,4.652,4.6547,4.6574,4.6601,4.6629,4.6656,4.6683,4.671,4.6737,4.6764,4.6791,4.6819,4.6846,4.6873,4.69,4.6927,4.6954,4.6981,4.7009,4.7036,4.7063,4.709,4.7117,4.7144,4.7172,4.7199,4.7226,4.7253,4.728,4.7307,4.7334,4.7361,4.7389,4.7416,4.7443,4.747,4.7497,4.7524,4.7551,4.7578,4.7605,4.7632,4.7659,4.7686,4.7713,4.774,4.7767,4.7794,4.7821,4.7848,4.7875,4.7902,4.7929,4.7956,4.7983,4.801,4.8037,4.8064,4.8091,4.8118,4.8145,4.8172,4.8199,4.8226,4.8253,4.8279,4.8306,4.8333,4.836,4.8387,4.8414,4.844,4.8467,4.8494,4.8521,4.8548,4.8574,4.8601,4.8628,4.8654,4.8681,4.8708,4.8735,4.8761,4.8788,4.8815,4.8841,4.8868,4.8895,4.8922,4.8949,4.8975,4.9002,4.9029,4.9056,4.9083,4.911,4.9137,4.9163,4.919,4.9217,4.9244,4.9271,4.9298,4.9325,4.9352,4.9379,4.9406,4.9433,4.9459,4.9486,4.9513,4.954,4.9567,4.9594,4.9621,4.9648,4.9675,4.9702,4.9729,4.9756,4.9783,4.981,4.9837,4.9864,4.9891,4.9918,4.9945,4.9972,4.9999,5.0026,5.0053,5.008,5.0106,5.0133,5.016,5.0187,5.0214,5.0241,5.0268,5.0294,5.0321,5.0348,5.0375,5.0401,5.0428,5.0455,5.0482,5.0509,5.0535,5.0562,5.0589,5.0616,5.0642,5.0669,5.0696,5.0723,5.075,5.0777,5.0803,5.083,5.0857,5.0884,5.0911,5.0938,5.0965,5.0992,5.1018,5.1045,5.1072,5.1099,5.1126,5.1153,5.118,5.1207,5.1234,5.1261,5.1288,5.1315,5.1342,5.1369,5.1396,5.1423,5.145,5.1477,5.1504,5.1531,5.1558,5.1585,5.1612,5.1639,5.1666,5.1693,5.1721,5.1748,5.1775,5.1802,5.1829,5.1857,5.1884,5.1911,5.1938,5.1966,5.1993,5.202,5.2047,5.2074,5.2102,5.2129,5.2156,5.2183,5.221,5.2238,5.2265,5.2292,5.2319,5.2346,5.2374,5.2401,5.2428,5.2455,5.2482,5.2509,5.2537,5.2564,5.2591,5.2618,5.2645,5.2673,5.27,5.2727,5.2754,5.2782,5.2809,5.2836,5.2863,5.2891,5.2918,5.2945,5.2972,5.2999,5.3027,5.3054,5.3081,5.3108,5.3135,5.3162,5.319,5.3217,5.3244,5.3271,5.3298,5.3325,5.3352,5.338,5.3407,5.3434,5.3461,5.3488,5.3515,5.3542,5.3569,5.3595,5.3622,5.3649,5.3676,5.3703,5.373,5.3757,5.3783,5.381,5.3837,5.3864,5.3891,5.3918,5.3944,5.3971,5.3998,5.4025,5.4052,5.4079,5.4106,5.4133,5.416,5.4187,5.4214,5.424,5.4267,5.4294,5.4321,5.4348,5.4375,5.4402,5.4428,5.4455,5.4482,5.4509,5.4536,5.4563,5.459,5.4616,5.4643,5.467,5.4697,5.4724,5.4751,5.4778,5.4805,5.4832,5.4859,5.4886,5.4913,5.494,5.4967,5.4995,5.5022,5.5049,5.5076,5.5103,5.5131,5.5158,5.5185,5.5213,5.524,5.5267,5.5295,5.5322,5.535,5.5378,5.5405,5.5433,5.546,5.5488,5.5516,5.5544,5.5571,5.5599,5.5627,5.5655,5.5682,5.571,5.5738,5.5766,5.5794,5.5822,5.585,5.5878,5.5906,5.5934,5.5962,5.599,5.6018,5.6046,5.6074,5.6102,5.613,5.6158,5.6187,5.6215,5.6243,5.6271,5.6299,5.6327,5.6355,5.6383,5.6411,5.644,5.6468,5.6496,5.6524,5.6552,5.658,5.6608,5.6636,5.6664,5.6692,5.6721,5.6749,5.6777,5.6805,5.6833,5.6861,5.6889,5.6917,5.6945,5.6973,5.7001,5.7029,5.7057,5.7086,5.7114,5.7142,5.717,5.7198,5.7226,5.7254,5.7282,5.7311,5.7339,5.7367,5.7395,5.7423,5.7451,5.7479,5.7508,5.7536,5.7564,5.7592,5.762,5.7648,5.7677,5.7705,5.7733,5.7761,5.779,5.7818,5.7846,5.7875,5.7903,5.7931,5.796,5.7988,5.8016,5.8045,5.8073,5.8102,5.813,5.8159,5.8187,5.8216,5.8244,5.8273,5.8301,5.833,5.8358,5.8386,5.8415,5.8443,5.8472,5.85,5.8529,5.8557,5.8586,5.8614,5.8642,5.8671,5.8699,5.8727,5.8755,5.8784,5.8812,5.884,5.8868,5.8896,5.8924,5.8952,5.898,5.9008,5.9036,5.9064,5.9092,5.912,5.9148,5.9176,5.9204,5.9232,5.9259,5.9287,5.9315,5.9343,5.937,5.9398,5.9426,5.9453,5.9481,5.9508,5.9536,5.9563,5.9591,5.9618,5.9645,5.9673,5.97,5.9727,5.9755,5.9782,5.9809,5.9837,5.9864,5.9891,5.9918,5.9946,5.9973,6,6.0027,6.0055,6.0082,6.0109,6.0137,6.0164,6.0191,6.0219,6.0246,6.0273,6.0301,6.0328,6.0356,6.0383,6.0411,6.0438,6.0466,6.0493,6.0521,6.0548,6.0576,6.0603,6.0631,6.0658,6.0686,6.0713,6.0741,6.0769,6.0796,6.0824,6.0851,6.0879,6.0906,6.0934,6.0961,6.0988,6.1016,6.1043,6.1071,6.1098,6.1125,6.1153,6.118,6.1207,6.1235,6.1262,6.1289,6.1317,6.1344,6.1371,6.1398,6.1425,6.1453,6.148,6.1507,6.1534,6.1561,6.1588,6.1615,6.1642,6.1669,6.1696,6.1723,6.175,6.1777,6.1804,6.1831,6.1857,6.1884,6.1911,6.1938,6.1965,6.1991,6.2018,6.2045,6.2071,6.2098,6.2125,6.2151,6.2178,6.2205,6.2231,6.2258,6.2284,6.2311,6.2338,6.2364,6.2391,6.2418,6.2444,6.2471,6.2498,6.2524,6.2551,6.2577,6.2604,6.2631,6.2657,6.2684,6.271,6.2737,6.2764,6.279,6.2817,6.2843,6.287,6.2896,6.2923,6.2949,6.2976,6.3002,6.3029,6.3055,6.3081,6.3108,6.3134,6.316,6.3187,6.3213,6.3239,6.3265,6.3291,6.3317,6.3344,6.337,6.3396,6.3422,6.3448,6.3474,6.35,6.3526,6.3552,6.3578,6.3604,6.363,6.3656,6.3682,6.3708,6.3734,6.376,6.3786,6.3812,6.3838,6.3864,6.389,6.3916,6.3942,6.3969,6.3995,6.4021,6.4047,6.4073,6.4099,6.4125,6.4151,6.4177,6.4203,6.4229,6.4255,6.4282,6.4308,6.4334,6.436,6.4387,6.4413,6.4439,6.4465,6.4492,6.4518,6.4545,6.4571,6.4598,6.4624,6.4651,6.4677,6.4704,6.473,6.4757,6.4783,6.481,6.4836,6.4863,6.4889,6.4915,6.4942,6.4968,6.4995,6.5021,6.5048,6.5074,6.5101,6.5127,6.5153,6.518,6.5206,6.5233,6.5259,6.5286,6.5312,6.5338,6.5365,6.5391,6.5417,6.5444,6.547,6.5496,6.5523,6.5549,6.5575,6.5601,6.5628,6.5654,6.568,6.5706,6.5732,6.5759,6.5785,6.5811,6.5837,6.5863,6.589,6.5916,6.5942,6.5968,6.5994,6.602,6.6047,6.6073,6.6099,6.6125,6.6151,6.6177,6.6203,6.6229,6.6255,6.6281,6.6307,6.6333,6.6359,6.6386,6.6412,6.6438,6.6464,6.649,6.6516,6.6542,6.6568,6.6594,6.662,6.6646,6.6673,6.6699,6.6725,6.6751,6.6777,6.6803,6.6829,6.6856,6.6882,6.6908,6.6934,6.696,6.6987,6.7013,6.7039,6.7065,6.7091,6.7117,6.7143,6.7169,6.7195,6.7221,6.7247,6.7273,6.7299,6.7325,6.7351,6.7377,6.7403,6.7429,6.7455,6.7481,6.7507,6.7533,6.7559,6.7585,6.7611,6.7637,6.7663,6.7689,6.7715,6.7741,6.7767,6.7793,6.7818,6.7844,6.787,6.7896,6.7921,6.7947,6.7973,6.7999,6.8024,6.805,6.8076,6.8101,6.8127,6.8153,6.8179,6.8204,6.823,6.8256,6.8281,6.8307,6.8333,6.8358,6.8384,6.8409,6.8435,6.8461,6.8486,6.8512,6.8537,6.8563,6.8588,6.8614,6.8639,6.8665,6.869,6.8716,6.8741,6.8767,6.8792,6.8818,6.8843,6.8869,6.8895,6.892,6.8946,6.8972,6.8997,6.9023,6.9049,6.9074,6.91,6.9126,6.9151,6.9177,6.9203,6.9229,6.9254,6.928,6.9306,6.9331,6.9357,6.9383,6.9409,6.9434,6.946,6.9485,6.9511,6.9537,6.9562,6.9588,6.9614,6.9639,6.9665,6.9691,6.9716,6.9742,6.9767,6.9793,6.9819,6.9844,6.987,6.9896,6.9921,6.9947,6.9973,6.9998,7.0024,7.005,7.0075,7.0101,7.0127,7.0153,7.0178,7.0204,7.023,7.0256,7.0282,7.0307,7.0333,7.0359,7.0385,7.0411,7.0437,7.0463,7.0489,7.0515,7.0541,7.0567,7.0593,7.0619,7.0645,7.0671,7.0697,7.0723,7.0749,7.0775,7.0801,7.0827,7.0853,7.0879,7.0905,7.0931,7.0957,7.0983,7.1009,7.1035,7.1062,7.1088,7.1114,7.114,7.1166,7.1192,7.1218,7.1244,7.127,7.1297,7.1323,7.1349,7.1375,7.1401,7.1427,7.1454,7.148,7.1506,7.1532,7.1558,7.1584,7.1611,7.1637,7.1663,7.1689,7.1715,7.1742,7.1768,7.1794,7.182,7.1846,7.1872,7.1899,7.1925,7.1951,7.1977,7.2003,7.2029,7.2055,7.2081,7.2107,7.2134,7.216,7.2186,7.2212,7.2238,7.2264,7.229,7.2316,7.2342,7.2368,7.2394,7.242,7.2446,7.2472,7.2498,7.2524,7.2551,7.2577,7.2603,7.2629,7.2656,7.2682,7.2708,7.2735,7.2761,7.2788,7.2814,7.2841,7.2867,7.2894,7.292,7.2946,7.2973,7.3,7.3026,7.3053,7.3079,7.3106,7.3132,7.3159,7.3186,7.3212,7.3239,7.3265,7.3292,7.3319,7.3345,7.3372,7.3399,7.3425,7.3452,7.3478,7.3505,7.3532,7.3558,7.3585,7.3612,7.3638,7.3665,7.3692,7.3719,7.3745,7.3772,7.3799,7.3826,7.3853,7.388,7.3907,7.3934,7.3961,7.3988,7.4015,7.4042,7.407,7.4097,7.4124,7.4151,7.4178,7.4206,7.4233,7.426,7.4288,7.4315,7.4342,7.437,7.4397,7.4425,7.4452,7.448,7.4507,7.4534,7.4562,7.4589,7.4617,7.4644,7.4672,7.4699,7.4727,7.4755,7.4782,7.481,7.4838,7.4865,7.4893,7.4921,7.4948,7.4976,7.5004,7.5032,7.5059,7.5087,7.5115,7.5143,7.517,7.5198,7.5226,7.5254,7.5282,7.5309,7.5337,7.5365,7.5393,7.5421,7.5448,7.5476,7.5504,7.5531,7.5559,7.5587,7.5615,7.5642,7.567,7.5698,7.5725,7.5753,7.5781,7.5808,7.5836,7.5864,7.5891,7.5919,7.5947,7.5974,7.6002,7.603,7.6057,7.6085,7.6113,7.614,7.6168,7.6196,7.6223,7.6251,7.6279,7.6306,7.6334,7.6362,7.6389,7.6417,7.6445,7.6472,7.65,7.6527,7.6555,7.6583,7.661,7.6638,7.6666,7.6693,7.6721,7.6749,7.6776,7.6804,7.6832,7.6859,7.6887,7.6915,7.6943,7.697,7.6998,7.7026,7.7054,7.7081,7.7109,7.7137,7.7165,7.7192,7.722,7.7248,7.7275,7.7303,7.7331,7.7358,7.7386,7.7413,7.7441,7.7468,7.7495,7.7523,7.755,7.7578,7.7605,7.7632,7.766,7.7687,7.7714,7.7742,7.7769,7.7796,7.7824,7.7851,7.7878,7.7906,7.7933,7.796,7.7988,7.8015,7.8042,7.8069,7.8097,7.8124,7.8151,7.8178,7.8206,7.8233,7.826,7.8287,7.8314,7.8341,7.8368,7.8395,7.8423,7.845,7.8477,7.8504,7.8531,7.8558,7.8585,7.8611,7.8638,7.8665,7.8692,7.8718,7.8745,7.8771,7.8798,7.8824,7.8851,7.8877,7.8904,7.893,7.8956,7.8982,7.9008,7.9034,7.9061,7.9087,7.9113,7.9139,7.9164,7.919,7.9216,7.9242,7.9268,7.9294,7.932,7.9345,7.9371,7.9397,7.9422,7.9448,7.9474,7.9499,7.9525,7.9551,7.9577,7.9602,7.9628,7.9654,7.9679,7.9705,7.9731,7.9756,7.9782,7.9808,7.9833,7.9859,7.9885,7.991,7.9936,7.9962,7.9987,8.0013,8.0038,8.0064,8.009,8.0115,8.0141,8.0166,8.0192,8.0217,8.0243,8.0268,8.0294,8.0319,8.0345,8.037,8.0395,8.0421,8.0446,8.0472,8.0497,8.0522,8.0548,8.0573,8.0598,8.0624,8.0649,8.0674,8.0699,8.0724,8.075,8.0775,8.08,8.0825,8.0851,8.0876,8.0901,8.0927,8.0952,8.0977,8.1003,8.1028,8.1054,8.1079,8.1105,8.1131,8.1156,8.1182,8.1208,8.1233,8.1259,8.1285,8.1311,8.1336,8.1362,8.1388,8.1414,8.144,8.1466,8.1491,8.1517,8.1543,8.1569,8.1595,8.1621,8.1647,8.1672,8.1698,8.1724,8.175,8.1776,8.1801,8.1827,8.1853,8.1878,8.1904,8.193,8.1956,8.1981,8.2007,8.2033,8.2058,8.2084,8.211,8.2135,8.2161,8.2187,8.2212,8.2238,8.2264,8.2289,8.2315,8.2341,8.2367,8.2392,8.2418,8.2444,8.2469,8.2495,8.2521,8.2546,8.2572,8.2597,8.2623,8.2649,8.2674,8.27,8.2725,8.275,8.2776,8.2801,8.2827,8.2852,8.2877,8.2903,8.2928,8.2953,8.2979,8.3004,8.303,8.3055,8.3081,8.3106,8.3132,8.3157,8.3183,8.3209,8.3234,8.326,8.3285,8.3311,8.3337,8.3362,8.3388,8.3413,8.3439,8.3465,8.349,8.3516,8.3541,8.3567,8.3593,8.3618,8.3644,8.3669,8.3695,8.3721,8.3746,8.3772,8.3797,8.3823,8.3848,8.3874,8.3899,8.3925,8.395,8.3976,8.4001,8.4027,8.4052,8.4078,8.4103,8.4128,8.4154,8.4179,8.4205,8.423,8.4255,8.4281,8.4306,8.4331,8.4356,8.4381,8.4406,8.4432,8.4457,8.4482,8.4507,8.4532,8.4557,8.4582,8.4607,8.4632,8.4657,8.4682,8.4707,8.4732,8.4757,8.4782,8.4807,8.4832,8.4856,8.4881,8.4906,8.4931,8.4956,8.4981,8.5006,8.5031,8.5055,8.508,8.5105,8.513,8.5155,8.518,8.5205,8.5229,8.5254,8.5279,8.5304,8.5329,8.5353,8.5378,8.5403,8.5428,8.5452,8.5477,8.5502,8.5526,8.5551,8.5576,8.5601,8.5625,8.565,8.5675,8.57,8.5725,8.5749,8.5774,8.5799,8.5824,8.5849,8.5873,8.5898,8.5923,8.5948,8.5973,8.5997,8.6022,8.6047,8.6072,8.6097,8.6121,8.6146,8.6171,8.6196,8.622,8.6245,8.627,8.6295,8.632,8.6345,8.6369,8.6394,8.6419,8.6444,8.6469,8.6494,8.6519,8.6544,8.6569,8.6594,8.6619,8.6644,8.6669,8.6694,8.6719,8.6744,8.6769,8.6794,8.6819,8.6844,8.6869,8.6894,8.692,8.6945,8.697,8.6995,8.702,8.7046,8.7071,8.7096,8.7121,8.7146,8.7172,8.7197,8.7222,8.7247,8.7272,8.7297,8.7322,8.7348,8.7373,8.7398,8.7423,8.7448,8.7473,8.7499,8.7524,8.7549,8.7574,8.7599,8.7625,8.765,8.7675,8.77,8.7725,8.775,8.7776,8.7801,8.7826,8.7851,8.7876,8.7902,8.7927,8.7952,8.7977,8.8002,8.8028,8.8053,8.8078,8.8103,8.8128,8.8153,8.8179,8.8204,8.8229,8.8254,8.8279,8.8304,8.8329,8.8354,8.8379,8.8404,8.8428,8.8453,8.8478,8.8503,8.8528,8.8553,8.8578,8.8603,8.8628,8.8653,8.8678,8.8703,8.8728,8.8753,8.8778,8.8803,8.8828,8.8853,8.8878,8.8903,8.8928,8.8954,8.8979,8.9004,8.9029,8.9054,8.9079,8.9105,8.913,8.9155,8.9181,8.9206,8.9231,8.9257,8.9282,8.9308,8.9333,8.9359,8.9384,8.941,8.9435,8.9461,8.9487,8.9512,8.9538,8.9564,8.9589,8.9615,8.9641,8.9667,8.9692,8.9718,8.9744,8.9769,8.9795,8.9821,8.9847,8.9872,8.9898,8.9924,8.995,8.9976,9.0002,9.0028,9.0054,9.008,9.0106,9.0132,9.0158,9.0184,9.021,9.0236,9.0263,9.0289,9.0315,9.0341,9.0368,9.0394,9.042,9.0446,9.0473,9.0499,9.0525,9.0552,9.0578,9.0604,9.063,9.0657,9.0683,9.0709,9.0735,9.0761,9.0787,9.0813,9.0839,9.0865,9.0891,9.0917,9.0943,9.0969,9.0995,9.1021,9.1047,9.1073,9.1099,9.1125,9.1151,9.1177,9.1203,9.1229,9.1255,9.1281,9.1307,9.1333,9.136,9.1386,9.1412,9.1438,9.1464,9.149,9.1517,9.1543,9.1569,9.1595,9.1622,9.1648,9.1674,9.17,9.1727,9.1753,9.1779,9.1805,9.1831,9.1857,9.1884,9.191,9.1936,9.1962,9.1988,9.2014,9.204,9.2066,9.2091,9.2117,9.2143,9.2169,9.2195,9.2221,9.2247,9.2273,9.2298,9.2324,9.235,9.2376,9.2402,9.2427,9.2453,9.2479,9.2505,9.2531,9.2557,9.2582,9.2608,9.2634,9.266,9.2686,9.2712,9.2738,9.2764,9.279,9.2816,9.2842,9.2868,9.2894,9.292,9.2945,9.2971,9.2997,9.3023,9.3049,9.3075,9.3101,9.3127,9.3153,9.3179,9.3205,9.3231,9.3257,9.3283,9.3309,9.3335,9.3361,9.3386,9.3412,9.3438,9.3464,9.349,9.3516,9.3542,9.3567,9.3593,9.3619,9.3645,9.367,9.3696,9.3722,9.3748,9.3773,9.3799,9.3825,9.385,9.3876,9.3902,9.3927,9.3953,9.3979,9.4004,9.403,9.4055,9.4081,9.4107,9.4132,9.4158,9.4183,9.4209,9.4234,9.426,9.4285,9.4311,9.4336,9.4361,9.4387,9.4412,9.4438,9.4464,9.4489,9.4515,9.454,9.4566,9.4592,9.4617,9.4643,9.4669,9.4695,9.472,9.4746,9.4772,9.4797,9.4823,9.4848,9.4874,9.49,9.4925,9.4951,9.4976,9.5002,9.5027,9.5053,9.5078,9.5104,9.5129,9.5155,9.518,9.5206,9.5231,9.5257,9.5282,9.5308,9.5333,9.5359,9.5385,9.541,9.5436,9.5462,9.5487,9.5513,9.5539,9.5564,9.559,9.5616,9.5641,9.5667,9.5693,9.5718,9.5744,9.577,9.5795,9.5821,9.5847,9.5872,9.5898,9.5924,9.595,9.5975,9.6001,9.6027,9.6052,9.6078,9.6103,9.6129,9.6154,9.618,9.6205,9.6231,9.6256,9.6282,9.6307,9.6333,9.6358,9.6384,9.6409,9.6434,9.646,9.6485,9.651,9.6536,9.6561,9.6586,9.6611,9.6637,9.6662,9.6687,9.6712,9.6737,9.6763,9.6788,9.6813,9.6838,9.6863,9.6888,9.6913,9.6938,9.6963,9.6987,9.7012,9.7037,9.7062,9.7087,9.7112,9.7136,9.7161,9.7186,9.7211,9.7236,9.7261,9.7285,9.731,9.7335,9.736,9.7385,9.741,9.7435,9.746,9.7485,9.751,9.7535,9.756,9.7585,9.761,9.7635,9.766,9.7686,9.7711,9.7736,9.7761,9.7786,9.7811,9.7837,9.7862,9.7887,9.7912,9.7938,9.7963,9.7988,9.8013,9.8038,9.8063,9.8089,9.8114,9.8139,9.8164,9.8189,9.8214,9.8239,9.8264,9.8289,9.8314,9.8339,9.8363,9.8388,9.8413,9.8438,9.8463,9.8488,9.8513,9.8537,9.8562,9.8587,9.8612,9.8636,9.8661,9.8686,9.871,9.8735,9.876,9.8784,9.8809,9.8834,9.8859,9.8883,9.8908,9.8933,9.8957,9.8982,9.9007,9.9031,9.9056,9.9081,9.9105,9.913,9.9155,9.918,9.9204,9.9229,9.9254,9.9279,9.9303,9.9328,9.9353,9.9378,9.9402,9.9427,9.9452,9.9477,9.9501,9.9526,9.9551,9.9575,9.96,9.9624,9.9649,9.9674,9.9698,9.9723,9.9748,9.9772,9.9797,9.9821,9.9846,9.9871,9.9895,9.992,9.9945,9.997,9.9994,10.002,10.004,10.007,10.009,10.012,10.014,10.017,10.019,10.022,10.024,10.027,10.029,10.032,10.034,10.037,10.039,10.042,10.044,10.047,10.049,10.052,10.054,10.057,10.059,10.062,10.064,10.066,10.069,10.071,10.074,10.076,10.079,10.081,10.084,10.086,10.089,10.091,10.094,10.096,10.099,10.101,10.104,10.106,10.109,10.111,10.114,10.116,10.119,10.121,10.124,10.126,10.129,10.131,10.134,10.136,10.139,10.141,10.143,10.146,10.148,10.151,10.153,10.156,10.158,10.161,10.163,10.166,10.168,10.171,10.173,10.176,10.178,10.181,10.183,10.185,10.188,10.19,10.193,10.195,10.198,10.2,10.203,10.205,10.208,10.21,10.212,10.215,10.217,10.22,10.222,10.225,10.227,10.229,10.232,10.234,10.237,10.239,10.241,10.244,10.246,10.249,10.251,10.254,10.256,10.258,10.261,10.263,10.266,10.268,10.27,10.273,10.275,10.277,10.28,10.282,10.285,10.287,10.289,10.292,10.294,10.296,10.299,10.301,10.304,10.306,10.308,10.311,10.313,10.315,10.318,10.32,10.322,10.325,10.327,10.329,10.332,10.334,10.336,10.339,10.341,10.343,10.345,10.348,10.35,10.352,10.355,10.357,10.359,10.362,10.364,10.366,10.368,10.371,10.373,10.375,10.377,10.38,10.382,10.384,10.387,10.389,10.391,10.393,10.396,10.398,10.4,10.402,10.405,10.407,10.409,10.412,10.414,10.416,10.418,10.42,10.423,10.425,10.427,10.429,10.432,10.434,10.436,10.438,10.441,10.443,10.445,10.447,10.449,10.452,10.454,10.456,10.458,10.46,10.463,10.465,10.467,10.469,10.471,10.474,10.476,10.478,10.48,10.482,10.485,10.487,10.489,10.491,10.493,10.495,10.498,10.5,10.502,10.504,10.506,10.509,10.511,10.513,10.515,10.517,10.519,10.522,10.524,10.526,10.528,10.53,10.533,10.535,10.537,10.539,10.541,10.544,10.546,10.548,10.55,10.552,10.555,10.557,10.559,10.561,10.563,10.566,10.568,10.57,10.572,10.575,10.577,10.579,10.581,10.583,10.586,10.588,10.59,10.592,10.595,10.597,10.599,10.601,10.603,10.606,10.608,10.61,10.612,10.614,10.617,10.619,10.621,10.623,10.625,10.628,10.63,10.632,10.634,10.636,10.638,10.641,10.643,10.645,10.647,10.649,10.652,10.654,10.656,10.658,10.66,10.662,10.665,10.667,10.669,10.671,10.673,10.676,10.678,10.68,10.682,10.684,10.687,10.689,10.691,10.693,10.695,10.698,10.7,10.702,10.704,10.706,10.709,10.711,10.713,10.715,10.717,10.72,10.722,10.724,10.726,10.729,10.731,10.733,10.735,10.738,10.74,10.742,10.744,10.747,10.749,10.751,10.753,10.756,10.758,10.76,10.762,10.765,10.767,10.769,10.772,10.774,10.776,10.778,10.781,10.783,10.785,10.787,10.79,10.792,10.794,10.796,10.799,10.801,10.803,10.805,10.808,10.81,10.812,10.814,10.817,10.819,10.821,10.823,10.826,10.828,10.83,10.832,10.834,10.837,10.839,10.841,10.843,10.845,10.848,10.85,10.852,10.854,10.856,10.859,10.861,10.863,10.865,10.867,10.87,10.872,10.874,10.876,10.878,10.881,10.883,10.885,10.887,10.889,10.892,10.894,10.896,10.898,10.9,10.903,10.905,10.907,10.909,10.911,10.914,10.916,10.918,10.92,10.922,10.925,10.927,10.929,10.931,10.933,10.936,10.938,10.94,10.942,10.944,10.947,10.949,10.951,10.953,10.955,10.957,10.96,10.962,10.964,10.966,10.968,10.97,10.972,10.975,10.977,10.979,10.981,10.983,10.985,10.987,10.989,10.991,10.993,10.996,10.998,11,11.002,11.004,11.006,11.008,11.01,11.012,11.014,11.016,11.018,11.02,11.022,11.024,11.026,11.028,11.03,11.032,11.034,11.036,11.038,11.04,11.042,11.044,11.046,11.048,11.05,11.052,11.054,11.056,11.058,11.06,11.062,11.064,11.066,11.068,11.07,11.072,11.074,11.076,11.077,11.079,11.081,11.083,11.085,11.087,11.089,11.091,11.093,11.095,11.097,11.099,11.101,11.103,11.104,11.106,11.108,11.11,11.112,11.114,11.116,11.118,11.12,11.122,11.124,11.125,11.127,11.129,11.131,11.133,11.135,11.137,11.139,11.141,11.143,11.144,11.146,11.148,11.15,11.152,11.154,11.156,11.158,11.16,11.161,11.163,11.165,11.167,11.169,11.171,11.173,11.175,11.177,11.179,11.18,11.182,11.184,11.186,11.188,11.19,11.192,11.194,11.196,11.197,11.199,11.201,11.203,11.205,11.207,11.209,11.211,11.213,11.214,11.216,11.218,11.22,11.222,11.224,11.226,11.228,11.23,11.232,11.234,11.235,11.237,11.239,11.241,11.243,11.245,11.247,11.249,11.251,11.253,11.255,11.257,11.259,11.261,11.263,11.265,11.267,11.268,11.27,11.272,11.274,11.276,11.278,11.28,11.282,11.284,11.286,11.288,11.29,11.292,11.294,11.296,11.298,11.3,11.301,11.303,11.305,11.307,11.309,11.311,11.313,11.315,11.317,11.319,11.321,11.323,11.325,11.327,11.329,11.331,11.332,11.334,11.336,11.338,11.34,11.342,11.344,11.346,11.348,11.35,11.352,11.354,11.356,11.358,11.359,11.361,11.363,11.365,11.367,11.369,11.371,11.373,11.375,11.377,11.379,11.381,11.383,11.385,11.387,11.389,11.39,11.392,11.394,11.396,11.398,11.4,11.402,11.404,11.406,11.408,11.41,11.412,11.414,11.416,11.418,11.42,11.422,11.424,11.426,11.428,11.429,11.431,11.433,11.435,11.437,11.439,11.441,11.443,11.445,11.447,11.449,11.451,11.453,11.455,11.457,11.459,11.461,11.463,11.465,11.467,11.469,11.471,11.473,11.475,11.477,11.478,11.48,11.482,11.484,11.486,11.488,11.49,11.492,11.494,11.496,11.498,11.5,11.502,11.504,11.506,11.508,11.51,11.512,11.514,11.516,11.518,11.52,11.522,11.524,11.525,11.527,11.529,11.531,11.533,11.535,11.537,11.539,11.541,11.543,11.545,11.547,11.549,11.551,11.553,11.555,11.557,11.558,11.56,11.562,11.564,11.566,11.568,11.57,11.572,11.574,11.576,11.578,11.579,11.581,11.583,11.585,11.587,11.589,11.591,11.593,11.595,11.596,11.598,11.6,11.602,11.604,11.606,11.608,11.609,11.611,11.613,11.615,11.617,11.619,11.621,11.622,11.624,11.626,11.628,11.63,11.632,11.633,11.635,11.637,11.639,11.641,11.643,11.644,11.646,11.648,11.65,11.652,11.654,11.655,11.657,11.659,11.661,11.663,11.665,11.667,11.668,11.67,11.672,11.674,11.676,11.678,11.68,11.681,11.683,11.685,11.687,11.689,11.691,11.693,11.695,11.696,11.698,11.7,11.702,11.704,11.706,11.708,11.71,11.711,11.713,11.715,11.717,11.719,11.721,11.723,11.724,11.726,11.728,11.73,11.732,11.734,11.736,11.738,11.739,11.741,11.743,11.745,11.747,11.749,11.751,11.753,11.755,11.757,11.758,11.76,11.762,11.764,11.766,11.768,11.77,11.772,11.774,11.776,11.778,11.78,11.781,11.783,11.785,11.787,11.789,11.791,11.793,11.795,11.797,11.799,11.801,11.803,11.805,11.807,11.808,11.81,11.812,11.814,11.816,11.818,11.82,11.822,11.824,11.826,11.828,11.83,11.832,11.834,11.836,11.838,11.84,11.842,11.844,11.846,11.848,11.85,11.852,11.854,11.856,11.858,11.86,11.862,11.864,11.866,11.868,11.87,11.872,11.874,11.876,11.878,11.88,11.882,11.884,11.886,11.888,11.89,11.892,11.894,11.896,11.898,11.901,11.903,11.905,11.907,11.909,11.911,11.913,11.915,11.917,11.919,11.921,11.923,11.925,11.927,11.929,11.931,11.933,11.935,11.937,11.939,11.941,11.943,11.945,11.947,11.949,11.951,11.953,11.955,11.957,11.959,11.961,11.963,11.965,11.967,11.969,11.971,11.973,11.975,11.977,11.979,11.981,11.983,11.985,11.987,11.989,11.991,11.993,11.995,11.997,11.999,12.001,12.003,12.005,12.007,12.009,12.011,12.013,12.015,12.017,12.019,12.021,12.023,12.025,12.027,12.029,12.031,12.033,12.035,12.037,12.039,12.041,12.043,12.045,12.047,12.049,12.051,12.053,12.054,12.056,12.058,12.06,12.062,12.064,12.066,12.068,12.07,12.072,12.074,12.076,12.078,12.08,12.082,12.084,12.086,12.088,12.089,12.091,12.093,12.095,12.097,12.099,12.101,12.103,12.105,12.107,12.109,12.111,12.113,12.115,12.116,12.118,12.12,12.122,12.124,12.126,12.128,12.13,12.132,12.134,12.135,12.137,12.139,12.141,12.143,12.145,12.147,12.149,12.151,12.152,12.154,12.156,12.158,12.16,12.162,12.164,12.166,12.168,12.169,12.171,12.173,12.175,12.177,12.179,12.181,12.183,12.184,12.186,12.188,12.19,12.192,12.194,12.196,12.198,12.199,12.201,12.203,12.205,12.207,12.209,12.211,12.213,12.214,12.216,12.218,12.22,12.222,12.224,12.226,12.227,12.229,12.231,12.233,12.235,12.237,12.239,12.24,12.242,12.244,12.246,12.248,12.25,12.251,12.253,12.255,12.257,12.259,12.261,12.263,12.264,12.266,12.268,12.27,12.272,12.274,12.275,12.277,12.279,12.281,12.283,12.285,12.287,12.288,12.29,12.292,12.294,12.296,12.298,12.3,12.302,12.303,12.305,12.307,12.309,12.311,12.313,12.315,12.317,12.318,12.32,12.322,12.324,12.326,12.328,12.33,12.332,12.334,12.335,12.337,12.339,12.341,12.343,12.345,12.347,12.348,12.35,12.352,12.354,12.356,12.358,12.36,12.361,12.363,12.365,12.367,12.369,12.371,12.373,12.374,12.376,12.378,12.38,12.382,12.384,12.386,12.387,12.389,12.391,12.393,12.395,12.397,12.398,12.4,12.402,12.404,12.406,12.408,12.41,12.411,12.413,12.415,12.417,12.419,12.421,12.422,12.424,12.426,12.428,12.43,12.432,12.434,12.435,12.437,12.439,12.441,12.443,12.445,12.447,12.448,12.45,12.452,12.454,12.456,12.458,12.459,12.461,12.463,12.465,12.467,12.469,12.471,12.472,12.474,12.476,12.478,12.48,12.482,12.483,12.485,12.487,12.489,12.491,12.493,12.494,12.496,12.498,12.5,12.502,12.503,12.505,12.507,12.509,12.511,12.512,12.514,12.516,12.518,12.52,12.521,12.523,12.525,12.527,12.528,12.53,12.532,12.534,12.536,12.537,12.539,12.541,12.543,12.544,12.546,12.548,12.55,12.551,12.553,12.555,12.557,12.558,12.56,12.562,12.564,12.565,12.567,12.569,12.571,12.572,12.574,12.576,12.578,12.579,12.581,12.583,12.584,12.586,12.588,12.59,12.591,12.593,12.595,12.596,12.598,12.6,12.602,12.603,12.605,12.607,12.608,12.61,12.612,12.614,12.615,12.617,12.619,12.62,12.622,12.624,12.625,12.627,12.629,12.631,12.632,12.634,12.636,12.637,12.639,12.641,12.642,12.644,12.646,12.647,12.649,12.651,12.652,12.654,12.656,12.657,12.659,12.661,12.662,12.664,12.666,12.667,12.669,12.671,12.672,12.674,12.676,12.677,12.679,12.681,12.682,12.684,12.685,12.687,12.689,12.69,12.692,12.694,12.695,12.697,12.699,12.7,12.702,12.703,12.705,12.707,12.708,12.71,12.711,12.713,12.715,12.716,12.718,12.719,12.721,12.723,12.724,12.726,12.727,12.729,12.731,12.732,12.734,12.735,12.737,12.739,12.74,12.742,12.743,12.745,12.746,12.748,12.75,12.751,12.753,12.754,12.756,12.758,12.759,12.761,12.762,12.764,12.766,12.767,12.769,12.77,12.772,12.774,12.775,12.777,12.778,12.78,12.782,12.783,12.785,12.787,12.788,12.79,12.791,12.793,12.795,12.796,12.798,12.8,12.801,12.803,12.804,12.806,12.808,12.809,12.811,12.812,12.814,12.816,12.817,12.819,12.821,12.822,12.824,12.825,12.827,12.829,12.83,12.832,12.833,12.835,12.837,12.838,12.84,12.842,12.843,12.845,12.846,12.848,12.85,12.851,12.853,12.855,12.856,12.858,12.86,12.861,12.863,12.865,12.866,12.868,12.87,12.871,12.873,12.874,12.876,12.878,12.879,12.881,12.883,12.884,12.886,12.888,12.889,12.891,12.893,12.894,12.896,12.897,12.899,12.901,12.902,12.904,12.906,12.907,12.909,12.911,12.912,12.914,12.916,12.917,12.919,12.92,12.922,12.924,12.925,12.927,12.929,12.93,12.932,12.934,12.935,12.937,12.939,12.94,12.942,12.944,12.945,12.947,12.949,12.95,12.952,12.954,12.955,12.957,12.959,12.96,12.962,12.964,12.966,12.967,12.969,12.971,12.972,12.974,12.976,12.977,12.979,12.981,12.983,12.984,12.986,12.988,12.989,12.991,12.993,12.995,12.996,12.998,13,13.002,13.003,13.005,13.007,13.009,13.01,13.012,13.014,13.016,13.017,13.019,13.021,13.023,13.024,13.026,13.028,13.03,13.031,13.033,13.035,13.037,13.038,13.04,13.042,13.044,13.046,13.047,13.049,13.051,13.053,13.054,13.056,13.058,13.06,13.062,13.063,13.065,13.067,13.069,13.071,13.072,13.074,13.076,13.078,13.079,13.081,13.083,13.085,13.086,13.088,13.09,13.092,13.093,13.095,13.097,13.099,13.1,13.102,13.104,13.106,13.107,13.109,13.111,13.113,13.114,13.116,13.118,13.119,13.121,13.123,13.125,13.126,13.128,13.13,13.131,13.133,13.135,13.137,13.138,13.14,13.142,13.143,13.145,13.147,13.148,13.15,13.152,13.153,13.155,13.157,13.159,13.16,13.162,13.164,13.165,13.167,13.169,13.17,13.172,13.174,13.175,13.177,13.179,13.18,13.182,13.183,13.185,13.187,13.188,13.19,13.192,13.193,13.195,13.197,13.198,13.2,13.202,13.203,13.205,13.206,13.208,13.21,13.211,13.213,13.215,13.216,13.218,13.219,13.221,13.223,13.224,13.226,13.227,13.229,13.23,13.232,13.234,13.235,13.237,13.238,13.24,13.241,13.243,13.245,13.246,13.248,13.249,13.251,13.252,13.254,13.255,13.257,13.259,13.26,13.262,13.263,13.265,13.266,13.268,13.269,13.271,13.273,13.274,13.276,13.277,13.279,13.28,13.282,13.284,13.285,13.287,13.288,13.29,13.291,13.293,13.295,13.296,13.298,13.299,13.301,13.303,13.304,13.306,13.307,13.309,13.311,13.312,13.314,13.315,13.317,13.319,13.32,13.322,13.323,13.325,13.327,13.328,13.33,13.331,13.333,13.335,13.336,13.338,13.339,13.341,13.342,13.344,13.346,13.347,13.349,13.35,13.352,13.354,13.355,13.357,13.358,13.36,13.361,13.363,13.365,13.366,13.368,13.369,13.371,13.372,13.374,13.376,13.377,13.379,13.38,13.382,13.384,13.385,13.387,13.388,13.39,13.392,13.393,13.395,13.396,13.398,13.4,13.401,13.403,13.404,13.406,13.408,13.409,13.411,13.412,13.414,13.416,13.417,13.419,13.421,13.422,13.424,13.426,13.427,13.429,13.43,13.432,13.434,13.435,13.437,13.439,13.44,13.442,13.444,13.445,13.447,13.449,13.45,13.452,13.454,13.455,13.457,13.459,13.46,13.462,13.463,13.465,13.467,13.468,13.47,13.472,13.473,13.475,13.477,13.478,13.48,13.482,13.483,13.485,13.487,13.488,13.49,13.492,13.493,13.495,13.497,13.498,13.5,13.502,13.503,13.505,13.507,13.508,13.51,13.512,13.513,13.515,13.517,13.519,13.52,13.522,13.524,13.525,13.527,13.529,13.53,13.532,13.534,13.535,13.537,13.539,13.54,13.542,13.543,13.545,13.547,13.548,13.55,13.552,13.553,13.555,13.557,13.558,13.56,13.562,13.563,13.565,13.567,13.568,13.57,13.572,13.573,13.575,13.577,13.578,13.58,13.582,13.583,13.585,13.586,13.588,13.59,13.591,13.593,13.594,13.596,13.598,13.599,13.601,13.602,13.604,13.606,13.607,13.609,13.61,13.612,13.613,13.615,13.616,13.618,13.62,13.621,13.623,13.624,13.626,13.627,13.629,13.63,13.632,13.633,13.635,13.636,13.638,13.639,13.641,13.642,13.643,13.645,13.646,13.648,13.649,13.651,13.652,13.654,13.655,13.657,13.658,13.66,13.661,13.662,13.664,13.665,13.667,13.668,13.67,13.671,13.673,13.674,13.675,13.677,13.678,13.68,13.681,13.683,13.684,13.686,13.687,13.688,13.69,13.691,13.693,13.694,13.696,13.697,13.698,13.7,13.701,13.703,13.704,13.706,13.707,13.709,13.71,13.711,13.713,13.714,13.716,13.717,13.719,13.72,13.721,13.723,13.724,13.726,13.727,13.728,13.73,13.731,13.733,13.734,13.735,13.737,13.738,13.739,13.741,13.742,13.743,13.745,13.746,13.747,13.749,13.75,13.751,13.753,13.754,13.755,13.757,13.758,13.759,13.761,13.762,13.763,13.765,13.766,13.767,13.768,13.77,13.771,13.772,13.774,13.775,13.776,13.778,13.779,13.78,13.781,13.783,13.784,13.785,13.787,13.788,13.789,13.79,13.792,13.793,13.794,13.796,13.797,13.798,13.8,13.801,13.802,13.803,13.805,13.806,13.807,13.809,13.81,13.811,13.813,13.814,13.815,13.816,13.818,13.819,13.82,13.822,13.823,13.824,13.825,13.827,13.828,13.829,13.831,13.832,13.833,13.835,13.836,13.837,13.838,13.84,13.841,13.842,13.844,13.845,13.846,13.848,13.849,13.85,13.852,13.853,13.854,13.856,13.857,13.858,13.86,13.861,13.862,13.864,13.865,13.866,13.868,13.869,13.87,13.871,13.873,13.874,13.875,13.877,13.878,13.879,13.881,13.882,13.883,13.885,13.886,13.887,13.889,13.89,13.891,13.893,13.894,13.895,13.897,13.898,13.899,13.901,13.902,13.903,13.905,13.906,13.907,13.909,13.91,13.911,13.913,13.914,13.915,13.917,13.918,13.919,13.921,13.922,13.924,13.925,13.926,13.928,13.929,13.93,13.932,13.933,13.934,13.936,13.937,13.938,13.94,13.941,13.942,13.944,13.945,13.946,13.948,13.949,13.951,13.952,13.953,13.955,13.956,13.957,13.959,13.96,13.962,13.963,13.964,13.966,13.967,13.968,13.97,13.971,13.973,13.974,13.975,13.977,13.978,13.98,13.981,13.982,13.984,13.985,13.987,13.988,13.989,13.991,13.992,13.993,13.995,13.996,13.998,13.999,14,14.002,14.003,14.005,14.006,14.007,14.009,14.01,14.011,14.013,14.014,14.015,14.017,14.018,14.02,14.021,14.022,14.024,14.025,14.026,14.028,14.029,14.03,14.032,14.033,14.034,14.036,14.037,14.039,14.04,14.041,14.043,14.044,14.045,14.047,14.048,14.049,14.051,14.052,14.053,14.054,14.056,14.057,14.058,14.06,14.061,14.062,14.064,14.065,14.066,14.068,14.069,14.07,14.072,14.073,14.074,14.076,14.077,14.078,14.079,14.081,14.082,14.083,14.085,14.086,14.087,14.089,14.09,14.091,14.092,14.094,14.095,14.096,14.098,14.099,14.1,14.101,14.103,14.104,14.105,14.107,14.108,14.109,14.11,14.112,14.113,14.114,14.115,14.117,14.118,14.119,14.12,14.122,14.123,14.124,14.126,14.127,14.128,14.129,14.131,14.132,14.133,14.134,14.136,14.137,14.138,14.14,14.141,14.142,14.143,14.145,14.146,14.147,14.148,14.15,14.151,14.152,14.154,14.155,14.156,14.157,14.159,14.16,14.161,14.163,14.164,14.165,14.167,14.168,14.169,14.17,14.172,14.173,14.174,14.176,14.177,14.178,14.18,14.181,14.182,14.183,14.185,14.186,14.187,14.189,14.19,14.191,14.193,14.194,14.195,14.196,14.198,14.199,14.2,14.202,14.203,14.204,14.206,14.207,14.208,14.209,14.211,14.212,14.213,14.214,14.216,14.217,14.218,14.22,14.221,14.222,14.223,14.225,14.226,14.227,14.228,14.23,14.231,14.232,14.233,14.235,14.236,14.237,14.239,14.24,14.241,14.242,14.244,14.245,14.246,14.248,14.249,14.25,14.251,14.253,14.254,14.255,14.257,14.258,14.259,14.26,14.262,14.263,14.264,14.266,14.267,14.268,14.27,14.271,14.272,14.274,14.275,14.276,14.277,14.279,14.28,14.281,14.283,14.284,14.285,14.287,14.288,14.289,14.291,14.292,14.293,14.295,14.296,14.297,14.298,14.3,14.301,14.302,14.304,14.305,14.306,14.308,14.309,14.31,14.311,14.313,14.314,14.315,14.317,14.318,14.319,14.32,14.322,14.323,14.324,14.326,14.327,14.328,14.33,14.331,14.332,14.333,14.335,14.336,14.337,14.339,14.34,14.341,14.343,14.344,14.345,14.347,14.348,14.349,14.351,14.352,14.353,14.355,14.356,14.357,14.358,14.36,14.361,14.362,14.364,14.365,14.366,14.368,14.369,14.37,14.372,14.373,14.375,14.376,14.377,14.379,14.38,14.381,14.383,14.384,14.385,14.387,14.388,14.39,14.391,14.392,14.394,14.395,14.396,14.398,14.399,14.4,14.402,14.403,14.405,14.406,14.407,14.409,14.41,14.412,14.413,14.414,14.416,14.417,14.419,14.42,14.421,14.423,14.424,14.426,14.427,14.428,14.43,14.431,14.433,14.434,14.435,14.437,14.438,14.439,14.441,14.442,14.444,14.445,14.446,14.448,14.449,14.45,14.452,14.453,14.454,14.456,14.457,14.459,14.46,14.461,14.463,14.464,14.465,14.467,14.468,14.469,14.471,14.472,14.473,14.475,14.476,14.478,14.479,14.48,14.482,14.483,14.484,14.486,14.487,14.488,14.49,14.491,14.493,14.494,14.495,14.497,14.498,14.499,14.501,14.502,14.503,14.505,14.506,14.507,14.509,14.51,14.511,14.512,14.514,14.515,14.516,14.518,14.519,14.52,14.522,14.523,14.524,14.526,14.527,14.528,14.529,14.531,14.532,14.533,14.535,14.536,14.537,14.539,14.54,14.541,14.543,14.544,14.545,14.546,14.548,14.549,14.55,14.552,14.553,14.554,14.556,14.557,14.558,14.559,14.561,14.562,14.563,14.565,14.566,14.567,14.569,14.57,14.571,14.573,14.574,14.575,14.576,14.578,14.579,14.58,14.582,14.583,14.584,14.586,14.587,14.588,14.589,14.591,14.592,14.593,14.595,14.596,14.597,14.599,14.6,14.601,14.603,14.604,14.605,14.606,14.608,14.609,14.61,14.612,14.613,14.614,14.616,14.617,14.618,14.62,14.621,14.622,14.624,14.625,14.626,14.628,14.629,14.63,14.632,14.633,14.634,14.636,14.637,14.638,14.64,14.641,14.642,14.644,14.645,14.646,14.648,14.649,14.651,14.652,14.653,14.655,14.656,14.657,14.659,14.66,14.661,14.663,14.664,14.666,14.667,14.668,14.67,14.671,14.672,14.674,14.675,14.677,14.678,14.679,14.681,14.682,14.683,14.685,14.686,14.688,14.689,14.69,14.692,14.693,14.695,14.696,14.698,14.699,14.7,14.702,14.703,14.705,14.706,14.707,14.709,14.71,14.712,14.713,14.715,14.716,14.717,14.719,14.72,14.722,14.723,14.724,14.726,14.727,14.729,14.73,14.732,14.733,14.734,14.736,14.737,14.739,14.74,14.742,14.743,14.745,14.746,14.747,14.749,14.75,14.752,14.753,14.755,14.756,14.758,14.759,14.76,14.762,14.763,14.765,14.766,14.768,14.769,14.771,14.772,14.773,14.775,14.776,14.778,14.779,14.781,14.782,14.784,14.785,14.787,14.788,14.789,14.791,14.792,14.794,14.795,14.797,14.798,14.8,14.801,14.803,14.804,14.806,14.807,14.809,14.81,14.812,14.813,14.815,14.816,14.818,14.819,14.821,14.822,14.824,14.825,14.827,14.828,14.83,14.831,14.833,14.834,14.836,14.837,14.839,14.84,14.842,14.843,14.845,14.846,14.847,14.849,14.85,14.852,14.853,14.855,14.856,14.858,14.859,14.861,14.862,14.864,14.865,14.867,14.868,14.87,14.871,14.873,14.874,14.876,14.877,14.878,14.88,14.881,14.883,14.884,14.886,14.887,14.889,14.89,14.892,14.893,14.894,14.896,14.897,14.899,14.9,14.902,14.903,14.905,14.906,14.907,14.909,14.91,14.912,14.913,14.915,14.916,14.918,14.919,14.921,14.922,14.923,14.925,14.926,14.928,14.929,14.931,14.932,14.934,14.935,14.937,14.938,14.939,14.941,14.942,14.944,14.945,14.947,14.948,14.95,14.951,14.953,14.954,14.956,14.957,14.958,14.96,14.961,14.963,14.964,14.966,14.967,14.969,14.97,14.972,14.973,14.974,14.976,14.977,14.979,14.98,14.982,14.983,14.985,14.986,14.988,14.989,14.991,14.992,14.993,14.995,14.996,14.998,14.999,15.001,15.002,15.004,15.005,15.007,15.008,15.01,15.011,15.013,15.014,15.016,15.017,15.019,15.02,15.021,15.023,15.024,15.026,15.027,15.029,15.03,15.032,15.033,15.035,15.036,15.038,15.039,15.041,15.042,15.044,15.045,15.046,15.048,15.049,15.051,15.052,15.054,15.055,15.057,15.058,15.059,15.061,15.062,15.064,15.065,15.067,15.068,15.069,15.071,15.072,15.074,15.075,15.077,15.078,15.079,15.081,15.082,15.084,15.085,15.087,15.088,15.089,15.091,15.092,15.094,15.095,15.097,15.098,15.1,15.101,15.102,15.104,15.105,15.107,15.108,15.11,15.111,15.112,15.114,15.115,15.117,15.118,15.12,15.121,15.122,15.124,15.125,15.127,15.128,15.13,15.131,15.132,15.134,15.135,15.137,15.138,15.14,15.141,15.142,15.144,15.145,15.147,15.148,15.149,15.151,15.152,15.154,15.155,15.156,15.158,15.159,15.16,15.162,15.163,15.165,15.166,15.167,15.169,15.17,15.172,15.173,15.174,15.176,15.177,15.178,15.18,15.181,15.183,15.184,15.185,15.187,15.188,15.189,15.191,15.192,15.194,15.195,15.196,15.198,15.199,15.201,15.202,15.203,15.205,15.206,15.207,15.209,15.21,15.212,15.213,15.214,15.216,15.217,15.219,15.22,15.221,15.223,15.224,15.226,15.227,15.228,15.23,15.231,15.233,15.234,15.235,15.237,15.238,15.24,15.241,15.243,15.244,15.245,15.247,15.248,15.25,15.251,15.253,15.254,15.255,15.257,15.258,15.26,15.261,15.263,15.264,15.265,15.267,15.268,15.27,15.271,15.273,15.274,15.276,15.277,15.278,15.28,15.281,15.283,15.284,15.286,15.287,15.289,15.29,15.292,15.293,15.294,15.296,15.297,15.299,15.3,15.302,15.303,15.305,15.306,15.308,15.309,15.311,15.312,15.314,15.315,15.317,15.318,15.319,15.321,15.322,15.324,15.325,15.327,15.328,15.33,15.331,15.333,15.334,15.336,15.337,15.339,15.34,15.342,15.343,15.345,15.346,15.348,15.349,15.351,15.352,15.354,15.355,15.357,15.359,15.36,15.362,15.363,15.365,15.366,15.368,15.369,15.371,15.372,15.374,15.375,15.377,15.378,15.38,15.381,15.383,15.384,15.386,15.387,15.389,15.391,15.392,15.394,15.395,15.397,15.398,15.4,15.401,15.403,15.404,15.406,15.407,15.409,15.41,15.412,15.413,15.415,15.416,15.418,15.42,15.421,15.423,15.424,15.426,15.427,15.429,15.43,15.432,15.433,15.435,15.437,15.438,15.44,15.441,15.443,15.444,15.446,15.447,15.449,15.451,15.452,15.454,15.455,15.457,15.458,15.46,15.461,15.463,15.464,15.466,15.468,15.469,15.471,15.472,15.474,15.475,15.477,15.479,15.48,15.482,15.483,15.485,15.486,15.488,15.49,15.491,15.493,15.494,15.496,15.498,15.499,15.501,15.502,15.504,15.505,15.507,15.509,15.51,15.512,15.513,15.515,15.517,15.518,15.52,15.521,15.523,15.524,15.526,15.528,15.529,15.531,15.532,15.534,15.535,15.537,15.539,15.54,15.542,15.543,15.545,15.546,15.548,15.55,15.551,15.553,15.554,15.556,15.557,15.559,15.561,15.562,15.564,15.565,15.567,15.569,15.57,15.572,15.573,15.575,15.576,15.578,15.58,15.581,15.583,15.584,15.586,15.588,15.589,15.591,15.592,15.594,15.595,15.597,15.599,15.6,15.602,15.603,15.605,15.607,15.608,15.61,15.611,15.613,15.615,15.616,15.618,15.619,15.621,15.623,15.624,15.626,15.627,15.629,15.631,15.632,15.634,15.635,15.637,15.639,15.64,15.642,15.643,15.645,15.647,15.648,15.65,15.651,15.653,15.655,15.656,15.658,15.659,15.661,15.663,15.664,15.666,15.667,15.669,15.671,15.672,15.674,15.675,15.677,15.678,15.68,15.682,15.683,15.685,15.686,15.688,15.689,15.691,15.692,15.694,15.696,15.697,15.699,15.7,15.702,15.703,15.705,15.706,15.708,15.71,15.711,15.713,15.714,15.716,15.717,15.719,15.72,15.722,15.723,15.725,15.726,15.728,15.729,15.731,15.733,15.734,15.736,15.737,15.739,15.74,15.742,15.743,15.745,15.746,15.748,15.749,15.751,15.752,15.754,15.755,15.757,15.758,15.76,15.761,15.763,15.765,15.766,15.768,15.769,15.771,15.772,15.774,15.775,15.777,15.778,15.78,15.782,15.783,15.785,15.786,15.788,15.789,15.791,15.792,15.794,15.796,15.797,15.799,15.8,15.802,15.803,15.805,15.806,15.808,15.81,15.811,15.813,15.814,15.816,15.817,15.819,15.82,15.822,15.823,15.825,15.827,15.828,15.83,15.831,15.833,15.834,15.836,15.837,15.839,15.84,15.842,15.843,15.845,15.846,15.848,15.849,15.851,15.852,15.854,15.855,15.857,15.858,15.86,15.862,15.863,15.865,15.866,15.868,15.869,15.871,15.872,15.874,15.875,15.877,15.878,15.88,15.881,15.883,15.884,15.886,15.887,15.889,15.89,15.892,15.894,15.895,15.897,15.898,15.9,15.901,15.903,15.904,15.906,15.907,15.909,15.91,15.912,15.913,15.915,15.916,15.918,15.919,15.921,15.922,15.924,15.925,15.927,15.928,15.93,15.931,15.933,15.934,15.936,15.937,15.939,15.94,15.942,15.943,15.945,15.947,15.948,15.95,15.951,15.953,15.954,15.956,15.957,15.959,15.96,15.962,15.963,15.965,15.966,15.968,15.97,15.971,15.973,15.974,15.976,15.977,15.979,15.98,15.982,15.984,15.985,15.987,15.988,15.99,15.991,15.993,15.994,15.996,15.998,15.999,16.001,16.002,16.004,16.005,16.007,16.008,16.01,16.012,16.013,16.015,16.016,16.018,16.019,16.021,16.022,16.024,16.026,16.027,16.029,16.03,16.032,16.033,16.035,16.037,16.038,16.04,16.041,16.043,16.044,16.046,16.047,16.049,16.051,16.052,16.054,16.055,16.057,16.058,16.06,16.062,16.063,16.065,16.066,16.068,16.069,16.071,16.073,16.074,16.076,16.077,16.079,16.08,16.082,16.084,16.085,16.087,16.088,16.09,16.092,16.093,16.095,16.096,16.098,16.099,16.101,16.103,16.104,16.106,16.107,16.109,16.11,16.112,16.113,16.115,16.117,16.118,16.12,16.121,16.123,16.124,16.126,16.127,16.129,16.131,16.132,16.134,16.135,16.137,16.138,16.14,16.141,16.143,16.144,16.146,16.147,16.149,16.151,16.152,16.154,16.155,16.157,16.158,16.16,16.161,16.163,16.164,16.166,16.167,16.169,16.17,16.172,16.173,16.175,16.176,16.178,16.179,16.181,16.183,16.184,16.186,16.187,16.189,16.19,16.192,16.193,16.195,16.196,16.198,16.199,16.201,16.202,16.204,16.205,16.207,16.208,16.21,16.211,16.213,16.214,16.216,16.217,16.219,16.22,16.222,16.223,16.225,16.226,16.228,16.229,16.23,16.232,16.233,16.235,16.236,16.238,16.239,16.241,16.242,16.243,16.245,16.246,16.248,16.249,16.251,16.252,16.253,16.255,16.256,16.258,16.259,16.261,16.262,16.263,16.265,16.266,16.268,16.269,16.271,16.272,16.273,16.275,16.276,16.278,16.279,16.28,16.282,16.283,16.285,16.286,16.288,16.289,16.29,16.292,16.293,16.295,16.296,16.298,16.299,16.3,16.302,16.303,16.305,16.306,16.307,16.309,16.31,16.312,16.313,16.315,16.316,16.317,16.319,16.32,16.322,16.323,16.325,16.326,16.328,16.329,16.33,16.332,16.333,16.335,16.336,16.338,16.339,16.341,16.342,16.343,16.345,16.346,16.348,16.349,16.351,16.352,16.354,16.355,16.357,16.358,16.36,16.361,16.363,16.364,16.365,16.367,16.368,16.37,16.371,16.373,16.374,16.376,16.377,16.378,16.38,16.381,16.383,16.384,16.386,16.387,16.388,16.39,16.391,16.393,16.394,16.396,16.397,16.398,16.4,16.401,16.403,16.404,16.405,16.407,16.408,16.41,16.411,16.412,16.414,16.415,16.416,16.418,16.419,16.42,16.422,16.423,16.425,16.426,16.427,16.429,16.43,16.431,16.433,16.434,16.435,16.437,16.438,16.44,16.441,16.442,16.444,16.445,16.446,16.448,16.449,16.45,16.451,16.453,16.454,16.456,16.457,16.458,16.46,16.461,16.462,16.464,16.465,16.466,16.468,16.469,16.47,16.472,16.473,16.474,16.476,16.477,16.479,16.48,16.481,16.483,16.484,16.485,16.487,16.488,16.49,16.491,16.492,16.494,16.495,16.496,16.498,16.499,16.501,16.502,16.503,16.505,16.506,16.507,16.509,16.51,16.511,16.513,16.514,16.516,16.517,16.518,16.52,16.521,16.522,16.524,16.525,16.526,16.528,16.529,16.53,16.532,16.533,16.534,16.536,16.537,16.539,16.54,16.541,16.543,16.544,16.545,16.546,16.548,16.549,16.55,16.552,16.553,16.554,16.556,16.557,16.558,16.56,16.561,16.562,16.563,16.565,16.566,16.567,16.568,16.57,16.571,16.572,16.574,16.575,16.576,16.577,16.579,16.58,16.581,16.582,16.584,16.585,16.586,16.587,16.588,16.59,16.591,16.592,16.593,16.595,16.596,16.597,16.598,16.599,16.601,16.602,16.603,16.604,16.605,16.606,16.608,16.609,16.61,16.611,16.612,16.614,16.615,16.616,16.617,16.618,16.619,16.621,16.622,16.623,16.624,16.625,16.627,16.628,16.629,16.63,16.631,16.632,16.634,16.635,16.636,16.637,16.638,16.639,16.641,16.642,16.643,16.644,16.645,16.647,16.648,16.649,16.65,16.651,16.652,16.654,16.655,16.656,16.657,16.658,16.659,16.661,16.662,16.663,16.664,16.665,16.667,16.668,16.669,16.67,16.671,16.673,16.674,16.675,16.676,16.677,16.679,16.68,16.681,16.682,16.683,16.684,16.686,16.687,16.688,16.689,16.69,16.692,16.693,16.694,16.695,16.696,16.697,16.698,16.7,16.701,16.702,16.703,16.704,16.705,16.706,16.708,16.709,16.71,16.711,16.712,16.713,16.714,16.715,16.717,16.718,16.719,16.72,16.721,16.722,16.723,16.725,16.726,16.727,16.728,16.729,16.73,16.731,16.732,16.734,16.735,16.736,16.737,16.738,16.739,16.741,16.742,16.743,16.744,16.745,16.746,16.747,16.749,16.75,16.751,16.752,16.753,16.754,16.756,16.757,16.758,16.759,16.76,16.762,16.763,16.764,16.765,16.766,16.768,16.769,16.77,16.771,16.772,16.773,16.775,16.776,16.777,16.778,16.779,16.781,16.782,16.783,16.784,16.785,16.787,16.788,16.789,16.79,16.791,16.793,16.794,16.795,16.796,16.797,16.798,16.8,16.801,16.802,16.803,16.804,16.805,16.806,16.808,16.809,16.81,16.811,16.812,16.813,16.815,16.816,16.817,16.818,16.819,16.82,16.821,16.823,16.824,16.825,16.826,16.827,16.829,16.83,16.831,16.832,16.833,16.835,16.836,16.837,16.838,16.839,16.84,16.842,16.843,16.844,16.845,16.846,16.848,16.849,16.85,16.851,16.852,16.854,16.855,16.856,16.857,16.858,16.859,16.861,16.862,16.863,16.864,16.865,16.867,16.868,16.869,16.87,16.872,16.873,16.874,16.875,16.876,16.878,16.879,16.88,16.881,16.882,16.884,16.885,16.886,16.887,16.889,16.89,16.891,16.892,16.894,16.895,16.896,16.897,16.898,16.9,16.901,16.902,16.903,16.905,16.906,16.907,16.908,16.91,16.911,16.912,16.913,16.915,16.916,16.917,16.918,16.919,16.921,16.922,16.923,16.924,16.926,16.927,16.928,16.929,16.931,16.932,16.933,16.934,16.936,16.937,16.938,16.939,16.941,16.942,16.943,16.945,16.946,16.947,16.948,16.95,16.951,16.952,16.953,16.955,16.956,16.957,16.958,16.96,16.961,16.962,16.964,16.965,16.966,16.967,16.969,16.97,16.971,16.972,16.974,16.975,16.976,16.978,16.979,16.98,16.981,16.983,16.984,16.985,16.986,16.988,16.989,16.99,16.991,16.993,16.994,16.995,16.996,16.998,16.999,17,17.001,17.003,17.004,17.005,17.006,17.008,17.009,17.01,17.011,17.013,17.014,17.015,17.016,17.018,17.019,17.02,17.021,17.023,17.024,17.025,17.026,17.028,17.029,17.03,17.031,17.033,17.034,17.035,17.036,17.038,17.039,17.04,17.041,17.043,17.044,17.045,17.046,17.048,17.049,17.05,17.051,17.053,17.054,17.055,17.057,17.058,17.059,17.06,17.062,17.063,17.064,17.066,17.067,17.068,17.069,17.071,17.072,17.073,17.074,17.076,17.077,17.078,17.079,17.081,17.082,17.083,17.085,17.086,17.087,17.088,17.09,17.091,17.092,17.093,17.095,17.096,17.097,17.098,17.1,17.101,17.102,17.103,17.105,17.106,17.107,17.109,17.11,17.111,17.112,17.114,17.115,17.116,17.117,17.119,17.12,17.121,17.122,17.124,17.125,17.126,17.127,17.129,17.13,17.131,17.132,17.133,17.135,17.136,17.137,17.138,17.14,17.141,17.142,17.143,17.145,17.146,17.147,17.148,17.15,17.151,17.152,17.153,17.154,17.156,17.157,17.158,17.159,17.161,17.162,17.163,17.164,17.165,17.167,17.168,17.169,17.17,17.171,17.173,17.174,17.175,17.176,17.177,17.179,17.18,17.181,17.182,17.183,17.185,17.186,17.187,17.188,17.189,17.191,17.192,17.193,17.194,17.195,17.196,17.198,17.199,17.2,17.201,17.202,17.203,17.205,17.206,17.207,17.208,17.209,17.21,17.212,17.213,17.214,17.215,17.216,17.217,17.218,17.22,17.221,17.222,17.223,17.224,17.225,17.227,17.228,17.229,17.23,17.231,17.232,17.233,17.235,17.236,17.237,17.238,17.239,17.24,17.241,17.243,17.244,17.245,17.246,17.247,17.248,17.249,17.25,17.252,17.253,17.254,17.255,17.256,17.257,17.258,17.259,17.261,17.262,17.263,17.264,17.265,17.266,17.267,17.268,17.27,17.271,17.272,17.273,17.274,17.275,17.276,17.277,17.279,17.28,17.281,17.282,17.283,17.284,17.285,17.287,17.288,17.289,17.29,17.291,17.292,17.293,17.295,17.296,17.297,17.298,17.299,17.3,17.301,17.303,17.304,17.305,17.306,17.307,17.308,17.309,17.311,17.312,17.313,17.314,17.315,17.316,17.317,17.319,17.32,17.321,17.322,17.323,17.324,17.325,17.326,17.328,17.329,17.33,17.331,17.332,17.333,17.334,17.336,17.337,17.338,17.339,17.34,17.341,17.342,17.343,17.345,17.346,17.347,17.348,17.349,17.35,17.351,17.353,17.354,17.355,17.356,17.357,17.358,17.36,17.361,17.362,17.363,17.364,17.365,17.366,17.367,17.369,17.37,17.371,17.372,17.373,17.374,17.375,17.377,17.378,17.379,17.38,17.381,17.382,17.383,17.385,17.386,17.387,17.388,17.389,17.39,17.391,17.393,17.394,17.395,17.396,17.397,17.398,17.4,17.401,17.402,17.403,17.404,17.405,17.407,17.408,17.409,17.41,17.411,17.412,17.414,17.415,17.416,17.417,17.418,17.419,17.42,17.421,17.423,17.424,17.425,17.426,17.427,17.428,17.429,17.43,17.432,17.433,17.434,17.435,17.436,17.437,17.438,17.439,17.44,17.441,17.442,17.444,17.445,17.446,17.447,17.448,17.449,17.45,17.451,17.452,17.453,17.454,17.455,17.457,17.458,17.459,17.46,17.461,17.462,17.463,17.464,17.465,17.466,17.467,17.468,17.469,17.471,17.472,17.473,17.474,17.475,17.476,17.477,17.478,17.479,17.48,17.481,17.482,17.483,17.484,17.485,17.486,17.487,17.488,17.489,17.49,17.492,17.493,17.494,17.495,17.496,17.497,17.498,17.499,17.5,17.501,17.502,17.503,17.504,17.505,17.506,17.507,17.508,17.509,17.51,17.511,17.512,17.513,17.514,17.515,17.516,17.517,17.518,17.519,17.52,17.521,17.522,17.523,17.524,17.525,17.526,17.527,17.528,17.529,17.53,17.531,17.532,17.533,17.534,17.535,17.536,17.537,17.538,17.539,17.54,17.541,17.542,17.543,17.544,17.545,17.546,17.547,17.548,17.549,17.55,17.551,17.552,17.553,17.554,17.555,17.556,17.557,17.558,17.559,17.56,17.561,17.562,17.563,17.564,17.566,17.567,17.568,17.569,17.57,17.571,17.572,17.573,17.574,17.575,17.576,17.577,17.578,17.579,17.58,17.581,17.582,17.583,17.584,17.585,17.586,17.587,17.588,17.589,17.59,17.591,17.592,17.593,17.594,17.595,17.596,17.597,17.598,17.599,17.6,17.601,17.602,17.603,17.604,17.605,17.606,17.607,17.608,17.608,17.609,17.61,17.611,17.612,17.613,17.614,17.615,17.616,17.617,17.618,17.619,17.62,17.621,17.622,17.623,17.624,17.625,17.626,17.627,17.628,17.629,17.63,17.631,17.632,17.633,17.634,17.635,17.636,17.637,17.637,17.638,17.639,17.64,17.641,17.642,17.643,17.644,17.645,17.646,17.647,17.648,17.649,17.65,17.651,17.652,17.653,17.654,17.655,17.656,17.657,17.657,17.658,17.659,17.66,17.661,17.662,17.663,17.664,17.665,17.666,17.667,17.668,17.668,17.669,17.67,17.671,17.672,17.673,17.674,17.675,17.676,17.676,17.677,17.678,17.679,17.68,17.681,17.682,17.682,17.683,17.684,17.685,17.686,17.687,17.688,17.688,17.689,17.69,17.691,17.692,17.693,17.694,17.694,17.695,17.696,17.697,17.698,17.699,17.7,17.7,17.701,17.702,17.703,17.704,17.705,17.706,17.706,17.707,17.708,17.709,17.71,17.71,17.711,17.712,17.713,17.714,17.715,17.715,17.716,17.717,17.718,17.719,17.72,17.72,17.721,17.722,17.723,17.724,17.725,17.725,17.726,17.727,17.728,17.729,17.729,17.73,17.731,17.732,17.733,17.733,17.734,17.735,17.736,17.737,17.737,17.738,17.739,17.74,17.741,17.741,17.742,17.743,17.744,17.745,17.745,17.746,17.747,17.748,17.749,17.749,17.75,17.751,17.752,17.753,17.753,17.754,17.755,17.756,17.757,17.757,17.758,17.759,17.76,17.761,17.761,17.762,17.763,17.764,17.765,17.765,17.766,17.767,17.768,17.769,17.769,17.77,17.771,17.772,17.773,17.773,17.774,17.775,17.776,17.777,17.777,17.778,17.779,17.78,17.781,17.781,17.782,17.783,17.784,17.785,17.785,17.786,17.787,17.788,17.789,17.79,17.79,17.791,17.792,17.793,17.794,17.794,17.795,17.796,17.797,17.798,17.799,17.799,17.8,17.801,17.802,17.803,17.804,17.804,17.805,17.806,17.807,17.808,17.808,17.809,17.81,17.811,17.812,17.812,17.813,17.814,17.815,17.816,17.816,17.817,17.818,17.819,17.82,17.82,17.821,17.822,17.823,17.823,17.824,17.825,17.826,17.827,17.827,17.828,17.829,17.83,17.83,17.831,17.832,17.833,17.834,17.834,17.835,17.836,17.837,17.837,17.838,17.839,17.84,17.841,17.841,17.842,17.843,17.844,17.844,17.845,17.846,17.847,17.848,17.848,17.849,17.85,17.851,17.852,17.852,17.853,17.854,17.855,17.856,17.856,17.857,17.858,17.859,17.86,17.86,17.861,17.862,17.863,17.863,17.864,17.865,17.866,17.867,17.867,17.868,17.869,17.87,17.871,17.871,17.872,17.873,17.874,17.874,17.875,17.876,17.877,17.877,17.878,17.879,17.88,17.88,17.881,17.882,17.883,17.883,17.884,17.885,17.885,17.886,17.887,17.888,17.888,17.889,17.89,17.89,17.891,17.892,17.892,17.893,17.894,17.894,17.895,17.896,17.896,17.897,17.898,17.898,17.899,17.9,17.9,17.901,17.902,17.902,17.903,17.904,17.904,17.905,17.906,17.906,17.907,17.908,17.908,17.909,17.91,17.91,17.911,17.912,17.912,17.913,17.913,17.914,17.915,17.915,17.916,17.917,17.917,17.918,17.919,17.919,17.92,17.921,17.921,17.922,17.922,17.923,17.924,17.924,17.925,17.926,17.926,17.927,17.927,17.928,17.929,17.929,17.93,17.93,17.931,17.932,17.932,17.933,17.933,17.934,17.935,17.935,17.936,17.936,17.937,17.937,17.938,17.938,17.939,17.94,17.94,17.941,17.941,17.942,17.942,17.943,17.943,17.944,17.945,17.945,17.946,17.946,17.947,17.947,17.948,17.949,17.949,17.95,17.95,17.951,17.952,17.952,17.953,17.953,17.954,17.955,17.955,17.956,17.956,17.957,17.958,17.958,17.959,17.959,17.96,17.961,17.961,17.962,17.963,17.963,17.964,17.964,17.965,17.966,17.966,17.967,17.968,17.968,17.969,17.97,17.97,17.971,17.972,17.972,17.973,17.974,17.974,17.975,17.976,17.977,17.977,17.978,17.979,17.979,17.98,17.981,17.981,17.982,17.983,17.983,17.984,17.985,17.986,17.986,17.987,17.988,17.988,17.989,17.99,17.99,17.991,17.992,17.993,17.993,17.994,17.995,17.996,17.996,17.997,17.998,17.999,17.999,18,18.001,18.001,18.002,18.003,18.004,18.004,18.005,18.006,18.007,18.007,18.008,18.009,18.01,18.011,18.011,18.012,18.013,18.014,18.014,18.015,18.016,18.017,18.018,18.018,18.019,18.02,18.021,18.021,18.022,18.023,18.024,18.025,18.025,18.026,18.027,18.028,18.029,18.029,18.03,18.031,18.032,18.033,18.033,18.034,18.035,18.036,18.037,18.038,18.038,18.039,18.04,18.041,18.042,18.042,18.043,18.044,18.045,18.046,18.046,18.047,18.048,18.049,18.05,18.051,18.051,18.052,18.053,18.054,18.055,18.055,18.056,18.057,18.058,18.059,18.059,18.06,18.061,18.062,18.063,18.064,18.064,18.065,18.066,18.067,18.068,18.068,18.069,18.07,18.071,18.072,18.072,18.073,18.074,18.075,18.076,18.076,18.077,18.078,18.079,18.08,18.08,18.081,18.082,18.083,18.084,18.084,18.085,18.086,18.087,18.088,18.088,18.089,18.09,18.091,18.092,18.092,18.093,18.094,18.095,18.096,18.096,18.097,18.098,18.099,18.1,18.1,18.101,18.102,18.103,18.104,18.104,18.105,18.106,18.107,18.108,18.108,18.109,18.11,18.111,18.112,18.112,18.113,18.114,18.115,18.116,18.116,18.117,18.118,18.119,18.12,18.12,18.121,18.122,18.123,18.124,18.124,18.125,18.126,18.127,18.127,18.128,18.129,18.13,18.13,18.131,18.132,18.133,18.133,18.134,18.135,18.136,18.136,18.137,18.138,18.139,18.139,18.14,18.141,18.142,18.142,18.143,18.144,18.145,18.145,18.146,18.147,18.148,18.148,18.149,18.15,18.151,18.151,18.152,18.153,18.154,18.154,18.155,18.156,18.156,18.157,18.158,18.159,18.159,18.16,18.161,18.162,18.162,18.163,18.164,18.165,18.165,18.166,18.167,18.168,18.168,18.169,18.17,18.171,18.171,18.172,18.173,18.174,18.174,18.175,18.176,18.177,18.177,18.178,18.179,18.18,18.18,18.181,18.182,18.183,18.183,18.184,18.185,18.186,18.186,18.187,18.188,18.188,18.189,18.19,18.19,18.191,18.192,18.193,18.193,18.194,18.195,18.195,18.196,18.197,18.197,18.198,18.199,18.199,18.2,18.201,18.201,18.202,18.203,18.203,18.204,18.205,18.205,18.206,18.207,18.207,18.208,18.209,18.209,18.21,18.211,18.211,18.212,18.213,18.213,18.214,18.215,18.215,18.216,18.217,18.217,18.218,18.219,18.219,18.22,18.221,18.222,18.222,18.223,18.224,18.224,18.225,18.226,18.227,18.227,18.228,18.229,18.23,18.23,18.231,18.232,18.233,18.234,18.234,18.235,18.236,18.237,18.237,18.238,18.239,18.24,18.241,18.242,18.242,18.243,18.244,18.245,18.246,18.246,18.247,18.248,18.249,18.25,18.251,18.252,18.252,18.253,18.254,18.255,18.256,18.257,18.258,18.259,18.259,18.26,18.261,18.262,18.263,18.264,18.265,18.266,18.267,18.267,18.268,18.269,18.27,18.271,18.272,18.273,18.274,18.275,18.276,18.276,18.277,18.278,18.279,18.28,18.281,18.282,18.283,18.284,18.285,18.286,18.287,18.288,18.289,18.29,18.291,18.292,18.293,18.294,18.295,18.295,18.296,18.297,18.298,18.299,18.3,18.301,18.302,18.303,18.304,18.305,18.306,18.307,18.308,18.309,18.31,18.311,18.312,18.313,18.314,18.315,18.316,18.317,18.318,18.319,18.32,18.321,18.322,18.323,18.324,18.325,18.326,18.327,18.328,18.329,18.33,18.331,18.332,18.333,18.334,18.335,18.336,18.337,18.338,18.339,18.34,18.34,18.341,18.342,18.343,18.344,18.345,18.346,18.347,18.348,18.349,18.35,18.351,18.352,18.353,18.354,18.355,18.356,18.357,18.358,18.359,18.36,18.361,18.362,18.363,18.364,18.365,18.366,18.367,18.368,18.369,18.37,18.371,18.372,18.373,18.373,18.374,18.375,18.376,18.377,18.378,18.379,18.38,18.381,18.382,18.383,18.384,18.385,18.386,18.387,18.388,18.389,18.39,18.391,18.392,18.393,18.394,18.395,18.396,18.397,18.398,18.399,18.4,18.401,18.402,18.403,18.404,18.405,18.406,18.407,18.408,18.409,18.41,18.411,18.412,18.413,18.414,18.415,18.416,18.417,18.418,18.419,18.42,18.421,18.422,18.423,18.424,18.425,18.426,18.426,18.427,18.428,18.429,18.43,18.431,18.432,18.433,18.434,18.435,18.436,18.437,18.438,18.439,18.44,18.441,18.442,18.443,18.444,18.445,18.446,18.447,18.447,18.448,18.449,18.45,18.451,18.452,18.453,18.454,18.455,18.456,18.457,18.458,18.459,18.46,18.461,18.462,18.462,18.463,18.464,18.465,18.466,18.467,18.468,18.469,18.47,18.471,18.472,18.473,18.474,18.475,18.476,18.476,18.477,18.478,18.479,18.48,18.481,18.482,18.483,18.484,18.485,18.486,18.487,18.487,18.488,18.489,18.49,18.491,18.492,18.493,18.494,18.495,18.496,18.497,18.498,18.498,18.499,18.5,18.501,18.502,18.503,18.504,18.505,18.506,18.507,18.507,18.508,18.509,18.51,18.511,18.512,18.513,18.514,18.515,18.515,18.516,18.517,18.518,18.519,18.52,18.521,18.522,18.523,18.523,18.524,18.525,18.526,18.527,18.528,18.529,18.53,18.531,18.531,18.532,18.533,18.534,18.535,18.536,18.537,18.538,18.539,18.539,18.54,18.541,18.542,18.543,18.544,18.545,18.546,18.546,18.547,18.548,18.549,18.55,18.551,18.552,18.553,18.553,18.554,18.555,18.556,18.557,18.558,18.559,18.56,18.56,18.561,18.562,18.563,18.564,18.565,18.566,18.567,18.568,18.568,18.569,18.57,18.571,18.572,18.573,18.574,18.575,18.576,18.576,18.577,18.578,18.579,18.58,18.581,18.582,18.583,18.584,18.584,18.585,18.586,18.587,18.588,18.589,18.59,18.591,18.592,18.593,18.593,18.594,18.595,18.596,18.597,18.598,18.599,18.6,18.601,18.602,18.602,18.603,18.604,18.605,18.606,18.607,18.608,18.609,18.61,18.61,18.611,18.612,18.613,18.614,18.615,18.616,18.617,18.618,18.618,18.619,18.62,18.621,18.622,18.623,18.624,18.625,18.625,18.626,18.627,18.628,18.629,18.63,18.631,18.631,18.632,18.633,18.634,18.635,18.636,18.637,18.637,18.638,18.639,18.64,18.641,18.642,18.643,18.643,18.644,18.645,18.646,18.647,18.648,18.649,18.649,18.65,18.651,18.652,18.653,18.654,18.654,18.655,18.656,18.657,18.658,18.659,18.659,18.66,18.661,18.662,18.663,18.664,18.664,18.665,18.666,18.667,18.668,18.668,18.669,18.67,18.671,18.672,18.672,18.673,18.674,18.675,18.676,18.676,18.677,18.678,18.679,18.68,18.68,18.681,18.682,18.683,18.684,18.685,18.685,18.686,18.687,18.688,18.689,18.69,18.69,18.691,18.692,18.693,18.694,18.695,18.695,18.696,18.697,18.698,18.699,18.7,18.7,18.701,18.702,18.703,18.704,18.705,18.706,18.707,18.707,18.708,18.709,18.71,18.711,18.712,18.713,18.714,18.714,18.715,18.716,18.717,18.718,18.719,18.72,18.721,18.721,18.722,18.723,18.724,18.725,18.726,18.727,18.727,18.728,18.729,18.73,18.731,18.732,18.732,18.733,18.734,18.735,18.736,18.737,18.737,18.738,18.739,18.74,18.741,18.741,18.742,18.743,18.744,18.745,18.745,18.746,18.747,18.748,18.748,18.749,18.75,18.751,18.751,18.752,18.753,18.754,18.754,18.755,18.756,18.757,18.757,18.758,18.759,18.759,18.76,18.761,18.762,18.762,18.763,18.764,18.764,18.765,18.766,18.766,18.767,18.768,18.769,18.769,18.77,18.771,18.771,18.772,18.773,18.773,18.774,18.775,18.776,18.776,18.777,18.778,18.778,18.779,18.78,18.78,18.781,18.782,18.783,18.783,18.784,18.785,18.785,18.786,18.787,18.788,18.788,18.789,18.79,18.791,18.791,18.792,18.793,18.793,18.794,18.795,18.796,18.796,18.797,18.798,18.799,18.799,18.8,18.801,18.801,18.802,18.803,18.804,18.804,18.805,18.806,18.806,18.807,18.808,18.808,18.809,18.81,18.81,18.811,18.812,18.813,18.813,18.814,18.815,18.815,18.816,18.817,18.818,18.818,18.819,18.82,18.821,18.821,18.822,18.823,18.824,18.824,18.825,18.826,18.827,18.827,18.828,18.829,18.83,18.83,18.831,18.832,18.833,18.833,18.834,18.835,18.836,18.836,18.837,18.838,18.838,18.839,18.84,18.841,18.841,18.842,18.843,18.843,18.844,18.845,18.845,18.846,18.847,18.847,18.848,18.849,18.849,18.85,18.851,18.851,18.852,18.853,18.853,18.854,18.855,18.855,18.856,18.857,18.857,18.858,18.859,18.859,18.86,18.861,18.862,18.862,18.863,18.864,18.864,18.865,18.866,18.866,18.867,18.868,18.868,18.869,18.87,18.87,18.871,18.872,18.872,18.873,18.874,18.874,18.875,18.876,18.876,18.877,18.878,18.878,18.879,18.88,18.88,18.881,18.881,18.882,18.883,18.883,18.884,18.884,18.885,18.886,18.886,18.887,18.887,18.888,18.888,18.889,18.89,18.89,18.891,18.891,18.892,18.892,18.893,18.893,18.894,18.894,18.895,18.896,18.896,18.897,18.897,18.898,18.898,18.899,18.899,18.9,18.9,18.901,18.901,18.902,18.902,18.903,18.903,18.904,18.904,18.905,18.905,18.905,18.906,18.906,18.907,18.907,18.908,18.908,18.909,18.909,18.91,18.91,18.911,18.911,18.912,18.912,18.912,18.913,18.913,18.914,18.914,18.915,18.915,18.916,18.916,18.916,18.917,18.917,18.918,18.918,18.919,18.919,18.92,18.92,18.92,18.921,18.921,18.922,18.922,18.922,18.923,18.923,18.924,18.924,18.925,18.925,18.925,18.926,18.926,18.927,18.927,18.928,18.928,18.928,18.929,18.929,18.93,18.93,18.931,18.931,18.932,18.932,18.932,18.933,18.933,18.934,18.934,18.935,18.935,18.936,18.936,18.937,18.937,18.938,18.938,18.938,18.939,18.939,18.94,18.94,18.941,18.941,18.942,18.942,18.943,18.943,18.944,18.944,18.945,18.945,18.945,18.946,18.946,18.947,18.947,18.948,18.948,18.949,18.949,18.95,18.95,18.951,18.951,18.951,18.952,18.952,18.953,18.953,18.954,18.954,18.955,18.955,18.956,18.956,18.956,18.957,18.957,18.958,18.958,18.959,18.959,18.96,18.96,18.96,18.961,18.961,18.962,18.962,18.963,18.963,18.963,18.964,18.964,18.965,18.965,18.966,18.966,18.966,18.967,18.967,18.968,18.968,18.969,18.969,18.969,18.97,18.97,18.971,18.971,18.972,18.972,18.972,18.973,18.973,18.974,18.974,18.975,18.975,18.975,18.976,18.976,18.977,18.977,18.978,18.978,18.979,18.979,18.979,18.98,18.98,18.981,18.981,18.981,18.982,18.982,18.983,18.983,18.983,18.984,18.984,18.985,18.985,18.985,18.986,18.986,18.987,18.987,18.987,18.988,18.988,18.989,18.989,18.989,18.99,18.99,18.99,18.991,18.991,18.992,18.992,18.992,18.993,18.993,18.993,18.994,18.994,18.994,18.995,18.995,18.995,18.995,18.996,18.996,18.996,18.997,18.997,18.997,18.998,18.998,18.998,18.998,18.999,18.999,18.999,19,19,19,19.001,19.001,19.001,19.001,19.002,19.002,19.002,19.003,19.003,19.003,19.004,19.004,19.004,19.004,19.005,19.005,19.005,19.005,19.006,19.006,19.006,19.007,19.007,19.007,19.007,19.008,19.008,19.008,19.009,19.009,19.009,19.009,19.01,19.01,19.01,19.01,19.011,19.011,19.011,19.011,19.012,19.012,19.012,19.013,19.013,19.013,19.013,19.014,19.014,19.014,19.014,19.014,19.015,19.015,19.015,19.015,19.016,19.016,19.016,19.016,19.017,19.017,19.017,19.017,19.018,19.018,19.018,19.018,19.018,19.019,19.019,19.019,19.019,19.019,19.02,19.02,19.02,19.02,19.02,19.021,19.021,19.021,19.021,19.021,19.021,19.022,19.022,19.022,19.022,19.022,19.023,19.023,19.023,19.023,19.023,19.023,19.024,19.024,19.024,19.024,19.024,19.025,19.025,19.025,19.025,19.025,19.025,19.025,19.026,19.026,19.026,19.026,19.026,19.026,19.027,19.027,19.027,19.027,19.027,19.027,19.027,19.027,19.027,19.028,19.028,19.028,19.028,19.028,19.028,19.028,19.028,19.028,19.029,19.029,19.029,19.029,19.029,19.029,19.029,19.029,19.029,19.03,19.03,19.03,19.03,19.03,19.03,19.03,19.03,19.03,19.03,19.03,19.031,19.031,19.031,19.031,19.031,19.031,19.031,19.031,19.031,19.031,19.031,19.031,19.032,19.032,19.032,19.032,19.032,19.032,19.032,19.032,19.032,19.032,19.032,19.032,19.033,19.033,19.033,19.033,19.033,19.033,19.033,19.033,19.033,19.033,19.033,19.033,19.033,19.033,19.034,19.034,19.034,19.034,19.034,19.034,19.034,19.034,19.034,19.034,19.034,19.034,19.034,19.035,19.035,19.035,19.035,19.035,19.035,19.035,19.035,19.035,19.035,19.035,19.035,19.035,19.035,19.035,19.035,19.035,19.036,19.036,19.036,19.036,19.036,19.036,19.036,19.036,19.036,19.036,19.036,19.036,19.036,19.036,19.036,19.036,19.036,19.036,19.036,19.036,19.037,19.037,19.037,19.037,19.037,19.037,19.037,19.037,19.037,19.037,19.037,19.037,19.037,19.037,19.038,19.038,19.038,19.038,19.038,19.038,19.038,19.038,19.038,19.038,19.038,19.038,19.038,19.038,19.038,19.038,19.038,19.038,19.038,19.038,19.038,19.038,19.039,19.039,19.039,19.039,19.039,19.039,19.039,19.039,19.039,19.039,19.039,19.039,19.039,19.039,19.039,19.039,19.039,19.039,19.039,19.039,19.039,19.039,19.039,19.039,19.039,19.039,19.039,19.039,19.039,19.039,19.039,19.039,19.039,19.039,19.039,19.039,19.039,19.039,19.039,19.039,19.039,19.039,19.039,19.039,19.039,19.039,19.039,19.039,19.039,19.039,19.039,19.039,19.039,19.039,19.039,19.039,19.039,19.039,19.039,19.039,19.039,19.039,19.039,19.039,19.039,19.039,19.039,19.039,19.039,19.039,19.039,19.039,19.039,19.039,19.039,19.039,19.039,19.039,19.039,19.039,19.039,19.039,19.039,19.039,19.039,19.039,19.039,19.039,19.039,19.039,19.039,19.039,19.039,19.039,19.039,19.039,19.039,19.039,19.039,19.039,19.039,19.039,19.039,19.039,19.039,19.039,19.039,19.039,19.039,19.039,19.039,19.039,19.039,19.039,19.039,19.039,19.039,19.039,19.039,19.039,19.039,19.039,19.039,19.039,19.039,19.039,19.039,19.039,19.04,19.04,19.04,19.04,19.04,19.04,19.04,19.04,19.04,19.04,19.04,19.04,19.04,19.04,19.04,19.04,19.041,19.041,19.041,19.041,19.041,19.041,19.041,19.041,19.041,19.041,19.041,19.041,19.041,19.042,19.042,19.042,19.042,19.042,19.042,19.042,19.042,19.042,19.042,19.042,19.042,19.042,19.042,19.042,19.042,19.042,19.042,19.042,19.042,19.042,19.042,19.042,19.042,19.042,19.042,19.042,19.042,19.042,19.042,19.042,19.042,19.042,19.042,19.042,19.042,19.042,19.042,19.042,19.043,19.043,19.043,19.043,19.043,19.043,19.043,19.043,19.043,19.043,19.043,19.043,19.043,19.043,19.043,19.043,19.043,19.043,19.043,19.043,19.043,19.043,19.043,19.043,19.043,19.043,19.043,19.043,19.043,19.043,19.044,19.044,19.044,19.044,19.044,19.044,19.044,19.044,19.044,19.044,19.044,19.044,19.044,19.044,19.044,19.044,19.044,19.045,19.045,19.045,19.045,19.045,19.045,19.045,19.045,19.045,19.045,19.045,19.045,19.045,19.045,19.045,19.046,19.046,19.046,19.046,19.046,19.046,19.046,19.046,19.046,19.046,19.046,19.046,19.046,19.047,19.047,19.047,19.047,19.047,19.047,19.047,19.047,19.047,19.047,19.047,19.047,19.047,19.047,19.048,19.048,19.048,19.048,19.048,19.048,19.048,19.048,19.048,19.048,19.048,19.048,19.048,19.048,19.048,19.048,19.048,19.049,19.049,19.049,19.049,19.049,19.049,19.049,19.049,19.049,19.049,19.049,19.05,19.05,19.05,19.05,19.05,19.05,19.05,19.05,19.05,19.05,19.05,19.05,19.05,19.05,19.051,19.051,19.051,19.051,19.051,19.051,19.051,19.051,19.051,19.051,19.051,19.051,19.051,19.052,19.052,19.052,19.052,19.052,19.052,19.052,19.052,19.052,19.052,19.052,19.052,19.052,19.053,19.053,19.053,19.053,19.053,19.053,19.053,19.053,19.053,19.053,19.053,19.053,19.053,19.053,19.053,19.053,19.053,19.053,19.053,19.054,19.054,19.054,19.054,19.054,19.054,19.054,19.054,19.054,19.054,19.054,19.054,19.054,19.054,19.054,19.054,19.054,19.054,19.055,19.055,19.055,19.055,19.055,19.055,19.055,19.055,19.055,19.055,19.055,19.055,19.055,19.056,19.056,19.056,19.056,19.056,19.056,19.056,19.056,19.056,19.056,19.056,19.056,19.056,19.056,19.057,19.057,19.057,19.057,19.057,19.057,19.057,19.057,19.057,19.057,19.057,19.057,19.057,19.057,19.057,19.057,19.057,19.057,19.057,19.057,19.057,19.058,19.058,19.058,19.058,19.058,19.058,19.058,19.058,19.058,19.058,19.058,19.058,19.058,19.058,19.058,19.058,19.058,19.058,19.058,19.058,19.058,19.058,19.058,19.058,19.058,19.058,19.058,19.058,19.058,19.058,19.058,19.058,19.058,19.058,19.058,19.058,19.058,19.058,19.058,19.058,19.058,19.058,19.058,19.058,19.058,19.058,19.058,19.058,19.058,19.057,19.057,19.057,19.057,19.057,19.057,19.057,19.057,19.057,19.057,19.057,19.057,19.057,19.057,19.057,19.057,19.057,19.057,19.057,19.057,19.057,19.057,19.057,19.057,19.056,19.056,19.056,19.056,19.056,19.056,19.056,19.056,19.056,19.056,19.056,19.056,19.056,19.056,19.056,19.056,19.056,19.056,19.056,19.056,19.055,19.055,19.055,19.055,19.055,19.055,19.055,19.055,19.055,19.055,19.054,19.054,19.054,19.054,19.054,19.054,19.054,19.053,19.053,19.053,19.053,19.053,19.053,19.053,19.052,19.052,19.052,19.052,19.052,19.052,19.051,19.051,19.051,19.051,19.051,19.051,19.05,19.05,19.05,19.05,19.05,19.05,19.049,19.049,19.049,19.049,19.049,19.049,19.049,19.048,19.048,19.048,19.048,19.048,19.048,19.047,19.047,19.047,19.047,19.047,19.047,19.046,19.046,19.046,19.046,19.046,19.045,19.045,19.045,19.045,19.045,19.044,19.044,19.044,19.044,19.044,19.043,19.043,19.043,19.042,19.042,19.042,19.042,19.041,19.041,19.041,19.041,19.04,19.04,19.04,19.039,19.039,19.039,19.039,19.038,19.038,19.038,19.037,19.037,19.037,19.037,19.036,19.036,19.036,19.035,19.035,19.035,19.034,19.034,19.034,19.033,19.033,19.033,19.032,19.032,19.032,19.031,19.031,19.031,19.03,19.03,19.03,19.029,19.029,19.028,19.028,19.028,19.027,19.027,19.027,19.026,19.026,19.026,19.025,19.025,19.025,19.024,19.024,19.023,19.023,19.023,19.022,19.022,19.022,19.021,19.021,19.02,19.02,19.02,19.019,19.019,19.019,19.018,19.018,19.017,19.017,19.017,19.016,19.016,19.015,19.015,19.015,19.014,19.014,19.013,19.013,19.013,19.012,19.012,19.011,19.011,19.01,19.01,19.009,19.009,19.009,19.008,19.008,19.007,19.007,19.006,19.006,19.005,19.005,19.004,19.004,19.004,19.003,19.003,19.002,19.002,19.001,19.001,19,19,18.999,18.999,18.999,18.998,18.998,18.997,18.997,18.996,18.996,18.995,18.995,18.995,18.994,18.994,18.993,18.993,18.992,18.992,18.992,18.991,18.991,18.99,18.99,18.99,18.989,18.989,18.989,18.988,18.988,18.988,18.987,18.987,18.986,18.986,18.986,18.985,18.985,18.985,18.984,18.984,18.984,18.983,18.983,18.982,18.982,18.982,18.981,18.981,18.981,18.98,18.98,18.98,18.979,18.979,18.979,18.978,18.978,18.978,18.977,18.977,18.977,18.976,18.976,18.976,18.975,18.975,18.975,18.974,18.974,18.974,18.973,18.973,18.973,18.972,18.972,18.971,18.971,18.971,18.97,18.97,18.97,18.969,18.969,18.969,18.968,18.968,18.968,18.967,18.967,18.967,18.966,18.966,18.966,18.965,18.965,18.965,18.964,18.964,18.963,18.963,18.963,18.962,18.962,18.962,18.961,18.961,18.961,18.96,18.96,18.96,18.959,18.959,18.959,18.958,18.958,18.958,18.957,18.957,18.956,18.956,18.956,18.955,18.955,18.955,18.954,18.954,18.953,18.953,18.953,18.952,18.952,18.951,18.951,18.951,18.95,18.95,18.949,18.949,18.949,18.948,18.948,18.947,18.947,18.947,18.946,18.946,18.945,18.945,18.945,18.944,18.944,18.943,18.943,18.943,18.942,18.942,18.941,18.941,18.94,18.94,18.94,18.939,18.939,18.938,18.938,18.937,18.937,18.936,18.936,18.936,18.935,18.935,18.934,18.934,18.933,18.933,18.932,18.932,18.931,18.931,18.93,18.93,18.929,18.929,18.928,18.928,18.927,18.927,18.926,18.926,18.925,18.925,18.924,18.924,18.923,18.923,18.922,18.922,18.921,18.921,18.92,18.92,18.919,18.918,18.918,18.917,18.917,18.916,18.916,18.915,18.915,18.914,18.914,18.913,18.913,18.912,18.912,18.911,18.911,18.91,18.91,18.909,18.908,18.908,18.907,18.907,18.906,18.906,18.905,18.905,18.904,18.904,18.903,18.903,18.902,18.902,18.901,18.901,18.9,18.9,18.899,18.899,18.898,18.898,18.897,18.896,18.896,18.895,18.895,18.894,18.894,18.893,18.893,18.893,18.892,18.892,18.891,18.891,18.89,18.89,18.889,18.889,18.888,18.887,18.887,18.886,18.886,18.885,18.885,18.884,18.884,18.883,18.883,18.882,18.882,18.881,18.881,18.88,18.88,18.879,18.879,18.878,18.878,18.877,18.877,18.876,18.876,18.875,18.875,18.874,18.874,18.873,18.873,18.872,18.872,18.871,18.871,18.87,18.87,18.869,18.869,18.868,18.868,18.867,18.867,18.866,18.866,18.865,18.865,18.864,18.864,18.863,18.863,18.862,18.862,18.861,18.861,18.86,18.86,18.859,18.859,18.858,18.858,18.857,18.857,18.856,18.856,18.855,18.855,18.854,18.854,18.853,18.853,18.852,18.852,18.851,18.851,18.85,18.85,18.85,18.849,18.849,18.848,18.848,18.847,18.847,18.847,18.846,18.846,18.845,18.845,18.844,18.844,18.844,18.843,18.843,18.842,18.842,18.841,18.841,18.84,18.84,18.84,18.839,18.839,18.838,18.838,18.837,18.837,18.837,18.836,18.836,18.835,18.835,18.834,18.834,18.833,18.833,18.833,18.832,18.832,18.831,18.831,18.83,18.83,18.829,18.829,18.829,18.828,18.828,18.827,18.827,18.826,18.826,18.825,18.825,18.825,18.824,18.824,18.823,18.823,18.822,18.822,18.821,18.821,18.82,18.82,18.82,18.819,18.819,18.818,18.818,18.817,18.817,18.816,18.816,18.815,18.815,18.814,18.814,18.814,18.813,18.813,18.812,18.812,18.811,18.811,18.81,18.81,18.81,18.809,18.809,18.808,18.808,18.807,18.807,18.807,18.806,18.806,18.805,18.805,18.804,18.804,18.804,18.803,18.803,18.802,18.802,18.801,18.801,18.801,18.8,18.8,18.799,18.799,18.798,18.798,18.797,18.797,18.797,18.796,18.796,18.795,18.795,18.794,18.794,18.793,18.793,18.793,18.792,18.792,18.791,18.791,18.79,18.79,18.789,18.789,18.789,18.788,18.788,18.787,18.787,18.786,18.786,18.786,18.785,18.785,18.784,18.784,18.783,18.783,18.782,18.782,18.782,18.781,18.781,18.78,18.78,18.779,18.779,18.779,18.778,18.778,18.777,18.777,18.776,18.776,18.775,18.775,18.775,18.774,18.774,18.773,18.773,18.772,18.772,18.772,18.771,18.771,18.77,18.77,18.769,18.769,18.769,18.768,18.768,18.767,18.767,18.767,18.766,18.766,18.765,18.765,18.764,18.764,18.764,18.763,18.763,18.762,18.762,18.761,18.761,18.76,18.76,18.759,18.759,18.759,18.758,18.758,18.757,18.757,18.756,18.756,18.755,18.755,18.754,18.754,18.753,18.753,18.752,18.752,18.751,18.751,18.75,18.75,18.749,18.749,18.749,18.748,18.748,18.747,18.747,18.746,18.746,18.745,18.745,18.744,18.744,18.743,18.743,18.742,18.742,18.741,18.741,18.74,18.74,18.739,18.739,18.738,18.738,18.737,18.737,18.737,18.736,18.736,18.735,18.735,18.734,18.734,18.733,18.733,18.732,18.732,18.731,18.731,18.731,18.73,18.73,18.729,18.729,18.728,18.728,18.727,18.727,18.726,18.726,18.725,18.725,18.725,18.724,18.724,18.723,18.723,18.722,18.722,18.721,18.721,18.721,18.72,18.72,18.719,18.719,18.719,18.718,18.718,18.717,18.717,18.717,18.716,18.716,18.715,18.715,18.715,18.714,18.714,18.714,18.713,18.713,18.712,18.712,18.712,18.711,18.711,18.71,18.71,18.71,18.709,18.709,18.708,18.708,18.708,18.707,18.707,18.706,18.706,18.706,18.705,18.705,18.704,18.704,18.704,18.703,18.703,18.702,18.702,18.702,18.701,18.701,18.7,18.7,18.7,18.699,18.699,18.698,18.698,18.698,18.697,18.697,18.696,18.696,18.695,18.695,18.695,18.694,18.694,18.693,18.693,18.692,18.692,18.692,18.691,18.691,18.69,18.69,18.69,18.689,18.689,18.688,18.688,18.688,18.687,18.687,18.686,18.686,18.686,18.685,18.685,18.684,18.684,18.684,18.683,18.683,18.682,18.682,18.682,18.681,18.681,18.68,18.68,18.679,18.679,18.679,18.678,18.678,18.677,18.677,18.676,18.676,18.675,18.675,18.675,18.674,18.674,18.673,18.673,18.672,18.672,18.671,18.671,18.671,18.67,18.67,18.669,18.669,18.668,18.668,18.667,18.667,18.667,18.666,18.666,18.665,18.665,18.664,18.664,18.663,18.663,18.662,18.662,18.662,18.661,18.661,18.66,18.66,18.659,18.659,18.658,18.658,18.657,18.657,18.656,18.656,18.655,18.655,18.654,18.653,18.653,18.652,18.652,18.651,18.651,18.65,18.65,18.649,18.649,18.648,18.648,18.647,18.647,18.646,18.645,18.645,18.644,18.644,18.643,18.643,18.642,18.641,18.641,18.64,18.64,18.639,18.638,18.638,18.637,18.637,18.636,18.635,18.635,18.634,18.633,18.633,18.632,18.631,18.631,18.63,18.629,18.629,18.628,18.627,18.626,18.626,18.625,18.624,18.624,18.623,18.622,18.622,18.621,18.62,18.62,18.619,18.618,18.617,18.617,18.616,18.615,18.615,18.614,18.613,18.612,18.612,18.611,18.61,18.61,18.609,18.608,18.608,18.607,18.606,18.605,18.605,18.604,18.603,18.603,18.602,18.601,18.601,18.6,18.599,18.599,18.598,18.597,18.596,18.596,18.595,18.594,18.594,18.593,18.592,18.592,18.591,18.59,18.59,18.589,18.588,18.588,18.587,18.586,18.586,18.585,18.584,18.583,18.583,18.582,18.581,18.581,18.58,18.579,18.579,18.578,18.577,18.577,18.576,18.575,18.575,18.574,18.573,18.572,18.572,18.571,18.57,18.57,18.569,18.568,18.567,18.567,18.566,18.565,18.565,18.564,18.563,18.562,18.562,18.561,18.56,18.559,18.559,18.558,18.557,18.556,18.556,18.555,18.554,18.553,18.553,18.552,18.551,18.551,18.55,18.549,18.548,18.548,18.547,18.546,18.545,18.545,18.544,18.543,18.542,18.542,18.541,18.54,18.539,18.539,18.538,18.537,18.536,18.536,18.535,18.534,18.534,18.533,18.532,18.531,18.531,18.53,18.529,18.528,18.528,18.527,18.526,18.526,18.525,18.524,18.523,18.523,18.522,18.521,18.52,18.52,18.519,18.518,18.517,18.517,18.516,18.515,18.515,18.514,18.513,18.512,18.512,18.511,18.51,18.509,18.509,18.508,18.507,18.506,18.506,18.505,18.504,18.503,18.503,18.502,18.501,18.5,18.5,18.499,18.498,18.497,18.497,18.496,18.495,18.494,18.493,18.493,18.492,18.491,18.49,18.49,18.489,18.488,18.487,18.487,18.486,18.485,18.484,18.484,18.483,18.482,18.481,18.481,18.48,18.479,18.478,18.478,18.477,18.476,18.475,18.475,18.474,18.473,18.472,18.472,18.471,18.47,18.469,18.468,18.468,18.467,18.466,18.465,18.465,18.464,18.463,18.462,18.462,18.461,18.46,18.459,18.458,18.458,18.457,18.456,18.455,18.455,18.454,18.453,18.452,18.452,18.451,18.45,18.449,18.448,18.448,18.447,18.446,18.445,18.445,18.444,18.443,18.442,18.441,18.441,18.44,18.439,18.438,18.438,18.437,18.436,18.435,18.434,18.434,18.433,18.432,18.431,18.43,18.43,18.429,18.428,18.427,18.427,18.426,18.425,18.424,18.423,18.423,18.422,18.421,18.42,18.42,18.419,18.418,18.417,18.416,18.416,18.415,18.414,18.413,18.413,18.412,18.411,18.41,18.409,18.409,18.408,18.407,18.406,18.406,18.405,18.404,18.403,18.402,18.402,18.401,18.4,18.399,18.399,18.398,18.397,18.396,18.395,18.395,18.394,18.393,18.392,18.391,18.391,18.39,18.389,18.388,18.387,18.387,18.386,18.385,18.384,18.383,18.382,18.382,18.381,18.38,18.379,18.378,18.378,18.377,18.376,18.375,18.374,18.373,18.372,18.372,18.371,18.37,18.369,18.368,18.367,18.366,18.366,18.365,18.364,18.363,18.362,18.361,18.36,18.36,18.359,18.358,18.357,18.356,18.355,18.354,18.353,18.352,18.352,18.351,18.35,18.349,18.348,18.347,18.346,18.345,18.344,18.343,18.343,18.342,18.341,18.34,18.339,18.338,18.337,18.336,18.335,18.334,18.333,18.332,18.331,18.33,18.33,18.329,18.328,18.327,18.326,18.325,18.324,18.323,18.322,18.321,18.32,18.319,18.318,18.317,18.317,18.316,18.315,18.314,18.313,18.312,18.311,18.31,18.309,18.309,18.308,18.307,18.306,18.305,18.304,18.303,18.303,18.302,18.301,18.3,18.299,18.298,18.298,18.297,18.296,18.295,18.294,18.293,18.292,18.292,18.291,18.29,18.289,18.288,18.287,18.287,18.286,18.285,18.284,18.283,18.282,18.281,18.281,18.28,18.279,18.278,18.277,18.276,18.276,18.275,18.274,18.273,18.272,18.271,18.27,18.269,18.269,18.268,18.267,18.266,18.265,18.264,18.264,18.263,18.262,18.261,18.26,18.259,18.258,18.258,18.257,18.256,18.255,18.254,18.253,18.253,18.252,18.251,18.25,18.249,18.248,18.248,18.247,18.246,18.245,18.244,18.244,18.243,18.242,18.241,18.24,18.24,18.239,18.238,18.237,18.236,18.236,18.235,18.234,18.233,18.232,18.232,18.231,18.23,18.229,18.229,18.228,18.227,18.226,18.225,18.225,18.224,18.223,18.222,18.221,18.221,18.22,18.219,18.218,18.218,18.217,18.216,18.215,18.215,18.214,18.213,18.212,18.212,18.211,18.21,18.209,18.209,18.208,18.207,18.207,18.206,18.205,18.204,18.204,18.203,18.202,18.202,18.201,18.2,18.2,18.199,18.198,18.198,18.197,18.196,18.195,18.195,18.194,18.193,18.193,18.192,18.191,18.191,18.19,18.189,18.188,18.188,18.187,18.186,18.186,18.185,18.184,18.183,18.183,18.182,18.181,18.181,18.18,18.179,18.178,18.178,18.177,18.176,18.176,18.175,18.174,18.173,18.173,18.172,18.171,18.171,18.17,18.169,18.169,18.168,18.167,18.166,18.166,18.165,18.164,18.164,18.163,18.162,18.162,18.161,18.16,18.159,18.159,18.158,18.157,18.157,18.156,18.155,18.155,18.154,18.153,18.153,18.152,18.151,18.15,18.15,18.149,18.148,18.148,18.147,18.146,18.146,18.145,18.144,18.144,18.143,18.142,18.142,18.141,18.14,18.14,18.139,18.138,18.138,18.137,18.136,18.136,18.135,18.134,18.134,18.133,18.132,18.132,18.131,18.13,18.13,18.129,18.128,18.128,18.127,18.127,18.126,18.125,18.125,18.124,18.123,18.123,18.122,18.121,18.121,18.12,18.12,18.119,18.118,18.118,18.117,18.116,18.116,18.115,18.114,18.114,18.113,18.113,18.112,18.111,18.111,18.11,18.11,18.109,18.108,18.108,18.107,18.106,18.106,18.105,18.105,18.104,18.104,18.103,18.102,18.102,18.101,18.101,18.1,18.1,18.099,18.099,18.098,18.097,18.097,18.096,18.096,18.095,18.095,18.094,18.094,18.093,18.093,18.092,18.092,18.091,18.091,18.09,18.09,18.089,18.089,18.088,18.088,18.087,18.087,18.086,18.086,18.085,18.085,18.084,18.084,18.083,18.083,18.082,18.082,18.081,18.081,18.08,18.08,18.079,18.079,18.078,18.077,18.077,18.076,18.076,18.075,18.075,18.074,18.074,18.073,18.073,18.072,18.071,18.071,18.07,18.07,18.069,18.069,18.068,18.068,18.067,18.066,18.066,18.065,18.065,18.064,18.064,18.063,18.062,18.062,18.061,18.061,18.06,18.059,18.059,18.058,18.058,18.057,18.056,18.056,18.055,18.055,18.054,18.053,18.053,18.052,18.051,18.051,18.05,18.05,18.049,18.048,18.048,18.047,18.046,18.046,18.045,18.044,18.044,18.043,18.042,18.042,18.041,18.04,18.04,18.039,18.038,18.037,18.037,18.036,18.035,18.035,18.034,18.033,18.033,18.032,18.031,18.031,18.03,18.029,18.028,18.028,18.027,18.026,18.026,18.025,18.024,18.023,18.023,18.022,18.021,18.02,18.02,18.019,18.018,18.017,18.017,18.016,18.015,18.015,18.014,18.013,18.012,18.012,18.011,18.01,18.009,18.009,18.008,18.007,18.006,18.006,18.005,18.004,18.003,18.003,18.002,18.001,18.001,18,17.999,17.998,17.998,17.997,17.996,17.995,17.995,17.994,17.993,17.992,17.992,17.991,17.99,17.989,17.989,17.988,17.987,17.986,17.986,17.985,17.984,17.983,17.983,17.982,17.981,17.98,17.98,17.979,17.978,17.978,17.977,17.976,17.975,17.975,17.974,17.973,17.972,17.972,17.971,17.97,17.97,17.969,17.968,17.967,17.967,17.966,17.965,17.965,17.964,17.963,17.963,17.962,17.961,17.96,17.96,17.959,17.958,17.958,17.957,17.956,17.956,17.955,17.954,17.954,17.953,17.952,17.952,17.951,17.95,17.949,17.949,17.948,17.947,17.947,17.946,17.945,17.944,17.944,17.943,17.942,17.942,17.941,17.94,17.939,17.939,17.938,17.937,17.936,17.936,17.935,17.934,17.933,17.933,17.932,17.931,17.931,17.93,17.929,17.928,17.928,17.927,17.926,17.925,17.925,17.924,17.923,17.922,17.922,17.921,17.92,17.919,17.919,17.918,17.917,17.917,17.916,17.915,17.914,17.914,17.913,17.912,17.912,17.911,17.91,17.91,17.909,17.908,17.908,17.907,17.906,17.906,17.905,17.904,17.904,17.903,17.902,17.902,17.901,17.901,17.9,17.899,17.899,17.898,17.897,17.897,17.896,17.896,17.895,17.895,17.894,17.893,17.893,17.892,17.892,17.891,17.89,17.89,17.889,17.889,17.888,17.888,17.887,17.886,17.886,17.885,17.885,17.884,17.884,17.883,17.882,17.882,17.881,17.881,17.88,17.879,17.879,17.878,17.878,17.877,17.876,17.876,17.875,17.874,17.874,17.873,17.873,17.872,17.871,17.871,17.87,17.869,17.869,17.868,17.867,17.867,17.866,17.866,17.865,17.864,17.864,17.863,17.862,17.862,17.861,17.86,17.86,17.859,17.858,17.858,17.857,17.856,17.856,17.855,17.854,17.854,17.853,17.852,17.852,17.851,17.85,17.85,17.849,17.848,17.848,17.847,17.846,17.846,17.845,17.844,17.844,17.843,17.842,17.841,17.841,17.84,17.839,17.839,17.838,17.837,17.837,17.836,17.835,17.835,17.834,17.833,17.833,17.832,17.831,17.831,17.83,17.829,17.828,17.828,17.827,17.826,17.826,17.825,17.824,17.824,17.823,17.822,17.822,17.821,17.82,17.82,17.819,17.818,17.818,17.817,17.816,17.816,17.815,17.814,17.814,17.813,17.812,17.812,17.811,17.81,17.81,17.809,17.809,17.808,17.807,17.807,17.806,17.805,17.805,17.804,17.803,17.803,17.802,17.801,17.801,17.8,17.799,17.799,17.798,17.798,17.797,17.796,17.796,17.795,17.794,17.794,17.793,17.793,17.792,17.791,17.791,17.79,17.789,17.789,17.788,17.788,17.787,17.786,17.786,17.785,17.785,17.784,17.784,17.783,17.782,17.782,17.781,17.781,17.78,17.78,17.779,17.779,17.778,17.777,17.777,17.776,17.776,17.775,17.775,17.774,17.774,17.773,17.773,17.772,17.771,17.771,17.77,17.77,17.769,17.769,17.768,17.768,17.767,17.767,17.766,17.766,17.765,17.765,17.764,17.763,17.763,17.762,17.762,17.761,17.761,17.76,17.76,17.759,17.758,17.758,17.757,17.757,17.756,17.755,17.755,17.754,17.754,17.753,17.752,17.752,17.751,17.751,17.75,17.749,17.749,17.748,17.748,17.747,17.746,17.746,17.745,17.744,17.744,17.743,17.742,17.742,17.741,17.741,17.74,17.739,17.739,17.738,17.737,17.737,17.736,17.735,17.735,17.734,17.733,17.733,17.732,17.731,17.731,17.73,17.729,17.729,17.728,17.727,17.727,17.726,17.726,17.725,17.724,17.724,17.723,17.722,17.722,17.721,17.72,17.72,17.719,17.719,17.718,17.717,17.717,17.716,17.715,17.715,17.714,17.713,17.713,17.712,17.712,17.711,17.71,17.71,17.709,17.708,17.708,17.707,17.707,17.706,17.705,17.705,17.704,17.703,17.703,17.702,17.701,17.701,17.7,17.7,17.699,17.698,17.698,17.697,17.696,17.696,17.695,17.694,17.694,17.693,17.692,17.692,17.691,17.691,17.69,17.689,17.689,17.688,17.687,17.687,17.686,17.686,17.685,17.684,17.684,17.683,17.683,17.682,17.682,17.681,17.681,17.68,17.679,17.679,17.678,17.678,17.677,17.677,17.676,17.676,17.675,17.674,17.674,17.673,17.673,17.672,17.672,17.671,17.671,17.67,17.67,17.669,17.668,17.668,17.667,17.667,17.666,17.666,17.665,17.665,17.664,17.664,17.663,17.663,17.662,17.662,17.661,17.661,17.66,17.66,17.659,17.659,17.658,17.658,17.657,17.657,17.656,17.656,17.655,17.655,17.654,17.654,17.653,17.653,17.652,17.652,17.651,17.651,17.65,17.65,17.649,17.649,17.648,17.648,17.647,17.647,17.646,17.646,17.646,17.645,17.645,17.644,17.644,17.643,17.643,17.642,17.642,17.642,17.641,17.641,17.64,17.64,17.639,17.639,17.638,17.638,17.637,17.637,17.637,17.636,17.636,17.635,17.635,17.634,17.634,17.633,17.633,17.633,17.632,17.632,17.631,17.631,17.63,17.63,17.629,17.629,17.629,17.628,17.628,17.627,17.627,17.626,17.626,17.625,17.625,17.625,17.624,17.624,17.623,17.623,17.622,17.622,17.621,17.621,17.621,17.62,17.62,17.619,17.619,17.618,17.618,17.617,17.617,17.616,17.616,17.616,17.615,17.615,17.614,17.614,17.613,17.613,17.613,17.612,17.612,17.611,17.611,17.61,17.61,17.61,17.609,17.609,17.608,17.608,17.608,17.607,17.607,17.607,17.606,17.606,17.605,17.605,17.605,17.604,17.604,17.603,17.603,17.603,17.602,17.602,17.602,17.601,17.601,17.601,17.6,17.6,17.599,17.599,17.599,17.598,17.598,17.598,17.597,17.597,17.597,17.596,17.596,17.596,17.595,17.595,17.595,17.594,17.594,17.594,17.593,17.593,17.593,17.592,17.592,17.592,17.591,17.591,17.59,17.59,17.59,17.589,17.589,17.589,17.588,17.588,17.588,17.587,17.587,17
[truncated: 3,210,873 more chars]
