# Supplementary material for: Strong static magnetic field delayed the early development of zebrafish
Source: Open Biol. 2019 Oct 30;9(10):190137. doi: 10.1098/rsob.190137 (PMC6833226; doi:10.1098/rsob.190137)
Supplement: Original data [file rsob190137supp1.zip › original data for RSOB-19-0137/Figure 7 theory Matlab modeling simulation original data/fnet.m]

function f= fnet(p,v,M)
%·Ä´¸ÌåÊÜµ½µÄºÏÁ¦ºÍºÏÁ¦¾Ø£¬ºÏÁ¦ÏòÓÒÎªÕý£¬Á¦¾ØÄæÊ±ÕëÎªÕý
global d
alpha=p(3);
f1=fnet_MT(v,M,1);
f2=fnet_MT(v,M,2);

ffx=f1(1)+f2(1);
ffy=f1(2)+f2(2);


fm=-f1(1)*(d/2*sin(alpha))+f1(2)*(d/2*cos(alpha))+f2(1)*(d/2*sin(alpha))-f2(2)*(d/2*cos(alpha));
f=[ffx,ffy,fm]';
end
