# Supplementary material for: Strong static magnetic field delayed the early development of zebrafish
Source: Open Biol. 2019 Oct 30;9(10):190137. doi: 10.1098/rsob.190137 (PMC6833226; doi:10.1098/rsob.190137)
Supplement: Original data [file rsob190137supp1.zip › original data for RSOB-19-0137/Figure 7 theory Matlab modeling simulation original data/V_MTend_cortex.m]

function V = V_MTend_cortex(zita,vx,vy)
%È·¶¨Î¢¹ÜÄ©¶ËËÙ¶È£¬Éì³¤ÎªÕý£¬Ëõ¶ÌÎª¸º
a=angle_2D(0,0,vx,vy);
v=sqrt(vx^2+vy^2);
V=-v*cos(a-zita);
end
