# Supplementary material for: Strong static magnetic field delayed the early development of zebrafish
Source: Open Biol. 2019 Oct 30;9(10):190137. doi: 10.1098/rsob.190137 (PMC6833226; doi:10.1098/rsob.190137)
Supplement: Original data [file rsob190137supp1.zip › original data for RSOB-19-0137/Figure 7 theory Matlab modeling simulation original data/crossline.m]

function c=crossline(x,y,zita)
%ÖÐÐÄÌåÔÚÄ³Ò»Î»ÖÃ£¬²úÉúÄ³Ò»Æ«½ÇµÄÎ¢¹ÜÓëÏ¸°û±ß½ç½»µãËùÔÚµÄÎ»ÖÃ

global s
c=zeros(2,2);
A=zeros(1,100);
for i=1:100
    A1=(s(2,i)-x)*tan(zita)+y;
    A2=(s(2,i+1)-x)*tan(zita)+y;
    A(i)=(A1-s(3,i))*(A2-s(3,i+1));
end

m=find(A<=0);
n=size(m);
nn=n(2);
if nn==2
    m1=m(1);
    m2=m(2);
elseif nn>2
    if m(1)==1&&m(3)==100
        m1=m(1);
        m2=m(2);
    else
        m1=m(1);
        m2=m(3);
    end
end

x1=s(2,m1);
y1=s(3,m1);
x11=s(2,m1+1);
y11=s(3,m1+1);
d1=distanc(x,y,x1,y1,x11,y11);
d11=distanc(x+0.1*cos(zita),y+0.1*sin(zita),x1,y1,x11,y11);

if d1>=d11
        cc=m1;
else
        cc=m2;
end
c(1,1)=s(2,cc);
c(1,2)=s(3,cc);
c(2,1)=s(2,cc+1);
c(2,2)=s(3,cc+1);
