# Supplementary material for: Strong static magnetic field delayed the early development of zebrafish
Source: Open Biol. 2019 Oct 30;9(10):190137. doi: 10.1098/rsob.190137 (PMC6833226; doi:10.1098/rsob.190137)
Supplement: Original data [file rsob190137supp1.zip › original data for RSOB-19-0137/Figure 7 theory Matlab modeling simulation original data/fnet_MT.m]

function f= fnet_MT(v,M,ii)
%¼ÆËã³öx·½Ïò×÷ÓÃÔÚMTOCÉÏµÄºÏÁ¦fx£¬fy£¬ÊÓÎªÖÊµã£¬ÏòÓÒ£¨ÏòÉÏ£©ÎªÕý
vx=v(2*ii-1);
vy=v(2*ii);
ka=33.12;
s=size(M);
n=3*ii-3;
fc=0.005;
fx=0;
fy=0;
%Ï¸°ûÖÊdyneinÁ¦
for i=1:s(2)
    if M(n+1,i)~=0
            fx=fx+M(n+3,i)*fc*cos(M(n+2,i));
            fy=fy+M(n+3,i)*fc*sin(M(n+2,i));
    end
end
for i=1:s(2)
    if M(n+1,i)~=0
        if M(n+1,i)==3
            L=M(n+3,i);
            ff=pi^2*ka/(L^2);
            if ff>=10
                ff=10;
            end
            fx=fx-ff*cos(M(n+2,i));
            fy=fy-ff*sin(M(n+2,i));
        elseif M(n+1,i)==4
            VMT=V_MTend_cortex(M(n+2,i),vx,vy);    %È·¶¨Î¢¹ÜÄ©¶ËËÙ¶È£¬Éì³¤ÎªÕý£¬Ëõ¶ÌÎª¸º
            fd=5*(1+VMT/0.2);
            fx=fx+fd*cos(M(n+2,i));
            fy=fy+fd*sin(M(n+2,i));
        elseif M(n+1,i)==5
            VMT=V_MTend_cortex(M(n+2,i),vx,vy);
            fk=5*(1-VMT/0.2);
            L=M(n+3,i);
            ff=pi^2*ka/(L^2);
            if ff>=fk
                ff=fk;
            end
            fx=fx-ff*cos(M(n+2,i));
            fy=fy-ff*sin(M(n+2,i));
        end
    end
end
f=[fx,fy];
