# Supplementary material for: Strong static magnetic field delayed the early development of zebrafish
Source: Open Biol. 2019 Oct 30;9(10):190137. doi: 10.1098/rsob.190137 (PMC6833226; doi:10.1098/rsob.190137)
Supplement: Original data [file rsob190137supp1.zip › original data for RSOB-19-0137/Figure 7 theory Matlab modeling simulation original data/result_1/shengcheng.m]

for k=10000:10000:100000
    plot_instant1(k);
    clf
end
