# Supplementary material for: Strong static magnetic field delayed the early development of zebrafish
Source: Open Biol. 2019 Oct 30;9(10):190137. doi: 10.1098/rsob.190137 (PMC6833226; doi:10.1098/rsob.190137)
Supplement: Original data [file rsob190137supp1.zip › original data for RSOB-19-0137/Figure 7 theory Matlab modeling simulation original data/result_1/1MTs 10.txt]

1	1	1	1	1	2	1	1	1	1	2	1	1	1	2	1	1	1	1	1	1	1	1	1	1	1	2	1	1	2	1	1	1	1	1	1	1	1	1	1	1	1	1	1	1	1	1	1	1	1
-0.39272	-1.7364	-1.6403	-1.5441	-1.4479	-1.3517	-1.2556	-1.1594	-1.0632	-0.96705	-1.6472	-0.77471	-0.67854	-0.58237	-0.4862	-0.39003	-0.29386	-0.19769	-0.10151	-0.0053428	0.090828	0.187	1.6631	0.37934	0.47551	1.7336	0.39857	0.76403	0.8602	0.95637	1.0525	1.1487	1.2449	1.3411	1.4372	1.5334	1.6296	1.7257	1.8219	1.9181	2.0143	2.1104	2.2066	2.3028	2.3989	2.4951	2.5913	2.6875	2.7836	-0.93599
0.375	1.25	1.25	1.25	1.25	0.75	1.25	1.25	1.25	1.25	0.75	1.25	1.25	1.25	0.375	1.25	1.25	1.25	1.25	1.25	1.25	1.25	0.75	1.25	1.25	1	0.125	1.25	1.25	0.375	1.25	1.25	1.25	1.25	1.25	1.25	1.25	1.25	1.25	1.25	1.25	1.25	1.25	1.25	1.25	1.25	1.25	1.25	1.25	0.5
1	1	1	1	1	1	1	1	2	1	1	1	1	1	1	1	1	1	1	1	1	1	1	1	1	1	1	1	1	1	1	1	1	1	1	1	1	1	1	1	1	1	1	1	1	2	1	1	0	2
5.0857	1.4052	1.4416	1.5975	1.6937	1.7899	1.886	1.9822	2.0784	2.1745	2.2707	2.3669	1.4545	2.5592	2.6554	2.7516	2.8477	2.9439	3.0401	3.1362	5.8803	3.3286	3.4248	3.1004	3.6171	3.7133	3.8094	3.9056	4.0018	4.098	4.1941	4.2903	4.3865	4.4826	4.5788	4.675	4.7712	4.8673	4.9635	5.0597	5.1558	5.252	5.3482	5.4444	5.5405	5.6367	5.7329	5.829	0	4.6558
0.375	1.25	0.5	1.25	1.25	1.25	1.25	1.25	0.375	1.25	1.25	1.25	0.125	1.25	1.25	1.25	1.25	1.25	1.25	1.25	0.875	1.25	1.25	1	1.25	1.25	1.25	1.25	1.25	1.25	1.25	1.25	1.25	1.25	1.25	1.25	1.25	1.25	1.25	1.25	1.25	1.25	1.25	1.25	1.25	0.375	1.25	1.25	0	0.625
0	0	0	0	0	0	0	0	0	0	0	0	0	0	0	0	0	0	0	0	0	0	0	0	0	0	0	0	0	0	0	0	0	0	0	0	0	0	0	0	0	0	0	0	0	0	0	0	0	0
0	0	0	0	0	0	0	0	0	0	0	0	0	0	0	0	0	0	0	0	0	0	0	0	0	0	0	0	0	0	0	0	0	0	0	0	0	0	0	0	0	0	0	0	0	0	0	0	0	0
0	0	0	0	0	0	0	0	0	0	0	0	0	0	0	0	0	0	0	0	0	0	0	0	0	0	0	0	0	0	0	0	0	0	0	0	0	0	0	0	0	0	0	0	0	0	0	0	0	0
0	0	0	0	0	0	0	0	0	0	0	0	0	0	0	0	0	0	0	0	0	0	0	0	0	0	0	0	0	0	0	0	0	0	0	0	0	0	0	0	0	0	0	0	0	0	0	0	0	0
[truncated: 3 more columns]
