# Supplementary material for: Strong static magnetic field delayed the early development of zebrafish
Source: Open Biol. 2019 Oct 30;9(10):190137. doi: 10.1098/rsob.190137 (PMC6833226; doi:10.1098/rsob.190137)
Supplement: Original data [file rsob190137supp1.zip › original data for RSOB-19-0137/Figure 7 theory Matlab modeling simulation original data/result_1/plot_instant1.m]

function plot_instant1(k)
p=load('position 1.txt');
x=p(1,k+1);
y=p(2,k+1);
a=p(3,k+1);
x1=x+30*cos(a);
x2=x-30*cos(a);
y1=y+30*sin(a);
y2=y-30*sin(a);
xx=[x1,x2];
yy=[y1,y2];
scatter(x,y,'.');
hold on
s=shape();
plot(xx,yy,'k','linewidth',2);
hold on
plot(s(2,:),s(3,:),'k');
hold on
file_first='1MTs ';
file_type='.txt';
file_name=sprintf('%s%d%s',file_first,k,file_type);
M=load(file_name);
ss=size(M);
for i=1:ss(2)
    mm=x1+M(3,i)*cos(M(2,i));
    nn=y1+M(3,i)*sin(M(2,i));
    aaa=[x1,mm];
    bbb=[y1,nn];
    if M(1,i)==3
        plot(aaa,bbb,'r');
        hold on
    elseif M(1,i)==4
            plot(aaa,bbb,'b');
            hold on
    elseif M(1,i)==1
        plot(aaa,bbb,'r');
        hold on
    elseif M(1,i)==2
        plot(aaa,bbb,'k');
        hold on
    elseif M(1,i)==5
        plot(aaa,bbb,'c');
        hold on
    end
end
for j=1:ss(2)
    mm=x2+M(6,j)*cos(M(5,j));
    nn=y2+M(6,j)*sin(M(5,j));
    aaa=[x2,mm];
    bbb=[y2,nn];
    if M(4,j)==3
        plot(aaa,bbb,'r');
        hold on
    elseif M(4,j)==4
        plot(aaa,bbb,'b');
        hold on
    elseif M(4,j)==1
        plot(aaa,bbb,'r');
        hold on
    elseif M(4,j)==2
        plot(aaa,bbb,'k');
        hold on
    elseif M(4,j)==5
        plot(aaa,bbb,'c');
        hold on
    end
end
axis equal
axis([-310,310,-155,155])
axis off
file_first='1MTGX_';
file_type='.png';
file_name=sprintf('%s%d%s',file_first,k,file_type);
saveas(gcf, file_name);
