# Supplementary material for: Strong static magnetic field delayed the early development of zebrafish
Source: Open Biol. 2019 Oct 30;9(10):190137. doi: 10.1098/rsob.190137 (PMC6833226; doi:10.1098/rsob.190137)
Supplement: Original data [file rsob190137supp1.zip › original data for RSOB-19-0137/Figure 7 theory Matlab modeling simulation original data/angle_2D.m]

function zita = angle_2D(x1,y1,x2,y2)
%ÊäÈëÁ½µã×ø±ê£¬·µ»Ø½Ç¶È1->2
zita=atan((y2-y1)/(x2-x1));
if x2<x1
    zita=zita+pi;
elseif x2==x1
    if y2>y1
        zita=pi/2;
    else
        zita=-pi/2;
    end
end
