# Supplementary material for: Strong static magnetic field delayed the early development of zebrafish
Source: Open Biol. 2019 Oct 30;9(10):190137. doi: 10.1098/rsob.190137 (PMC6833226; doi:10.1098/rsob.190137)
Supplement: Original data [file rsob190137supp1.zip › original data for RSOB-19-0137/Figure 7 theory Matlab modeling simulation original data/condit.m]

function con=condit()
%Ö÷º¯Êý

time=cputime;
a=300;
b=150;

global s;
s=shape(a,b);
global d
d=60;
T=150000;

i=1;
while i<=1
    x=-150;
    y=60;
    alpha=pi/6;
    
    Folder_path='F:/2D magnetic/whole spindle/';
    Folder_name=sprintf('%s%d%',Folder_path,i);
    mkdir(Folder_name);
    
    p=position(x,y,alpha,T,i);
    
    file_path=Folder_name;
    file_first='/position ';
    file_type='.txt';
    file_name=sprintf('%s%s%d%s',file_path,file_first,i,file_type);
    dlmwrite(file_name,p);
    file_first1='position ';
    file_name1=sprintf('%s%d%s',file_first1,i,file_type);
    dlmwrite(file_name1,p);
    i=i+1;
end
con=cputime-time;
