# Supplementary material for: Strong static magnetic field delayed the early development of zebrafish
Source: Open Biol. 2019 Oct 30;9(10):190137. doi: 10.1098/rsob.190137 (PMC6833226; doi:10.1098/rsob.190137)
Supplement: Original data [file rsob190137supp1.zip › original data for RSOB-19-0137/Figure 7 theory Matlab modeling simulation original data/MTs_cortex.m]

function microt=MTs_cortex(x1,y1,M,vx,vy)
%·Ä´¸ÌåÖÐÐÄÎ»ÖÃ×ø±ê¡¢·Ä´¸ÌåÌåÇãÐ±½Ç¡¢³õÊ¼·Ö²¼,alpha·¶Î§-pi/2µ½3pi/2
%ÖÐÐÄÌåÔÚÄ³Ò»Î»ÖÃ£¬Ä³Ò»Î¢¹Ü³õÊ¼·Ö²¼ÏÂ£¬ÔÚÒ»¸öÊ±¼ä²½³¤ÉÏµÄ·Ö²¼±ä»¯
micro=M;  
ka=33.12;
if micro(1)==1  %1±íÊ¾Éú³¤×´Ì¬Î¢¹Ü
        k1=rand(1,1);
        if k1<=0.02
            micro(1)=2;
        else 
            micro(3)=micro(3)+0.125;
            L=leng(x1,y1,micro(2));
            if micro(3)>=L
                micro(1)=3;
                micro(3)=L;
            end
        end
elseif micro(1)==2  %2±íÊ¾ÊÕËõ×´Ì¬Î¢¹Ü
        k2=rand(1,1);
        if k2<=0.04
            micro(1)=1;
        else
            micro(3)=micro(3)-0.25;
            if micro(3)<=0
                micro(1)=0;
                micro(2)=0;
                micro(3)=0;
                micro(4)=0;
                micro(5)=0;
            end
        end
elseif micro(1)==3 %3±íÊ¾ÍÆÁ¦×´Ì¬Î¢¹Ü
        k3=rand(1,1);
        if k3<=0.02
            micro(1)=2;
%         elseif k3>0.02&&k3<=0.05
%             micro(1)=4;
%             dd=crossdot(x1,y1,micro(2));
%             micro(4)=dd(1);
%             micro(5)=dd(2);
        elseif k3>0.05&&k3<=0.07
            micro(1)=5;
            dd=crossdot(x1,y1,micro(2));
            micro(4)=dd(1);
            micro(5)=dd(2);
        else
            micro(2)=micro(2)+Vphi(x1,y1,micro(2));%»¬¶¯
            micro(3)=leng(x1,y1,micro(2));
        end
elseif micro(1)==4 %4±íÊ¾À­Á¦×´Ì¬Î¢¹Ü
        k4=rand(1,1);
        VMT=V_MTend_cortex(micro(2),vx,vy);    %È·¶¨Î¢¹ÜÄ©¶ËËÙ¶È£¬Éì³¤ÎªÕý£¬Ëõ¶ÌÎª¸º
        fd=5*(1+VMT/0.2);
        if k4<=0.02*exp(fd/20)
            micro(1)=2;
            micro(4)=0;
            micro(5)=0;
        else
            micro(2)=angle_2D(x1,y1,micro(4),micro(5));
            micro(3)=leng(x1,y1,micro(2));
        end
elseif micro(1)==5 %5±íÊ¾ÍÆÁ¦Î¢¹Ü
        k5=rand(1,1);
        VMT=V_MTend_cortex(micro(2),vx,vy);
        fk=5*(1-VMT/0.2);
        L=micro(3);
        ff=pi^2*ka/(L^2);
        if ff>fk
            ff=fk;
        end
        if k5<=0.02*exp(ff/20)
            micro(1)=3;
        else
            micro(2)=angle_2D(x1,y1,micro(4),micro(5));
            micro(3)=leng(x1,y1,micro(2));
        end
end

microt=micro;
