# Supplementary material for: Strong static magnetic field delayed the early development of zebrafish
Source: Open Biol. 2019 Oct 30;9(10):190137. doi: 10.1098/rsob.190137 (PMC6833226; doi:10.1098/rsob.190137)
Supplement: Original data [file rsob190137supp1.zip › original data for RSOB-19-0137/Figure 7 theory Matlab modeling simulation original data/MTs.m]

function MT = MTs(p,v,M)
%ÔÚÒ»¸öÊ±¼ä²½ÄÚÎ¢¹ÜµÄ±ä»¯
si=size(M);
global d
x=p(1);
y=p(2);
alpha=p(3);
x1=x+d/2*cos(alpha);
x2=x-d/2*cos(alpha);
y1=y+d/2*sin(alpha);
y2=y-d/2*sin(alpha);
vx1=v(1);
vy1=v(2);
vx2=v(3);
vy2=v(4);
for i=1:si(2)
    m1=M(:,i);
    mm1=[m1(1:3);m1(7:8)];
    M1=MTs_cortex(x1,y1,mm1,vx1,vy1);
    cosb1=included_angle(x,y,x1,y1,M1(2));
    if cosb1>2^0.5/2
        M1=zeros(5,1); %³¬³ö·¶Î§£¬ÖØÐÂÉú³É
    end
    
    mm2=[m1(4:6);m1(9:10)];
    M2=MTs_cortex(x2,y2,mm2,vx2,vy2);
    cosb2=included_angle(x,y,x2,y2,M2(2));
    if cosb2>2^0.5/2
        M2=zeros(5,1); %³¬³ö·¶Î§£¬ÖØÐÂÉú³É
    end
    
    M(:,i)=[M1(1:3);M2(1:3);M1(4:5);M2(4:5)];
end

%²úÉún¸öÐÂÎ¢¹Ü£¬n=1
new_MTs1=rand(1,1).*(3*pi/2)-3*pi/4+alpha;
new_MTs2=rand(1,1).*(3*pi/2)-3*pi/4+alpha+pi;
m=1;
n=1;
for j=1:si(2)
    if M(1,j)==0
        M(1,j)=1;
        M(2,j)=new_MTs1;
        M(3,j)=0.125;
        m=m+1;
    end
    if m>1
        break
    end
end
for j=1:si(2)
    if M(4,j)==0
        M(4,j)=1;
        M(5,j)=new_MTs2;
        M(6,j)=0.125;
        n=n+1;
    end
    if n>1
        break
    end
end

if m==1||n==1
    m_zeng=zeros(10,1);
    m_zeng(1:(2-m))=ones(1,(2-m));
    m_zeng(2)=new_MTs1;
    m_zeng(3)=0.125;
    m_zeng(4:(5-n))=ones(1,(2-n));
    m_zeng(5)=new_MTs2;
    m_zeng(6)=0.125;
else
    m_zeng=[];
end

MT=[M,m_zeng];
end
