# Supplementary material for: Strong static magnetic field delayed the early development of zebrafish
Source: Open Biol. 2019 Oct 30;9(10):190137. doi: 10.1098/rsob.190137 (PMC6833226; doi:10.1098/rsob.190137)
Supplement: Original data [file rsob190137supp1.zip › original data for RSOB-19-0137/Figure 7 theory Matlab modeling simulation original data/plot_xy.m]

function pl= plot_xy()
file_first='position ';
    file_type='.txt';
    file_name=sprintf('%s%d%s',file_first,1,file_type);
p=load(file_name);
s=size(p);
t=1:1:s(2);
plot(t,p(3,:),'k');
end
