# Supplementary material for: Strong static magnetic field delayed the early development of zebrafish
Source: Open Biol. 2019 Oct 30;9(10):190137. doi: 10.1098/rsob.190137 (PMC6833226; doi:10.1098/rsob.190137)
Supplement: Original data [file rsob190137supp1.zip › original data for RSOB-19-0137/Figure 7 theory Matlab modeling simulation original data/position.m]

function pp= position(x0,y0,alpha0,T,ii)
%³õÊ¼Î»ÖÃ£¬µÃµ½Ã¿Ê±¿ÌµÄÎ»ÖÃ
M=zeros(10,50);%1×´Ì¬¡¢1½Ç¶È¡¢1³¤¶È¡¢2×´Ì¬¡¢2½Ç¶È¡¢2³¤¶È¡¢1Á¬½Óµãx¡¢1Á¬½Óµãy¡¢2Á¬½Óµãx¡¢2Á¬½Óµãy
M(1,:)=1;
M(4,:)=1;
M(2,:)=linspace(-3*pi/4+alpha0,3*pi/4+alpha0,50);
M(5,:)=linspace(-3*pi/4+alpha0+pi,3*pi/4+alpha0+pi,50);
M(3,:)=ones(1,50).*0.125;
M(6,:)=ones(1,50).*0.125;

ep=20000;
global d
epp=[ep,ep,ep*d^2/2]';

p=zeros(3,T+1); %x,y,alpha
f=zeros(3,T); %fx,fy,fz
v=zeros(4,T+1); %vx1,vy1,vx2,vy2
p(1,1)=x0;
p(2,1)=y0;
p(3,1)=alpha0;

t=1;
while t<=T
    f(:,t)=fnet(p(:,t),v(:,t),M)';
    p(:,t+1)=p(:,t)+f(:,t)./epp;
    v(:,t+1)=V_tran(p(3,t+1),f(:,t)./epp);
    
    M=MTs(p(:,t+1),v(:,t+1),M);
    
    if mod(t+1,100)==0
        Folder_path='F:/2D magnetic/whole spindle/';
        file_firstm='/1MTs ';
        file_typem='.txt';
        file_namem=sprintf('%s%d%s%d%s',Folder_path,ii,file_firstm,t+1,file_typem); 
        dlmwrite(file_namem,M);
    end
    t=t+1
end
pp=p;
