# Supplementary material for: Strong static magnetic field delayed the early development of zebrafish
Source: Open Biol. 2019 Oct 30;9(10):190137. doi: 10.1098/rsob.190137 (PMC6833226; doi:10.1098/rsob.190137)
Supplement: Original data [file rsob190137supp1.zip › original data for RSOB-19-0137/Figure 7 theory Matlab modeling simulation original data/V_tran.m]

function v= V_tran(alpha,V)
%½«Õû¸ö·Ä´¸ÌåµÄËÙ¶È×ª±äÎªÁ½¸ö¼«µÄËÙ¶È
global d
vx1=V(1)+V(3)*d/2*cos(alpha+pi/2);
vy1=V(2)+V(3)*d/2*sin(alpha+pi/2);
vx2=V(1)+V(3)*d/2*cos(alpha-pi/2);
vy2=V(2)+V(3)*d/2*sin(alpha-pi/2);
v=[vx1,vy1,vx2,vy2]';
end
