# Supplementary material for: Strong static magnetic field delayed the early development of zebrafish
Source: Open Biol. 2019 Oct 30;9(10):190137. doi: 10.1098/rsob.190137 (PMC6833226; doi:10.1098/rsob.190137)
Supplement: Original data [file rsob190137supp1.zip › original data for RSOB-19-0137/Figure 7 theory Matlab modeling simulation original data/distanc.m]

function d= distanc(x0,y0,x1,y1,x2,y2)
%µãx0,y0µ½Ö±ÏßµÄ¾àÀë
a=y2-y1;
b=x1-x2;
c=(y1-y2)*x1+(x2-x1)*y1;
d=abs(a*x0+b*y0+c)/sqrt(a^2+b^2);
