# Supplementary material for: Strong static magnetic field delayed the early development of zebrafish
Source: Open Biol. 2019 Oct 30;9(10):190137. doi: 10.1098/rsob.190137 (PMC6833226; doi:10.1098/rsob.190137)
Supplement: Original data [file rsob190137supp1.zip › original data for RSOB-19-0137/Figure 7 theory Matlab modeling simulation original data/1MTs 30000.txt]

2	1	1	1	1	2	1	1	2	1	1	1	1	2	2	2	1	1	1	2	1	1	2	1	2	1	1	2	1	1	1	1	1	5	1	1	1	1	1	1	3	3	2	1	2	1	2	1	2	2
1.8371	-0.87499	1.2302	1.2941	-0.41968	2.008	0.53721	0.83367	2.141	0.59487	0.97146	-1.245	-0.19164	4.6502	1.7156	2.2631	1.0715	-0.35052	-1.9516	0.44584	1.0881	1.2881	0.51119	-1.8575	1.056	0.46534	-0.0013177	-0.58959	0.698	-0.68167	4.6849	4.7001	-1.0464	1.7426	0.35747	1.8661	-0.45691	1.8701	0.30172	-1.3757	4.5504	4.559	-1.1718	0.25068	-1.1594	-1.1535	-1.4517	-0.88989	-0.14597	-0.056766
86.75	1.125	62.875	170.92	114.13	29.25	49.625	208.17	102.75	117.95	147.63	5	82.125	108.91	38	23.75	82.549	238.21	50.875	84.25	105.88	162.88	60.25	53.25	145.57	132	26.5	191.47	31.5	149	101.33	89.856	136.8	166.19	38.875	51.375	36.25	58.383	267.65	124.18	133.68	133.59	59	127.25	38.625	120.88	118.14	106.81	103.5	90.125
1	2	1	1	2	1	1	2	1	2	1	1	1	1	1	1	1	1	1	1	2	1	2	2	2	2	2	1	1	5	1	2	2	1	1	5	5	2	1	1	2	1	2	1	2	2	1	2	1	1
2.4007	1.9855	2.5148	4.4454	4.5247	4.5334	3.6404	2.768	2.33	3.4836	3.3264	1.3892	4.3706	3.4089	2.2247	1.3441	1.6462	1.2589	4.0978	2.632	1.9373	3.0872	5.6094	2.8805	4.7423	2.1487	3.7197	3.0865	4.0032	2.6405	2.8182	4.1122	2.0716	2.8118	1.0801	-1.286	1.7401	2.7166	3.6335	3.2279	1.9873	1.6791	2.7886	-1.2373	5.326	5.1069	4.3963	3.5458	1.6017	2.0794
168.83	102	159.18	107.57	48.862	88.654	81	153.85	88.833	128.82	13.125	80	92.875	70.003	82.368	132.75	81.125	43.625	24.983	13.875	145.75	123.97	42.625	97.375	93.875	61.75	0.625	149.36	76.53	205.11	180.65	81.604	125.65	35.75	23.875	125.07	169.27	42.375	132.11	176.2	76.375	134.41	72.844	91.422	27.5	108.5	30.284	63.942	141.61	50.927
0	0	0	21.28	0	0	0	112.73	0	145	82.353	0	0	-37.158	0	0	-7.7019	210.02	0	0	0	0	0	0	62.383	162.03	0	145.74	0	0	-36.233	-61.438	49.493	-53.926	0	0	0	-94.468	259.13	0.53176	-47.459	-47.309	0	0	0	0	-13.461	55.315	0	0
0	0	0	149.61	0	0	0	138.97	0	131.28	144.22	0	0	-148.83	0	0	149.93	-107.11	0	0	0	0	0	0	146.71	126.23	0	-131.08	0	0	-148.88	-146.81	-147.92	147.55	0	0	0	142.35	75.562	-149.98	-148.09	-148.1	0	0	0	0	-149.84	-147.41	0	0
-233.96	0	-250.18	-115.74	-139.54	-107.99	0	-287.04	-234.8	-246.15	0	0	-124.46	-264.66	-222.76	0	0	0	-161.59	0	0	-299.23	0	0	0	0	0	-296.9	-182.24	-264.26	-293.05	-157.2	-175.3	0	0	-49.218	-112.88	0	-222.48	-285.41	0	-105.99	-281.08	-50.606	0	0	-161.6	-239.54	-93.511	-193.16
93.659	0	82.466	-138.35	-132.73	-139.94	0	43.215	93.125	-85.573	0	0	-136.44	-70.215	100.34	0	0	0	-126.36	0	0	-10.117	0	0	0	0	0	-19.397	-119.07	70.607	31.287	-127.69	121.68	0	0	-147.95	138.94	0	-100.48	-46.064	0	140.3	51.753	-147.83	0	0	-126.36	-90.127	142.5	114.76
[truncated: 1,788 more columns]
