# Supplementary material for: Strong static magnetic field delayed the early development of zebrafish
Source: Open Biol. 2019 Oct 30;9(10):190137. doi: 10.1098/rsob.190137 (PMC6833226; doi:10.1098/rsob.190137)
Supplement: Original data [file rsob190137supp1.zip › original data for RSOB-19-0137/Figure 7 theory Matlab modeling simulation original data/shape.m]

function s= shape(a,b)
%ÀëÉ¢»¯ÍÖÔ²
s=ones(3,101);
for i=1:100
    zita=(i-1)*2*pi/100+2*pi/200;
    R=1/((1/a^2-1/b^2)*(cos(zita))^2+1/b^2);
    r=R^0.5;
    s(1,i)=i;
    s(2,i)=r*cos(zita);
    s(3,i)=r*sin(zita);
end

s(:,101)=s(:,1);
