# Supplementary material for: Strong static magnetic field delayed the early development of zebrafish
Source: Open Biol. 2019 Oct 30;9(10):190137. doi: 10.1098/rsob.190137 (PMC6833226; doi:10.1098/rsob.190137)
Supplement: Original data [file rsob190137supp1.zip › original data for RSOB-19-0137/Figure 7 theory Matlab modeling simulation original data/included_angle.m]

function cc=included_angle(x,y,x1,y1,zita)
%Çó³öÎ¢¹ÜÓë·Ä´¸ÌåÖáÏßµÄ¼Ð½Ç
aa=crossdot(x1,y1,zita);
a1=aa(1)-x1;
b1=aa(2)-y1;
a2=x-x1;
b2=y-y1;
cc=(a1*a2+b1*b2)/((a1^2+b1^2)^0.5*(a2^2+b2^2)^0.5);
