# Supplementary material for: Strong static magnetic field delayed the early development of zebrafish
Source: Open Biol. 2019 Oct 30;9(10):190137. doi: 10.1098/rsob.190137 (PMC6833226; doi:10.1098/rsob.190137)
Supplement: Original data [file rsob190137supp1.zip › original data for RSOB-19-0137/Figure 2 indices original data/20181023 morphological indices.xlsx]

## Sheet: Survival rate
survival rate
fish types	control group			SMF exposed group
AB	0.92	0.9	0.86	0.88	0.9	0.92
MBP	0.96	0.95	0.92	0.92	0.94	0.96
Olig2	0.86	0.86	0.84	0.78	0.74	0.88
						100
fish types	control group			SMF exposed group
AB	92	90	86	88	90	92
MBP	96	95	92	92	94	96
Olig2	86	86	84	78	74	88

## Sheet: Heart rate
Heart rate
time / hpf	control group heartbeats / beats min-1												SMF exposed group heartbeats / beats min-1
24	105	78.5	71.5	75	123	114.1	120	124	85.7	135			86	79.4	101.7	90	150	128.6	128	121.5	106	111.4	135.5	144
48	151	132	137	139	170	125	162	145	175	174	140	158	147	152	153	173	147	139	140	154	172	140	121	151
72	155	143	160	168	183.8	173	176	159	193	178	169.4	182	188	179	180	162	191	189	179	168.9	179	159	158	154
96	142	133	139	133	174	158	156	148	144	160	150	133	152	129	138	128	146	157	159	142	121	125	121	135
120	126	134	130	136	140	134	120	142	132	126	144	128	134	122	130	122	144	142	136	140	142	140	124	116
144	124	124	122	114	148	138	122	128	130	142	140	142	134	136	114	138	142	148	144	140	134	124	126	138

## Sheet: Hatching rate
Hatching rate
Time / hpf	control group			SMF exposed group
48	0.043956	0.0879121	0	0	0	0
60	0.714286	0.571429	0.582418	0.493333	0.386667	0.293333
72	0.923077	0.879121	0.777778	0.706667	0.813333	0.613333
84	1	0.988636	0.888889	0.972603	0.945946	0.842857
96	1	1	1	0.986301	0.972603	0.842857
108	1	1	1	0.986301	1	1
Time / hpf	control group			SMF exposed group
48	4.3956	8.79121	0	0	0	0
60	71.4286	57.1429	58.2418	49.3333	38.6667	29.3333
72	92.3077	87.9121	77.7778	70.6667	81.3333	61.3333
84	100	98.8636	88.8889	97.2603	94.5946	84.2857
96	100	100	100	98.6301	97.2603	84.2857
108	100	100	100	98.6301	100	100
						100

## Sheet: Deformation rate
Deformation rate
Time / hpf	Control group			SMF exposed group
72	0.010989	0.021978	0.0333333	0.0133333	0.0266667	0.0133333
84	0.021978	0.0227273	0.0222222	0.0273973	0	0
96	0.021978	0.0227273	0.0232558	0.0136986	0	0
Time / hpf	Control group			SMF exposed group
72	1.0989	2.1978	3.33333	1.33333	2.66667	1.33333
84	2.1978	2.27273	2.22222	2.73973	0	0
96	2.1978	2.27273	2.32558	1.36986	0	0
						100

## Sheet: Body length
Body length
Time / dpf		Control group body length / mm										SMF exposed group body length / mm
3	C1	3.4219	3.3344	3.4234	3.5257	3.2143	3.3707	3.3115	3.4441	3.6011	3.3367	M1	3.344	2.9295	3.2534	3.2283	3.0674	3.3688	3.0657	3.1847	3.205	3.1547
	C2	3.2338	3.3321	3.3828	3.3406	3.4143	3.414	3.4811	3.4909	3.4298	3.2085	M2	3.2301	3.1634	2.8988	3.0966	2.8736	2.9984	3.0864	2.9012	3.2274	3.1938
	C3	3.4418	3.5015	3.4132	3.4923	3.4067	3.3918	3.5074	3.4155	3.4072	3.4177	M3	3.3786	3.2747	3.1351	3.117	3.2551	2.996	3.3736	2.9732	3.0694	3.2689
4	C1	3.1776	3.6924	3.6556	3.5888	3.6365	3.7172	4.0406	3.6752	3.7883	3.7097	M1	3.4896	3.6448	3.3785	3.2014	3.4047	3.4021	3.7031	3.6619	3.5676	3.4284
	C2	3.7399	3.3538	3.6451	3.6389	3.6966	3.6793	3.5695	3.8866	3.6417	3.7419	M2	3.4658	3.6605	3.5161	3.4428	3.6704	3.5131	3.2865	3.36	3.5025	3.4525
	C3	3.6734	3.8386	3.5379	3.8964	3.7001	3.6934	3.374	3.3867	3.5313	3.6935	M3	3.0715	3.4791	3.3192	3.4413	3.4004	3.4473	3.3738	3.5413	3.4577	3.4414
5	C1	3.8823	3.9177	3.4543	3.918	3.9262	3.9067	3.9145	4.0428	3.8033	3.5563	M1	3.9537	4.032	3.9592	3.8428	3.7067	3.9806	3.9087	3.8282	3.6349	3.4355
	C2	3.6944	3.571	3.719	3.9473	3.7757	3.9892	3.6975	3.8646	3.9486	3.8426	M2	3.841	3.9334	3.8839	3.7872	3.3067	3.8471	3.5063	3.7366	3.414	3.8034
	C3	3.8591	3.5035	3.8103	3.8601	3.9291	3.7221	3.6692	3.8159	3.9265	4.0675	M3	3.6771	3.9605	3.6457	4.024	3.7427	3.7496	3.7448	3.7142	3.7674	3.8139
6	C1	3.8876	3.9098	3.8423	3.7717	3.827	3.6878	3.8512	3.9221	4.136	3.7829	M1	3.7728	3.8552	3.7572	4.1759	3.9579	3.7577	3.9259	3.8934	3.7227	3.9602
	C2	3.7627	3.86	3.7721	3.6907	3.7892	3.8699	3.9202	3.8911	3.64	3.8285	M2	3.7919	3.8152	3.7571	3.9422	3.5978	3.8219	3.9044	3.8724	3.9626	3.8923
	C3	3.7652	3.857	4.0965	3.5908	4.0187	3.7558	3.4495	3.8714	3.7779	3.8594	M3	3.8046	3.8846	3.6244	3.572	3.9604	3.8567	3.8504	3.8534	3.6117	3.9002
