# Supplementary material for: Strong static magnetic field delayed the early development of zebrafish
Source: Open Biol. 2019 Oct 30;9(10):190137. doi: 10.1098/rsob.190137 (PMC6833226; doi:10.1098/rsob.190137)
Supplement: Original data [file rsob190137supp1.zip › original data for RSOB-19-0137/Figure 4 qPCR original data/20190905&06&09-qRT-PCR by Roche.xlsx]

## Sheet: mylz3-AB
Color	Position	Sample Name	Gene Name	Cq	Concentration	Call	Excluded	Sample Type	Standard	Cq Mean	Cq Error	Concentration Mean	Concentration Error	Replicate Group	Dye	Edited Call	Slope	EPF	Failure	Notes	Sample Prep Notes	Number
255;132;197;238	A1	C1A	rpl13a	13.84	-	Positive	Unchecked	Unknown	-	13.92	0.11	-	-	A1	SYBR Green I		1.75	5.21	None			1
255;132;197;238	B1	C1A	rpl13a	14	-	Positive	Unchecked	Unknown	-	13.92	0.11	-	-	A1	SYBR Green I		1.8	5.29	None			13
255;132;197;238	C1	C1A	mylz3	14.99	-	Positive	Unchecked	Unknown	-	15.01	0.02	-	-	C1	SYBR Green I		2.01	5.44	None			25
255;132;197;238	D1	C1A	mylz3	15.02	-	Positive	Unchecked	Unknown	-	15.01	0.02	-	-	C1	SYBR Green I		2.04	5.51	None			37
255;34;176;146	E1	C1B	rpl13a	14.25	-	Positive	Unchecked	Unknown	-	14.29	0.05	-	-	E1	SYBR Green I		1.7	5.1	None			49
255;34;176;146	F1	C1B	rpl13a	14.32	-	Positive	Unchecked	Unknown	-	14.29	0.05	-	-	E1	SYBR Green I		1.61	4.96	None			61
255;34;176;146	G1	C1B	mylz3	15.14	-	Positive	Unchecked	Unknown	-	15.18	0.05	-	-	G1	SYBR Green I		2.03	5.46	None			73
255;34;176;146	H1	C1B	mylz3	15.21	-	Positive	Unchecked	Unknown	-	15.18	0.05	-	-	G1	SYBR Green I		2.25	5.69	None			85
255;103;103;103	A2	C2A	rpl13a	13.56	-	Positive	Unchecked	Unknown	-	13.64	0.11	-	-	A2	SYBR Green I		1.43	4.72	None			2
255;103;103;103	B2	C2A	rpl13a	13.72	-	Positive	Unchecked	Unknown	-	13.64	0.11	-	-	A2	SYBR Green I		1.53	4.86	None			14
255;103;103;103	C2	C2A	mylz3	12.74	-	Positive	Unchecked	Unknown	-	12.68	0.09	-	-	C2	SYBR Green I		2.14	5.62	None			26
255;103;103;103	D2	C2A	mylz3	12.61	-	Positive	Unchecked	Unknown	-	12.68	0.09	-	-	C2	SYBR Green I		2.14	5.65	None			38
255;47;73;113	E2	C2B	rpl13a	13.75	-	Positive	Unchecked	Unknown	-	13.75	0	-	-	E2	SYBR Green I		1.66	5.08	None			50
255;47;73;113	F2	C2B	rpl13a	13.75	-	Positive	Unchecked	Unknown	-	13.75	0	-	-	E2	SYBR Green I		1.57	4.93	None			62
255;47;73;113	G2	C2B	mylz3	12.83	-	Positive	Unchecked	Unknown	-	12.68	0.22	-	-	G2	SYBR Green I		1.84	5.2	None			74
255;47;73;113	H2	C2B	mylz3	12.52	-	Positive	Unchecked	Unknown	-	12.68	0.22	-	-	G2	SYBR Green I		1.69	5	None			86
255;242;138;21	A3	C3A	rpl13a	14.02	-	Positive	Unchecked	Unknown	-	13.96	0.08	-	-	A3	SYBR Green I		1.67	5.11	None			3
255;242;138;21	B3	C3A	rpl13a	13.9	-	Positive	Unchecked	Unknown	-	13.96	0.08	-	-	A3	SYBR Green I		1.43	4.72	None			15
255;242;138;21	C3	C3A	mylz3	11.65	-	Positive	Unchecked	Unknown	-	11.62	0.04	-	-	C3	SYBR Green I		1.71	5.06	None			27
255;242;138;21	D3	C3A	mylz3	11.59	-	Positive	Unchecked	Unknown	-	11.62	0.04	-	-	C3	SYBR Green I		1.64	4.96	None			39
255;234;79;79	E3	C3B	rpl13a	13.54	-	Positive	Unchecked	Unknown	-	13.53	0.02	-	-	E3	SYBR Green I		1.46	4.75	None			51
255;234;79;79	F3	C3B	rpl13a	13.51	-	Positive	Unchecked	Unknown	-	13.53	0.02	-	-	E3	SYBR Green I		1.27	4.42	None			63
255;234;79;79	G3	C3B	mylz3	11.4	-	Positive	Unchecked	Unknown	-	11.38	0.04	-	-	G3	SYBR Green I		1.77	5.16	None			75
255;234;79;79	H3	C3B	mylz3	11.35	-	Positive	Unchecked	Unknown	-	11.38	0.04	-	-	G3	SYBR Green I		1.52	4.76	None			87
255;250;215;15	A4	C4A	rpl13a	13.57	-	Positive	Unchecked	Unknown	-	13.55	0.03	-	-	A4	SYBR Green I		1.35	4.56	None			4
255;250;215;15	B4	C4A	rpl13a	13.53	-	Positive	Unchecked	Unknown	-	13.55	0.03	-	-	A4	SYBR Green I		1.2	4.26	None			16
255;250;215;15	C4	C4A	mylz3	10.8	-	Positive	Unchecked	Unknown	-	10.79	0.02	-	-	C4	SYBR Green I		1.48	4.75	None			28
255;250;215;15	D4	C4A	mylz3	10.77	-	Positive	Unchecked	Unknown	-	10.79	0.02	-	-	C4	SYBR Green I		1.43	4.69	None			40
255;66;41;24	E4	C4B	rpl13a	14.83	-	Positive	Unchecked	Unknown	-	14.83	0.01	-	-	E4	SYBR Green I		1.34	4.53	None			52
255;66;41;24	F4	C4B	rpl13a	14.82	-	Positive	Unchecked	Unknown	-	14.83	0.01	-	-	E4	SYBR Green I		1.5	4.79	None			64
255;66;41;24	G4	C4B	mylz3	12.2	-	Positive	Unchecked	Unknown	-	12.32	0.17	-	-	G4	SYBR Green I		1.66	4.99	None			76
255;66;41;24	H4	C4B	mylz3	12.44	-	Positive	Unchecked	Unknown	-	12.32	0.17	-	-	G4	SYBR Green I		1.7	5.02	None			88
255;103;154;47	A5	C5A	rpl13a	13.73	-	Positive	Unchecked	Unknown	-	13.64	0.13	-	-	A5	SYBR Green I		1.52	5	None			5
255;103;154;47	B5	C5A	rpl13a	13.54	-	Positive	Unchecked	Unknown	-	13.64	0.13	-	-	A5	SYBR Green I		1.37	4.6	None			17
255;103;154;47	C5	C5A	mylz3	11.27	-	Positive	Unchecked	Unknown	-	11.43	0.23	-	-	C5	SYBR Green I		1.62	4.95	None			29
255;103;154;47	D5	C5A	mylz3	11.59	-	Positive	Unchecked	Unknown	-	11.43	0.23	-	-	C5	SYBR Green I		1.76	5.16	None			41
255;132;197;238	E5	C5B	rpl13a	13.78	-	Positive	Unchecked	Unknown	-	13.66	0.17	-	-	E5	SYBR Green I		1.31	4.48	None			53
255;132;197;238	F5	C5B	rpl13a	13.54	-	Positive	Unchecked	Unknown	-	13.66	0.17	-	-	E5	SYBR Green I		1.38	4.61	None			65
255;132;197;238	G5	C5B	mylz3	11.36	-	Positive	Unchecked	Unknown	-	11.33	0.05	-	-	G5	SYBR Green I		1.76	5.1	None			77
255;132;197;238	H5	C5B	mylz3	11.29	-	Positive	Unchecked	Unknown	-	11.33	0.05	-	-	G5	SYBR Green I		1.71	5.06	None			89
255;180;73;149	A6	C6A	rpl13a	13.41	-	Positive	Unchecked	Unknown	-	13.44	0.04	-	-	A6	SYBR Green I		1.26	4.39	None			6
255;180;73;149	B6	C6A	rpl13a	13.47	-	Positive	Unchecked	Unknown	-	13.44	0.04	-	-	A6	SYBR Green I		1.37	4.61	None			18
255;180;73;149	C6	C6A	mylz3	-	-	Negative	Unchecked	Unknown	-	-	-	-	-	C6	SYBR Green I		0.03	0.25	Replicate group contains positives and negatives.			30
255;180;73;149	D6	C6A	mylz3	11.89	-	Positive	Unchecked	Unknown	-	11.89	0	-	-	C6	SYBR Green I		2.74	6.31	Replicate group contains positives and negatives.			42
255;103;103;103	E6	C6B	rpl13a	12.56	-	Positive	Unchecked	Unknown	-	12.58	0.03	-	-	E6	SYBR Green I		0.94	3.74	None			54
255;103;103;103	F6	C6B	rpl13a	12.6	-	Positive	Unchecked	Unknown	-	12.58	0.03	-	-	E6	SYBR Green I		1.1	4.09	None			66
255;103;103;103	G6	C6B	mylz3	10.31	-	Positive	Unchecked	Unknown	-	10.31	0.01	-	-	G6	SYBR Green I		1.25	4.37	None			78
255;103;103;103	H6	C6B	mylz3	10.3	-	Positive	Unchecked	Unknown	-	10.31	0.01	-	-	G6	SYBR Green I		1.28	4.41	None			90
255;95;103;174	A7	M1A	rpl13a	13.67	-	Positive	Unchecked	Unknown	-	13.64	0.05	-	-	A7	SYBR Green I		1.32	4.48	None			7
255;95;103;174	B7	M1A	rpl13a	13.6	-	Positive	Unchecked	Unknown	-	13.64	0.05	-	-	A7	SYBR Green I		1.32	4.47	None			19
255;95;103;174	C7	M1A	mylz3	15.17	-	Positive	Unchecked	Unknown	-	15.1	0.11	-	-	C7	SYBR Green I		1.52	4.73	None			31
255;95;103;174	D7	M1A	mylz3	15.02	-	Positive	Unchecked	Unknown	-	15.1	0.11	-	-	C7	SYBR Green I		1.36	4.47	None			43
255;242;138;21	E7	M1B	rpl13a	14.55	-	Positive	Unchecked	Unknown	-	14.62	0.09	-	-	E7	SYBR Green I		1.18	4.24	None			55
255;242;138;21	F7	M1B	rpl13a	14.68	-	Positive	Unchecked	Unknown	-	14.62	0.09	-	-	E7	SYBR Green I		1.17	4.2	None			67
255;242;138;21	G7	M1B	mylz3	16.43	-	Positive	Unchecked	Unknown	-	16.34	0.13	-	-	G7	SYBR Green I		1.25	4.25	None			79
255;242;138;21	H7	M1B	mylz3	16.25	-	Positive	Unchecked	Unknown	-	16.34	0.13	-	-	G7	SYBR Green I		1.2	4.2	None			91
255;205;18;55	A8	M2A	rpl13a	13.48	-	Positive	Unchecked	Unknown	-	13.36	0.17	-	-	A8	SYBR Green I		1.38	4.8	None			8
255;205;18;55	B8	M2A	rpl13a	13.24	-	Positive	Unchecked	Unknown	-	13.36	0.17	-	-	A8	SYBR Green I		1.19	4.26	None			20
255;205;18;55	C8	M2A	mylz3	12.08	-	Positive	Unchecked	Unknown	-	12.06	0.03	-	-	C8	SYBR Green I		1.43	4.63	None			32
255;205;18;55	D8	M2A	mylz3	12.04	-	Positive	Unchecked	Unknown	-	12.06	0.03	-	-	C8	SYBR Green I		1.42	4.64	None			44
255;250;215;15	E8	M2B	rpl13a	13.66	-	Positive	Unchecked	Unknown	-	13.69	0.04	-	-	E8	SYBR Green I		1.29	4.45	None			56
255;250;215;15	F8	M2B	rpl13a	13.72	-	Positive	Unchecked	Unknown	-	13.69	0.04	-	-	E8	SYBR Green I		1.41	4.65	None			68
255;250;215;15	G8	M2B	mylz3	12.92	-	Positive	Unchecked	Unknown	-	12.8	0.18	-	-	G8	SYBR Green I		1.63	4.91	None			80
255;250;215;15	H8	M2B	mylz3	12.67	-	Positive	Unchecked	Unknown	-	12.8	0.18	-	-	G8	SYBR Green I		1.45	4.65	None			92
255;34;176;146	A9	M3A	rpl13a	13.38	-	Positive	Unchecked	Unknown	-	13.44	0.08	-	-	A9	SYBR Green I		1.25	4.36	None			9
255;34;176;146	B9	M3A	rpl13a	13.49	-	Positive	Unchecked	Unknown	-	13.44	0.08	-	-	A9	SYBR Green I		1.39	4.65	None			21
255;34;176;146	C9	M3A	mylz3	11.19	-	Positive	Unchecked	Unknown	-	11.22	0.04	-	-	C9	SYBR Green I		1.46	4.7	None			33
255;34;176;146	D9	M3A	mylz3	11.25	-	Positive	Unchecked	Unknown	-	11.22	0.04	-	-	C9	SYBR Green I		1.85	5.27	None			45
255;103;154;47	E9	M3B	rpl13a	14.42	-	Positive	Unchecked	Unknown	-	14.4	0.03	-	-	E9	SYBR Green I		1.37	4.6	None			57
255;103;154;47	F9	M3B	rpl13a	14.38	-	Positive	Unchecked	Unknown	-	14.4	0.03	-	-	E9	SYBR Green I		1.49	4.81	None			69
255;103;154;47	G9	M3B	mylz3	12.77	-	Positive	Unchecked	Unknown	-	12.35	0.59	-	-	G9	SYBR Green I		1.91	5.34	None			81
255;103;154;47	H9	M3B	mylz3	11.93	-	Positive	Unchecked	Unknown	-	12.35	0.59	-	-	G9	SYBR Green I		1.56	4.59	None			93
255;47;73;113	A10	M4A	rpl13a	14.27	-	Positive	Unchecked	Unknown	-	14.12	0.22	-	-	A10	SYBR Green I		1.82	5.3	None			10
255;47;73;113	B10	M4A	rpl13a	13.96	-	Positive	Unchecked	Unknown	-	14.12	0.22	-	-	A10	SYBR Green I		1.49	4.76	None			22
255;47;73;113	C10	M4A	mylz3	11.51	-	Positive	Unchecked	Unknown	-	11.48	0.05	-	-	C10	SYBR Green I		1.93	5.34	None			34
255;47;73;113	D10	M4A	mylz3	11.44	-	Positive	Unchecked	Unknown	-	11.48	0.05	-	-	C10	SYBR Green I		1.97	5.41	None			46
255;180;73;149	E10	M4B	rpl13a	14.27	-	Positive	Unchecked	Unknown	-	14.25	0.03	-	-	E10	SYBR Green I		1.38	4.63	None			58
255;180;73;149	F10	M4B	rpl13a	14.23	-	Positive	Unchecked	Unknown	-	14.25	0.03	-	-	E10	SYBR Green I		1.55	4.88	None			70
255;180;73;149	G10	M4B	mylz3	11.83	-	Positive	Unchecked	Unknown	-	11.82	0.02	-	-	G10	SYBR Green I		1.57	4.85	None			82
255;180;73;149	H10	M4B	mylz3	11.8	-	Positive	Unchecked	Unknown	-	11.82	0.02	-	-	G10	SYBR Green I		1.68	4.75	None			94
255;234;79;79	A11	M5A	rpl13a	13.29	-	Positive	Unchecked	Unknown	-	13.3	0.01	-	-	A11	SYBR Green I		1.35	4.57	None			11
255;234;79;79	B11	M5A	rpl13a	13.31	-	Positive	Unchecked	Unknown	-	13.3	0.01	-	-	A11	SYBR Green I		1.4	4.64	None			23
255;234;79;79	C11	M5A	mylz3	10.98	-	Positive	Unchecked	Unknown	-	10.96	0.04	-	-	C11	SYBR Green I		1.57	4.85	None			35
255;234;79;79	D11	M5A	mylz3	10.93	-	Positive	Unchecked	Unknown	-	10.96	0.04	-	-	C11	SYBR Green I		1.86	5.3	None			47
255;95;103;174	E11	M5B	rpl13a	13.42	-	Positive	Unchecked	Unknown	-	13.33	0.13	-	-	E11	SYBR Green I		1.36	4.6	None			59
255;95;103;174	F11	M5B	rpl13a	13.23	-	Positive	Unchecked	Unknown	-	13.33	0.13	-	-	E11	SYBR Green I		1.27	4.44	None			71
255;95;103;174	G11	M5B	mylz3	10.83	-	Positive	Unchecked	Unknown	-	10.79	0.06	-	-	G11	SYBR Green I		1.77	4.92	None			83
255;95;103;174	H11	M5B	mylz3	10.75	-	Positive	Unchecked	Unknown	-	10.79	0.06	-	-	G11	SYBR Green I		1.44	4.67	None			95
255;66;41;24	A12	M6A	rpl13a	13.74	-	Positive	Unchecked	Unknown	-	13.73	0.02	-	-	A12	SYBR Green I		1.47	4.77	None			12
255;66;41;24	B12	M6A	rpl13a	13.71	-	Positive	Unchecked	Unknown	-	13.73	0.02	-	-	A12	SYBR Green I		1.43	4.74	None			24
255;66;41;24	C12	M6A	mylz3	11.49	-	Positive	Unchecked	Unknown	-	11.47	0.03	-	-	C12	SYBR Green I		1.51	4.77	None			36
255;66;41;24	D12	M6A	mylz3	11.45	-	Positive	Unchecked	Unknown	-	11.47	0.03	-	-	C12	SYBR Green I		1.75	5.16	None			48
255;205;18;55	E12	M6B	rpl13a	13.06	-	Positive	Unchecked	Unknown	-	13.03	0.04	-	-	E12	SYBR Green I		1.2	4.28	None			60
255;205;18;55	F12	M6B	rpl13a	13	-	Positive	Unchecked	Unknown	-	13.03	0.04	-	-	E12	SYBR Green I		1.09	4.07	None			72
255;205;18;55	G12	M6B	mylz3	10.85	-	Positive	Unchecked	Unknown	-	10.76	0.13	-	-	G12	SYBR Green I		1.36	4.54	None			84
255;205;18;55	H12	M6B	mylz3	10.67	-	Positive	Unchecked	Unknown	-	10.76	0.13	-	-	G12	SYBR Green I		1.54	4.32	None			96

## Sheet: pvlb-AB
Color	Position	Sample Name	Gene Name	Cq	Concentration	Call	Excluded	Sample Type	Standard	Cq Mean	Cq Error	Concentration Mean	Concentration Error	Replicate Group	Dye	Edited Call	Slope	EPF	Failure	Notes	Sample Prep Notes	Number
255;132;197;238	A1	C1A	rpl13a	14.41	-	Positive	Unchecked	Unknown	-	14.53	0.17	-	-	A1	SYBR Green I		1.94	5.69	None			1
255;132;197;238	B1	C1A	rpl13a	14.65	-	Positive	Unchecked	Unknown	-	14.53	0.17	-	-	A1	SYBR Green I		2.03	5.83	None			13
255;132;197;238	C1	C1A	pvlb	22.15	-	Positive	Unchecked	Unknown	-	20.94	1.71	-	-	C1	SYBR Green I		1.49	4.71	None			25
255;132;197;238	D1	C1A	pvlb	19.73	-	Positive	Unchecked	Unknown	-	20.94	1.71	-	-	C1	SYBR Green I		1.41	4.69	None			37
255;34;176;146	E1	C1B	rpl13a	14.92	-	Positive	Unchecked	Unknown	-	14.74	0.25	-	-	E1	SYBR Green I		2.09	5.94	None			49
255;34;176;146	F1	C1B	rpl13a	14.56	-	Positive	Unchecked	Unknown	-	14.74	0.25	-	-	E1	SYBR Green I		1.74	5.41	None			61
255;34;176;146	G1	C1B	pvlb	23.31	-	Positive	Unchecked	Unknown	-	23.51	0.28	-	-	G1	SYBR Green I		1.93	5.28	None			73
255;34;176;146	H1	C1B	pvlb	23.7	-	Positive	Unchecked	Unknown	-	23.51	0.28	-	-	G1	SYBR Green I		1.84	5.18	None			85
255;103;103;103	A2	C2A	rpl13a	13.9	-	Positive	Unchecked	Unknown	-	13.85	0.07	-	-	A2	SYBR Green I		1.57	5.1	None			2
255;103;103;103	B2	C2A	rpl13a	13.8	-	Positive	Unchecked	Unknown	-	13.85	0.07	-	-	A2	SYBR Green I		1.44	4.92	None			14
255;103;103;103	C2	C2A	pvlb	15.7	-	Positive	Unchecked	Unknown	-	16.36	0.93	-	-	C2	SYBR Green I		1.39	4.98	None			26
255;103;103;103	D2	C2A	pvlb	17.01	-	Positive	Unchecked	Unknown	-	16.36	0.93	-	-	C2	SYBR Green I		1.52	5.23	None			38
255;47;73;113	E2	C2B	rpl13a	14.26	-	Positive	Unchecked	Unknown	-	14.3	0.05	-	-	E2	SYBR Green I		1.81	5.54	None			50
255;47;73;113	F2	C2B	rpl13a	14.33	-	Positive	Unchecked	Unknown	-	14.3	0.05	-	-	E2	SYBR Green I		1.8	5.46	None			62
255;47;73;113	G2	C2B	pvlb	18.44	-	Positive	Unchecked	Unknown	-	19.66	1.72	-	-	G2	SYBR Green I		1.4	5.02	None			74
255;47;73;113	H2	C2B	pvlb	20.87	-	Positive	Unchecked	Unknown	-	19.66	1.72	-	-	G2	SYBR Green I		1.6	5.1	None			86
255;242;138;21	A3	C3A	rpl13a	14.25	-	Positive	Unchecked	Unknown	-	14.19	0.09	-	-	A3	SYBR Green I		1.53	5.18	None			3
255;242;138;21	B3	C3A	rpl13a	14.12	-	Positive	Unchecked	Unknown	-	14.19	0.09	-	-	A3	SYBR Green I		1.46	4.97	None			15
255;242;138;21	C3	C3A	pvlb	13.66	-	Positive	Unchecked	Unknown	-	14.02	0.5	-	-	C3	SYBR Green I		1.22	4.63	None			27
255;242;138;21	D3	C3A	pvlb	14.37	-	Positive	Unchecked	Unknown	-	14.02	0.5	-	-	C3	SYBR Green I		1.38	4.95	None			39
255;234;79;79	E3	C3B	rpl13a	13.95	-	Positive	Unchecked	Unknown	-	13.94	0.01	-	-	E3	SYBR Green I		1.57	5.14	None			51
255;234;79;79	F3	C3B	rpl13a	13.93	-	Positive	Unchecked	Unknown	-	13.94	0.01	-	-	E3	SYBR Green I		1.41	4.85	None			63
255;234;79;79	G3	C3B	pvlb	14.66	-	Positive	Unchecked	Unknown	-	15.5	1.18	-	-	G3	SYBR Green I		1.41	5.01	None			75
255;234;79;79	H3	C3B	pvlb	16.33	-	Positive	Unchecked	Unknown	-	15.5	1.18	-	-	G3	SYBR Green I		1.4	5.06	None			87
255;250;215;15	A4	C4A	rpl13a	13.55	-	Positive	Unchecked	Unknown	-	13.5	0.07	-	-	A4	SYBR Green I		1.15	4.41	None			4
255;250;215;15	B4	C4A	rpl13a	13.45	-	Positive	Unchecked	Unknown	-	13.5	0.07	-	-	A4	SYBR Green I		0.97	4.05	None			16
255;250;215;15	C4	C4A	pvlb	10.34	-	Positive	Unchecked	Unknown	-	10.42	0.11	-	-	C4	SYBR Green I		0.99	4.19	None			28
255;250;215;15	D4	C4A	pvlb	10.5	-	Positive	Unchecked	Unknown	-	10.42	0.11	-	-	C4	SYBR Green I		1.1	4.03	None			40
255;66;41;24	E4	C4B	rpl13a	15.39	-	Positive	Unchecked	Unknown	-	15.41	0.02	-	-	E4	SYBR Green I		1.47	4.99	None			52
255;66;41;24	F4	C4B	rpl13a	15.42	-	Positive	Unchecked	Unknown	-	15.41	0.02	-	-	E4	SYBR Green I		1.66	5.3	None			64
255;66;41;24	G4	C4B	pvlb	18.99	-	Positive	Unchecked	Unknown	-	21.38	3.37	-	-	G4	SYBR Green I		1.27	4.63	None			76
255;66;41;24	H4	C4B	pvlb	23.76	-	Positive	Unchecked	Unknown	-	21.38	3.37	-	-	G4	SYBR Green I		1.62	4.95	None			88
255;103;154;47	A5	C5A	rpl13a	13.97	-	Positive	Unchecked	Unknown	-	13.81	0.23	-	-	A5	SYBR Green I		1.48	5.07	None			5
255;103;154;47	B5	C5A	rpl13a	13.65	-	Positive	Unchecked	Unknown	-	13.81	0.23	-	-	A5	SYBR Green I		1.29	4.71	None			17
255;103;154;47	C5	C5A	pvlb	17.11	-	Positive	Unchecked	Unknown	-	16.36	1.06	-	-	C5	SYBR Green I		1.16	4.88	None			29
255;103;154;47	D5	C5A	pvlb	15.61	-	Positive	Unchecked	Unknown	-	16.36	1.06	-	-	C5	SYBR Green I		1.26	4.83	None			41
255;132;197;238	E5	C5B	rpl13a	14.21	-	Positive	Unchecked	Unknown	-	14.08	0.19	-	-	E5	SYBR Green I		1.43	4.96	None			53
255;132;197;238	F5	C5B	rpl13a	13.94	-	Positive	Unchecked	Unknown	-	14.08	0.19	-	-	E5	SYBR Green I		1.57	5.16	None			65
255;132;197;238	G5	C5B	pvlb	15.08	-	Positive	Unchecked	Unknown	-	15.66	0.82	-	-	G5	SYBR Green I		1.23	4.99	None			77
255;132;197;238	H5	C5B	pvlb	16.24	-	Positive	Unchecked	Unknown	-	15.66	0.82	-	-	G5	SYBR Green I		1.45	5.13	None			89
255;180;73;149	A6	C6A	rpl13a	13.65	-	Positive	Unchecked	Unknown	-	13.66	0.01	-	-	A6	SYBR Green I		1.31	4.7	None			6
255;180;73;149	B6	C6A	rpl13a	13.67	-	Positive	Unchecked	Unknown	-	13.66	0.01	-	-	A6	SYBR Green I		1.38	4.83	None			18
255;180;73;149	C6	C6A	pvlb	14.67	-	Positive	Unchecked	Unknown	-	14.4	0.39	-	-	C6	SYBR Green I		1.14	4.43	None			30
255;180;73;149	D6	C6A	pvlb	14.12	-	Positive	Unchecked	Unknown	-	14.4	0.39	-	-	C6	SYBR Green I		1.01	4.65	None			42
255;103;103;103	E6	C6B	rpl13a	12.96	-	Positive	Unchecked	Unknown	-	12.92	0.06	-	-	E6	SYBR Green I		1.09	4.28	None			54
255;103;103;103	F6	C6B	rpl13a	12.88	-	Positive	Unchecked	Unknown	-	12.92	0.06	-	-	E6	SYBR Green I		1.13	4.35	None			66
255;103;103;103	G6	C6B	pvlb	11.49	-	Positive	Unchecked	Unknown	-	10.86	0.89	-	-	G6	SYBR Green I		1	4.13	None			78
255;103;103;103	H6	C6B	pvlb	10.23	-	Positive	Unchecked	Unknown	-	10.86	0.89	-	-	G6	SYBR Green I		1	4.2	None			90
255;95;103;174	A7	M1A	rpl13a	13.93	-	Positive	Unchecked	Unknown	-	13.93	0	-	-	A7	SYBR Green I		1.47	5.01	None			7
255;95;103;174	B7	M1A	rpl13a	13.93	-	Positive	Unchecked	Unknown	-	13.93	0	-	-	A7	SYBR Green I		1.37	4.86	None			19
255;95;103;174	C7	M1A	pvlb	20.45	-	Positive	Unchecked	Unknown	-	21.71	1.78	-	-	C7	SYBR Green I		1.09	4.07	None			31
255;95;103;174	D7	M1A	pvlb	22.97	-	Positive	Unchecked	Unknown	-	21.71	1.78	-	-	C7	SYBR Green I		1.17	4.11	None			43
255;242;138;21	E7	M1B	rpl13a	15.12	-	Positive	Unchecked	Unknown	-	15.04	0.12	-	-	E7	SYBR Green I		1.32	4.76	None			55
255;242;138;21	F7	M1B	rpl13a	14.95	-	Positive	Unchecked	Unknown	-	15.04	0.12	-	-	E7	SYBR Green I		1.43	4.87	None			67
255;242;138;21	G7	M1B	pvlb	23.77	-	Positive	Unchecked	Unknown	-	23.89	0.17	-	-	G7	SYBR Green I		1.5	4.59	None			79
255;242;138;21	H7	M1B	pvlb	24.01	-	Positive	Unchecked	Unknown	-	23.89	0.17	-	-	G7	SYBR Green I		1.5	4.63	None			91
255;205;18;55	A8	M2A	rpl13a	13.59	-	Positive	Unchecked	Unknown	-	13.54	0.07	-	-	A8	SYBR Green I		1.39	4.85	None			8
255;205;18;55	B8	M2A	rpl13a	13.49	-	Positive	Unchecked	Unknown	-	13.54	0.07	-	-	A8	SYBR Green I		1.28	4.7	None			20
255;205;18;55	C8	M2A	pvlb	13.68	-	Positive	Unchecked	Unknown	-	15.35	2.35	-	-	C8	SYBR Green I		1	4.19	None			32
255;205;18;55	D8	M2A	pvlb	17.01	-	Positive	Unchecked	Unknown	-	15.35	2.35	-	-	C8	SYBR Green I		1.19	4.56	None			44
255;250;215;15	E8	M2B	rpl13a	14.19	-	Positive	Unchecked	Unknown	-	14.15	0.06	-	-	E8	SYBR Green I		1.36	4.84	None			56
255;250;215;15	F8	M2B	rpl13a	14.11	-	Positive	Unchecked	Unknown	-	14.15	0.06	-	-	E8	SYBR Green I		1.36	4.83	None			68
255;250;215;15	G8	M2B	pvlb	19.32	-	Positive	Unchecked	Unknown	-	19.36	0.06	-	-	G8	SYBR Green I		1.08	4.65	None			80
255;250;215;15	H8	M2B	pvlb	19.4	-	Positive	Unchecked	Unknown	-	19.36	0.06	-	-	G8	SYBR Green I		1.28	4.8	None			92
255;34;176;146	A9	M3A	rpl13a	13.66	-	Positive	Unchecked	Unknown	-	13.79	0.18	-	-	A9	SYBR Green I		1.44	4.94	None			9
255;34;176;146	B9	M3A	rpl13a	13.92	-	Positive	Unchecked	Unknown	-	13.79	0.18	-	-	A9	SYBR Green I		1.49	5	None			21
255;34;176;146	C9	M3A	pvlb	11.81	-	Positive	Unchecked	Unknown	-	11.89	0.11	-	-	C9	SYBR Green I		1.01	4.18	None			33
255;34;176;146	D9	M3A	pvlb	11.97	-	Positive	Unchecked	Unknown	-	11.89	0.11	-	-	C9	SYBR Green I		1.12	4.45	None			45
255;103;154;47	E9	M3B	rpl13a	15.13	-	Positive	Unchecked	Unknown	-	14.95	0.25	-	-	E9	SYBR Green I		1.53	5.06	None			57
255;103;154;47	F9	M3B	rpl13a	14.77	-	Positive	Unchecked	Unknown	-	14.95	0.25	-	-	E9	SYBR Green I		1.61	5.2	None			69
255;103;154;47	G9	M3B	pvlb	23.28	-	Positive	Unchecked	Unknown	-	23.38	0.13	-	-	G9	SYBR Green I		1.53	4.67	None			81
255;103;154;47	H9	M3B	pvlb	23.47	-	Positive	Unchecked	Unknown	-	23.38	0.13	-	-	G9	SYBR Green I		1.43	4.67	None			93
255;47;73;113	A10	M4A	rpl13a	14.57	-	Positive	Unchecked	Unknown	-	14.6	0.04	-	-	A10	SYBR Green I		1.7	5.35	None			10
255;47;73;113	B10	M4A	rpl13a	14.62	-	Positive	Unchecked	Unknown	-	14.6	0.04	-	-	A10	SYBR Green I		1.72	5.42	None			22
255;47;73;113	C10	M4A	pvlb	14.62	-	Positive	Unchecked	Unknown	-	16.2	2.23	-	-	C10	SYBR Green I		1.22	5.03	None			34
255;47;73;113	D10	M4A	pvlb	17.78	-	Positive	Unchecked	Unknown	-	16.2	2.23	-	-	C10	SYBR Green I		1.61	5.51	None			46
255;180;73;149	E10	M4B	rpl13a	14.95	-	Positive	Unchecked	Unknown	-	14.97	0.02	-	-	E10	SYBR Green I		1.55	5.12	None			58
255;180;73;149	F10	M4B	rpl13a	14.98	-	Positive	Unchecked	Unknown	-	14.97	0.02	-	-	E10	SYBR Green I		1.73	5.36	None			70
255;180;73;149	G10	M4B	pvlb	17.05	-	Positive	Unchecked	Unknown	-	17.79	1.04	-	-	G10	SYBR Green I		1.11	4.59	None			82
255;180;73;149	H10	M4B	pvlb	18.52	-	Positive	Unchecked	Unknown	-	17.79	1.04	-	-	G10	SYBR Green I		1.12	4.7	None			94
255;234;79;79	A11	M5A	rpl13a	13.62	-	Positive	Unchecked	Unknown	-	13.59	0.04	-	-	A11	SYBR Green I		1.45	4.98	None			11
255;234;79;79	B11	M5A	rpl13a	13.56	-	Positive	Unchecked	Unknown	-	13.59	0.04	-	-	A11	SYBR Green I		1.41	4.88	None			23
255;234;79;79	C11	M5A	pvlb	12.04	-	Positive	Unchecked	Unknown	-	12.46	0.59	-	-	C11	SYBR Green I		1.18	4.55	None			35
255;234;79;79	D11	M5A	pvlb	12.88	-	Positive	Unchecked	Unknown	-	12.46	0.59	-	-	C11	SYBR Green I		1.12	4.39	None			47
255;95;103;174	E11	M5B	rpl13a	13.79	-	Positive	Unchecked	Unknown	-	13.72	0.11	-	-	E11	SYBR Green I		1.53	5.1	None			59
255;95;103;174	F11	M5B	rpl13a	13.64	-	Positive	Unchecked	Unknown	-	13.72	0.11	-	-	E11	SYBR Green I		1.46	4.96	None			71
255;95;103;174	G11	M5B	pvlb	12.5	-	Positive	Unchecked	Unknown	-	13.49	1.39	-	-	G11	SYBR Green I		1.29	4.76	None			83
255;95;103;174	H11	M5B	pvlb	14.47	-	Positive	Unchecked	Unknown	-	13.49	1.39	-	-	G11	SYBR Green I		1.32	4.78	None			95
255;66;41;24	A12	M6A	rpl13a	13.83	-	Positive	Unchecked	Unknown	-	13.93	0.13	-	-	A12	SYBR Green I		1.35	4.79	None			12
255;66;41;24	B12	M6A	rpl13a	14.02	-	Positive	Unchecked	Unknown	-	13.93	0.13	-	-	A12	SYBR Green I		1.45	4.97	None			24
255;66;41;24	C12	M6A	pvlb	15.56	-	Positive	Unchecked	Unknown	-	15.06	0.71	-	-	C12	SYBR Green I		1.16	4.48	None			36
255;66;41;24	D12	M6A	pvlb	14.56	-	Positive	Unchecked	Unknown	-	15.06	0.71	-	-	C12	SYBR Green I		1.17	4.52	None			48
255;205;18;55	E12	M6B	rpl13a	13.62	-	Positive	Unchecked	Unknown	-	13.72	0.13	-	-	E12	SYBR Green I		1.36	4.79	None			60
255;205;18;55	F12	M6B	rpl13a	13.81	-	Positive	Unchecked	Unknown	-	13.72	0.13	-	-	E12	SYBR Green I		1.37	4.82	None			72
255;205;18;55	G12	M6B	pvlb	13.03	-	Positive	Unchecked	Unknown	-	14.05	1.44	-	-	G12	SYBR Green I		1.26	4.75	None			84
255;205;18;55	H12	M6B	pvlb	15.06	-	Positive	Unchecked	Unknown	-	14.05	1.44	-	-	G12	SYBR Green I		1.32	4.64	None			96

## Sheet: syn2a-AB
Color	Position	Sample Name	Gene Name	Cq	Concentration	Call	Excluded	Sample Type	Standard	Cq Mean	Cq Error	Concentration Mean	Concentration Error	Replicate Group	Dye	Edited Call	Slope	EPF	Failure	Notes	Sample Prep Notes	Number
255;132;197;238	A1	C1A	rpl13a	13.79	-	Positive	Unchecked	Unknown	-	13.86	0.09	-	-	A1	SYBR Green I		1.72	5	None			1
255;132;197;238	B1	C1A	rpl13a	13.92	-	Positive	Unchecked	Unknown	-	13.86	0.09	-	-	A1	SYBR Green I		1.66	4.91	None			13
255;132;197;238	C1	C1A	syn2a	25.23	-	Positive	Unchecked	Unknown	-	25.27	0.06	-	-	C1	SYBR Green I		1.41	4.54	None			25
255;132;197;238	D1	C1A	syn2a	25.31	-	Positive	Unchecked	Unknown	-	25.27	0.06	-	-	C1	SYBR Green I		1.37	4.51	None			37
255;34;176;146	E1	C1B	rpl13a	14.25	-	Positive	Unchecked	Unknown	-	14.24	0.01	-	-	E1	SYBR Green I		1.86	5.21	None			49
255;34;176;146	F1	C1B	rpl13a	14.23	-	Positive	Unchecked	Unknown	-	14.24	0.01	-	-	E1	SYBR Green I		1.6	4.83	None			61
255;34;176;146	G1	C1B	syn2a	24.9	-	Positive	Unchecked	Unknown	-	24.97	0.1	-	-	G1	SYBR Green I		1.38	4.49	None			73
255;34;176;146	H1	C1B	syn2a	25.04	-	Positive	Unchecked	Unknown	-	24.97	0.1	-	-	G1	SYBR Green I		1.37	4.44	None			85
255;103;103;103	A2	C2A	rpl13a	13.58	-	Positive	Unchecked	Unknown	-	13.58	0.01	-	-	A2	SYBR Green I		1.5	4.69	None			2
255;103;103;103	B2	C2A	rpl13a	13.57	-	Positive	Unchecked	Unknown	-	13.58	0.01	-	-	A2	SYBR Green I		1.41	4.53	None			14
255;103;103;103	C2	C2A	syn2a	23.07	-	Positive	Unchecked	Unknown	-	23.24	0.23	-	-	C2	SYBR Green I		1.2	4.19	None			26
255;103;103;103	D2	C2A	syn2a	23.4	-	Positive	Unchecked	Unknown	-	23.24	0.23	-	-	C2	SYBR Green I		1.15	4.11	None			38
255;47;73;113	E2	C2B	rpl13a	13.73	-	Positive	Unchecked	Unknown	-	13.72	0.01	-	-	E2	SYBR Green I		1.63	4.9	None			50
255;47;73;113	F2	C2B	rpl13a	13.71	-	Positive	Unchecked	Unknown	-	13.72	0.01	-	-	E2	SYBR Green I		1.53	4.7	None			62
255;47;73;113	G2	C2B	syn2a	23.85	-	Positive	Unchecked	Unknown	-	23.85	0	-	-	G2	SYBR Green I		1.05	3.95	None			74
255;47;73;113	H2	C2B	syn2a	23.85	-	Positive	Unchecked	Unknown	-	23.85	0	-	-	G2	SYBR Green I		1.08	3.95	None			86
255;242;138;21	A3	C3A	rpl13a	13.9	-	Positive	Unchecked	Unknown	-	13.84	0.08	-	-	A3	SYBR Green I		1.55	4.74	None			3
255;242;138;21	B3	C3A	rpl13a	13.78	-	Positive	Unchecked	Unknown	-	13.84	0.08	-	-	A3	SYBR Green I		1.39	4.49	None			15
255;242;138;21	C3	C3A	syn2a	21.98	-	Positive	Unchecked	Unknown	-	22.1	0.16	-	-	C3	SYBR Green I		1.09	3.92	None			27
255;242;138;21	D3	C3A	syn2a	22.21	-	Positive	Unchecked	Unknown	-	22.1	0.16	-	-	C3	SYBR Green I		1.14	4.06	None			39
255;234;79;79	E3	C3B	rpl13a	13.41	-	Positive	Unchecked	Unknown	-	13.42	0.01	-	-	E3	SYBR Green I		1.44	4.58	None			51
255;234;79;79	F3	C3B	rpl13a	13.43	-	Positive	Unchecked	Unknown	-	13.42	0.01	-	-	E3	SYBR Green I		1.34	4.4	None			63
255;234;79;79	G3	C3B	syn2a	21.32	-	Positive	Unchecked	Unknown	-	21.66	0.48	-	-	G3	SYBR Green I		1.27	4.36	None			75
255;234;79;79	H3	C3B	syn2a	22	-	Positive	Unchecked	Unknown	-	21.66	0.48	-	-	G3	SYBR Green I		1.18	4.25	None			87
255;250;215;15	A4	C4A	rpl13a	13.47	-	Positive	Unchecked	Unknown	-	13.48	0.01	-	-	A4	SYBR Green I		1.3	4.32	None			4
255;250;215;15	B4	C4A	rpl13a	13.48	-	Positive	Unchecked	Unknown	-	13.48	0.01	-	-	A4	SYBR Green I		1.2	4.14	None			16
255;250;215;15	C4	C4A	syn2a	20.17	-	Positive	Unchecked	Unknown	-	20.25	0.11	-	-	C4	SYBR Green I		1.11	4.01	None			28
255;250;215;15	D4	C4A	syn2a	20.32	-	Positive	Unchecked	Unknown	-	20.25	0.11	-	-	C4	SYBR Green I		1.12	4.07	None			40
255;66;41;24	E4	C4B	rpl13a	14.84	-	Positive	Unchecked	Unknown	-	14.7	0.2	-	-	E4	SYBR Green I		1.35	4.45	None			52
255;66;41;24	F4	C4B	rpl13a	14.56	-	Positive	Unchecked	Unknown	-	14.7	0.2	-	-	E4	SYBR Green I		1.31	4.37	None			64
255;66;41;24	G4	C4B	syn2a	21.67	-	Positive	Unchecked	Unknown	-	21.82	0.21	-	-	G4	SYBR Green I		1.15	4.1	None			76
255;66;41;24	H4	C4B	syn2a	21.97	-	Positive	Unchecked	Unknown	-	21.82	0.21	-	-	G4	SYBR Green I		1.09	4	None			88
255;103;154;47	A5	C5A	rpl13a	13.59	-	Positive	Unchecked	Unknown	-	13.57	0.03	-	-	A5	SYBR Green I		1.48	4.64	None			5
255;103;154;47	B5	C5A	rpl13a	13.55	-	Positive	Unchecked	Unknown	-	13.57	0.03	-	-	A5	SYBR Green I		1.46	4.59	None			17
255;103;154;47	C5	C5A	syn2a	20.56	-	Positive	Unchecked	Unknown	-	20.47	0.13	-	-	C5	SYBR Green I		1.08	3.92	None			29
255;103;154;47	D5	C5A	syn2a	20.38	-	Positive	Unchecked	Unknown	-	20.47	0.13	-	-	C5	SYBR Green I		1.16	4.15	None			41
255;132;197;238	E5	C5B	rpl13a	13.79	-	Positive	Unchecked	Unknown	-	13.65	0.2	-	-	E5	SYBR Green I		1.35	4.48	None			53
255;132;197;238	F5	C5B	rpl13a	13.51	-	Positive	Unchecked	Unknown	-	13.65	0.2	-	-	E5	SYBR Green I		1.53	4.74	None			65
255;132;197;238	G5	C5B	syn2a	20.39	-	Positive	Unchecked	Unknown	-	21.08	0.97	-	-	G5	SYBR Green I		1.28	4.42	None			77
255;132;197;238	H5	C5B	syn2a	21.76	-	Positive	Unchecked	Unknown	-	21.08	0.97	-	-	G5	SYBR Green I		1.24	4.26	None			89
255;180;73;149	A6	C6A	rpl13a	13.27	-	Positive	Unchecked	Unknown	-	13.28	0.01	-	-	A6	SYBR Green I		1.22	4.17	None			6
255;180;73;149	B6	C6A	rpl13a	13.29	-	Positive	Unchecked	Unknown	-	13.28	0.01	-	-	A6	SYBR Green I		1.32	4.35	None			18
255;180;73;149	C6	C6A	syn2a	21.58	-	Positive	Unchecked	Unknown	-	21.79	0.3	-	-	C6	SYBR Green I		1.01	3.77	None			30
255;180;73;149	D6	C6A	syn2a	22	-	Positive	Unchecked	Unknown	-	21.79	0.3	-	-	C6	SYBR Green I		1.08	3.93	None			42
255;103;103;103	E6	C6B	rpl13a	12.7	-	Positive	Unchecked	Unknown	-	12.54	0.23	-	-	E6	SYBR Green I		1.1	3.98	None			54
255;103;103;103	F6	C6B	rpl13a	12.37	-	Positive	Unchecked	Unknown	-	12.54	0.23	-	-	E6	SYBR Green I		0.97	3.69	None			66
255;103;103;103	G6	C6B	syn2a	19.83	-	Positive	Unchecked	Unknown	-	19.81	0.04	-	-	G6	SYBR Green I		0.99	3.8	None			78
255;103;103;103	H6	C6B	syn2a	19.78	-	Positive	Unchecked	Unknown	-	19.81	0.04	-	-	G6	SYBR Green I		0.87	3.47	None			90
255;95;103;174	A7	M1A	rpl13a	13.74	-	Positive	Unchecked	Unknown	-	13.75	0.01	-	-	A7	SYBR Green I		1.5	4.65	None			7
255;95;103;174	B7	M1A	rpl13a	13.75	-	Positive	Unchecked	Unknown	-	13.75	0.01	-	-	A7	SYBR Green I		1.45	4.58	None			19
255;95;103;174	C7	M1A	syn2a	24.68	-	Positive	Unchecked	Unknown	-	24.71	0.04	-	-	C7	SYBR Green I		1.3	4.37	None			31
255;95;103;174	D7	M1A	syn2a	24.73	-	Positive	Unchecked	Unknown	-	24.71	0.04	-	-	C7	SYBR Green I		1.27	4.37	None			43
255;242;138;21	E7	M1B	rpl13a	14.5	-	Positive	Unchecked	Unknown	-	14.5	0.01	-	-	E7	SYBR Green I		1.12	3.99	None			55
255;242;138;21	F7	M1B	rpl13a	14.49	-	Positive	Unchecked	Unknown	-	14.5	0.01	-	-	E7	SYBR Green I		1.16	4.07	None			67
255;242;138;21	G7	M1B	syn2a	25.65	-	Positive	Unchecked	Unknown	-	25.54	0.16	-	-	G7	SYBR Green I		1.28	4.36	None			79
255;242;138;21	H7	M1B	syn2a	25.42	-	Positive	Unchecked	Unknown	-	25.54	0.16	-	-	G7	SYBR Green I		1.16	4.12	None			91
255;205;18;55	A8	M2A	rpl13a	13.19	-	Positive	Unchecked	Unknown	-	13.25	0.08	-	-	A8	SYBR Green I		1.37	4.45	None			8
255;205;18;55	B8	M2A	rpl13a	13.31	-	Positive	Unchecked	Unknown	-	13.25	0.08	-	-	A8	SYBR Green I		1.41	4.56	None			20
255;205;18;55	C8	M2A	syn2a	23.31	-	Positive	Unchecked	Unknown	-	23.24	0.11	-	-	C8	SYBR Green I		1.2	4.22	None			32
255;205;18;55	D8	M2A	syn2a	23.16	-	Positive	Unchecked	Unknown	-	23.24	0.11	-	-	C8	SYBR Green I		1.23	4.31	None			44
255;250;215;15	E8	M2B	rpl13a	13.67	-	Positive	Unchecked	Unknown	-	13.64	0.05	-	-	E8	SYBR Green I		1.41	4.53	None			56
255;250;215;15	F8	M2B	rpl13a	13.6	-	Positive	Unchecked	Unknown	-	13.64	0.05	-	-	E8	SYBR Green I		1.18	4.17	None			68
255;250;215;15	G8	M2B	syn2a	23.75	-	Positive	Unchecked	Unknown	-	23.74	0.01	-	-	G8	SYBR Green I		1.14	4.13	None			80
255;250;215;15	H8	M2B	syn2a	23.73	-	Positive	Unchecked	Unknown	-	23.74	0.01	-	-	G8	SYBR Green I		1.08	3.97	None			92
255;34;176;146	A9	M3A	rpl13a	13.41	-	Positive	Unchecked	Unknown	-	13.41	0	-	-	A9	SYBR Green I		1.38	4.51	None			9
255;34;176;146	B9	M3A	rpl13a	13.41	-	Positive	Unchecked	Unknown	-	13.41	0	-	-	A9	SYBR Green I		1.35	4.43	None			21
255;34;176;146	C9	M3A	syn2a	20.99	-	Positive	Unchecked	Unknown	-	21.21	0.31	-	-	C9	SYBR Green I		1.15	4.15	None			33
255;34;176;146	D9	M3A	syn2a	21.43	-	Positive	Unchecked	Unknown	-	21.21	0.31	-	-	C9	SYBR Green I		1.48	4.77	None			45
255;103;154;47	E9	M3B	rpl13a	14.29	-	Positive	Unchecked	Unknown	-	14.29	0	-	-	E9	SYBR Green I		1.35	4.43	None			57
255;103;154;47	F9	M3B	rpl13a	14.29	-	Positive	Unchecked	Unknown	-	14.29	0	-	-	E9	SYBR Green I		1.38	4.5	None			69
255;103;154;47	G9	M3B	syn2a	22.13	-	Positive	Unchecked	Unknown	-	22.1	0.04	-	-	G9	SYBR Green I		1.36	4.56	None			81
255;103;154;47	H9	M3B	syn2a	22.07	-	Positive	Unchecked	Unknown	-	22.1	0.04	-	-	G9	SYBR Green I		1.26	4.42	None			93
255;47;73;113	A10	M4A	rpl13a	14.06	-	Positive	Unchecked	Unknown	-	14.09	0.04	-	-	A10	SYBR Green I		1.64	4.91	None			10
255;47;73;113	B10	M4A	rpl13a	14.11	-	Positive	Unchecked	Unknown	-	14.09	0.04	-	-	A10	SYBR Green I		1.78	5.13	None			22
255;47;73;113	C10	M4A	syn2a	21.28	-	Positive	Unchecked	Unknown	-	21.25	0.05	-	-	C10	SYBR Green I		1.47	4.74	None			34
255;47;73;113	D10	M4A	syn2a	21.21	-	Positive	Unchecked	Unknown	-	21.25	0.05	-	-	C10	SYBR Green I		1.63	5.02	None			46
255;180;73;149	E10	M4B	rpl13a	14.12	-	Positive	Unchecked	Unknown	-	14.15	0.04	-	-	E10	SYBR Green I		1.4	4.56	None			58
255;180;73;149	F10	M4B	rpl13a	14.18	-	Positive	Unchecked	Unknown	-	14.15	0.04	-	-	E10	SYBR Green I		1.47	4.65	None			70
255;180;73;149	G10	M4B	syn2a	21.24	-	Positive	Unchecked	Unknown	-	21.38	0.2	-	-	G10	SYBR Green I		1.44	4.67	None			82
255;180;73;149	H10	M4B	syn2a	21.52	-	Positive	Unchecked	Unknown	-	21.38	0.2	-	-	G10	SYBR Green I		1.07	3.9	None			94
255;234;79;79	A11	M5A	rpl13a	13.27	-	Positive	Unchecked	Unknown	-	13.28	0.01	-	-	A11	SYBR Green I		1.42	4.58	None			11
255;234;79;79	B11	M5A	rpl13a	13.29	-	Positive	Unchecked	Unknown	-	13.28	0.01	-	-	A11	SYBR Green I		1.46	4.64	None			23
255;234;79;79	C11	M5A	syn2a	20.07	-	Positive	Unchecked	Unknown	-	20.17	0.13	-	-	C11	SYBR Green I		1.33	4.47	None			35
255;234;79;79	D11	M5A	syn2a	20.26	-	Positive	Unchecked	Unknown	-	20.17	0.13	-	-	C11	SYBR Green I		1.31	4.49	None			47
255;95;103;174	E11	M5B	rpl13a	13.43	-	Positive	Unchecked	Unknown	-	13.34	0.13	-	-	E11	SYBR Green I		1.58	4.88	None			59
255;95;103;174	F11	M5B	rpl13a	13.24	-	Positive	Unchecked	Unknown	-	13.34	0.13	-	-	E11	SYBR Green I		1.39	4.51	None			71
255;95;103;174	G11	M5B	syn2a	20.2	-	Positive	Unchecked	Unknown	-	20.26	0.08	-	-	G11	SYBR Green I		1.32	4.48	None			83
255;95;103;174	H11	M5B	syn2a	20.32	-	Positive	Unchecked	Unknown	-	20.26	0.08	-	-	G11	SYBR Green I		1.31	4.53	None			95
255;66;41;24	A12	M6A	rpl13a	13.91	-	Positive	Unchecked	Unknown	-	13.83	0.12	-	-	A12	SYBR Green I		1.09	4.16	None			12
255;66;41;24	B12	M6A	rpl13a	13.74	-	Positive	Unchecked	Unknown	-	13.83	0.12	-	-	A12	SYBR Green I		1.57	4.84	None			24
255;66;41;24	C12	M6A	syn2a	22.01	-	Positive	Unchecked	Unknown	-	22.15	0.19	-	-	C12	SYBR Green I		1.44	4.73	None			36
255;66;41;24	D12	M6A	syn2a	22.28	-	Positive	Unchecked	Unknown	-	22.15	0.19	-	-	C12	SYBR Green I		1.64	5.06	None			48
255;205;18;55	E12	M6B	rpl13a	13.11	-	Positive	Unchecked	Unknown	-	13.02	0.13	-	-	E12	SYBR Green I		1.38	4.5	None			60
255;205;18;55	F12	M6B	rpl13a	12.92	-	Positive	Unchecked	Unknown	-	13.02	0.13	-	-	E12	SYBR Green I		1.15	4.06	None			72
255;205;18;55	G12	M6B	syn2a	20.26	-	Positive	Unchecked	Unknown	-	20.38	0.16	-	-	G12	SYBR Green I		1.12	4.06	None			84
255;205;18;55	H12	M6B	syn2a	20.49	-	Positive	Unchecked	Unknown	-	20.38	0.16	-	-	G12	SYBR Green I		1.17	4.16	None			96

## Sheet: nestin-AB
Color	Position	Sample Name	Gene Name	Cq	Concentration	Call	Excluded	Sample Type	Standard	Cq Mean	Cq Error	Concentration Mean	Concentration Error	Replicate Group	Dye	Edited Call	Slope	EPF	Failure	Notes	Sample Prep Notes	Number
255;132;197;238	A1	C1A	rpl13a	15.37	-	Positive	Unchecked	Unknown	-	15.6	0.33	-	-	A1	SYBR Green I		1.77	5.19	None			1
255;132;197;238	B1	C1A	rpl13a	15.83	-	Positive	Unchecked	Unknown	-	15.6	0.33	-	-	A1	SYBR Green I		1.83	5.34	None			13
255;132;197;238	C1	C1A	nestin	25.03	-	Positive	Unchecked	Unknown	-	24.72	0.44	-	-	C1	SYBR Green I		1.39	4.43	None			25
255;132;197;238	D1	C1A	nestin	24.41	-	Positive	Unchecked	Unknown	-	24.72	0.44	-	-	C1	SYBR Green I		1.28	4.17	None			37
255;34;176;146	E1	C1B	rpl13a	15.22	-	Positive	Unchecked	Unknown	-	15.2	0.03	-	-	E1	SYBR Green I		1.93	5.46	None			49
255;34;176;146	F1	C1B	rpl13a	15.18	-	Positive	Unchecked	Unknown	-	15.2	0.03	-	-	E1	SYBR Green I		1.78	5.26	None			61
255;34;176;146	G1	C1B	nestin	23.55	-	Positive	Unchecked	Unknown	-	23.73	0.25	-	-	G1	SYBR Green I		1.25	4.02	None			73
255;34;176;146	H1	C1B	nestin	23.91	-	Positive	Unchecked	Unknown	-	23.73	0.25	-	-	G1	SYBR Green I		1.31	4.18	None			85
255;103;103;103	A2	C2A	rpl13a	14.25	-	Positive	Unchecked	Unknown	-	14.46	0.29	-	-	A2	SYBR Green I		1.75	5.24	None			2
255;103;103;103	B2	C2A	rpl13a	14.66	-	Positive	Unchecked	Unknown	-	14.46	0.29	-	-	A2	SYBR Green I		1.57	4.91	None			14
255;103;103;103	C2	C2A	nestin	23.99	-	Positive	Unchecked	Unknown	-	23.66	0.47	-	-	C2	SYBR Green I		1.16	3.78	None			26
255;103;103;103	D2	C2A	nestin	23.33	-	Positive	Unchecked	Unknown	-	23.66	0.47	-	-	C2	SYBR Green I		1.3	4.21	None			38
255;47;73;113	E2	C2B	rpl13a	14.14	-	Positive	Unchecked	Unknown	-	14.34	0.28	-	-	E2	SYBR Green I		1.61	5.06	None			50
255;47;73;113	F2	C2B	rpl13a	14.54	-	Positive	Unchecked	Unknown	-	14.34	0.28	-	-	E2	SYBR Green I		1.46	4.72	None			62
255;47;73;113	G2	C2B	nestin	24.12	-	Positive	Unchecked	Unknown	-	24.04	0.11	-	-	G2	SYBR Green I		1.16	3.88	None			74
255;47;73;113	H2	C2B	nestin	23.96	-	Positive	Unchecked	Unknown	-	24.04	0.11	-	-	G2	SYBR Green I		1.22	4	None			86
255;242;138;21	A3	C3A	rpl13a	15.06	-	Positive	Unchecked	Unknown	-	14.98	0.11	-	-	A3	SYBR Green I		1.59	4.95	None			3
255;242;138;21	B3	C3A	rpl13a	14.9	-	Positive	Unchecked	Unknown	-	14.98	0.11	-	-	A3	SYBR Green I		1.49	4.76	None			15
255;242;138;21	C3	C3A	nestin	24.74	-	Positive	Unchecked	Unknown	-	24.59	0.21	-	-	C3	SYBR Green I		1.1	3.73	None			27
255;242;138;21	D3	C3A	nestin	24.44	-	Positive	Unchecked	Unknown	-	24.59	0.21	-	-	C3	SYBR Green I		1.07	3.62	None			39
255;234;79;79	E3	C3B	rpl13a	13.65	-	Positive	Unchecked	Unknown	-	14.07	0.59	-	-	E3	SYBR Green I		1.42	4.72	None			51
255;234;79;79	F3	C3B	rpl13a	14.49	-	Positive	Unchecked	Unknown	-	14.07	0.59	-	-	E3	SYBR Green I		1.42	4.67	None			63
255;234;79;79	G3	C3B	nestin	25.44	-	Positive	Unchecked	Unknown	-	25.54	0.13	-	-	G3	SYBR Green I		1.14	3.9	None			75
255;234;79;79	H3	C3B	nestin	25.63	-	Positive	Unchecked	Unknown	-	25.54	0.13	-	-	G3	SYBR Green I		1.13	3.94	None			87
255;250;215;15	A4	C4A	rpl13a	13.91	-	Positive	Unchecked	Unknown	-	13.88	0.05	-	-	A4	SYBR Green I		1.33	4.51	None			4
255;250;215;15	B4	C4A	rpl13a	13.84	-	Positive	Unchecked	Unknown	-	13.88	0.05	-	-	A4	SYBR Green I		1.2	4.26	None			16
255;250;215;15	C4	C4A	nestin	25.05	-	Positive	Unchecked	Unknown	-	25.17	0.17	-	-	C4	SYBR Green I		0.93	3.18	None			28
255;250;215;15	D4	C4A	nestin	25.29	-	Positive	Unchecked	Unknown	-	25.17	0.17	-	-	C4	SYBR Green I		1.01	3.47	None			40
255;66;41;24	E4	C4B	rpl13a	16.19	-	Positive	Unchecked	Unknown	-	16.76	0.81	-	-	E4	SYBR Green I		1.55	4.9	None			52
255;66;41;24	F4	C4B	rpl13a	17.33	-	Positive	Unchecked	Unknown	-	16.76	0.81	-	-	E4	SYBR Green I		1.71	5.14	None			64
255;66;41;24	G4	C4B	nestin	28.58	-	Positive	Unchecked	Unknown	-	27.97	0.87	-	-	G4	SYBR Green I		1.39	4.39	None			76
255;66;41;24	H4	C4B	nestin	27.35	-	Positive	Unchecked	Unknown	-	27.97	0.87	-	-	G4	SYBR Green I		1.36	4.54	None			88
255;103;154;47	A5	C5A	rpl13a	13.9	-	Positive	Unchecked	Unknown	-	13.95	0.07	-	-	A5	SYBR Green I		1.53	4.89	None			5
255;103;154;47	B5	C5A	rpl13a	14	-	Positive	Unchecked	Unknown	-	13.95	0.07	-	-	A5	SYBR Green I		1.4	4.59	None			17
255;103;154;47	C5	C5A	nestin	25.68	-	Positive	Unchecked	Unknown	-	25.66	0.04	-	-	C5	SYBR Green I		1.04	3.63	None			29
255;103;154;47	D5	C5A	nestin	25.63	-	Positive	Unchecked	Unknown	-	25.66	0.04	-	-	C5	SYBR Green I		1.1	3.82	None			41
255;132;197;238	E5	C5B	rpl13a	14.69	-	Positive	Unchecked	Unknown	-	14.5	0.28	-	-	E5	SYBR Green I		1.37	4.58	None			53
255;132;197;238	F5	C5B	rpl13a	14.3	-	Positive	Unchecked	Unknown	-	14.5	0.28	-	-	E5	SYBR Green I		1.58	4.95	None			65
255;132;197;238	G5	C5B	nestin	26.7	-	Positive	Unchecked	Unknown	-	26.82	0.17	-	-	G5	SYBR Green I		1.19	4.05	None			77
255;132;197;238	H5	C5B	nestin	26.94	-	Positive	Unchecked	Unknown	-	26.82	0.17	-	-	G5	SYBR Green I		1.17	3.9	None			89
255;180;73;149	A6	C6A	rpl13a	14.34	-	Positive	Unchecked	Unknown	-	14.05	0.42	-	-	A6	SYBR Green I		1.27	4.45	None			6
255;180;73;149	B6	C6A	rpl13a	13.75	-	Positive	Unchecked	Unknown	-	14.05	0.42	-	-	A6	SYBR Green I		1.34	4.53	None			18
255;180;73;149	C6	C6A	nestin	26.49	-	Positive	Unchecked	Unknown	-	26.49	0	-	-	C6	SYBR Green I		0.94	3.35	None			30
255;180;73;149	D6	C6A	nestin	26.49	-	Positive	Unchecked	Unknown	-	26.49	0	-	-	C6	SYBR Green I		1.04	3.57	None			42
255;103;103;103	E6	C6B	rpl13a	12.65	-	Positive	Unchecked	Unknown	-	12.75	0.14	-	-	E6	SYBR Green I		1.07	4.05	None			54
255;103;103;103	F6	C6B	rpl13a	12.85	-	Positive	Unchecked	Unknown	-	12.75	0.14	-	-	E6	SYBR Green I		1.21	4.34	None			66
255;103;103;103	G6	C6B	nestin	25.93	-	Positive	Unchecked	Unknown	-	25.73	0.28	-	-	G6	SYBR Green I		0.97	3.52	None			78
255;103;103;103	H6	C6B	nestin	25.53	-	Positive	Unchecked	Unknown	-	25.73	0.28	-	-	G6	SYBR Green I		0.96	3.63	None			90
255;95;103;174	A7	M1A	rpl13a	14.04	-	Positive	Unchecked	Unknown	-	14.58	0.76	-	-	A7	SYBR Green I		1.44	4.71	None			7
255;95;103;174	B7	M1A	rpl13a	15.11	-	Positive	Unchecked	Unknown	-	14.58	0.76	-	-	A7	SYBR Green I		1.49	4.81	None			19
255;95;103;174	C7	M1A	nestin	23.96	-	Positive	Unchecked	Unknown	-	24.14	0.25	-	-	C7	SYBR Green I		1.04	3.42	None			31
255;95;103;174	D7	M1A	nestin	24.32	-	Positive	Unchecked	Unknown	-	24.14	0.25	-	-	C7	SYBR Green I		1.06	3.53	None			43
255;242;138;21	E7	M1B	rpl13a	16.36	-	Positive	Unchecked	Unknown	-	16.05	0.44	-	-	E7	SYBR Green I		1.5	4.83	None			55
255;242;138;21	F7	M1B	rpl13a	15.74	-	Positive	Unchecked	Unknown	-	16.05	0.44	-	-	E7	SYBR Green I		1.36	4.55	None			67
255;242;138;21	G7	M1B	nestin	24.11	-	Positive	Unchecked	Unknown	-	24.39	0.39	-	-	G7	SYBR Green I		1.03	3.71	None			79
255;242;138;21	H7	M1B	nestin	24.66	-	Positive	Unchecked	Unknown	-	24.39	0.39	-	-	G7	SYBR Green I		1.01	3.53	None			91
255;205;18;55	A8	M2A	rpl13a	13.91	-	Positive	Unchecked	Unknown	-	14.08	0.24	-	-	A8	SYBR Green I		1.37	4.58	None			8
255;205;18;55	B8	M2A	rpl13a	14.25	-	Positive	Unchecked	Unknown	-	14.08	0.24	-	-	A8	SYBR Green I		1.34	4.54	None			20
255;205;18;55	C8	M2A	nestin	22.77	-	Positive	Unchecked	Unknown	-	22.73	0.06	-	-	C8	SYBR Green I		1	3.51	None			32
255;205;18;55	D8	M2A	nestin	22.68	-	Positive	Unchecked	Unknown	-	22.73	0.06	-	-	C8	SYBR Green I		1	3.49	None			44
255;250;215;15	E8	M2B	rpl13a	15.16	-	Positive	Unchecked	Unknown	-	15.06	0.15	-	-	E8	SYBR Green I		1.46	4.77	None			56
255;250;215;15	F8	M2B	rpl13a	14.95	-	Positive	Unchecked	Unknown	-	15.06	0.15	-	-	E8	SYBR Green I		1.49	4.8	None			68
255;250;215;15	G8	M2B	nestin	23.24	-	Positive	Unchecked	Unknown	-	23.22	0.03	-	-	G8	SYBR Green I		1.04	3.86	None			80
255;250;215;15	H8	M2B	nestin	23.2	-	Positive	Unchecked	Unknown	-	23.22	0.03	-	-	G8	SYBR Green I		1.01	3.58	None			92
255;34;176;146	A9	M3A	rpl13a	13.85	-	Positive	Unchecked	Unknown	-	13.75	0.15	-	-	A9	SYBR Green I		1.36	4.56	None			9
255;34;176;146	B9	M3A	rpl13a	13.64	-	Positive	Unchecked	Unknown	-	13.75	0.15	-	-	A9	SYBR Green I		1.23	4.3	None			21
255;34;176;146	C9	M3A	nestin	23.31	-	Positive	Unchecked	Unknown	-	22.99	0.45	-	-	C9	SYBR Green I		1.07	3.64	None			33
255;34;176;146	D9	M3A	nestin	22.67	-	Positive	Unchecked	Unknown	-	22.99	0.45	-	-	C9	SYBR Green I		1	3.44	None			45
255;103;154;47	E9	M3B	rpl13a	14.98	-	Positive	Unchecked	Unknown	-	15.08	0.14	-	-	E9	SYBR Green I		1.51	4.87	None			57
255;103;154;47	F9	M3B	rpl13a	15.18	-	Positive	Unchecked	Unknown	-	15.08	0.14	-	-	E9	SYBR Green I		1.61	5.02	None			69
255;103;154;47	G9	M3B	nestin	26.26	-	Positive	Unchecked	Unknown	-	26.39	0.18	-	-	G9	SYBR Green I		1.11	3.85	None			81
255;103;154;47	H9	M3B	nestin	26.52	-	Positive	Unchecked	Unknown	-	26.39	0.18	-	-	G9	SYBR Green I		1.15	3.95	None			93
255;47;73;113	A10	M4A	rpl13a	14.88	-	Positive	Unchecked	Unknown	-	15.3	0.59	-	-	A10	SYBR Green I		1.45	4.71	None			10
255;47;73;113	B10	M4A	rpl13a	15.72	-	Positive	Unchecked	Unknown	-	15.3	0.59	-	-	A10	SYBR Green I		1.68	5.17	None			22
255;47;73;113	C10	M4A	nestin	24.87	-	Positive	Unchecked	Unknown	-	25.71	1.19	-	-	C10	SYBR Green I		1.12	3.81	None			34
255;47;73;113	D10	M4A	nestin	26.55	-	Positive	Unchecked	Unknown	-	25.71	1.19	-	-	C10	SYBR Green I		1.24	4.09	None			46
255;180;73;149	E10	M4B	rpl13a	15.43	-	Positive	Unchecked	Unknown	-	15.87	0.62	-	-	E10	SYBR Green I		1.53	4.89	None			58
255;180;73;149	F10	M4B	rpl13a	16.31	-	Positive	Unchecked	Unknown	-	15.87	0.62	-	-	E10	SYBR Green I		1.7	5.17	None			70
255;180;73;149	G10	M4B	nestin	26.52	-	Positive	Unchecked	Unknown	-	26.64	0.16	-	-	G10	SYBR Green I		1.08	3.7	None			82
255;180;73;149	H10	M4B	nestin	26.75	-	Positive	Unchecked	Unknown	-	26.64	0.16	-	-	G10	SYBR Green I		1.14	3.82	None			94
255;234;79;79	A11	M5A	rpl13a	14.06	-	Positive	Unchecked	Unknown	-	14.11	0.06	-	-	A11	SYBR Green I		1.45	4.77	None			11
255;234;79;79	B11	M5A	rpl13a	14.15	-	Positive	Unchecked	Unknown	-	14.11	0.06	-	-	A11	SYBR Green I		1.41	4.7	None			23
255;234;79;79	C11	M5A	nestin	25.3	-	Positive	Unchecked	Unknown	-	25.27	0.04	-	-	C11	SYBR Green I		1.03	3.64	None			35
255;234;79;79	D11	M5A	nestin	25.24	-	Positive	Unchecked	Unknown	-	25.27	0.04	-	-	C11	SYBR Green I		1.06	3.7	None			47
255;95;103;174	E11	M5B	rpl13a	13.74	-	Positive	Unchecked	Unknown	-	13.7	0.06	-	-	E11	SYBR Green I		1.43	4.85	None			59
255;95;103;174	F11	M5B	rpl13a	13.66	-	Positive	Unchecked	Unknown	-	13.7	0.06	-	-	E11	SYBR Green I		1.33	4.62	None			71
255;95;103;174	G11	M5B	nestin	25.65	-	Positive	Unchecked	Unknown	-	26.11	0.64	-	-	G11	SYBR Green I		1.08	3.76	None			83
255;95;103;174	H11	M5B	nestin	26.56	-	Positive	Unchecked	Unknown	-	26.11	0.64	-	-	G11	SYBR Green I		1.07	3.81	None			95
255;66;41;24	A12	M6A	rpl13a	14.26	-	Positive	Unchecked	Unknown	-	14.78	0.73	-	-	A12	SYBR Green I		1.61	5.05	None			12
255;66;41;24	B12	M6A	rpl13a	15.29	-	Positive	Unchecked	Unknown	-	14.78	0.73	-	-	A12	SYBR Green I		1.52	4.89	None			24
255;66;41;24	C12	M6A	nestin	27.57	-	Positive	Unchecked	Unknown	-	27.15	0.59	-	-	C12	SYBR Green I		1.08	3.84	None			36
255;66;41;24	D12	M6A	nestin	26.73	-	Positive	Unchecked	Unknown	-	27.15	0.59	-	-	C12	SYBR Green I		1.22	4.07	None			48
255;205;18;55	E12	M6B	rpl13a	14.09	-	Positive	Unchecked	Unknown	-	13.99	0.15	-	-	E12	SYBR Green I		1.32	4.49	None			60
255;205;18;55	F12	M6B	rpl13a	13.88	-	Positive	Unchecked	Unknown	-	13.99	0.15	-	-	E12	SYBR Green I		1.27	4.42	None			72
255;205;18;55	G12	M6B	nestin	25.88	-	Positive	Unchecked	Unknown	-	26.14	0.37	-	-	G12	SYBR Green I		1.05	3.65	None			84
255;205;18;55	H12	M6B	nestin	26.4	-	Positive	Unchecked	Unknown	-	26.14	0.37	-	-	G12	SYBR Green I		0.91	3.38	None			96

## Sheet: elavl3-AB
Color	Position	Sample Name	Gene Name	Cq	Concentration	Call	Excluded	Sample Type	Standard	Cq Mean	Cq Error	Concentration Mean	Concentration Error	Replicate Group	Dye	Edited Call	Slope	EPF	Failure	Notes	Sample Prep Notes	Number
255;132;197;238	A1	C1A	rpl13a	13.99	-	Positive	Unchecked	Unknown	-	14.13	0.19	-	-	A1	SYBR Green I		1.55	4.79	None			1
255;132;197;238	B1	C1A	rpl13a	14.26	-	Positive	Unchecked	Unknown	-	14.13	0.19	-	-	A1	SYBR Green I		1.57	4.89	None			13
255;132;197;238	C1	C1A	elavl3	20.45	-	Positive	Unchecked	Unknown	-	20.44	0.01	-	-	C1	SYBR Green I		0.56	2.53	None			25
255;132;197;238	D1	C1A	elavl3	20.43	-	Positive	Unchecked	Unknown	-	20.44	0.01	-	-	C1	SYBR Green I		0.55	2.49	None			37
255;34;176;146	E1	C1B	rpl13a	14.37	-	Positive	Unchecked	Unknown	-	14.28	0.13	-	-	E1	SYBR Green I		1.63	4.92	None			49
255;34;176;146	F1	C1B	rpl13a	14.18	-	Positive	Unchecked	Unknown	-	14.28	0.13	-	-	E1	SYBR Green I		1.49	4.69	None			61
255;34;176;146	G1	C1B	elavl3	20.53	-	Positive	Unchecked	Unknown	-	20.62	0.12	-	-	G1	SYBR Green I		0.58	2.58	None			73
255;34;176;146	H1	C1B	elavl3	20.7	-	Positive	Unchecked	Unknown	-	20.62	0.12	-	-	G1	SYBR Green I		0.57	2.54	None			85
255;103;103;103	A2	C2A	rpl13a	13.47	-	Positive	Unchecked	Unknown	-	13.54	0.1	-	-	A2	SYBR Green I		1.35	4.56	None			2
255;103;103;103	B2	C2A	rpl13a	13.61	-	Positive	Unchecked	Unknown	-	13.54	0.1	-	-	A2	SYBR Green I		1.35	4.49	None			14
255;103;103;103	C2	C2A	elavl3	19.23	-	Positive	Unchecked	Unknown	-	19.26	0.04	-	-	C2	SYBR Green I		0.53	2.44	None			26
255;103;103;103	D2	C2A	elavl3	19.29	-	Positive	Unchecked	Unknown	-	19.26	0.04	-	-	C2	SYBR Green I		0.55	2.44	None			38
255;47;73;113	E2	C2B	rpl13a	14	-	Positive	Unchecked	Unknown	-	13.91	0.13	-	-	E2	SYBR Green I		1.54	4.8	None			50
255;47;73;113	F2	C2B	rpl13a	13.81	-	Positive	Unchecked	Unknown	-	13.91	0.13	-	-	E2	SYBR Green I		1.37	4.48	None			62
255;47;73;113	G2	C2B	elavl3	19.6	-	Positive	Unchecked	Unknown	-	19.6	0	-	-	G2	SYBR Green I		0.56	2.5	None			74
255;47;73;113	H2	C2B	elavl3	19.6	-	Positive	Unchecked	Unknown	-	19.6	0	-	-	G2	SYBR Green I		0.58	2.54	None			86
255;242;138;21	A3	C3A	rpl13a	13.9	-	Positive	Unchecked	Unknown	-	13.92	0.02	-	-	A3	SYBR Green I		1.35	4.66	None			3
255;242;138;21	B3	C3A	rpl13a	13.93	-	Positive	Unchecked	Unknown	-	13.92	0.02	-	-	A3	SYBR Green I		1.22	4.24	None			15
255;242;138;21	C3	C3A	elavl3	19.1	-	Positive	Unchecked	Unknown	-	19.08	0.04	-	-	C3	SYBR Green I		0.55	2.44	None			27
255;242;138;21	D3	C3A	elavl3	19.05	-	Positive	Unchecked	Unknown	-	19.08	0.04	-	-	C3	SYBR Green I		0.55	2.49	None			39
255;234;79;79	E3	C3B	rpl13a	13.63	-	Positive	Unchecked	Unknown	-	13.68	0.07	-	-	E3	SYBR Green I		1.34	4.44	None			51
255;234;79;79	F3	C3B	rpl13a	13.73	-	Positive	Unchecked	Unknown	-	13.68	0.07	-	-	E3	SYBR Green I		1.21	4.17	None			63
255;234;79;79	G3	C3B	elavl3	19.39	-	Positive	Unchecked	Unknown	-	19.41	0.02	-	-	G3	SYBR Green I		0.55	2.49	None			75
255;234;79;79	H3	C3B	elavl3	19.42	-	Positive	Unchecked	Unknown	-	19.41	0.02	-	-	G3	SYBR Green I		0.55	2.48	None			87
255;250;215;15	A4	C4A	rpl13a	13.61	-	Positive	Unchecked	Unknown	-	13.58	0.05	-	-	A4	SYBR Green I		1.16	4.07	None			4
255;250;215;15	B4	C4A	rpl13a	13.54	-	Positive	Unchecked	Unknown	-	13.58	0.05	-	-	A4	SYBR Green I		1	3.72	None			16
255;250;215;15	C4	C4A	elavl3	19.26	-	Positive	Unchecked	Unknown	-	19.16	0.15	-	-	C4	SYBR Green I		0.54	2.46	None			28
255;250;215;15	D4	C4A	elavl3	19.05	-	Positive	Unchecked	Unknown	-	19.16	0.15	-	-	C4	SYBR Green I		0.54	2.47	None			40
255;66;41;24	E4	C4B	rpl13a	15.05	-	Positive	Unchecked	Unknown	-	15.08	0.04	-	-	E4	SYBR Green I		1.22	4.24	None			52
255;66;41;24	F4	C4B	rpl13a	15.11	-	Positive	Unchecked	Unknown	-	15.08	0.04	-	-	E4	SYBR Green I		1.42	4.65	None			64
255;66;41;24	G4	C4B	elavl3	20.31	-	Positive	Unchecked	Unknown	-	20.33	0.03	-	-	G4	SYBR Green I		0.55	2.53	None			76
255;66;41;24	H4	C4B	elavl3	20.35	-	Positive	Unchecked	Unknown	-	20.33	0.03	-	-	G4	SYBR Green I		0.57	2.68	None			88
255;103;154;47	A5	C5A	rpl13a	13.76	-	Positive	Unchecked	Unknown	-	13.7	0.09	-	-	A5	SYBR Green I		1.39	4.51	None			5
255;103;154;47	B5	C5A	rpl13a	13.63	-	Positive	Unchecked	Unknown	-	13.7	0.09	-	-	A5	SYBR Green I		1.33	4.43	None			17
255;103;154;47	C5	C5A	elavl3	19.35	-	Positive	Unchecked	Unknown	-	19.45	0.13	-	-	C5	SYBR Green I		0.54	2.44	None			29
255;103;154;47	D5	C5A	elavl3	19.54	-	Positive	Unchecked	Unknown	-	19.45	0.13	-	-	C5	SYBR Green I		0.53	2.4	None			41
255;132;197;238	E5	C5B	rpl13a	14	-	Positive	Unchecked	Unknown	-	13.89	0.16	-	-	E5	SYBR Green I		1.14	4.03	None			53
255;132;197;238	F5	C5B	rpl13a	13.77	-	Positive	Unchecked	Unknown	-	13.89	0.16	-	-	E5	SYBR Green I		1.43	4.6	None			65
255;132;197;238	G5	C5B	elavl3	19.62	-	Positive	Unchecked	Unknown	-	19.64	0.03	-	-	G5	SYBR Green I		0.55	2.5	None			77
255;132;197;238	H5	C5B	elavl3	19.66	-	Positive	Unchecked	Unknown	-	19.64	0.03	-	-	G5	SYBR Green I		0.56	2.55	None			89
255;180;73;149	A6	C6A	rpl13a	13.74	-	Positive	Unchecked	Unknown	-	13.63	0.16	-	-	A6	SYBR Green I		1.15	4.08	None			6
255;180;73;149	B6	C6A	rpl13a	13.52	-	Positive	Unchecked	Unknown	-	13.63	0.16	-	-	A6	SYBR Green I		1.25	4.28	None			18
255;180;73;149	C6	C6A	elavl3	20.1	-	Positive	Unchecked	Unknown	-	20.04	0.08	-	-	C6	SYBR Green I		0.52	2.39	None			30
255;180;73;149	D6	C6A	elavl3	19.98	-	Positive	Unchecked	Unknown	-	20.04	0.08	-	-	C6	SYBR Green I		0.53	2.43	None			42
255;103;103;103	E6	C6B	rpl13a	12.78	-	Positive	Unchecked	Unknown	-	12.78	0.01	-	-	E6	SYBR Green I		0.97	3.71	None			54
255;103;103;103	F6	C6B	rpl13a	12.77	-	Positive	Unchecked	Unknown	-	12.78	0.01	-	-	E6	SYBR Green I		1.04	3.85	None			66
255;103;103;103	G6	C6B	elavl3	19.27	-	Positive	Unchecked	Unknown	-	19.26	0.01	-	-	G6	SYBR Green I		0.52	2.41	None			78
255;103;103;103	H6	C6B	elavl3	19.25	-	Positive	Unchecked	Unknown	-	19.26	0.01	-	-	G6	SYBR Green I		0.52	2.41	None			90
255;95;103;174	A7	M1A	rpl13a	13.54	-	Positive	Unchecked	Unknown	-	13.53	0.01	-	-	A7	SYBR Green I		1.25	4.08	None			7
255;95;103;174	B7	M1A	rpl13a	13.52	-	Positive	Unchecked	Unknown	-	13.53	0.01	-	-	A7	SYBR Green I		1.2	4.22	None			19
255;95;103;174	C7	M1A	elavl3	20.09	-	Positive	Unchecked	Unknown	-	20.08	0.01	-	-	C7	SYBR Green I		0.51	2.33	None			31
255;95;103;174	D7	M1A	elavl3	20.07	-	Positive	Unchecked	Unknown	-	20.08	0.01	-	-	C7	SYBR Green I		0.51	2.35	None			43
255;242;138;21	E7	M1B	rpl13a	14.64	-	Positive	Unchecked	Unknown	-	14.65	0.01	-	-	E7	SYBR Green I		1.04	3.87	None			55
255;242;138;21	F7	M1B	rpl13a	14.66	-	Positive	Unchecked	Unknown	-	14.65	0.01	-	-	E7	SYBR Green I		1.16	4.12	None			67
255;242;138;21	G7	M1B	elavl3	21.35	-	Positive	Unchecked	Unknown	-	21.38	0.04	-	-	G7	SYBR Green I		0.49	2.27	None			79
255;242;138;21	H7	M1B	elavl3	21.41	-	Positive	Unchecked	Unknown	-	21.38	0.04	-	-	G7	SYBR Green I		0.47	2.15	None			91
255;205;18;55	A8	M2A	rpl13a	13.42	-	Positive	Unchecked	Unknown	-	13.31	0.16	-	-	A8	SYBR Green I		1.21	4.44	None			8
255;205;18;55	B8	M2A	rpl13a	13.2	-	Positive	Unchecked	Unknown	-	13.31	0.16	-	-	A8	SYBR Green I		1.09	4	None			20
255;205;18;55	C8	M2A	elavl3	19.03	-	Positive	Unchecked	Unknown	-	19.06	0.04	-	-	C8	SYBR Green I		0.5	2.33	None			32
255;205;18;55	D8	M2A	elavl3	19.08	-	Positive	Unchecked	Unknown	-	19.06	0.04	-	-	C8	SYBR Green I		0.49	2.27	None			44
255;250;215;15	E8	M2B	rpl13a	13.97	-	Positive	Unchecked	Unknown	-	14.04	0.09	-	-	E8	SYBR Green I		1.26	4.34	None			56
255;250;215;15	F8	M2B	rpl13a	14.1	-	Positive	Unchecked	Unknown	-	14.04	0.09	-	-	E8	SYBR Green I		1.25	4.24	None			68
255;250;215;15	G8	M2B	elavl3	19.62	-	Positive	Unchecked	Unknown	-	19.56	0.08	-	-	G8	SYBR Green I		0.52	2.39	None			80
255;250;215;15	H8	M2B	elavl3	19.5	-	Positive	Unchecked	Unknown	-	19.56	0.08	-	-	G8	SYBR Green I		0.52	2.39	None			92
255;34;176;146	A9	M3A	rpl13a	13.5	-	Positive	Unchecked	Unknown	-	13.61	0.15	-	-	A9	SYBR Green I		1.3	4.49	None			9
255;34;176;146	B9	M3A	rpl13a	13.71	-	Positive	Unchecked	Unknown	-	13.61	0.15	-	-	A9	SYBR Green I		1.34	4.56	None			21
255;34;176;146	C9	M3A	elavl3	18.67	-	Positive	Unchecked	Unknown	-	18.7	0.04	-	-	C9	SYBR Green I		0.51	2.37	None			33
255;34;176;146	D9	M3A	elavl3	18.73	-	Positive	Unchecked	Unknown	-	18.7	0.04	-	-	C9	SYBR Green I		0.55	2.48	None			45
255;103;154;47	E9	M3B	rpl13a	14.77	-	Positive	Unchecked	Unknown	-	14.83	0.08	-	-	E9	SYBR Green I		1.37	4.57	None			57
255;103;154;47	F9	M3B	rpl13a	14.88	-	Positive	Unchecked	Unknown	-	14.83	0.08	-	-	E9	SYBR Green I		1.46	4.68	None			69
255;103;154;47	G9	M3B	elavl3	19.72	-	Positive	Unchecked	Unknown	-	19.76	0.06	-	-	G9	SYBR Green I		0.5	2.31	None			81
255;103;154;47	H9	M3B	elavl3	19.8	-	Positive	Unchecked	Unknown	-	19.76	0.06	-	-	G9	SYBR Green I		0.54	2.58	None			93
255;47;73;113	A10	M4A	rpl13a & elavl3-bad point	15.57	-	Positive	Unchecked	Unknown	-	15.57	0	-	-		SYBR Green I		0.85	3.71	None			10
255;47;73;113	B10	M4A	rpl13a	14.06	-	Positive	Unchecked	Unknown	-	14.06	0	-	-		SYBR Green I		1.41	4.57	None			22
255;47;73;113	C10	M4A	elavl3	19.48	-	Positive	Unchecked	Unknown	-	19.51	0.04	-	-	C10	SYBR Green I		0.52	2.42	None			34
255;47;73;113	D10	M4A	elavl3	19.53	-	Positive	Unchecked	Unknown	-	19.51	0.04	-	-	C10	SYBR Green I		0.55	2.49	None			46
255;180;73;149	E10	M4B	rpl13a	14.76	-	Positive	Unchecked	Unknown	-	14.91	0.21	-	-	E10	SYBR Green I		1.48	4.75	None			58
255;180;73;149	F10	M4B	rpl13a	15.06	-	Positive	Unchecked	Unknown	-	14.91	0.21	-	-	E10	SYBR Green I		1.56	4.8	None			70
255;180;73;149	G10	M4B	elavl3	19.85	-	Positive	Unchecked	Unknown	-	19.83	0.03	-	-	G10	SYBR Green I		0.52	2.34	None			82
255;180;73;149	H10	M4B	elavl3	19.81	-	Positive	Unchecked	Unknown	-	19.83	0.03	-	-	G10	SYBR Green I		0.52	2.35	None			94
255;234;79;79	A11	M5A	rpl13a	13.58	-	Positive	Unchecked	Unknown	-	13.49	0.13	-	-	A11	SYBR Green I		1.24	4.29	None			11
255;234;79;79	B11	M5A	rpl13a	13.4	-	Positive	Unchecked	Unknown	-	13.49	0.13	-	-	A11	SYBR Green I		1.29	4.41	None			23
255;234;79;79	C11	M5A	elavl3	19.92	-	Positive	Unchecked	Unknown	-	19.76	0.23	-	-	C11	SYBR Green I		0.38	1.92	None			35
255;234;79;79	D11	M5A	elavl3	19.59	-	Positive	Unchecked	Unknown	-	19.76	0.23	-	-	C11	SYBR Green I		0.51	2.4	None			47
255;95;103;174	E11	M5B	rpl13a	13.57	-	Positive	Unchecked	Unknown	-	13.65	0.11	-	-	E11	SYBR Green I		1.41	4.61	None			59
255;95;103;174	F11	M5B	rpl13a	13.72	-	Positive	Unchecked	Unknown	-	13.65	0.11	-	-	E11	SYBR Green I		1.35	4.52	None			71
255;95;103;174	G11	M5B	elavl3	19.96	-	Positive	Unchecked	Unknown	-	20.06	0.13	-	-	G11	SYBR Green I		0.53	2.46	None			83
255;95;103;174	H11	M5B	elavl3	20.15	-	Positive	Unchecked	Unknown	-	20.06	0.13	-	-	G11	SYBR Green I		0.51	2.51	None			95
255;66;41;24	A12	M6A	rpl13a	13.69	-	Positive	Unchecked	Unknown	-	13.86	0.24	-	-	A12	SYBR Green I		1.45	4.78	None			12
255;66;41;24	B12	M6A	rpl13a	14.03	-	Positive	Unchecked	Unknown	-	13.86	0.24	-	-	A12	SYBR Green I		1.5	4.77	None			24
255;66;41;24	C12	M6A	elavl3	20.73	-	Positive	Unchecked	Unknown	-	20.7	0.05	-	-	C12	SYBR Green I		0.52	2.39	None			36
255;66;41;24	D12	M6A	elavl3	20.66	-	Positive	Unchecked	Unknown	-	20.7	0.05	-	-	C12	SYBR Green I		0.54	2.51	None			48
255;205;18;55	E12	M6B	rpl13a	12.97	-	Positive	Unchecked	Unknown	-	13.1	0.18	-	-	E12	SYBR Green I		1.25	4.34	None			60
255;205;18;55	F12	M6B	rpl13a	13.23	-	Positive	Unchecked	Unknown	-	13.1	0.18	-	-	E12	SYBR Green I		1.16	4.16	None			72
255;205;18;55	G12	M6B	elavl3	20.36	-	Positive	Unchecked	Unknown	-	19.99	0.53	-	-	G12	SYBR Green I		0.59	2.65	None			84
255;205;18;55	H12	M6B	elavl3	19.61	-	Positive	Unchecked	Unknown	-	19.99	0.53	-	-	G12	SYBR Green I		0.49	2.3	None			96

## Sheet: gfap-AB
Color	Position	Sample Name	Gene Name	Cq	Concentration	Call	Excluded	Sample Type	Standard	Cq Mean	Cq Error	Concentration Mean	Concentration Error	Replicate Group	Dye	Edited Call	Slope	EPF	Failure	Notes	Sample Prep Notes	Number
255;132;197;238	A1	C1A	rpl13a	13.99	-	Positive	Unchecked	Unknown	-	14.13	0.2	-	-	A1	SYBR Green I		1.25	4.23	None			1
255;132;197;238	B1	C1A	rpl13a	14.27	-	Positive	Unchecked	Unknown	-	14.13	0.2	-	-	A1	SYBR Green I		0.95	3.59	None			13
255;132;197;238	C1	C1A	gfap	21.49	-	Positive	Unchecked	Unknown	-	21.6	0.16	-	-	C1	SYBR Green I		0.81	3.45	None			25
255;132;197;238	D1	C1A	gfap	21.71	-	Positive	Unchecked	Unknown	-	21.6	0.16	-	-	C1	SYBR Green I		0.73	3.19	None			37
255;34;176;146	E1	C1B	rpl13a	14.57	-	Positive	Unchecked	Unknown	-	14.68	0.15	-	-	E1	SYBR Green I		1.07	3.82	None			49
255;34;176;146	F1	C1B	rpl13a	14.78	-	Positive	Unchecked	Unknown	-	14.68	0.15	-	-	E1	SYBR Green I		0.9	3.43	None			61
255;34;176;146	G1	C1B	gfap	21.46	-	Positive	Unchecked	Unknown	-	21.4	0.08	-	-	G1	SYBR Green I		0.9	3.63	None			73
255;34;176;146	H1	C1B	gfap	21.34	-	Positive	Unchecked	Unknown	-	21.4	0.08	-	-	G1	SYBR Green I		1.15	4.22	None			85
255;103;103;103	A2	C2A	rpl13a	14.01	-	Positive	Unchecked	Unknown	-	14.07	0.08	-	-	A2	SYBR Green I		0.9	3.45	None			2
255;103;103;103	B2	C2A	rpl13a	14.13	-	Positive	Unchecked	Unknown	-	14.07	0.08	-	-	A2	SYBR Green I		0.75	3.09	None			14
255;103;103;103	C2	C2A	gfap	20.77	-	Positive	Unchecked	Unknown	-	20.76	0.01	-	-	C2	SYBR Green I		0.8	3.42	None			26
255;103;103;103	D2	C2A	gfap	20.75	-	Positive	Unchecked	Unknown	-	20.76	0.01	-	-	C2	SYBR Green I		0.88	3.61	None			38
255;47;73;113	E2	C2B	rpl13a	14.16	-	Positive	Unchecked	Unknown	-	14.35	0.26	-	-	E2	SYBR Green I		0.89	3.46	None			50
255;47;73;113	F2	C2B	rpl13a	14.53	-	Positive	Unchecked	Unknown	-	14.35	0.26	-	-	E2	SYBR Green I		0.8	3.17	None			62
255;47;73;113	G2	C2B	gfap	21.65	-	Positive	Unchecked	Unknown	-	21.56	0.13	-	-	G2	SYBR Green I		0.66	2.97	None			74
255;47;73;113	H2	C2B	gfap	21.46	-	Positive	Unchecked	Unknown	-	21.56	0.13	-	-	G2	SYBR Green I		0.76	3.28	None			86
255;242;138;21	A3	C3A	rpl13a	14.39	-	Positive	Unchecked	Unknown	-	14.46	0.1	-	-	A3	SYBR Green I		1	3.69	None			3
255;242;138;21	B3	C3A	rpl13a	14.53	-	Positive	Unchecked	Unknown	-	14.46	0.1	-	-	A3	SYBR Green I		0.84	3.3	None			15
255;242;138;21	C3	C3A	gfap	20.35	-	Positive	Unchecked	Unknown	-	20.34	0.02	-	-	C3	SYBR Green I		0.82	3.41	None			27
255;242;138;21	D3	C3A	gfap	20.32	-	Positive	Unchecked	Unknown	-	20.34	0.02	-	-	C3	SYBR Green I		0.77	3.37	None			39
255;234;79;79	E3	C3B	rpl13a	14.13	-	Positive	Unchecked	Unknown	-	14.29	0.23	-	-	E3	SYBR Green I		0.91	3.49	None			51
255;234;79;79	F3	C3B	rpl13a	14.45	-	Positive	Unchecked	Unknown	-	14.29	0.23	-	-	E3	SYBR Green I		0.57	2.6	None			63
255;234;79;79	G3	C3B	gfap	20.55	-	Positive	Unchecked	Unknown	-	20.63	0.11	-	-	G3	SYBR Green I		0.7	3.05	None			75
255;234;79;79	H3	C3B	gfap	20.7	-	Positive	Unchecked	Unknown	-	20.63	0.11	-	-	G3	SYBR Green I		0.62	2.8	None			87
255;250;215;15	A4	C4A	rpl13a	14.03	-	Positive	Unchecked	Unknown	-	14.1	0.09	-	-	A4	SYBR Green I		0.91	3.47	None			4
255;250;215;15	B4	C4A	rpl13a	14.16	-	Positive	Unchecked	Unknown	-	14.1	0.09	-	-	A4	SYBR Green I		0.76	3.1	None			16
255;250;215;15	C4	C4A	gfap	19.22	-	Positive	Unchecked	Unknown	-	19.41	0.27	-	-	C4	SYBR Green I		0.64	2.95	None			28
255;250;215;15	D4	C4A	gfap	19.6	-	Positive	Unchecked	Unknown	-	19.41	0.27	-	-	C4	SYBR Green I		0.79	3.43	None			40
255;66;41;24	E4	C4B	rpl13a	15.63	-	Positive	Unchecked	Unknown	-	15.61	0.03	-	-	E4	SYBR Green I		0.63	2.75	None			52
255;66;41;24	F4	C4B	rpl13a	15.59	-	Positive	Unchecked	Unknown	-	15.61	0.03	-	-	E4	SYBR Green I		0.82	3.27	None			64
255;66;41;24	G4	C4B	gfap	20.79	-	Positive	Unchecked	Unknown	-	20.59	0.29	-	-	G4	SYBR Green I		0.57	2.67	None			76
255;66;41;24	H4	C4B	gfap	20.38	-	Positive	Unchecked	Unknown	-	20.59	0.29	-	-	G4	SYBR Green I		1.05	4.03	None			88
255;103;154;47	A5	C5A	rpl13a	14.08	-	Positive	Unchecked	Unknown	-	14.21	0.18	-	-	A5	SYBR Green I		0.91	3.49	None			5
255;103;154;47	B5	C5A	rpl13a	14.33	-	Positive	Unchecked	Unknown	-	14.21	0.18	-	-	A5	SYBR Green I		0.79	3.17	None			17
255;103;154;47	C5	C5A	gfap	20.16	-	Positive	Unchecked	Unknown	-	20.22	0.08	-	-	C5	SYBR Green I		0.67	2.96	None			29
255;103;154;47	D5	C5A	gfap	20.28	-	Positive	Unchecked	Unknown	-	20.22	0.08	-	-	C5	SYBR Green I		0.53	2.5	None			41
255;132;197;238	E5	C5B	rpl13a	14.79	-	Positive	Unchecked	Unknown	-	14.7	0.13	-	-	E5	SYBR Green I		0.51	2.33	None			53
255;132;197;238	F5	C5B	rpl13a	14.6	-	Positive	Unchecked	Unknown	-	14.7	0.13	-	-	E5	SYBR Green I		0.77	3.15	None			65
255;132;197;238	G5	C5B	gfap	20.5	-	Positive	Unchecked	Unknown	-	20.4	0.14	-	-	G5	SYBR Green I		0.7	3.07	None			77
255;132;197;238	H5	C5B	gfap	20.3	-	Positive	Unchecked	Unknown	-	20.4	0.14	-	-	G5	SYBR Green I		0.78	3.29	None			89
255;180;73;149	A6	C6A	rpl13a	14.1	-	Positive	Unchecked	Unknown	-	14.18	0.11	-	-	A6	SYBR Green I		0.84	3.33	None			6
255;180;73;149	B6	C6A	rpl13a	14.25	-	Positive	Unchecked	Unknown	-	14.18	0.11	-	-	A6	SYBR Green I		0.78	3.17	None			18
255;180;73;149	C6	C6A	gfap	21.11	-	Positive	Unchecked	Unknown	-	21.07	0.06	-	-	C6	SYBR Green I		0.54	2.57	None			30
255;180;73;149	D6	C6A	gfap	21.02	-	Positive	Unchecked	Unknown	-	21.07	0.06	-	-	C6	SYBR Green I		0.54	2.6	None			42
255;103;103;103	E6	C6B	rpl13a	13.68	-	Positive	Unchecked	Unknown	-	13.55	0.18	-	-	E6	SYBR Green I		0.57	2.57	None			54
255;103;103;103	F6	C6B	rpl13a	13.42	-	Positive	Unchecked	Unknown	-	13.55	0.18	-	-	E6	SYBR Green I		0.68	2.87	None			66
255;103;103;103	G6	C6B	gfap	19.92	-	Positive	Unchecked	Unknown	-	19.78	0.2	-	-	G6	SYBR Green I		0.63	2.86	None			78
255;103;103;103	H6	C6B	gfap	19.64	-	Positive	Unchecked	Unknown	-	19.78	0.2	-	-	G6	SYBR Green I		0.75	3.25	None			90
255;95;103;174	A7	M1A	rpl13a	14.24	-	Positive	Unchecked	Unknown	-	14.38	0.19	-	-	A7	SYBR Green I		0.88	3.37	None			7
255;95;103;174	B7	M1A	rpl13a	14.51	-	Positive	Unchecked	Unknown	-	14.38	0.19	-	-	A7	SYBR Green I		0.75	3.04	None			19
255;95;103;174	C7	M1A	gfap	21.21	-	Positive	Unchecked	Unknown	-	21.17	0.06	-	-	C7	SYBR Green I		0.54	2.6	None			31
255;95;103;174	D7	M1A	gfap	21.13	-	Positive	Unchecked	Unknown	-	21.17	0.06	-	-	C7	SYBR Green I		0.51	2.51	None			43
255;242;138;21	E7	M1B	rpl13a	15.58	-	Positive	Unchecked	Unknown	-	15.45	0.19	-	-	E7	SYBR Green I		0.6	2.63	None			55
255;242;138;21	F7	M1B	rpl13a	15.31	-	Positive	Unchecked	Unknown	-	15.45	0.19	-	-	E7	SYBR Green I		0.66	2.8	None			67
255;242;138;21	G7	M1B	gfap	22.55	-	Positive	Unchecked	Unknown	-	22.52	0.04	-	-	G7	SYBR Green I		0.6	2.73	None			79
255;242;138;21	H7	M1B	gfap	22.49	-	Positive	Unchecked	Unknown	-	22.52	0.04	-	-	G7	SYBR Green I		0.52	2.49	None			91
255;205;18;55	A8	M2A	rpl13a	13.8	-	Positive	Unchecked	Unknown	-	14.07	0.37	-	-	A8	SYBR Green I		0.81	3.22	None			8
255;205;18;55	B8	M2A	rpl13a	14.33	-	Positive	Unchecked	Unknown	-	14.07	0.37	-	-	A8	SYBR Green I		0.63	2.71	None			20
255;205;18;55	C8	M2A	gfap	21.57	-	Positive	Unchecked	Unknown	-	21.45	0.18	-	-	C8	SYBR Green I		0.53	2.54	None			32
255;205;18;55	D8	M2A	gfap	21.32	-	Positive	Unchecked	Unknown	-	21.45	0.18	-	-	C8	SYBR Green I		0.5	2.44	None			44
255;250;215;15	E8	M2B	rpl13a	14.57	-	Positive	Unchecked	Unknown	-	14.43	0.21	-	-	E8	SYBR Green I		0.72	3	None			56
255;250;215;15	F8	M2B	rpl13a	14.28	-	Positive	Unchecked	Unknown	-	14.43	0.21	-	-	E8	SYBR Green I		0.75	3.06	None			68
255;250;215;15	G8	M2B	gfap	21.77	-	Positive	Unchecked	Unknown	-	22.19	0.59	-	-	G8	SYBR Green I		0.61	2.82	None			80
255;250;215;15	H8	M2B	gfap	22.6	-	Positive	Unchecked	Unknown	-	22.19	0.59	-	-	G8	SYBR Green I		0.67	2.93	None			92
255;34;176;146	A9	M3A	rpl13a	13.98	-	Positive	Unchecked	Unknown	-	14.02	0.05	-	-	A9	SYBR Green I		0.84	3.32	None			9
255;34;176;146	B9	M3A	rpl13a	14.05	-	Positive	Unchecked	Unknown	-	14.02	0.05	-	-	A9	SYBR Green I		0.63	2.73	None			21
255;34;176;146	C9	M3A	gfap	19.91	-	Positive	Unchecked	Unknown	-	19.9	0.01	-	-	C9	SYBR Green I		0.59	2.76	None			33
255;34;176;146	D9	M3A	gfap	19.89	-	Positive	Unchecked	Unknown	-	19.9	0.01	-	-	C9	SYBR Green I		0.76	3.29	None			45
255;103;154;47	E9	M3B	rpl13a	15.14	-	Positive	Unchecked	Unknown	-	14.96	0.26	-	-	E9	SYBR Green I		0.76	3.08	None			57
255;103;154;47	F9	M3B	rpl13a	14.77	-	Positive	Unchecked	Unknown	-	14.96	0.26	-	-	E9	SYBR Green I		0.78	3.13	None			69
255;103;154;47	G9	M3B	gfap	21.11	-	Positive	Unchecked	Unknown	-	21.24	0.18	-	-	G9	SYBR Green I		0.69	3.02	None			81
255;103;154;47	H9	M3B	gfap	21.36	-	Positive	Unchecked	Unknown	-	21.24	0.18	-	-	G9	SYBR Green I		0.69	2.98	None			93
255;47;73;113	A10	M4A	rpl13a	14.6	-	Positive	Unchecked	Unknown	-	14.69	0.13	-	-	A10	SYBR Green I		0.82	3.26	None			10
255;47;73;113	B10	M4A	rpl13a	14.78	-	Positive	Unchecked	Unknown	-	14.69	0.13	-	-	A10	SYBR Green I		0.82	3.27	None			22
255;47;73;113	C10	M4A	gfap	19.81	-	Positive	Unchecked	Unknown	-	19.88	0.09	-	-	C10	SYBR Green I		0.79	3.37	None			34
255;47;73;113	D10	M4A	gfap	19.94	-	Positive	Unchecked	Unknown	-	19.88	0.09	-	-	C10	SYBR Green I		0.86	3.54	None			46
255;180;73;149	E10	M4B	rpl13a	14.93	-	Positive	Unchecked	Unknown	-	14.76	0.25	-	-	E10	SYBR Green I		0.84	3.3	None			58
255;180;73;149	F10	M4B	rpl13a	14.58	-	Positive	Unchecked	Unknown	-	14.76	0.25	-	-	E10	SYBR Green I		0.92	3.52	None			70
255;180;73;149	G10	M4B	gfap	20.32	-	Positive	Unchecked	Unknown	-	20.43	0.15	-	-	G10	SYBR Green I		0.77	3.26	None			82
255;180;73;149	H10	M4B	gfap	20.53	-	Positive	Unchecked	Unknown	-	20.43	0.15	-	-	G10	SYBR Green I		0.82	3.36	None			94
255;234;79;79	A11	M5A	rpl13a	13.94	-	Positive	Unchecked	Unknown	-	13.94	0	-	-	A11	SYBR Green I		0.78	3.17	None			11
255;234;79;79	B11	M5A	rpl13a	13.94	-	Positive	Unchecked	Unknown	-	13.94	0	-	-	A11	SYBR Green I		0.76	3.12	None			23
255;234;79;79	C11	M5A	gfap	19.76	-	Positive	Unchecked	Unknown	-	19.61	0.21	-	-	C11	SYBR Green I		0.69	3.05	None			35
255;234;79;79	D11	M5A	gfap	19.46	-	Positive	Unchecked	Unknown	-	19.61	0.21	-	-	C11	SYBR Green I		0.71	3.19	None			47
255;95;103;174	E11	M5B	rpl13a	13.81	-	Positive	Unchecked	Unknown	-	13.94	0.18	-	-	E11	SYBR Green I		0.85	3.36	None			59
255;95;103;174	F11	M5B	rpl13a	14.06	-	Positive	Unchecked	Unknown	-	13.94	0.18	-	-	E11	SYBR Green I		0.82	3.27	None			71
255;95;103;174	G11	M5B	gfap	20.07	-	Positive	Unchecked	Unknown	-	20.21	0.19	-	-	G11	SYBR Green I		0.91	3.69	None			83
255;95;103;174	H11	M5B	gfap	20.34	-	Positive	Unchecked	Unknown	-	20.21	0.19	-	-	G11	SYBR Green I		0.85	3.51	None			95
255;66;41;24	A12	M6A	rpl13a	14.03	-	Positive	Unchecked	Unknown	-	14.18	0.21	-	-	A12	SYBR Green I		1.14	4.03	None			12
255;66;41;24	B12	M6A	rpl13a	14.32	-	Positive	Unchecked	Unknown	-	14.18	0.21	-	-	A12	SYBR Green I		0.87	3.39	None			24
255;66;41;24	C12	M6A	gfap	21.68	-	Positive	Unchecked	Unknown	-	21.54	0.21	-	-	C12	SYBR Green I		0.73	3.17	None			36
255;66;41;24	D12	M6A	gfap	21.39	-	Positive	Unchecked	Unknown	-	21.54	0.21	-	-	C12	SYBR Green I		0.87	3.62	None			48
255;205;18;55	E12	M6B	rpl13a	13.7	-	Positive	Unchecked	Unknown	-	13.73	0.04	-	-	E12	SYBR Green I		0.88	3.39	None			60
255;205;18;55	F12	M6B	rpl13a	13.76	-	Positive	Unchecked	Unknown	-	13.73	0.04	-	-	E12	SYBR Green I		0.79	3.15	None			72
255;205;18;55	G12	M6B	gfap	20.34	-	Positive	Unchecked	Unknown	-	20.18	0.23	-	-	G12	SYBR Green I		0.87	3.58	None			84
255;205;18;55	H12	M6B	gfap	20.01	-	Positive	Unchecked	Unknown	-	20.18	0.23	-	-	G12	SYBR Green I		0.91	3.6	None			96

## Sheet: mbp-AB
Color	Position	Sample Name	Gene Name	Cq	Concentration	Call	Excluded	Sample Type	Standard	Cq Mean	Cq Error	Concentration Mean	Concentration Error	Replicate Group	Dye	Edited Call	Slope	EPF	Failure	Notes	Sample Prep Notes	Number
255;132;197;238	A1	C1A	rpl13a	13.86	-	Positive	Unchecked	Unknown	-	13.97	0.16	-	-	A1	SYBR Green I		1.27	4.25	None			1
255;132;197;238	B1	C1A	rpl13a	14.08	-	Positive	Unchecked	Unknown	-	13.97	0.16	-	-	A1	SYBR Green I		1.08	3.83	None			13
255;132;197;238	C1	C1A	mbp	37.9	-	Positive	Unchecked	Unknown	-	40.2	3.25	-	-	C1	SYBR Green I		0.9	3.08	None			25
255;132;197;238	D1	C1A	mbp	42.5	-	Positive	Unchecked	Unknown	-	40.2	3.25	-	-	C1	SYBR Green I		0.54	0.93	None			37
255;34;176;146	E1	C1B	rpl13a	14.54	-	Positive	Unchecked	Unknown	-	14.63	0.13	-	-	E1	SYBR Green I		1.15	3.99	None			49
255;34;176;146	F1	C1B	rpl13a	14.72	-	Positive	Unchecked	Unknown	-	14.63	0.13	-	-	E1	SYBR Green I		0.9	3.4	None			61
255;34;176;146	G1	C1B	mbp	37.23	-	Positive	Unchecked	Unknown	-	38.46	1.74	-	-	G1	SYBR Green I		1.01	3.39	None			73
255;34;176;146	H1	C1B	mbp	39.69	-	Positive	Unchecked	Unknown	-	38.46	1.74	-	-	G1	SYBR Green I		0.78	2.29	None			85
255;103;103;103	A2	C2A	rpl13a	13.88	-	Positive	Unchecked	Unknown	-	13.91	0.04	-	-	A2	SYBR Green I		0.89	3.38	None			2
255;103;103;103	B2	C2A	rpl13a	13.94	-	Positive	Unchecked	Unknown	-	13.91	0.04	-	-	A2	SYBR Green I		0.83	3.24	None			14
255;103;103;103	C2	C2A	mbp	34.89	-	Positive	Unchecked	Unknown	-	35.16	0.38	-	-	C2	SYBR Green I		0.93	3.46	None			26
255;103;103;103	D2	C2A	mbp	35.43	-	Positive	Unchecked	Unknown	-	35.16	0.38	-	-	C2	SYBR Green I		0.98	3.57	None			38
255;47;73;113	E2	C2B	rpl13a	14.2	-	Positive	Unchecked	Unknown	-	14.27	0.09	-	-	E2	SYBR Green I		0.98	3.63	None			50
255;47;73;113	F2	C2B	rpl13a	14.33	-	Positive	Unchecked	Unknown	-	14.27	0.09	-	-	E2	SYBR Green I		0.8	3.16	None			62
255;47;73;113	G2	C2B	mbp	33.96	-	Positive	Unchecked	Unknown	-	34.44	0.68	-	-	G2	SYBR Green I		0.81	3.14	None			74
255;47;73;113	H2	C2B	mbp	34.92	-	Positive	Unchecked	Unknown	-	34.44	0.68	-	-	G2	SYBR Green I		0.94	3.41	None			86
255;242;138;21	A3	C3A	rpl13a	14.26	-	Positive	Unchecked	Unknown	-	14.34	0.11	-	-	A3	SYBR Green I		1.04	3.77	None			3
255;242;138;21	B3	C3A	rpl13a	14.41	-	Positive	Unchecked	Unknown	-	14.34	0.11	-	-	A3	SYBR Green I		0.87	3.35	None			15
255;242;138;21	C3	C3A	mbp	25.21	-	Positive	Unchecked	Unknown	-	25.38	0.23	-	-	C3	SYBR Green I		0.9	3.29	None			27
255;242;138;21	D3	C3A	mbp	25.54	-	Positive	Unchecked	Unknown	-	25.38	0.23	-	-	C3	SYBR Green I		0.76	2.99	None			39
255;234;79;79	E3	C3B	rpl13a	14.01	-	Positive	Unchecked	Unknown	-	14.04	0.04	-	-	E3	SYBR Green I		0.9	3.43	None			51
255;234;79;79	F3	C3B	rpl13a	14.07	-	Positive	Unchecked	Unknown	-	14.04	0.04	-	-	E3	SYBR Green I		0.73	2.98	None			63
255;234;79;79	G3	C3B	mbp	24.84	-	Positive	Unchecked	Unknown	-	24.86	0.03	-	-	G3	SYBR Green I		0.84	3.16	None			75
255;234;79;79	H3	C3B	mbp	24.88	-	Positive	Unchecked	Unknown	-	24.86	0.03	-	-	G3	SYBR Green I		0.84	3.19	None			87
255;250;215;15	A4	C4A	rpl13a	13.67	-	Positive	Unchecked	Unknown	-	13.79	0.16	-	-	A4	SYBR Green I		0.85	3.36	None			4
255;250;215;15	B4	C4A	rpl13a	13.9	-	Positive	Unchecked	Unknown	-	13.79	0.16	-	-	A4	SYBR Green I		0.71	2.94	None			16
255;250;215;15	C4	C4A	mbp	20.71	-	Positive	Unchecked	Unknown	-	20.57	0.21	-	-	C4	SYBR Green I		0.74	2.94	None			28
255;250;215;15	D4	C4A	mbp	20.42	-	Positive	Unchecked	Unknown	-	20.57	0.21	-	-	C4	SYBR Green I		0.81	2.98	None			40
255;66;41;24	E4	C4B	rpl13a	15.57	-	Positive	Unchecked	Unknown	-	15.47	0.14	-	-	E4	SYBR Green I		0.69	2.88	None			52
255;66;41;24	F4	C4B	rpl13a	15.37	-	Positive	Unchecked	Unknown	-	15.47	0.14	-	-	E4	SYBR Green I		0.86	3.32	None			64
255;66;41;24	G4	C4B	mbp	22.02	-	Positive	Unchecked	Unknown	-	22.11	0.13	-	-	G4	SYBR Green I		0.8	3.01	None			76
255;66;41;24	H4	C4B	mbp	22.2	-	Positive	Unchecked	Unknown	-	22.11	0.13	-	-	G4	SYBR Green I		0.56	2.49	None			88
255;103;154;47	A5	C5A	rpl13a	13.85	-	Positive	Unchecked	Unknown	-	14.04	0.27	-	-	A5	SYBR Green I		0.94	3.55	None			5
255;103;154;47	B5	C5A	rpl13a	14.23	-	Positive	Unchecked	Unknown	-	14.04	0.27	-	-	A5	SYBR Green I		0.83	3.23	None			17
255;103;154;47	C5	C5A	mbp	20.13	-	Positive	Unchecked	Unknown	-	20.17	0.06	-	-	C5	SYBR Green I		0.81	3.11	None			29
255;103;154;47	D5	C5A	mbp	20.21	-	Positive	Unchecked	Unknown	-	20.17	0.06	-	-	C5	SYBR Green I		0.72	2.87	None			41
255;132;197;238	E5	C5B	rpl13a	14.69	-	Positive	Unchecked	Unknown	-	14.5	0.27	-	-	E5	SYBR Green I		0.54	2.39	None			53
255;132;197;238	F5	C5B	rpl13a	14.31	-	Positive	Unchecked	Unknown	-	14.5	0.27	-	-	E5	SYBR Green I		0.77	3.11	None			65
255;132;197;238	G5	C5B	mbp	20.35	-	Positive	Unchecked	Unknown	-	20.36	0.01	-	-	G5	SYBR Green I		0.77	3.07	None			77
255;132;197;238	H5	C5B	mbp	20.36	-	Positive	Unchecked	Unknown	-	20.36	0.01	-	-	G5	SYBR Green I		0.9	3.39	None			89
255;180;73;149	A6	C6A	rpl13a	13.88	-	Positive	Unchecked	Unknown	-	13.91	0.04	-	-	A6	SYBR Green I		0.79	3.18	None			6
255;180;73;149	B6	C6A	rpl13a	13.94	-	Positive	Unchecked	Unknown	-	13.91	0.04	-	-	A6	SYBR Green I		0.74	3.02	None			18
255;180;73;149	C6	C6A	mbp	20.45	-	Positive	Unchecked	Unknown	-	20.41	0.06	-	-	C6	SYBR Green I		0.74	2.93	None			30
255;180;73;149	D6	C6A	mbp	20.37	-	Positive	Unchecked	Unknown	-	20.41	0.06	-	-	C6	SYBR Green I		0.73	2.96	None			42
255;103;103;103	E6	C6B	rpl13a	13.3	-	Positive	Unchecked	Unknown	-	13.27	0.05	-	-	E6	SYBR Green I		0.58	2.56	None			54
255;103;103;103	F6	C6B	rpl13a	13.23	-	Positive	Unchecked	Unknown	-	13.27	0.05	-	-	E6	SYBR Green I		0.61	2.67	None			66
255;103;103;103	G6	C6B	mbp	19.46	-	Positive	Unchecked	Unknown	-	19.42	0.06	-	-	G6	SYBR Green I		0.73	2.95	None			78
255;103;103;103	H6	C6B	mbp	19.37	-	Positive	Unchecked	Unknown	-	19.42	0.06	-	-	G6	SYBR Green I		0.81	3.16	None			90
255;95;103;174	A7	M1A	rpl13a	13.76	-	Positive	Unchecked	Unknown	-	14.09	0.46	-	-	A7	SYBR Green I		1.14	4.01	None			7
255;95;103;174	B7	M1A	rpl13a	14.41	-	Positive	Unchecked	Unknown	-	14.09	0.46	-	-	A7	SYBR Green I		0.77	3.1	None			19
255;95;103;174	C7	M1A	mbp	39.14	-	Positive	Unchecked	Unknown	-	36.69	3.46	-	-	C7	SYBR Green I		0.67	2.35	None			31
255;95;103;174	D7	M1A	mbp	34.24	-	Positive	Unchecked	Unknown	-	36.69	3.46	-	-	C7	SYBR Green I		0.62	2.55	None			43
255;242;138;21	E7	M1B	rpl13a	15.33	-	Positive	Unchecked	Unknown	-	15.27	0.09	-	-	E7	SYBR Green I		0.56	2.46	None			55
255;242;138;21	F7	M1B	rpl13a	15.2	-	Positive	Unchecked	Unknown	-	15.27	0.09	-	-	E7	SYBR Green I		0.56	2.48	None			67
255;242;138;21	G7	M1B	mbp	34.73	-	Positive	Unchecked	Unknown	-	34.98	0.35	-	-	G7	SYBR Green I		0.57	2.44	None			79
255;242;138;21	H7	M1B	mbp	35.22	-	Positive	Unchecked	Unknown	-	34.98	0.35	-	-	G7	SYBR Green I		0.6	2.47	None			91
255;205;18;55	A8	M2A	rpl13a	13.27	-	Positive	Unchecked	Unknown	-	13.54	0.37	-	-	A8	SYBR Green I		1.05	3.86	None			8
255;205;18;55	B8	M2A	rpl13a	13.8	-	Positive	Unchecked	Unknown	-	13.54	0.37	-	-	A8	SYBR Green I		0.62	2.74	None			20
255;205;18;55	C8	M2A	mbp	38.3	-	Positive	Unchecked	Unknown	-	36.69	2.28	-	-	C8	SYBR Green I		0.63	2.37	None			32
255;205;18;55	D8	M2A	mbp	35.08	-	Positive	Unchecked	Unknown	-	36.69	2.28	-	-	C8	SYBR Green I		0.61	2.54	None			44
255;250;215;15	E8	M2B	rpl13a	14.42	-	Positive	Unchecked	Unknown	-	14.35	0.1	-	-	E8	SYBR Green I		0.73	3	None			56
255;250;215;15	F8	M2B	rpl13a	14.28	-	Positive	Unchecked	Unknown	-	14.35	0.1	-	-	E8	SYBR Green I		0.76	3.07	None			68
255;250;215;15	G8	M2B	mbp	42.48	-	Positive	Unchecked	Unknown	-	38.33	5.88	-	-	G8	SYBR Green I		0.56	0.94	None			80
255;250;215;15	H8	M2B	mbp	34.17	-	Positive	Unchecked	Unknown	-	38.33	5.88	-	-	G8	SYBR Green I		0.71	2.8	None			92
255;34;176;146	A9	M3A	rpl13a	13.79	-	Positive	Unchecked	Unknown	-	13.92	0.18	-	-	A9	SYBR Green I		0.79	3.19	None			9
255;34;176;146	B9	M3A	rpl13a	14.04	-	Positive	Unchecked	Unknown	-	13.92	0.18	-	-	A9	SYBR Green I		0.73	3.04	None			21
255;34;176;146	C9	M3A	mbp	27.18	-	Positive	Unchecked	Unknown	-	27.14	0.06	-	-	C9	SYBR Green I		0.65	2.74	None			33
255;34;176;146	D9	M3A	mbp	27.1	-	Positive	Unchecked	Unknown	-	27.14	0.06	-	-	C9	SYBR Green I		0.85	3.23	None			45
255;103;154;47	E9	M3B	rpl13a	15.04	-	Positive	Unchecked	Unknown	-	14.99	0.08	-	-	E9	SYBR Green I		0.79	3.12	None			57
255;103;154;47	F9	M3B	rpl13a	14.93	-	Positive	Unchecked	Unknown	-	14.99	0.08	-	-	E9	SYBR Green I		0.82	3.2	None			69
255;103;154;47	G9	M3B	mbp	26.36	-	Positive	Unchecked	Unknown	-	26.21	0.21	-	-	G9	SYBR Green I		0.7	2.75	None			81
255;103;154;47	H9	M3B	mbp	26.06	-	Positive	Unchecked	Unknown	-	26.21	0.21	-	-	G9	SYBR Green I		0.86	3.18	None			93
255;47;73;113	A10	M4A	rpl13a	14.55	-	Positive	Unchecked	Unknown	-	14.5	0.07	-	-	A10	SYBR Green I		0.83	3.26	None			10
255;47;73;113	B10	M4A	rpl13a	14.45	-	Positive	Unchecked	Unknown	-	14.5	0.07	-	-	A10	SYBR Green I		0.94	3.54	None			22
255;47;73;113	C10	M4A	mbp	21.79	-	Positive	Unchecked	Unknown	-	21.91	0.17	-	-	C10	SYBR Green I		0.92	3.42	None			34
255;47;73;113	D10	M4A	mbp	22.03	-	Positive	Unchecked	Unknown	-	21.91	0.17	-	-	C10	SYBR Green I		0.91	3.37	None			46
255;180;73;149	E10	M4B	rpl13a	15	-	Positive	Unchecked	Unknown	-	14.92	0.12	-	-	E10	SYBR Green I		0.82	3.22	None			58
255;180;73;149	F10	M4B	rpl13a	14.83	-	Positive	Unchecked	Unknown	-	14.92	0.12	-	-	E10	SYBR Green I		0.97	3.6	None			70
255;180;73;149	G10	M4B	mbp	22.84	-	Positive	Unchecked	Unknown	-	22.66	0.25	-	-	G10	SYBR Green I		0.84	3.18	None			82
255;180;73;149	H10	M4B	mbp	22.48	-	Positive	Unchecked	Unknown	-	22.66	0.25	-	-	G10	SYBR Green I		0.86	3.1	None			94
255;234;79;79	A11	M5A	rpl13a	13.63	-	Positive	Unchecked	Unknown	-	13.64	0.01	-	-	A11	SYBR Green I		0.83	3.28	None			11
255;234;79;79	B11	M5A	rpl13a	13.64	-	Positive	Unchecked	Unknown	-	13.64	0.01	-	-	A11	SYBR Green I		0.84	3.33	None			23
255;234;79;79	C11	M5A	mbp	20.11	-	Positive	Unchecked	Unknown	-	19.98	0.19	-	-	C11	SYBR Green I		0.82	3.13	None			35
255;234;79;79	D11	M5A	mbp	19.84	-	Positive	Unchecked	Unknown	-	19.98	0.19	-	-	C11	SYBR Green I		0.92	3.39	None			47
255;95;103;174	E11	M5B	rpl13a	13.94	-	Positive	Unchecked	Unknown	-	13.93	0.02	-	-	E11	SYBR Green I		0.87	3.4	None			59
255;95;103;174	F11	M5B	rpl13a	13.91	-	Positive	Unchecked	Unknown	-	13.93	0.02	-	-	E11	SYBR Green I		0.85	3.35	None			71
255;95;103;174	G11	M5B	mbp	20.31	-	Positive	Unchecked	Unknown	-	20.29	0.03	-	-	G11	SYBR Green I		1.06	3.76	None			83
255;95;103;174	H11	M5B	mbp	20.27	-	Positive	Unchecked	Unknown	-	20.29	0.03	-	-	G11	SYBR Green I		0.95	3.49	None			95
255;66;41;24	A12	M6A	rpl13a	14.02	-	Positive	Unchecked	Unknown	-	14.12	0.14	-	-	A12	SYBR Green I		1.12	3.96	None			12
255;66;41;24	B12	M6A	rpl13a	14.22	-	Positive	Unchecked	Unknown	-	14.12	0.14	-	-	A12	SYBR Green I		0.96	3.6	None			24
255;66;41;24	C12	M6A	mbp	21.25	-	Positive	Unchecked	Unknown	-	21.19	0.09	-	-	C12	SYBR Green I		0.82	3.1	None			36
255;66;41;24	D12	M6A	mbp	21.12	-	Positive	Unchecked	Unknown	-	21.19	0.09	-	-	C12	SYBR Green I		1.01	3.59	None			48
255;205;18;55	E12	M6B	rpl13a	13.59	-	Positive	Unchecked	Unknown	-	13.58	0.01	-	-	E12	SYBR Green I		0.86	3.37	None			60
255;205;18;55	F12	M6B	rpl13a	13.57	-	Positive	Unchecked	Unknown	-	13.58	0.01	-	-	E12	SYBR Green I		0.71	2.98	None			72
255;205;18;55	G12	M6B	mbp	19.78	-	Positive	Unchecked	Unknown	-	19.69	0.13	-	-	G12	SYBR Green I		0.95	3.46	None			84
255;205;18;55	H12	M6B	mbp	19.6	-	Positive	Unchecked	Unknown	-	19.69	0.13	-	-	G12	SYBR Green I		1.13	3.88	None			96

## Sheet: shha-AB
Color	Position	Sample Name	Gene Name	Cq	Concentration	Call	Excluded	Sample Type	Standard	Cq Mean	Cq Error	Concentration Mean	Concentration Error	Replicate Group	Dye	Edited Call	Slope	EPF	Failure	Notes	Sample Prep Notes	Number
255;132;197;238	A1	C1A	rpl13a	13.96	-	Positive	Unchecked	Unknown	-	14.07	0.16	-	-	A1	SYBR Green I		1.15	3.97	None			1
255;132;197;238	B1	C1A	rpl13a	14.18	-	Positive	Unchecked	Unknown	-	14.07	0.16	-	-	A1	SYBR Green I		0.96	3.53	None			13
255;132;197;238	C1	C1A	shha	22.22	-	Positive	Unchecked	Unknown	-	22.28	0.08	-	-	C1	SYBR Green I		0.93	3.31	None			25
255;132;197;238	D1	C1A	shha	22.33	-	Positive	Unchecked	Unknown	-	22.28	0.08	-	-	C1	SYBR Green I		0.78	2.94	None			37
255;34;176;146	E1	C1B	rpl13a	14.57	-	Positive	Unchecked	Unknown	-	14.65	0.11	-	-	E1	SYBR Green I		1.01	3.7	None			49
255;34;176;146	F1	C1B	rpl13a	14.72	-	Positive	Unchecked	Unknown	-	14.65	0.11	-	-	E1	SYBR Green I		0.87	3.32	None			61
255;34;176;146	G1	C1B	shha	22.41	-	Positive	Unchecked	Unknown	-	22.34	0.1	-	-	G1	SYBR Green I		1.03	3.62	None			73
255;34;176;146	H1	C1B	shha	22.27	-	Positive	Unchecked	Unknown	-	22.34	0.1	-	-	G1	SYBR Green I		1.3	4.06	None			85
255;103;103;103	A2	C2A	rpl13a	13.85	-	Positive	Unchecked	Unknown	-	13.92	0.1	-	-	A2	SYBR Green I		0.91	3.41	None			2
255;103;103;103	B2	C2A	rpl13a	13.99	-	Positive	Unchecked	Unknown	-	13.92	0.1	-	-	A2	SYBR Green I		0.76	3.07	None			14
255;103;103;103	C2	C2A	shha	21.46	-	Positive	Unchecked	Unknown	-	21.57	0.16	-	-	C2	SYBR Green I		0.92	3.37	None			26
255;103;103;103	D2	C2A	shha	21.68	-	Positive	Unchecked	Unknown	-	21.57	0.16	-	-	C2	SYBR Green I		0.98	3.54	None			38
255;47;73;113	E2	C2B	rpl13a	14.15	-	Positive	Unchecked	Unknown	-	14.25	0.13	-	-	E2	SYBR Green I		0.89	3.4	None			50
255;47;73;113	F2	C2B	rpl13a	14.34	-	Positive	Unchecked	Unknown	-	14.25	0.13	-	-	E2	SYBR Green I		0.73	2.97	None			62
255;47;73;113	G2	C2B	shha	22.02	-	Positive	Unchecked	Unknown	-	22.09	0.1	-	-	G2	SYBR Green I		0.78	2.95	None			74
255;47;73;113	H2	C2B	shha	22.16	-	Positive	Unchecked	Unknown	-	22.09	0.1	-	-	G2	SYBR Green I		0.84	3.16	None			86
255;242;138;21	A3	C3A	rpl13a	14.23	-	Positive	Unchecked	Unknown	-	14.31	0.11	-	-	A3	SYBR Green I		0.96	3.55	None			3
255;242;138;21	B3	C3A	rpl13a	14.38	-	Positive	Unchecked	Unknown	-	14.31	0.11	-	-	A3	SYBR Green I		0.81	3.18	None			15
255;242;138;21	C3	C3A	shha	21.89	-	Positive	Unchecked	Unknown	-	21.83	0.09	-	-	C3	SYBR Green I		0.86	3.23	None			27
255;242;138;21	D3	C3A	shha	21.76	-	Positive	Unchecked	Unknown	-	21.83	0.09	-	-	C3	SYBR Green I		0.79	3.04	None			39
255;234;79;79	E3	C3B	rpl13a	13.9	-	Positive	Unchecked	Unknown	-	14.04	0.19	-	-	E3	SYBR Green I		0.86	3.32	None			51
255;234;79;79	F3	C3B	rpl13a	14.17	-	Positive	Unchecked	Unknown	-	14.04	0.19	-	-	E3	SYBR Green I		0.73	2.99	None			63
255;234;79;79	G3	C3B	shha	22.55	-	Positive	Unchecked	Unknown	-	22.53	0.04	-	-	G3	SYBR Green I		0.81	3.11	None			75
255;234;79;79	H3	C3B	shha	22.5	-	Positive	Unchecked	Unknown	-	22.53	0.04	-	-	G3	SYBR Green I		0.82	3.11	None			87
255;250;215;15	A4	C4A	rpl13a	13.8	-	Positive	Unchecked	Unknown	-	13.82	0.02	-	-	A4	SYBR Green I		0.8	3.14	None			4
255;250;215;15	B4	C4A	rpl13a	13.83	-	Positive	Unchecked	Unknown	-	13.82	0.02	-	-	A4	SYBR Green I		0.67	2.81	None			16
255;250;215;15	C4	C4A	shha	21.89	-	Positive	Unchecked	Unknown	-	21.89	0.01	-	-	C4	SYBR Green I		0.75	2.88	None			28
255;250;215;15	D4	C4A	shha	21.88	-	Positive	Unchecked	Unknown	-	21.89	0.01	-	-	C4	SYBR Green I		0.84	3.13	None			40
255;66;41;24	E4	C4B	rpl13a	15.56	-	Positive	Unchecked	Unknown	-	15.43	0.18	-	-	E4	SYBR Green I		0.65	2.71	None			52
255;66;41;24	F4	C4B	rpl13a	15.3	-	Positive	Unchecked	Unknown	-	15.43	0.18	-	-	E4	SYBR Green I		0.79	3.13	None			64
255;66;41;24	G4	C4B	shha	23.02	-	Positive	Unchecked	Unknown	-	22.99	0.05	-	-	G4	SYBR Green I		0.75	2.84	None			76
255;66;41;24	H4	C4B	shha	22.95	-	Positive	Unchecked	Unknown	-	22.99	0.05	-	-	G4	SYBR Green I		0.8	2.86	None			88
255;103;154;47	A5	C5A	rpl13a	13.87	-	Positive	Unchecked	Unknown	-	14.01	0.2	-	-	A5	SYBR Green I		0.94	3.17	None			5
255;103;154;47	B5	C5A	rpl13a	14.15	-	Positive	Unchecked	Unknown	-	14.01	0.2	-	-	A5	SYBR Green I		0.74	2.99	None			17
255;103;154;47	C5	C5A	shha	22.73	-	Positive	Unchecked	Unknown	-	22.78	0.07	-	-	C5	SYBR Green I		0.78	2.88	None			29
255;103;154;47	D5	C5A	shha	22.83	-	Positive	Unchecked	Unknown	-	22.78	0.07	-	-	C5	SYBR Green I		0.65	2.41	None			41
255;132;197;238	E5	C5B	rpl13a	14.74	-	Positive	Unchecked	Unknown	-	14.53	0.3	-	-	E5	SYBR Green I		0.49	2.19	None			53
255;132;197;238	F5	C5B	rpl13a	14.32	-	Positive	Unchecked	Unknown	-	14.53	0.3	-	-	E5	SYBR Green I		0.76	3.06	None			65
255;132;197;238	G5	C5B	shha	23.01	-	Positive	Unchecked	Unknown	-	23.02	0.01	-	-	G5	SYBR Green I		0.78	3.03	None			77
255;132;197;238	H5	C5B	shha	23.02	-	Positive	Unchecked	Unknown	-	23.02	0.01	-	-	G5	SYBR Green I		0.92	3.35	None			89
255;180;73;149	A6	C6A	rpl13a	13.85	-	Positive	Unchecked	Unknown	-	13.9	0.07	-	-	A6	SYBR Green I		0.71	2.95	None			6
255;180;73;149	B6	C6A	rpl13a	13.95	-	Positive	Unchecked	Unknown	-	13.9	0.07	-	-	A6	SYBR Green I		0.67	2.81	None			18
255;180;73;149	C6	C6A	shha	22.82	-	Positive	Unchecked	Unknown	-	22.81	0.02	-	-	C6	SYBR Green I		0.67	2.69	None			30
255;180;73;149	D6	C6A	shha	22.79	-	Positive	Unchecked	Unknown	-	22.81	0.02	-	-	C6	SYBR Green I		0.7	2.74	None			42
255;103;103;103	E6	C6B	rpl13a	13.33	-	Positive	Unchecked	Unknown	-	13.25	0.11	-	-	E6	SYBR Green I		0.54	2.42	None			54
255;103;103;103	F6	C6B	rpl13a	13.17	-	Positive	Unchecked	Unknown	-	13.25	0.11	-	-	E6	SYBR Green I		0.62	2.69	None			66
255;103;103;103	G6	C6B	shha	22.2	-	Positive	Unchecked	Unknown	-	22.11	0.13	-	-	G6	SYBR Green I		0.72	2.84	None			78
255;103;103;103	H6	C6B	shha	22.02	-	Positive	Unchecked	Unknown	-	22.11	0.13	-	-	G6	SYBR Green I		0.79	3.04	None			90
255;95;103;174	A7	M1A	rpl13a	14.09	-	Positive	Unchecked	Unknown	-	14.22	0.18	-	-	A7	SYBR Green I		0.76	3.04	None			7
255;95;103;174	B7	M1A	rpl13a	14.34	-	Positive	Unchecked	Unknown	-	14.22	0.18	-	-	A7	SYBR Green I		0.7	2.86	None			19
255;95;103;174	C7	M1A	shha	22.29	-	Positive	Unchecked	Unknown	-	22.25	0.06	-	-	C7	SYBR Green I		0.68	2.71	None			31
255;95;103;174	D7	M1A	shha	22.2	-	Positive	Unchecked	Unknown	-	22.25	0.06	-	-	C7	SYBR Green I		0.62	2.54	None			43
255;242;138;21	E7	M1B	rpl13a	15.3	-	Positive	Unchecked	Unknown	-	15.25	0.07	-	-	E7	SYBR Green I		0.53	2.34	None			55
255;242;138;21	F7	M1B	rpl13a	15.2	-	Positive	Unchecked	Unknown	-	15.25	0.07	-	-	E7	SYBR Green I		0.56	2.45	None			67
255;242;138;21	G7	M1B	shha	23.22	-	Positive	Unchecked	Unknown	-	23.33	0.16	-	-	G7	SYBR Green I		0.62	2.54	None			79
255;242;138;21	H7	M1B	shha	23.44	-	Positive	Unchecked	Unknown	-	23.33	0.16	-	-	G7	SYBR Green I		0.57	2.27	None			91
255;205;18;55	A8	M2A	rpl13a	13.69	-	Positive	Unchecked	Unknown	-	13.8	0.16	-	-	A8	SYBR Green I		0.73	3	None			8
255;205;18;55	B8	M2A	rpl13a	13.91	-	Positive	Unchecked	Unknown	-	13.8	0.16	-	-	A8	SYBR Green I		0.59	2.55	None			20
255;205;18;55	C8	M2A	shha	22.18	-	Positive	Unchecked	Unknown	-	22.22	0.06	-	-	C8	SYBR Green I		0.59	2.49	None			32
255;205;18;55	D8	M2A	shha	22.26	-	Positive	Unchecked	Unknown	-	22.22	0.06	-	-	C8	SYBR Green I		0.61	2.53	None			44
255;250;215;15	E8	M2B	rpl13a	14.36	-	Positive	Unchecked	Unknown	-	14.33	0.04	-	-	E8	SYBR Green I		0.69	2.87	None			56
255;250;215;15	F8	M2B	rpl13a	14.3	-	Positive	Unchecked	Unknown	-	14.33	0.04	-	-	E8	SYBR Green I		0.75	3.02	None			68
255;250;215;15	G8	M2B	shha	22.33	-	Positive	Unchecked	Unknown	-	22.35	0.02	-	-	G8	SYBR Green I		0.71	2.79	None			80
255;250;215;15	H8	M2B	shha	22.36	-	Positive	Unchecked	Unknown	-	22.35	0.02	-	-	G8	SYBR Green I		0.7	2.76	None			92
255;34;176;146	A9	M3A	rpl13a	13.76	-	Positive	Unchecked	Unknown	-	13.84	0.11	-	-	A9	SYBR Green I		0.77	3.08	None			9
255;34;176;146	B9	M3A	rpl13a	13.91	-	Positive	Unchecked	Unknown	-	13.84	0.11	-	-	A9	SYBR Green I		0.65	2.75	None			21
255;34;176;146	C9	M3A	shha	21.54	-	Positive	Unchecked	Unknown	-	21.52	0.03	-	-	C9	SYBR Green I		0.68	2.72	None			33
255;34;176;146	D9	M3A	shha	21.5	-	Positive	Unchecked	Unknown	-	21.52	0.03	-	-	C9	SYBR Green I		0.82	3.1	None			45
255;103;154;47	E9	M3B	rpl13a	15.05	-	Positive	Unchecked	Unknown	-	15.01	0.06	-	-	E9	SYBR Green I		0.75	3	None			57
255;103;154;47	F9	M3B	rpl13a	14.96	-	Positive	Unchecked	Unknown	-	15.01	0.06	-	-	E9	SYBR Green I		0.86	3.32	None			69
255;103;154;47	G9	M3B	shha	22.98	-	Positive	Unchecked	Unknown	-	23.05	0.1	-	-	G9	SYBR Green I		0.74	2.74	None			81
255;103;154;47	H9	M3B	shha	23.12	-	Positive	Unchecked	Unknown	-	23.05	0.1	-	-	G9	SYBR Green I		0.77	2.9	None			93
255;47;73;113	A10	M4A	rpl13a	14.47	-	Positive	Unchecked	Unknown	-	14.42	0.07	-	-	A10	SYBR Green I		0.79	3.15	None			10
255;47;73;113	B10	M4A	rpl13a	14.37	-	Positive	Unchecked	Unknown	-	14.42	0.07	-	-	A10	SYBR Green I		0.84	3.27	None			22
255;47;73;113	C10	M4A	shha	22.05	-	Positive	Unchecked	Unknown	-	22.04	0.01	-	-	C10	SYBR Green I		0.89	3.2	None			34
255;47;73;113	D10	M4A	shha	22.03	-	Positive	Unchecked	Unknown	-	22.04	0.01	-	-	C10	SYBR Green I		0.95	3.33	None			46
255;180;73;149	E10	M4B	rpl13a	14.9	-	Positive	Unchecked	Unknown	-	14.86	0.06	-	-	E10	SYBR Green I		0.83	3.22	None			58
255;180;73;149	F10	M4B	rpl13a	14.81	-	Positive	Unchecked	Unknown	-	14.86	0.06	-	-	E10	SYBR Green I		0.92	3.47	None			70
255;180;73;149	G10	M4B	shha	22.77	-	Positive	Unchecked	Unknown	-	22.66	0.16	-	-	G10	SYBR Green I		0.88	3.2	None			82
255;180;73;149	H10	M4B	shha	22.54	-	Positive	Unchecked	Unknown	-	22.66	0.16	-	-	G10	SYBR Green I		0.88	3.24	None			94
255;234;79;79	A11	M5A	rpl13a	13.74	-	Positive	Unchecked	Unknown	-	13.71	0.05	-	-	A11	SYBR Green I		0.76	3.07	None			11
255;234;79;79	B11	M5A	rpl13a	13.67	-	Positive	Unchecked	Unknown	-	13.71	0.05	-	-	A11	SYBR Green I		0.82	3.23	None			23
255;234;79;79	C11	M5A	shha	22.41	-	Positive	Unchecked	Unknown	-	22.43	0.03	-	-	C11	SYBR Green I		0.77	2.92	None			35
255;234;79;79	D11	M5A	shha	22.45	-	Positive	Unchecked	Unknown	-	22.43	0.03	-	-	C11	SYBR Green I		0.82	3.1	None			47
255;95;103;174	E11	M5B	rpl13a	13.92	-	Positive	Unchecked	Unknown	-	13.95	0.04	-	-	E11	SYBR Green I		0.91	3.46	None			59
255;95;103;174	F11	M5B	rpl13a	13.97	-	Positive	Unchecked	Unknown	-	13.95	0.04	-	-	E11	SYBR Green I		0.86	3.36	None			71
255;95;103;174	G11	M5B	shha	22.73	-	Positive	Unchecked	Unknown	-	22.73	0	-	-	G11	SYBR Green I		1.05	3.67	None			83
255;95;103;174	H11	M5B	shha	22.73	-	Positive	Unchecked	Unknown	-	22.73	0	-	-	G11	SYBR Green I		0.94	3.42	None			95
255;66;41;24	A12	M6A	rpl13a	14	-	Positive	Unchecked	Unknown	-	14.13	0.18	-	-	A12	SYBR Green I		1.06	3.83	None			12
255;66;41;24	B12	M6A	rpl13a	14.25	-	Positive	Unchecked	Unknown	-	14.13	0.18	-	-	A12	SYBR Green I		0.86	3.34	None			24
255;66;41;24	C12	M6A	shha	23.31	-	Positive	Unchecked	Unknown	-	23.19	0.18	-	-	C12	SYBR Green I		0.8	3.08	None			36
255;66;41;24	D12	M6A	shha	23.06	-	Positive	Unchecked	Unknown	-	23.19	0.18	-	-	C12	SYBR Green I		0.93	3.34	None			48
255;205;18;55	E12	M6B	rpl13a	13.54	-	Positive	Unchecked	Unknown	-	13.58	0.05	-	-	E12	SYBR Green I		0.81	3.19	None			60
255;205;18;55	F12	M6B	rpl13a	13.61	-	Positive	Unchecked	Unknown	-	13.58	0.05	-	-	E12	SYBR Green I		0.78	3.12	None			72
255;205;18;55	G12	M6B	shha	22.65	-	Positive	Unchecked	Unknown	-	22.54	0.16	-	-	G12	SYBR Green I		0.94	3.42	None			84
255;205;18;55	H12	M6B	shha	22.43	-	Positive	Unchecked	Unknown	-	22.54	0.16	-	-	G12	SYBR Green I		0.97	3.34	None			96

## Sheet: mylz3-pvlb-syn2a-C
Color	Position	Sample Name	Gene Name	Cq	Concentration	Call	Excluded	Sample Type	Standard	Cq Mean	Cq Error	Concentration Mean	Concentration Error	Replicate Group	Dye	Edited Call	Slope	EPF	Failure	Notes	Sample Prep Notes	Number
255;132;197;238	A1	C1C	rpl13a	14.2	-	Positive	Unchecked	Unknown	-	14.3	0.13	-	-	A1	SYBR Green I		1.37	4.55	None			1
255;132;197;238	B1	C1C	rpl13a	14.39	-	Positive	Unchecked	Unknown	-	14.3	0.13	-	-	A1	SYBR Green I		1.11	4.02	None			13
255;132;197;238	C1	C1C	mylz3	15.35	-	Positive	Unchecked	Unknown	-	15.41	0.08	-	-	C1	SYBR Green I		1.01	3.68	None			25
255;132;197;238	D1	C1C	mylz3	15.46	-	Positive	Unchecked	Unknown	-	15.41	0.08	-	-	C1	SYBR Green I		0.84	3.11	None			37
255;132;197;238	E1	C1C	pvlb	15.63	-	Positive	Unchecked	Unknown	-	15.78	0.21	-	-	E1	SYBR Green I		1.02	3.73	None			49
255;132;197;238	F1	C1C	pvlb	15.93	-	Positive	Unchecked	Unknown	-	15.78	0.21	-	-	E1	SYBR Green I		0.96	3.58	None			61
255;132;197;238	G1	C1C	syn2a	25.41	-	Positive	Unchecked	Unknown	-	25.38	0.05	-	-	G1	SYBR Green I		0.98	3.69	None			73
255;132;197;238	H1	C1C	syn2a	25.34	-	Positive	Unchecked	Unknown	-	25.38	0.05	-	-	G1	SYBR Green I		1.21	4.19	None			85
255;103;103;103	A2	C2C	rpl13a	14.57	-	Positive	Unchecked	Unknown	-	14.63	0.08	-	-	A2	SYBR Green I		1.09	3.99	None			2
255;103;103;103	B2	C2C	rpl13a	14.69	-	Positive	Unchecked	Unknown	-	14.63	0.08	-	-	A2	SYBR Green I		0.9	3.53	None			14
255;103;103;103	C2	C2C	mylz3	13.69	-	Positive	Unchecked	Unknown	-	13.58	0.16	-	-	C2	SYBR Green I		0.98	3.63	None			26
255;103;103;103	D2	C2C	mylz3	13.46	-	Positive	Unchecked	Unknown	-	13.58	0.16	-	-	C2	SYBR Green I		1.06	3.85	None			38
255;103;103;103	E2	C2C	pvlb	13.3	-	Positive	Unchecked	Unknown	-	13.26	0.06	-	-	E2	SYBR Green I		0.87	3.4	None			50
255;103;103;103	F2	C2C	pvlb	13.22	-	Positive	Unchecked	Unknown	-	13.26	0.06	-	-	E2	SYBR Green I		0.76	3.09	None			62
255;103;103;103	G2	C2C	syn2a	24.89	-	Positive	Unchecked	Unknown	-	24.88	0.01	-	-	G2	SYBR Green I		0.77	3.14	None			74
255;103;103;103	H2	C2C	syn2a	24.87	-	Positive	Unchecked	Unknown	-	24.88	0.01	-	-	G2	SYBR Green I		0.8	3.23	None			86
255;242;138;21	A3	C3C	rpl13a	14.84	-	Positive	Unchecked	Unknown	-	14.91	0.09	-	-	A3	SYBR Green I		1.1	4	None			3
255;242;138;21	B3	C3C	rpl13a	14.97	-	Positive	Unchecked	Unknown	-	14.91	0.09	-	-	A3	SYBR Green I		0.88	3.48	None			15
255;242;138;21	C3	C3C	mylz3	12.55	-	Positive	Unchecked	Unknown	-	12.65	0.14	-	-	C3	SYBR Green I		0.89	3.44	None			27
255;242;138;21	D3	C3C	mylz3	12.75	-	Positive	Unchecked	Unknown	-	12.65	0.14	-	-	C3	SYBR Green I		0.82	3.27	None			39
255;242;138;21	E3	C3C	pvlb	11.95	-	Positive	Unchecked	Unknown	-	12.1	0.21	-	-	E3	SYBR Green I		0.91	3.53	None			51
255;242;138;21	F3	C3C	pvlb	12.24	-	Positive	Unchecked	Unknown	-	12.1	0.21	-	-	E3	SYBR Green I		0.72	3.02	None			63
255;242;138;21	G3	C3C	syn2a	22.84	-	Positive	Unchecked	Unknown	-	22.79	0.07	-	-	G3	SYBR Green I		0.75	3.11	None			75
255;242;138;21	H3	C3C	syn2a	22.74	-	Positive	Unchecked	Unknown	-	22.79	0.07	-	-	G3	SYBR Green I		0.7	2.96	None			87
255;250;215;15	A4	C4C	rpl13a	14.59	-	Positive	Unchecked	Unknown	-	14.71	0.16	-	-	A4	SYBR Green I		1.04	3.86	None			4
255;250;215;15	B4	C4C	rpl13a	14.82	-	Positive	Unchecked	Unknown	-	14.71	0.16	-	-	A4	SYBR Green I		0.87	3.46	None			16
255;250;215;15	C4	C4C	mylz3	12.68	-	Positive	Unchecked	Unknown	-	12.45	0.33	-	-	C4	SYBR Green I		0.98	3.66	None			28
255;250;215;15	D4	C4C	mylz3	12.22	-	Positive	Unchecked	Unknown	-	12.45	0.33	-	-	C4	SYBR Green I		0.96	3.63	None			40
255;250;215;15	E4	C4C	pvlb	11.43	-	Positive	Unchecked	Unknown	-	11.34	0.13	-	-	E4	SYBR Green I		0.67	2.89	None			52
255;250;215;15	F4	C4C	pvlb	11.24	-	Positive	Unchecked	Unknown	-	11.34	0.13	-	-	E4	SYBR Green I		0.86	3.42	None			64
255;250;215;15	G4	C4C	syn2a	21.74	-	Positive	Unchecked	Unknown	-	21.7	0.06	-	-	G4	SYBR Green I		0.75	3.18	None			76
255;250;215;15	H4	C4C	syn2a	21.65	-	Positive	Unchecked	Unknown	-	21.7	0.06	-	-	G4	SYBR Green I		0.79	3.26	None			88
255;103;154;47	A5	C5C	rpl13a	13.86	-	Positive	Unchecked	Unknown	-	14.09	0.33	-	-	A5	SYBR Green I		1.38	4.55	None			5
255;103;154;47	B5	C5C	rpl13a	14.32	-	Positive	Unchecked	Unknown	-	14.09	0.33	-	-	A5	SYBR Green I		0.9	3.53	None			17
255;103;154;47	C5	C5C	mylz3	11.85	-	Positive	Unchecked	Unknown	-	12.07	0.3	-	-	C5	SYBR Green I		0.85	3.35	None			29
255;103;154;47	D5	C5C	mylz3	12.28	-	Positive	Unchecked	Unknown	-	12.07	0.3	-	-	C5	SYBR Green I		0.74	2.84	None			41
255;103;154;47	E5	C5C	pvlb	11.5	-	Positive	Unchecked	Unknown	-	11.41	0.13	-	-	E5	SYBR Green I		0.5	2.37	None			53
255;103;154;47	F5	C5C	pvlb	11.31	-	Positive	Unchecked	Unknown	-	11.41	0.13	-	-	E5	SYBR Green I		0.79	3.24	None			65
255;103;154;47	G5	C5C	syn2a	21.79	-	Positive	Unchecked	Unknown	-	21.63	0.23	-	-	G5	SYBR Green I		0.74	3.1	None			77
255;103;154;47	H5	C5C	syn2a	21.47	-	Positive	Unchecked	Unknown	-	21.63	0.23	-	-	G5	SYBR Green I		0.77	3.21	None			89
255;180;73;149	A6	C6C	rpl13a	14.79	-	Positive	Unchecked	Unknown	-	14.75	0.06	-	-	A6	SYBR Green I		0.83	3.35	None			6
255;180;73;149	B6	C6C	rpl13a	14.7	-	Positive	Unchecked	Unknown	-	14.75	0.06	-	-	A6	SYBR Green I		0.79	3.24	None			18
255;180;73;149	C6	C6C	mylz3	12.6	-	Positive	Unchecked	Unknown	-	12.62	0.02	-	-	C6	SYBR Green I		0.82	3.07	None			30
255;180;73;149	D6	C6C	mylz3	12.63	-	Positive	Unchecked	Unknown	-	12.62	0.02	-	-	C6	SYBR Green I		0.75	3.07	None			42
255;180;73;149	E6	C6C	pvlb	11.58	-	Positive	Unchecked	Unknown	-	11.56	0.04	-	-	E6	SYBR Green I		0.64	2.78	None			54
255;180;73;149	F6	C6C	pvlb	11.53	-	Positive	Unchecked	Unknown	-	11.56	0.04	-	-	E6	SYBR Green I		0.74	3.08	None			66
255;180;73;149	G6	C6C	syn2a	22.37	-	Positive	Unchecked	Unknown	-	22.31	0.08	-	-	G6	SYBR Green I		0.76	3.17	None			78
255;180;73;149	H6	C6C	syn2a	22.25	-	Positive	Unchecked	Unknown	-	22.31	0.08	-	-	G6	SYBR Green I		0.84	3.38	None			90
255;95;103;174	A7	M1C	rpl13a	13.94	-	Positive	Unchecked	Unknown	-	13.99	0.07	-	-	A7	SYBR Green I		0.83	3.36	None			7
255;95;103;174	B7	M1C	rpl13a	14.04	-	Positive	Unchecked	Unknown	-	13.99	0.07	-	-	A7	SYBR Green I		0.73	3.06	None			19
255;95;103;174	C7	M1C	mylz3	15.88	-	Positive	Unchecked	Unknown	-	15.89	0.01	-	-	C7	SYBR Green I		0.65	2.74	None			31
255;95;103;174	D7	M1C	mylz3	15.89	-	Positive	Unchecked	Unknown	-	15.89	0.01	-	-	C7	SYBR Green I		0.68	2.7	None			43
255;95;103;174	E7	M1C	pvlb	16.57	-	Positive	Unchecked	Unknown	-	16.46	0.16	-	-	E7	SYBR Green I		0.6	2.62	None			55
255;95;103;174	F7	M1C	pvlb	16.34	-	Positive	Unchecked	Unknown	-	16.46	0.16	-	-	E7	SYBR Green I		0.66	2.79	None			67
255;95;103;174	G7	M1C	syn2a	25.62	-	Positive	Unchecked	Unknown	-	25.69	0.09	-	-	G7	SYBR Green I		0.63	2.72	None			79
255;95;103;174	H7	M1C	syn2a	25.75	-	Positive	Unchecked	Unknown	-	25.69	0.09	-	-	G7	SYBR Green I		0.6	2.61	None			91
255;205;18;55	A8	M2C	rpl13a	16.5	-	Positive	Unchecked	Unknown	-	16.63	0.18	-	-	A8	SYBR Green I		0.63	2.79	None			8
255;205;18;55	B8	M2C	rpl13a	16.75	-	Positive	Unchecked	Unknown	-	16.63	0.18	-	-	A8	SYBR Green I		0.51	2.37	None			20
255;205;18;55	C8	M2C	mylz3	15.87	-	Positive	Unchecked	Unknown	-	15.86	0.01	-	-	C8	SYBR Green I		0.49	2.27	None			32
255;205;18;55	D8	M2C	mylz3	15.85	-	Positive	Unchecked	Unknown	-	15.86	0.01	-	-	C8	SYBR Green I		0.5	2.2	None			44
255;205;18;55	E8	M2C	pvlb	15.38	-	Positive	Unchecked	Unknown	-	15.39	0.01	-	-	E8	SYBR Green I		0.56	2.5	None			56
255;205;18;55	F8	M2C	pvlb	15.4	-	Positive	Unchecked	Unknown	-	15.39	0.01	-	-	E8	SYBR Green I		0.67	2.84	None			68
255;205;18;55	G8	M2C	syn2a	26.78	-	Positive	Unchecked	Unknown	-	26.72	0.09	-	-	G8	SYBR Green I		0.56	2.55	None			80
255;205;18;55	H8	M2C	syn2a	26.65	-	Positive	Unchecked	Unknown	-	26.72	0.09	-	-	G8	SYBR Green I		0.52	2.41	None			92
255;34;176;146	A9	M3C	rpl13a	15.13	-	Positive	Unchecked	Unknown	-	15.26	0.18	-	-	A9	SYBR Green I		0.91	3.56	None			9
255;34;176;146	B9	M3C	rpl13a	15.39	-	Positive	Unchecked	Unknown	-	15.26	0.18	-	-	A9	SYBR Green I		0.79	3.21	None			21
255;34;176;146	C9	M3C	mylz3	13.03	-	Positive	Unchecked	Unknown	-	12.91	0.17	-	-	C9	SYBR Green I		0.79	2.97	None			33
255;34;176;146	D9	M3C	mylz3	12.79	-	Positive	Unchecked	Unknown	-	12.91	0.17	-	-	C9	SYBR Green I		0.87	3.39	None			45
255;34;176;146	E9	M3C	pvlb	12.82	-	Positive	Unchecked	Unknown	-	12.51	0.45	-	-	E9	SYBR Green I		0.8	3.21	None			57
255;34;176;146	F9	M3C	pvlb	12.19	-	Positive	Unchecked	Unknown	-	12.51	0.45	-	-	E9	SYBR Green I		0.82	3.27	None			69
255;34;176;146	G9	M3C	syn2a	23.02	-	Positive	Unchecked	Unknown	-	23.04	0.03	-	-	G9	SYBR Green I		0.67	2.87	None			81
255;34;176;146	H9	M3C	syn2a	23.06	-	Positive	Unchecked	Unknown	-	23.04	0.03	-	-	G9	SYBR Green I		0.79	3.22	None			93
255;47;73;113	A10	M4C	rpl13a	13.86	-	Positive	Unchecked	Unknown	-	13.8	0.08	-	-	A10	SYBR Green I		0.81	3.31	None			10
255;47;73;113	B10	M4C	rpl13a	13.74	-	Positive	Unchecked	Unknown	-	13.8	0.08	-	-	A10	SYBR Green I		0.83	3.35	None			22
255;47;73;113	C10	M4C	mylz3	11.36	-	Positive	Unchecked	Unknown	-	11.43	0.09	-	-	C10	SYBR Green I		0.84	3.33	None			34
255;47;73;113	D10	M4C	mylz3	11.49	-	Positive	Unchecked	Unknown	-	11.43	0.09	-	-	C10	SYBR Green I		0.95	3.6	None			46
255;47;73;113	E10	M4C	pvlb	10.5	-	Positive	Unchecked	Unknown	-	10.47	0.04	-	-	E10	SYBR Green I		0.77	3.22	None			58
255;47;73;113	F10	M4C	pvlb	10.44	-	Positive	Unchecked	Unknown	-	10.47	0.04	-	-	E10	SYBR Green I		0.83	3.37	None			70
255;47;73;113	G10	M4C	syn2a	20.99	-	Positive	Unchecked	Unknown	-	21.09	0.14	-	-	G10	SYBR Green I		0.78	3.23	None			82
255;47;73;113	H10	M4C	syn2a	21.19	-	Positive	Unchecked	Unknown	-	21.09	0.14	-	-	G10	SYBR Green I		0.8	3.28	None			94
255;234;79;79	A11	M5C	rpl13a	13.95	-	Positive	Unchecked	Unknown	-	14.05	0.13	-	-	A11	SYBR Green I		0.88	3.49	None			11
255;234;79;79	B11	M5C	rpl13a	14.14	-	Positive	Unchecked	Unknown	-	14.05	0.13	-	-	A11	SYBR Green I		0.88	3.51	None			23
255;234;79;79	C11	M5C	mylz3	11.85	-	Positive	Unchecked	Unknown	-	11.68	0.24	-	-	C11	SYBR Green I		0.81	3.23	None			35
255;234;79;79	D11	M5C	mylz3	11.51	-	Positive	Unchecked	Unknown	-	11.68	0.24	-	-	C11	SYBR Green I		0.94	3.59	None			47
255;234;79;79	E11	M5C	pvlb	10.49	-	Positive	Unchecked	Unknown	-	10.58	0.12	-	-	E11	SYBR Green I		0.86	3.44	None			59
255;234;79;79	F11	M5C	pvlb	10.66	-	Positive	Unchecked	Unknown	-	10.58	0.12	-	-	E11	SYBR Green I		0.85	3.37	None			71
255;234;79;79	G11	M5C	syn2a	21.78	-	Positive	Unchecked	Unknown	-	21.76	0.03	-	-	G11	SYBR Green I		0.9	3.52	None			83
255;234;79;79	H11	M5C	syn2a	21.74	-	Positive	Unchecked	Unknown	-	21.76	0.03	-	-	G11	SYBR Green I		0.85	3.39	None			95
255;66;41;24	A12	M6C	rpl13a	13.49	-	Positive	Unchecked	Unknown	-	13.68	0.27	-	-	A12	SYBR Green I		1.17	4.16	None			12
255;66;41;24	B12	M6C	rpl13a	13.87	-	Positive	Unchecked	Unknown	-	13.68	0.27	-	-	A12	SYBR Green I		0.96	3.67	None			24
255;66;41;24	C12	M6C	mylz3	11.63	-	Positive	Unchecked	Unknown	-	11.55	0.12	-	-	C12	SYBR Green I		0.85	3.34	None			36
255;66;41;24	D12	M6C	mylz3	11.46	-	Positive	Unchecked	Unknown	-	11.55	0.12	-	-	C12	SYBR Green I		1	3.74	None			48
255;66;41;24	E12	M6C	pvlb	10.37	-	Positive	Unchecked	Unknown	-	10.38	0.01	-	-	E12	SYBR Green I		0.91	3.55	None			60
255;66;41;24	F12	M6C	pvlb	10.39	-	Positive	Unchecked	Unknown	-	10.38	0.01	-	-	E12	SYBR Green I		0.7	2.98	None			72
255;66;41;24	G12	M6C	syn2a	21.06	-	Positive	Unchecked	Unknown	-	20.97	0.13	-	-	G12	SYBR Green I		0.86	3.41	None			84
255;66;41;24	H12	M6C	syn2a	20.87	-	Positive	Unchecked	Unknown	-	20.97	0.13	-	-	G12	SYBR Green I		1.07	3.95	None			96

## Sheet: nestin-elavl3-gfap-C
Color	Position	Sample Name	Gene Name	Cq	Concentration	Call	Excluded	Sample Type	Standard	Cq Mean	Cq Error	Concentration Mean	Concentration Error	Replicate Group	Dye	Edited Call	Slope	EPF	Failure	Notes	Sample Prep Notes	Number
255;132;197;238	A1	C1C	rpl13a	14.28	-	Positive	Unchecked	Unknown	-	14.48	0.28	-	-	A1	SYBR Green I		1.36	4.49	None			1
255;132;197;238	B1	C1C	rpl13a	14.68	-	Positive	Unchecked	Unknown	-	14.48	0.28	-	-	A1	SYBR Green I		1.07	3.9	None			13
255;132;197;238	C1	C1C	nestin	23.04	-	Positive	Unchecked	Unknown	-	23.14	0.14	-	-	C1	SYBR Green I		0.73	2.9	None			25
255;132;197;238	D1	C1C	nestin	23.24	-	Positive	Unchecked	Unknown	-	23.14	0.14	-	-	C1	SYBR Green I		0.64	2.56	None			37
255;132;197;238	E1	C1C	elavl3	20.75	-	Positive	Unchecked	Unknown	-	20.69	0.08	-	-	E1	SYBR Green I		0.49	2.22	None			49
255;132;197;238	F1	C1C	elavl3	20.63	-	Positive	Unchecked	Unknown	-	20.69	0.08	-	-	E1	SYBR Green I		0.53	2.34	None			61
255;132;197;238	G1	C1C	gfap	22.11	-	Positive	Unchecked	Unknown	-	21.87	0.35	-	-	G1	SYBR Green I		0.83	3.43	None			73
255;132;197;238	H1	C1C	gfap	21.62	-	Positive	Unchecked	Unknown	-	21.87	0.35	-	-	G1	SYBR Green I		1.04	3.96	None			85
255;103;103;103	A2	C2C	rpl13a	14.93	-	Positive	Unchecked	Unknown	-	14.92	0.02	-	-	A2	SYBR Green I		1.05	3.89	None			2
255;103;103;103	B2	C2C	rpl13a	14.9	-	Positive	Unchecked	Unknown	-	14.92	0.02	-	-	A2	SYBR Green I		0.86	3.43	None			14
255;103;103;103	C2	C2C	nestin	23.84	-	Positive	Unchecked	Unknown	-	23.77	0.11	-	-	C2	SYBR Green I		0.82	3.06	None			26
255;103;103;103	D2	C2C	nestin	23.69	-	Positive	Unchecked	Unknown	-	23.77	0.11	-	-	C2	SYBR Green I		0.92	3.33	None			38
255;103;103;103	E2	C2C	elavl3	20.51	-	Positive	Unchecked	Unknown	-	20.85	0.47	-	-	E2	SYBR Green I		0.48	2.21	None			50
255;103;103;103	F2	C2C	elavl3	21.18	-	Positive	Unchecked	Unknown	-	20.85	0.47	-	-	E2	SYBR Green I		0.44	2.05	None			62
255;103;103;103	G2	C2C	gfap	22.69	-	Positive	Unchecked	Unknown	-	22.59	0.15	-	-	G2	SYBR Green I		0.69	3.06	None			74
255;103;103;103	H2	C2C	gfap	22.48	-	Positive	Unchecked	Unknown	-	22.59	0.15	-	-	G2	SYBR Green I		0.63	2.81	None			86
255;242;138;21	A3	C3C	rpl13a	14.83	-	Positive	Unchecked	Unknown	-	15.08	0.35	-	-	A3	SYBR Green I		0.98	3.73	None			3
255;242;138;21	B3	C3C	rpl13a	15.33	-	Positive	Unchecked	Unknown	-	15.08	0.35	-	-	A3	SYBR Green I		0.8	3.29	None			15
255;242;138;21	C3	C3C	nestin	25.17	-	Positive	Unchecked	Unknown	-	25.21	0.06	-	-	C3	SYBR Green I		0.71	2.76	None			27
255;242;138;21	D3	C3C	nestin	25.25	-	Positive	Unchecked	Unknown	-	25.21	0.06	-	-	C3	SYBR Green I		0.64	2.6	None			39
255;242;138;21	E3	C3C	elavl3	20.04	-	Positive	Unchecked	Unknown	-	20.16	0.17	-	-	E3	SYBR Green I		0.47	2.13	None			51
255;242;138;21	F3	C3C	elavl3	20.28	-	Positive	Unchecked	Unknown	-	20.16	0.17	-	-	E3	SYBR Green I		0.4	1.9	None			63
255;242;138;21	G3	C3C	gfap	22	-	Positive	Unchecked	Unknown	-	21.83	0.25	-	-	G3	SYBR Green I		0.67	3	None			75
255;242;138;21	H3	C3C	gfap	21.65	-	Positive	Unchecked	Unknown	-	21.83	0.25	-	-	G3	SYBR Green I		0.64	2.88	None			87
255;250;215;15	A4	C4C	rpl13a	14.63	-	Positive	Unchecked	Unknown	-	14.78	0.21	-	-	A4	SYBR Green I		0.86	3.41	None			4
255;250;215;15	B4	C4C	rpl13a	14.93	-	Positive	Unchecked	Unknown	-	14.78	0.21	-	-	A4	SYBR Green I		0.72	3.04	None			16
255;250;215;15	C4	C4C	nestin	25.93	-	Positive	Unchecked	Unknown	-	25.79	0.2	-	-	C4	SYBR Green I		0.66	2.62	None			28
255;250;215;15	D4	C4C	nestin	25.65	-	Positive	Unchecked	Unknown	-	25.79	0.2	-	-	C4	SYBR Green I		0.73	2.85	None			40
255;250;215;15	E4	C4C	elavl3	20.24	-	Positive	Unchecked	Unknown	-	20.18	0.08	-	-	E4	SYBR Green I		0.39	1.86	None			52
255;250;215;15	F4	C4C	elavl3	20.12	-	Positive	Unchecked	Unknown	-	20.18	0.08	-	-	E4	SYBR Green I		0.44	2.04	None			64
255;250;215;15	G4	C4C	gfap	20.69	-	Positive	Unchecked	Unknown	-	20.54	0.22	-	-	G4	SYBR Green I		0.64	2.9	None			76
255;250;215;15	H4	C4C	gfap	20.38	-	Positive	Unchecked	Unknown	-	20.54	0.22	-	-	G4	SYBR Green I		0.69	3.06	None			88
255;103;154;47	A5	C5C	rpl13a	14.08	-	Positive	Unchecked	Unknown	-	14.26	0.25	-	-	A5	SYBR Green I		0.95	3.68	None			5
255;103;154;47	B5	C5C	rpl13a	14.44	-	Positive	Unchecked	Unknown	-	14.26	0.25	-	-	A5	SYBR Green I		0.79	3.24	None			17
255;103;154;47	C5	C5C	nestin	26.31	-	Positive	Unchecked	Unknown	-	26.58	0.38	-	-	C5	SYBR Green I		0.67	2.7	None			29
255;103;154;47	D5	C5C	nestin	26.85	-	Positive	Unchecked	Unknown	-	26.58	0.38	-	-	C5	SYBR Green I		0.58	2.41	None			41
255;103;154;47	E5	C5C	elavl3	21.17	-	Positive	Unchecked	Unknown	-	20.94	0.33	-	-	E5	SYBR Green I		0.32	1.57	None			53
255;103;154;47	F5	C5C	elavl3	20.71	-	Positive	Unchecked	Unknown	-	20.94	0.33	-	-	E5	SYBR Green I		0.42	1.98	None			65
255;103;154;47	G5	C5C	gfap	21.21	-	Positive	Unchecked	Unknown	-	21.11	0.15	-	-	G5	SYBR Green I		0.57	2.67	None			77
255;103;154;47	H5	C5C	gfap	21	-	Positive	Unchecked	Unknown	-	21.11	0.15	-	-	G5	SYBR Green I		0.65	2.94	None			89
255;180;73;149	A6	C6C	rpl13a	14.76	-	Positive	Unchecked	Unknown	-	14.75	0.01	-	-	A6	SYBR Green I		0.68	2.93	None			6
255;180;73;149	B6	C6C	rpl13a	14.74	-	Positive	Unchecked	Unknown	-	14.75	0.01	-	-	A6	SYBR Green I		0.72	3.05	None			18
255;180;73;149	C6	C6C	nestin	26.81	-	Positive	Unchecked	Unknown	-	26.91	0.14	-	-	C6	SYBR Green I		0.58	2.44	None			30
255;180;73;149	D6	C6C	nestin	27.01	-	Positive	Unchecked	Unknown	-	26.91	0.14	-	-	C6	SYBR Green I		0.58	2.48	None			42
255;180;73;149	E6	C6C	elavl3	21.04	-	Positive	Unchecked	Unknown	-	20.93	0.16	-	-	E6	SYBR Green I		0.36	1.75	None			54
255;180;73;149	F6	C6C	elavl3	20.82	-	Positive	Unchecked	Unknown	-	20.93	0.16	-	-	E6	SYBR Green I		0.39	1.84	None			66
255;180;73;149	G6	C6C	gfap	22.09	-	Positive	Unchecked	Unknown	-	21.88	0.3	-	-	G6	SYBR Green I		0.6	2.81	None			78
255;180;73;149	H6	C6C	gfap	21.67	-	Positive	Unchecked	Unknown	-	21.88	0.3	-	-	G6	SYBR Green I		0.74	3.2	None			90
255;95;103;174	A7	M1C	rpl13a	14.12	-	Positive	Unchecked	Unknown	-	14.06	0.08	-	-	A7	SYBR Green I		0.74	3.07	None			7
255;95;103;174	B7	M1C	rpl13a	14	-	Positive	Unchecked	Unknown	-	14.06	0.08	-	-	A7	SYBR Green I		0.62	2.75	None			19
255;95;103;174	C7	M1C	nestin	24.2	-	Positive	Unchecked	Unknown	-	24.18	0.04	-	-	C7	SYBR Green I		0.55	2.32	None			31
255;95;103;174	D7	M1C	nestin	24.15	-	Positive	Unchecked	Unknown	-	24.18	0.04	-	-	C7	SYBR Green I		0.49	2.12	None			43
255;95;103;174	E7	M1C	elavl3	21.36	-	Positive	Unchecked	Unknown	-	21.36	0	-	-	E7	SYBR Green I		0.36	1.72	None			55
255;95;103;174	F7	M1C	elavl3	21.36	-	Positive	Unchecked	Unknown	-	21.36	0	-	-	E7	SYBR Green I		0.37	1.76	None			67
255;95;103;174	G7	M1C	gfap	22.12	-	Positive	Unchecked	Unknown	-	22.18	0.08	-	-	G7	SYBR Green I		0.53	2.56	None			79
255;95;103;174	H7	M1C	gfap	22.23	-	Positive	Unchecked	Unknown	-	22.18	0.08	-	-	G7	SYBR Green I		0.52	2.53	None			91
255;205;18;55	A8	M2C	rpl13a	16.61	-	Positive	Unchecked	Unknown	-	16.74	0.18	-	-	A8	SYBR Green I		0.63	2.78	None			8
255;205;18;55	B8	M2C	rpl13a	16.87	-	Positive	Unchecked	Unknown	-	16.74	0.18	-	-	A8	SYBR Green I		0.5	2.38	None			20
255;205;18;55	C8	M2C	nestin	25.2	-	Positive	Unchecked	Unknown	-	25.21	0.01	-	-	C8	SYBR Green I		0.45	1.98	None			32
255;205;18;55	D8	M2C	nestin	25.21	-	Positive	Unchecked	Unknown	-	25.21	0.01	-	-	C8	SYBR Green I		0.45	1.98	None			44
255;205;18;55	E8	M2C	elavl3	21.82	-	Positive	Unchecked	Unknown	-	21.86	0.05	-	-	E8	SYBR Green I		0.34	1.65	None			56
255;205;18;55	F8	M2C	elavl3	21.89	-	Positive	Unchecked	Unknown	-	21.86	0.05	-	-	E8	SYBR Green I		0.38	1.82	None			68
255;205;18;55	G8	M2C	gfap	24.15	-	Positive	Unchecked	Unknown	-	24.24	0.13	-	-	G8	SYBR Green I		0.47	2.35	None			80
255;205;18;55	H8	M2C	gfap	24.33	-	Positive	Unchecked	Unknown	-	24.24	0.13	-	-	G8	SYBR Green I		0.47	2.36	None			92
255;34;176;146	A9	M3C	rpl13a	15.25	-	Positive	Unchecked	Unknown	-	15.29	0.06	-	-	A9	SYBR Green I		0.8	3.3	None			9
255;34;176;146	B9	M3C	rpl13a	15.33	-	Positive	Unchecked	Unknown	-	15.29	0.06	-	-	A9	SYBR Green I		0.74	3.09	None			21
255;34;176;146	C9	M3C	nestin	24.56	-	Positive	Unchecked	Unknown	-	24.42	0.21	-	-	C9	SYBR Green I		0.62	2.53	None			33
255;34;176;146	D9	M3C	nestin	24.27	-	Positive	Unchecked	Unknown	-	24.42	0.21	-	-	C9	SYBR Green I		0.75	2.91	None			45
255;34;176;146	E9	M3C	elavl3	20.03	-	Positive	Unchecked	Unknown	-	19.97	0.08	-	-	E9	SYBR Green I		0.41	1.94	None			57
255;34;176;146	F9	M3C	elavl3	19.91	-	Positive	Unchecked	Unknown	-	19.97	0.08	-	-	E9	SYBR Green I		0.44	2.02	None			69
255;34;176;146	G9	M3C	gfap	21.75	-	Positive	Unchecked	Unknown	-	21.66	0.13	-	-	G9	SYBR Green I		0.59	2.76	None			81
255;34;176;146	H9	M3C	gfap	21.57	-	Positive	Unchecked	Unknown	-	21.66	0.13	-	-	G9	SYBR Green I		0.74	3.24	None			93
255;47;73;113	A10	M4C	rpl13a	13.95	-	Positive	Unchecked	Unknown	-	13.96	0.01	-	-	A10	SYBR Green I		0.8	3.25	None			10
255;47;73;113	B10	M4C	rpl13a	13.97	-	Positive	Unchecked	Unknown	-	13.96	0.01	-	-	A10	SYBR Green I		0.77	3.2	None			22
255;47;73;113	C10	M4C	nestin	25.53	-	Positive	Unchecked	Unknown	-	25.44	0.13	-	-	C10	SYBR Green I		0.72	2.82	None			34
255;47;73;113	D10	M4C	nestin	25.34	-	Positive	Unchecked	Unknown	-	25.44	0.13	-	-	C10	SYBR Green I		0.81	3.06	None			46
255;47;73;113	E10	M4C	elavl3	19.87	-	Positive	Unchecked	Unknown	-	19.85	0.04	-	-	E10	SYBR Green I		0.41	1.91	None			58
255;47;73;113	F10	M4C	elavl3	19.82	-	Positive	Unchecked	Unknown	-	19.85	0.04	-	-	E10	SYBR Green I		0.43	2.03	None			70
255;47;73;113	G10	M4C	gfap	19.73	-	Positive	Unchecked	Unknown	-	19.75	0.02	-	-	G10	SYBR Green I		0.62	2.85	None			82
255;47;73;113	H10	M4C	gfap	19.76	-	Positive	Unchecked	Unknown	-	19.75	0.02	-	-	G10	SYBR Green I		0.63	2.88	None			94
255;234;79;79	A11	M5C	rpl13a	14.04	-	Positive	Unchecked	Unknown	-	14.07	0.04	-	-	A11	SYBR Green I		0.81	3.3	None			11
255;234;79;79	B11	M5C	rpl13a	14.1	-	Positive	Unchecked	Unknown	-	14.07	0.04	-	-	A11	SYBR Green I		0.87	3.46	None			23
255;234;79;79	C11	M5C	nestin	27.82	-	Positive	Unchecked	Unknown	-	27.53	0.42	-	-	C11	SYBR Green I		0.63	2.63	None			35
255;234;79;79	D11	M5C	nestin	27.23	-	Positive	Unchecked	Unknown	-	27.53	0.42	-	-	C11	SYBR Green I		0.79	3.05	None			47
255;234;79;79	E11	M5C	elavl3	20.9	-	Positive	Unchecked	Unknown	-	20.81	0.13	-	-	E11	SYBR Green I		0.45	2.09	None			59
255;234;79;79	F11	M5C	elavl3	20.72	-	Positive	Unchecked	Unknown	-	20.81	0.13	-	-	E11	SYBR Green I		0.43	1.99	None			71
255;234;79;79	G11	M5C	gfap	21.36	-	Positive	Unchecked	Unknown	-	21.34	0.03	-	-	G11	SYBR Green I		0.8	3.42	None			83
255;234;79;79	H11	M5C	gfap	21.32	-	Positive	Unchecked	Unknown	-	21.34	0.03	-	-	G11	SYBR Green I		0.72	3.19	None			95
255;66;41;24	A12	M6C	rpl13a	13.63	-	Positive	Unchecked	Unknown	-	13.79	0.22	-	-	A12	SYBR Green I		1.18	4.19	None			12
255;66;41;24	B12	M6C	rpl13a	13.94	-	Positive	Unchecked	Unknown	-	13.79	0.22	-	-	A12	SYBR Green I		0.91	3.58	None			24
255;66;41;24	C12	M6C	nestin	26.58	-	Positive	Unchecked	Unknown	-	26.56	0.04	-	-	C12	SYBR Green I		0.68	2.69	None			36
255;66;41;24	D12	M6C	nestin	26.53	-	Positive	Unchecked	Unknown	-	26.56	0.04	-	-	C12	SYBR Green I		0.79	3.01	None			48
255;66;41;24	E12	M6C	elavl3	20.17	-	Positive	Unchecked	Unknown	-	20.27	0.14	-	-	E12	SYBR Green I		0.46	2.11	None			60
255;66;41;24	F12	M6C	elavl3	20.37	-	Positive	Unchecked	Unknown	-	20.27	0.14	-	-	E12	SYBR Green I		0.42	1.95	None			72
255;66;41;24	G12	M6C	gfap	20.84	-	Positive	Unchecked	Unknown	-	20.84	0	-	-	G12	SYBR Green I		0.77	3.31	None			84
255;66;41;24	H12	M6C	gfap	20.84	-	Positive	Unchecked	Unknown	-	20.84	0	-	-	G12	SYBR Green I		0.71	3.15	None			96

[truncated: 1 more sheets: mbp-shha-C]
