# Supplementary material for: Strong static magnetic field delayed the early development of zebrafish
Source: Open Biol. 2019 Oct 30;9(10):190137. doi: 10.1098/rsob.190137 (PMC6833226; doi:10.1098/rsob.190137)
Supplement: Original data [file rsob190137supp1.zip › original data for RSOB-19-0137/Figure 4 qPCR original data/20190905&06&09-qRT-PCR.xlsx]

## Sheet: mylz3-AB
Position	Sample Name	Gene Name	Cq	Cq Mean	Cq Error	Dye	2^(-ΔCq) ie. 2^(-(target-internal))
A1	C1A	rpl13a	13.84	13.92	0.11	SYBR Green I
B1	C1A	rpl13a	14	13.92	0.11	SYBR Green I
C1	C1A	mylz3	14.99	15.01	0.02	SYBR Green I
D1	C1A	mylz3	15.02	15.01	0.02	SYBR Green I	0.469761
E1	C1B	rpl13a	14.25	14.29	0.05	SYBR Green I
F1	C1B	rpl13a	14.32	14.29	0.05	SYBR Green I
G1	C1B	mylz3	15.14	15.18	0.05	SYBR Green I
H1	C1B	mylz3	15.21	15.18	0.05	SYBR Green I	0.539614
A2	C2A	rpl13a	13.56	13.64	0.11	SYBR Green I
B2	C2A	rpl13a	13.72	13.64	0.11	SYBR Green I
C2	C2A	mylz3	12.74	12.68	0.09	SYBR Green I
D2	C2A	mylz3	12.61	12.68	0.09	SYBR Green I	1.94531
E2	C2B	rpl13a	13.75	13.75	0	SYBR Green I
F2	C2B	rpl13a	13.75	13.75	0	SYBR Green I
G2	C2B	mylz3	12.83	12.68	0.22	SYBR Green I
H2	C2B	mylz3	12.52	12.68	0.22	SYBR Green I	2.09943
A3	C3A	rpl13a	14.02	13.96	0.08	SYBR Green I
B3	C3A	rpl13a	13.9	13.96	0.08	SYBR Green I
C3	C3A	mylz3	11.65	11.62	0.04	SYBR Green I
D3	C3A	mylz3	11.59	11.62	0.04	SYBR Green I	5.06303
E3	C3B	rpl13a	13.54	13.53	0.02	SYBR Green I
F3	C3B	rpl13a	13.51	13.53	0.02	SYBR Green I
G3	C3B	mylz3	11.4	11.38	0.04	SYBR Green I
H3	C3B	mylz3	11.35	11.38	0.04	SYBR Green I	4.43828
A4	C4A	rpl13a	13.57	13.55	0.03	SYBR Green I
B4	C4A	rpl13a	13.53	13.55	0.03	SYBR Green I
C4	C4A	mylz3	10.8	10.79	0.02	SYBR Green I
D4	C4A	mylz3	10.77	10.79	0.02	SYBR Green I	6.77396
E4	C4B	rpl13a	14.83	14.83	0.01	SYBR Green I
F4	C4B	rpl13a	14.82	14.83	0.01	SYBR Green I
G4	C4B	mylz3	12.2	12.32	0.17	SYBR Green I
H4	C4B	mylz3	12.44	12.32	0.17	SYBR Green I	5.6962
A5	C5A	rpl13a	13.73	13.64	0.13	SYBR Green I
B5	C5A	rpl13a	13.54	13.64	0.13	SYBR Green I
C5	C5A	mylz3	11.27	11.43	0.23	SYBR Green I
D5	C5A	mylz3	11.59	11.43	0.23	SYBR Green I	4.62675
E5	C5B	rpl13a	13.78	13.66	0.17	SYBR Green I
F5	C5B	rpl13a	13.54	13.66	0.17	SYBR Green I
G5	C5B	mylz3	11.36	11.33	0.05	SYBR Green I
H5	C5B	mylz3	11.29	11.33	0.05	SYBR Green I	5.02805
A6	C6A	rpl13a	13.41	13.44	0.04	SYBR Green I
B6	C6A	rpl13a	13.47	13.44	0.04	SYBR Green I
C6	C6A	mylz3	-	-	-	SYBR Green I
D6	C6A	mylz3	11.89	11.89	0	SYBR Green I	2.92817
E6	C6B	rpl13a	12.56	12.58	0.03	SYBR Green I
F6	C6B	rpl13a	12.6	12.58	0.03	SYBR Green I
G6	C6B	mylz3	10.31	10.31	0.01	SYBR Green I
H6	C6B	mylz3	10.3	10.31	0.01	SYBR Green I	4.82323
A7	M1A	rpl13a	13.67	13.64	0.05	SYBR Green I
B7	M1A	rpl13a	13.6	13.64	0.05	SYBR Green I
C7	M1A	mylz3	15.17	15.1	0.11	SYBR Green I
D7	M1A	mylz3	15.02	15.1	0.11	SYBR Green I	0.363493
E7	M1B	rpl13a	14.55	14.62	0.09	SYBR Green I
F7	M1B	rpl13a	14.68	14.62	0.09	SYBR Green I
G7	M1B	mylz3	16.43	16.34	0.13	SYBR Green I
H7	M1B	mylz3	16.25	16.34	0.13	SYBR Green I	0.303549
A8	M2A	rpl13a	13.48	13.36	0.17	SYBR Green I
B8	M2A	rpl13a	13.24	13.36	0.17	SYBR Green I
C8	M2A	mylz3	12.08	12.06	0.03	SYBR Green I
D8	M2A	mylz3	12.04	12.06	0.03	SYBR Green I	2.46229
E8	M2B	rpl13a	13.66	13.69	0.04	SYBR Green I
F8	M2B	rpl13a	13.72	13.69	0.04	SYBR Green I
G8	M2B	mylz3	12.92	12.8	0.18	SYBR Green I
H8	M2B	mylz3	12.67	12.8	0.18	SYBR Green I	1.85318
A9	M3A	rpl13a	13.38	13.44	0.08	SYBR Green I
B9	M3A	rpl13a	13.49	13.44	0.08	SYBR Green I
C9	M3A	mylz3	11.19	11.22	0.04	SYBR Green I
D9	M3A	mylz3	11.25	11.22	0.04	SYBR Green I	4.65893
E9	M3B	rpl13a	14.42	14.4	0.03	SYBR Green I
F9	M3B	rpl13a	14.38	14.4	0.03	SYBR Green I
G9	M3B	mylz3	12.77	12.35	0.59	SYBR Green I
H9	M3B	mylz3	11.93	12.35	0.59	SYBR Green I	4.14106
A10	M4A	rpl13a	14.27	14.12	0.22	SYBR Green I
B10	M4A	rpl13a	13.96	14.12	0.22	SYBR Green I
C10	M4A	mylz3	11.51	11.48	0.05	SYBR Green I
D10	M4A	mylz3	11.44	11.48	0.05	SYBR Green I	6.23332
E10	M4B	rpl13a	14.27	14.25	0.03	SYBR Green I
F10	M4B	rpl13a	14.23	14.25	0.03	SYBR Green I
G10	M4B	mylz3	11.83	11.82	0.02	SYBR Green I
H10	M4B	mylz3	11.8	11.82	0.02	SYBR Green I	5.38893
A11	M5A	rpl13a	13.29	13.3	0.01	SYBR Green I
B11	M5A	rpl13a	13.31	13.3	0.01	SYBR Green I
C11	M5A	mylz3	10.98	10.96	0.04	SYBR Green I
D11	M5A	mylz3	10.93	10.96	0.04	SYBR Green I	5.06303
E11	M5B	rpl13a	13.42	13.33	0.13	SYBR Green I
F11	M5B	rpl13a	13.23	13.33	0.13	SYBR Green I
G11	M5B	mylz3	10.83	10.79	0.06	SYBR Green I
H11	M5B	mylz3	10.75	10.79	0.06	SYBR Green I	5.81589
A12	M6A	rpl13a	13.74	13.73	0.02	SYBR Green I
B12	M6A	rpl13a	13.71	13.73	0.02	SYBR Green I
C12	M6A	mylz3	11.49	11.47	0.03	SYBR Green I
D12	M6A	mylz3	11.45	11.47	0.03	SYBR Green I	4.78991
E12	M6B	rpl13a	13.06	13.03	0.04	SYBR Green I
F12	M6B	rpl13a	13	13.03	0.04	SYBR Green I
G12	M6B	mylz3	10.85	10.76	0.13	SYBR Green I
H12	M6B	mylz3	10.67	10.76	0.13	SYBR Green I	4.82323
mylz3
day	control			SMF exposed
	A	B	C	A	B	C
1	0.469761	0.539614	0.463294	0.363493	0.303549	0.267943
2	1.94531	2.09943	2.07053	2.46229	1.85318	1.70527
3	5.06303	4.43828	4.78991	4.65893	4.14106	5.09824
4	6.77396	5.6962	4.78991	6.23332	5.38893	5.16941
5	4.62675	5.02805	4.05584	5.06303	5.81589	5.16941
6	2.92817	4.82323	4.37717	4.78991	4.82323	4.37717
mean of control day 1
0.49089
mylz3
day	control			SMF exposed
	A	B	C	A	B	C
1	0.956959	1.09926	0.943784	0.740478	0.618364	0.545832
2	3.96282	4.27679	4.21791	5.01597	3.77514	3.47383
3	10.314	9.04129	9.75762	9.49079	8.43582	10.3857
4	13.7994	11.6038	9.75762	12.698	10.9779	10.5307
5	9.42524	10.2427	8.26222	10.314	11.8476	10.5307
6	5.96503	9.82549	8.91682	9.75762	9.82549	8.91682

## Sheet: pvlb-AB
Position	Sample Name	Gene Name	Cq	Cq Mean	Cq Error	Dye	2^(-ΔCq) ie. 2^(-(target-internal))
A1	C1A	rpl13a	14.41	14.53	0.17	SYBR Green I
B1	C1A	rpl13a	14.65	14.53	0.17	SYBR Green I
C1	C1A	pvlb	22.15	20.94	1.71	SYBR Green I
D1	C1A	pvlb	19.73	20.94	1.71	SYBR Green I	0.0117597
E1	C1B	rpl13a	14.92	14.74	0.25	SYBR Green I
F1	C1B	rpl13a	14.56	14.74	0.25	SYBR Green I
G1	C1B	pvlb	23.31	23.51	0.28	SYBR Green I
H1	C1B	pvlb	23.7	23.51	0.28	SYBR Green I	0.00229069
A2	C2A	rpl13a	13.9	13.85	0.07	SYBR Green I
B2	C2A	rpl13a	13.8	13.85	0.07	SYBR Green I
C2	C2A	pvlb	15.7	16.36	0.93	SYBR Green I
D2	C2A	pvlb	17.01	16.36	0.93	SYBR Green I	0.175556
E2	C2B	rpl13a	14.26	14.3	0.05	SYBR Green I
F2	C2B	rpl13a	14.33	14.3	0.05	SYBR Green I
G2	C2B	pvlb	18.44	19.66	1.72	SYBR Green I
H2	C2B	pvlb	20.87	19.66	1.72	SYBR Green I	0.0243489
A3	C3A	rpl13a	14.25	14.19	0.09	SYBR Green I
B3	C3A	rpl13a	14.12	14.19	0.09	SYBR Green I
C3	C3A	pvlb	13.66	14.02	0.5	SYBR Green I
D3	C3A	pvlb	14.37	14.02	0.5	SYBR Green I	1.12506
E3	C3B	rpl13a	13.95	13.94	0.01	SYBR Green I
F3	C3B	rpl13a	13.93	13.94	0.01	SYBR Green I
G3	C3B	pvlb	14.66	15.5	1.18	SYBR Green I
H3	C3B	pvlb	16.33	15.5	1.18	SYBR Green I	0.339151
A4	C4A	rpl13a	13.55	13.5	0.07	SYBR Green I
B4	C4A	rpl13a	13.45	13.5	0.07	SYBR Green I
C4	C4A	pvlb	10.34	10.42	0.11	SYBR Green I
D4	C4A	pvlb	10.5	10.42	0.11	SYBR Green I	8.45614
E4	C4B	rpl13a	15.39	15.41	0.02	SYBR Green I
F4	C4B	rpl13a	15.42	15.41	0.02	SYBR Green I
G4	C4B	pvlb	18.99	21.38	3.37	SYBR Green I
H4	C4B	pvlb	23.76	21.38	3.37	SYBR Green I	0.0159533	bad point
A5	C5A	rpl13a	13.97	13.81	0.23	SYBR Green I
B5	C5A	rpl13a	13.65	13.81	0.23	SYBR Green I
C5	C5A	pvlb	17.11	16.36	1.06	SYBR Green I
D5	C5A	pvlb	15.61	16.36	1.06	SYBR Green I	0.170755
E5	C5B	rpl13a	14.21	14.08	0.19	SYBR Green I
F5	C5B	rpl13a	13.94	14.08	0.19	SYBR Green I
G5	C5B	pvlb	15.08	15.66	0.82	SYBR Green I
H5	C5B	pvlb	16.24	15.66	0.82	SYBR Green I	0.334482
A6	C6A	rpl13a	13.65	13.66	0.01	SYBR Green I
B6	C6A	rpl13a	13.67	13.66	0.01	SYBR Green I
C6	C6A	pvlb	14.67	14.4	0.39	SYBR Green I
D6	C6A	pvlb	14.12	14.4	0.39	SYBR Green I	0.598739
E6	C6B	rpl13a	12.96	12.92	0.06	SYBR Green I
F6	C6B	rpl13a	12.88	12.92	0.06	SYBR Green I
G6	C6B	pvlb	11.49	10.86	0.89	SYBR Green I
H6	C6B	pvlb	10.23	10.86	0.89	SYBR Green I	4.16986
A7	M1A	rpl13a	13.93	13.93	0	SYBR Green I
B7	M1A	rpl13a	13.93	13.93	0	SYBR Green I
C7	M1A	pvlb	20.45	21.71	1.78	SYBR Green I
D7	M1A	pvlb	22.97	21.71	1.78	SYBR Green I	0.00454974
E7	M1B	rpl13a	15.12	15.04	0.12	SYBR Green I
F7	M1B	rpl13a	14.95	15.04	0.12	SYBR Green I
G7	M1B	pvlb	23.77	23.89	0.17	SYBR Green I
H7	M1B	pvlb	24.01	23.89	0.17	SYBR Green I	0.00216713
A8	M2A	rpl13a	13.59	13.54	0.07	SYBR Green I
B8	M2A	rpl13a	13.49	13.54	0.07	SYBR Green I
C8	M2A	pvlb	13.68	15.35	2.35	SYBR Green I
D8	M2A	pvlb	17.01	15.35	2.35	SYBR Green I	0.285191
E8	M2B	rpl13a	14.19	14.15	0.06	SYBR Green I
F8	M2B	rpl13a	14.11	14.15	0.06	SYBR Green I
G8	M2B	pvlb	19.32	19.36	0.06	SYBR Green I
H8	M2B	pvlb	19.4	19.36	0.06	SYBR Green I	0.0270168
A9	M3A	rpl13a	13.66	13.79	0.18	SYBR Green I
B9	M3A	rpl13a	13.92	13.79	0.18	SYBR Green I
C9	M3A	pvlb	11.81	11.89	0.11	SYBR Green I
D9	M3A	pvlb	11.97	11.89	0.11	SYBR Green I	3.73213
E9	M3B	rpl13a	15.13	14.95	0.25	SYBR Green I
F9	M3B	rpl13a	14.77	14.95	0.25	SYBR Green I
G9	M3B	pvlb	23.28	23.38	0.13	SYBR Green I
H9	M3B	pvlb	23.47	23.38	0.13	SYBR Green I	0.00289946
A10	M4A	rpl13a	14.57	14.6	0.04	SYBR Green I
B10	M4A	rpl13a	14.62	14.6	0.04	SYBR Green I
C10	M4A	pvlb	14.62	16.2	2.23	SYBR Green I
D10	M4A	pvlb	17.78	16.2	2.23	SYBR Green I	0.329877
E10	M4B	rpl13a	14.95	14.97	0.02	SYBR Green I
F10	M4B	rpl13a	14.98	14.97	0.02	SYBR Green I
G10	M4B	pvlb	17.05	17.79	1.04	SYBR Green I
H10	M4B	pvlb	18.52	17.79	1.04	SYBR Green I	0.14161
A11	M5A	rpl13a	13.62	13.59	0.04	SYBR Green I
B11	M5A	rpl13a	13.56	13.59	0.04	SYBR Green I
C11	M5A	pvlb	12.04	12.46	0.59	SYBR Green I
D11	M5A	pvlb	12.88	12.46	0.59	SYBR Green I	2.18859
E11	M5B	rpl13a	13.79	13.72	0.11	SYBR Green I
F11	M5B	rpl13a	13.64	13.72	0.11	SYBR Green I
G11	M5B	pvlb	12.5	13.49	1.39	SYBR Green I
H11	M5B	pvlb	14.47	13.49	1.39	SYBR Green I	1.17283
A12	M6A	rpl13a	13.83	13.93	0.13	SYBR Green I
B12	M6A	rpl13a	14.02	13.93	0.13	SYBR Green I
C12	M6A	pvlb	15.56	15.06	0.71	SYBR Green I
D12	M6A	pvlb	14.56	15.06	0.71	SYBR Green I	0.456916
E12	M6B	rpl13a	13.62	13.72	0.13	SYBR Green I
F12	M6B	rpl13a	13.81	13.72	0.13	SYBR Green I
G12	M6B	pvlb	13.03	14.05	1.44	SYBR Green I
H12	M6B	pvlb	15.06	14.05	1.44	SYBR Green I	0.795536
pvlb
day	control			SMF exposed
	A	B	C	A	B	C
1	0.0117597	0.00229069	0.358489	0.00454974	0.00216713	0.180491
2	0.175556	0.0243489	2.58471	0.285191	0.0270168	2.36199
3	1.12506	0.339151	7.01285	3.73213	0.00289946	6.72717
4	8.45614		10.3388	0.329877	0.14161	10.0561
5	0.170755	0.334482	6.40856	2.18859	1.17283	11.0809
6	0.598739	4.16986	9.12611	0.456916	0.795536	9.84916
此次实验pvlb的A和B组数据有问题，可能是加样试剂或仪器出问题，应舍弃。
The data of pvalb does not stand. It should not be used.

## Sheet: pvlb-20181128data
Sample Name	Gene Name	Cq	ΔCq	2^(- ΔCq)	20190223 original data	Cq	ΔCq	2^(- ΔCq)
C1	rpl13a	14.66				13.95
C1	rpl13a	14.26				13.92
C1	rpl13a	14.49				13.9
C1	pvalb	15.59	0.93	0.524858		16.76	2.81	0.142595
C1	pvalb	15.72	1.46	0.363493		16.68	2.76	0.147624
C1	pvalb	15.9	1.41	0.376312		17.19	3.29	0.102238
M1	rpl13a	14.5				13.41
M1	rpl13a	14.53				13.33
M1	rpl13a	14.51				13.5
M1	pvalb	15.42	0.92	0.0415214	calibrated data	19.88	6.47	0.0112807
M1	pvalb	15.49	0.96	0.0246888		19.97	6.64	0.0100268
M1	pvalb	15.29	0.78	0.0473661		19.78	6.28	0.0128686
C2	rpl13a	14.28
C2	rpl13a	14.3			20181128 original data	Sample Name	Gene Name	Cq	ΔCq	2^(- ΔCq)
C2	rpl13a	14.14				C1	rpl13a	14.66
C2	pvalb	11.51	-2.77	6.82108		C1	rpl13a	14.26
C2	pvalb	11.45	-2.85	7.21		C1	rpl13a	14.49
C2	pvalb	11.53	-2.61	6.10504		C1	pvalb	15.59	0.93	0.524858
M2	rpl13a	13.59				C1	pvalb	15.72	1.46	0.363493
M2	rpl13a	13.95				C1	pvalb	15.9	1.41	0.376312
M2	rpl13a	13.75				M1	rpl13a	14.5
M2	pvalb	11.43	-2.16	4.46915		M1	rpl13a	14.53
M2	pvalb	11.38	-2.57	5.93809		M1	rpl13a	14.51
M2	pvalb	11.53	-2.22	4.65893		M1	pvalb	15.42	0.92	0.528509
C3	rpl13a	14				M1	pvalb	15.49	0.96	0.514057
C3	rpl13a	13.96				M1	pvalb	15.29	0.78	0.582367
C3	rpl13a	13.91
C3	pvalb	10.37	-3.63	12.3805
C3	pvalb	10.35	-3.61	12.2101
C3	pvalb	10.32	-3.59	12.042
M3	rpl13a	13.72
M3	rpl13a	13.52
M3	rpl13a	13.35
M3	pvalb	9.78	-3.94	15.3482
M3	pvalb	9.87	-3.65	12.5533
M3	pvalb	9.95	-3.4	10.5561
C4	rpl13a	13.69
C4	rpl13a	13.64
C4	rpl13a	13.64
C4	pvalb	9.79	-3.9	14.9285
C4	pvalb	9.79	-3.85	14.42
C4	pvalb	9.87	-3.77	13.6422
M4	rpl13a	13.7
M4	rpl13a	13.97
M4	rpl13a	13.42
M4	pvalb	9.63	-4.07	16.7955
M4	pvalb	9.57	-4.4	21.1121
M4	pvalb	9.75	-3.67	12.7286
C5	rpl13a	13.42
C5	rpl13a	13.58
C5	rpl13a	13.57
C5	pvalb	9.79	-3.63	12.3805
C5	pvalb	10.1	-3.48	11.1579
C5	pvalb	10.07	-3.5	11.3137
M5	rpl13a	13.07
M5	rpl13a	12.97
M5	rpl13a	12.82
M5	pvalb	8.78	-4.29	19.5622
M5	pvalb	8.93	-4.04	16.4498
M5	pvalb	8.72	-4.1	17.1484
C6	rpl13a	13.41
C6	rpl13a	13.26
C6	rpl13a	13.33
C6	pvalb	9.59	-3.82	14.1232
C6	pvalb	9.62	-3.64	12.4666
C6	pvalb	9.78	-3.55	11.7127
M6	rpl13a	13.59
M6	rpl13a	13.47
M6	rpl13a	13.67
M6	pvalb	9.65	-3.94	15.3482
M6	pvalb	9.8	-3.67	12.7286
M6	pvalb	9.69	-3.98	15.7797
For Prism (before normalization)
day	control			SMF exposed
1	0.524858	0.363493	0.376312	0.0415214	0.0246888	0.0473661
2	6.82108	7.21	6.10504	4.46915	5.93809	4.65893
3	12.3805	12.2101	12.042	15.3482	12.5533	10.5561
4	14.9285	14.42	13.6422	16.7955	21.1121	12.7286
5	12.3805	11.1579	11.3137	19.5622	16.4498	17.1484
6	14.1232	12.4666	11.7127	15.3482	12.7286	15.7797
mean of day 1 control:		0.421554		0.421554
used in prism (after normalization)
day	control			SMF exposed
1	1.24505	0.862269	0.892676	0.098496	0.0585661	0.112361
2	16.1808	17.1034	14.4822	10.6016	14.0862	11.0518
3	29.3687	28.9644	28.5656	36.4086	29.7787	25.0408
4	35.4131	34.2068	32.3616	39.8418	50.0816	30.1944
5	29.3687	26.4686	26.8381	46.405	39.0218	40.6789
6	33.5028	29.573	27.7845	36.4086	30.1944	37.4322

## Sheet: syn2a-AB
Position	Sample Name	Gene Name	Cq	Cq Mean	Cq Error	Dye	2^(-ΔCq) ie. 2^(-(target-internal))
A1	C1A	rpl13a	13.79	13.86	0.09	SYBR Green I
B1	C1A	rpl13a	13.92	13.86	0.09	SYBR Green I
C1	C1A	syn2a	25.23	25.27	0.06	SYBR Green I
D1	C1A	syn2a	25.31	25.27	0.06	SYBR Green I	0.000367492
E1	C1B	rpl13a	14.25	14.24	0.01	SYBR Green I
F1	C1B	rpl13a	14.23	14.24	0.01	SYBR Green I
G1	C1B	syn2a	24.9	24.97	0.1	SYBR Green I
H1	C1B	syn2a	25.04	24.97	0.1	SYBR Green I	0.000588773
A2	C2A	rpl13a	13.58	13.58	0.01	SYBR Green I
B2	C2A	rpl13a	13.57	13.58	0.01	SYBR Green I
C2	C2A	syn2a	23.07	23.24	0.23	SYBR Green I
D2	C2A	syn2a	23.4	23.24	0.23	SYBR Green I	0.00123609
E2	C2B	rpl13a	13.73	13.72	0.01	SYBR Green I
F2	C2B	rpl13a	13.71	13.72	0.01	SYBR Green I
G2	C2B	syn2a	23.85	23.85	0	SYBR Green I
H2	C2B	syn2a	23.85	23.85	0	SYBR Green I	0.000892414
A3	C3A	rpl13a	13.9	13.84	0.08	SYBR Green I
B3	C3A	rpl13a	13.78	13.84	0.08	SYBR Green I
C3	C3A	syn2a	21.98	22.1	0.16	SYBR Green I
D3	C3A	syn2a	22.21	22.1	0.16	SYBR Green I	0.00326206
E3	C3B	rpl13a	13.41	13.42	0.01	SYBR Green I
F3	C3B	rpl13a	13.43	13.42	0.01	SYBR Green I
G3	C3B	syn2a	21.32	21.66	0.48	SYBR Green I
H3	C3B	syn2a	22	21.66	0.48	SYBR Green I	0.0033076
A4	C4A	rpl13a	13.47	13.48	0.01	SYBR Green I
B4	C4A	rpl13a	13.48	13.48	0.01	SYBR Green I
C4	C4A	syn2a	20.17	20.25	0.11	SYBR Green I
D4	C4A	syn2a	20.32	20.25	0.11	SYBR Green I	0.00916277
E4	C4B	rpl13a	14.84	14.7	0.2	SYBR Green I
F4	C4B	rpl13a	14.56	14.7	0.2	SYBR Green I
G4	C4B	syn2a	21.67	21.82	0.21	SYBR Green I
H4	C4B	syn2a	21.97	21.82	0.21	SYBR Green I	0.00718897
A5	C5A	rpl13a	13.59	13.57	0.03	SYBR Green I
B5	C5A	rpl13a	13.55	13.57	0.03	SYBR Green I
C5	C5A	syn2a	20.56	20.47	0.13	SYBR Green I
D5	C5A	syn2a	20.38	20.47	0.13	SYBR Green I	0.00837323
E5	C5B	rpl13a	13.79	13.65	0.2	SYBR Green I
F5	C5B	rpl13a	13.51	13.65	0.2	SYBR Green I
G5	C5B	syn2a	20.39	21.08	0.97	SYBR Green I
H5	C5B	syn2a	21.76	21.08	0.97	SYBR Green I	0.00579892
A6	C6A	rpl13a	13.27	13.28	0.01	SYBR Green I
B6	C6A	rpl13a	13.29	13.28	0.01	SYBR Green I
C6	C6A	syn2a	21.58	21.79	0.3	SYBR Green I
D6	C6A	syn2a	22	21.79	0.3	SYBR Green I	0.00274306
E6	C6B	rpl13a	12.7	12.54	0.23	SYBR Green I
F6	C6B	rpl13a	12.37	12.54	0.23	SYBR Green I
G6	C6B	syn2a	19.83	19.81	0.04	SYBR Green I
H6	C6B	syn2a	19.78	19.81	0.04	SYBR Green I	0.00647906
A7	M1A	rpl13a	13.74	13.75	0.01	SYBR Green I
B7	M1A	rpl13a	13.75	13.75	0.01	SYBR Green I
C7	M1A	syn2a	24.68	24.71	0.04	SYBR Green I
D7	M1A	syn2a	24.73	24.71	0.04	SYBR Green I	0.000502009
E7	M1B	rpl13a	14.5	14.5	0.01	SYBR Green I
F7	M1B	rpl13a	14.49	14.5	0.01	SYBR Green I
G7	M1B	syn2a	25.65	25.54	0.16	SYBR Green I
H7	M1B	syn2a	25.42	25.54	0.16	SYBR Green I	0.000474929
A8	M2A	rpl13a	13.19	13.25	0.08	SYBR Green I
B8	M2A	rpl13a	13.31	13.25	0.08	SYBR Green I
C8	M2A	syn2a	23.31	23.24	0.11	SYBR Green I
D8	M2A	syn2a	23.16	23.24	0.11	SYBR Green I	0.000983355
E8	M2B	rpl13a	13.67	13.64	0.05	SYBR Green I
F8	M2B	rpl13a	13.6	13.64	0.05	SYBR Green I
G8	M2B	syn2a	23.75	23.74	0.01	SYBR Green I
H8	M2B	syn2a	23.73	23.74	0.01	SYBR Green I	0.000911165
A9	M3A	rpl13a	13.41	13.41	0	SYBR Green I
B9	M3A	rpl13a	13.41	13.41	0	SYBR Green I
C9	M3A	syn2a	20.99	21.21	0.31	SYBR Green I
D9	M3A	syn2a	21.43	21.21	0.31	SYBR Green I	0.0044871
E9	M3B	rpl13a	14.29	14.29	0	SYBR Green I
F9	M3B	rpl13a	14.29	14.29	0	SYBR Green I
G9	M3B	syn2a	22.13	22.1	0.04	SYBR Green I
H9	M3B	syn2a	22.07	22.1	0.04	SYBR Green I	0.00445611
A10	M4A	rpl13a	14.06	14.09	0.04	SYBR Green I
B10	M4A	rpl13a	14.11	14.09	0.04	SYBR Green I
C10	M4A	syn2a	21.28	21.25	0.05	SYBR Green I
D10	M4A	syn2a	21.21	21.25	0.05	SYBR Green I	0.00699238
E10	M4B	rpl13a	14.12	14.15	0.04	SYBR Green I
F10	M4B	rpl13a	14.18	14.15	0.04	SYBR Green I
G10	M4B	syn2a	21.24	21.38	0.2	SYBR Green I
H10	M4B	syn2a	21.52	21.38	0.2	SYBR Green I	0.00666121
A11	M5A	rpl13a	13.27	13.28	0.01	SYBR Green I
B11	M5A	rpl13a	13.29	13.28	0.01	SYBR Green I
C11	M5A	syn2a	20.07	20.17	0.13	SYBR Green I
D11	M5A	syn2a	20.26	20.17	0.13	SYBR Green I	0.00843147
E11	M5B	rpl13a	13.43	13.34	0.13	SYBR Green I
F11	M5B	rpl13a	13.24	13.34	0.13	SYBR Green I
G11	M5B	syn2a	20.2	20.26	0.08	SYBR Green I
H11	M5B	syn2a	20.32	20.26	0.08	SYBR Green I	0.00825795
A12	M6A	rpl13a	13.91	13.83	0.12	SYBR Green I
B12	M6A	rpl13a	13.74	13.83	0.12	SYBR Green I
C12	M6A	syn2a	22.01	22.15	0.19	SYBR Green I
D12	M6A	syn2a	22.28	22.15	0.19	SYBR Green I	0.00312918
E12	M6B	rpl13a	13.11	13.02	0.13	SYBR Green I
F12	M6B	rpl13a	12.92	13.02	0.13	SYBR Green I
G12	M6B	syn2a	20.26	20.38	0.16	SYBR Green I
H12	M6B	syn2a	20.49	20.38	0.16	SYBR Green I	0.00608722
syn2a
day	control			SMF exposed
	A	B	C	A	B	C
1	0.000367492	0.000588773	0.000461942	0.000502009	0.000474929	0.000300572
2	0.00123609	0.000892414	0.000821188	0.000983355	0.000911165	0.000917503
3	0.00326206	0.0033076	0.00424506	0.0044871	0.00445611	0.00454974
4	0.00916277	0.00718897	0.00786684	0.00699238	0.00666121	0.00638986
5	0.00837323	0.00579892	0.00537321	0.00843147	0.00825795	0.00477594
6	0.00274306	0.00647906	0.00529924	0.00312918	0.00608722	0.00638986
mean of day 1 control
0.000472736
syn2a
day	control			SMF exposed
	A	B	C	A	B	C
1	0.777373	1.24546	0.977168	1.06192	1.00464	0.635815
2	2.61476	1.88776	1.7371	2.08014	1.92743	1.94084
3	6.90039	6.99672	8.97977	9.49178	9.42621	9.62428
4	19.3824	15.2072	16.6411	14.7913	14.0908	13.5168
5	17.7123	12.2667	11.3662	17.8355	17.4684	10.1028
6	5.80251	13.7055	11.2097	6.6193	12.8766	13.5168

## Sheet: nestin-AB
Position	Sample Name	Gene Name	Cq	Cq Mean	Cq Error	Dye	2^(-ΔCq) ie. 2^(-(target-internal))
A1	C1A	rpl13a	15.37	15.6	0.33	SYBR Green I
B1	C1A	rpl13a	15.83	15.6	0.33	SYBR Green I
C1	C1A	nestin	25.03	24.72	0.44	SYBR Green I
D1	C1A	nestin	24.41	24.72	0.44	SYBR Green I	0.00179724
E1	C1B	rpl13a	15.22	15.2	0.03	SYBR Green I
F1	C1B	rpl13a	15.18	15.2	0.03	SYBR Green I
G1	C1B	nestin	23.55	23.73	0.25	SYBR Green I
H1	C1B	nestin	23.91	23.73	0.25	SYBR Green I	0.00270529
A2	C2A	rpl13a	14.25	14.46	0.29	SYBR Green I
B2	C2A	rpl13a	14.66	14.46	0.29	SYBR Green I
C2	C2A	nestin	23.99	23.66	0.47	SYBR Green I
D2	C2A	nestin	23.33	23.66	0.47	SYBR Green I	0.00170029
E2	C2B	rpl13a	14.14	14.34	0.28	SYBR Green I
F2	C2B	rpl13a	14.54	14.34	0.28	SYBR Green I
G2	C2B	nestin	24.12	24.04	0.11	SYBR Green I
H2	C2B	nestin	23.96	24.04	0.11	SYBR Green I	0.00120229
A3	C3A	rpl13a	15.06	14.98	0.11	SYBR Green I
B3	C3A	rpl13a	14.9	14.98	0.11	SYBR Green I
C3	C3A	nestin	24.74	24.59	0.21	SYBR Green I
D3	C3A	nestin	24.44	24.59	0.21	SYBR Green I	0.00127968
E3	C3B	rpl13a	13.65	14.07	0.59	SYBR Green I
F3	C3B	rpl13a	14.49	14.07	0.59	SYBR Green I
G3	C3B	nestin	25.44	25.54	0.13	SYBR Green I
H3	C3B	nestin	25.63	25.54	0.13	SYBR Green I	0.000352522
A4	C4A	rpl13a	13.91	13.88	0.05	SYBR Green I
B4	C4A	rpl13a	13.84	13.88	0.05	SYBR Green I
C4	C4A	nestin	25.05	25.17	0.17	SYBR Green I
D4	C4A	nestin	25.29	25.17	0.17	SYBR Green I	0.000399366
E4	C4B	rpl13a	16.19	16.76	0.81	SYBR Green I
F4	C4B	rpl13a	17.33	16.76	0.81	SYBR Green I
G4	C4B	nestin	28.58	27.97	0.87	SYBR Green I
H4	C4B	nestin	27.35	27.97	0.87	SYBR Green I	0.000422137
A5	C5A	rpl13a	13.9	13.95	0.07	SYBR Green I
B5	C5A	rpl13a	14	13.95	0.07	SYBR Green I
C5	C5A	nestin	25.68	25.66	0.04	SYBR Green I
D5	C5A	nestin	25.63	25.66	0.04	SYBR Green I	0.000298496
E5	C5B	rpl13a	14.69	14.5	0.28	SYBR Green I
F5	C5B	rpl13a	14.3	14.5	0.28	SYBR Green I
G5	C5B	nestin	26.7	26.82	0.17	SYBR Green I
H5	C5B	nestin	26.94	26.82	0.17	SYBR Green I	0.000195574
A6	C6A	rpl13a	14.34	14.05	0.42	SYBR Green I
B6	C6A	rpl13a	13.75	14.05	0.42	SYBR Green I
C6	C6A	nestin	26.49	26.49	0	SYBR Green I
D6	C6A	nestin	26.49	26.49	0	SYBR Green I	0.000179965
E6	C6B	rpl13a	12.65	12.75	0.14	SYBR Green I
F6	C6B	rpl13a	12.85	12.75	0.14	SYBR Green I
G6	C6B	nestin	25.93	25.73	0.28	SYBR Green I
H6	C6B	nestin	25.53	25.73	0.28	SYBR Green I	0.000123774
A7	M1A	rpl13a	14.04	14.58	0.76	SYBR Green I
B7	M1A	rpl13a	15.11	14.58	0.76	SYBR Green I
C7	M1A	nestin	23.96	24.14	0.25	SYBR Green I
D7	M1A	nestin	24.32	24.14	0.25	SYBR Green I	0.00132481
E7	M1B	rpl13a	16.36	16.05	0.44	SYBR Green I
F7	M1B	rpl13a	15.74	16.05	0.44	SYBR Green I
G7	M1B	nestin	24.11	24.39	0.39	SYBR Green I
H7	M1B	nestin	24.66	24.39	0.39	SYBR Green I	0.0030861
A8	M2A	rpl13a	13.91	14.08	0.24	SYBR Green I
B8	M2A	rpl13a	14.25	14.08	0.24	SYBR Green I
C8	M2A	nestin	22.77	22.73	0.06	SYBR Green I
D8	M2A	nestin	22.68	22.73	0.06	SYBR Green I	0.00248938
E8	M2B	rpl13a	15.16	15.06	0.15	SYBR Green I
F8	M2B	rpl13a	14.95	15.06	0.15	SYBR Green I
G8	M2B	nestin	23.24	23.22	0.03	SYBR Green I
H8	M2B	nestin	23.2	23.22	0.03	SYBR Green I	0.00349619
A9	M3A	rpl13a	13.85	13.75	0.15	SYBR Green I
B9	M3A	rpl13a	13.64	13.75	0.15	SYBR Green I
C9	M3A	nestin	23.31	22.99	0.45	SYBR Green I
D9	M3A	nestin	22.67	22.99	0.45	SYBR Green I	0.0016538
E9	M3B	rpl13a	14.98	15.08	0.14	SYBR Green I
F9	M3B	rpl13a	15.18	15.08	0.14	SYBR Green I
G9	M3B	nestin	26.26	26.39	0.18	SYBR Green I
H9	M3B	nestin	26.52	26.39	0.18	SYBR Green I	0.000393868
A10	M4A	rpl13a	14.88	15.3	0.59	SYBR Green I
B10	M4A	rpl13a	15.72	15.3	0.59	SYBR Green I
C10	M4A	nestin	24.87	25.71	1.19	SYBR Green I
D10	M4A	nestin	26.55	25.71	1.19	SYBR Green I	0.000734984
E10	M4B	rpl13a	15.43	15.87	0.62	SYBR Green I
F10	M4B	rpl13a	16.31	15.87	0.62	SYBR Green I
G10	M4B	nestin	26.52	26.64	0.16	SYBR Green I
H10	M4B	nestin	26.75	26.64	0.16	SYBR Green I	0.000572673
A11	M5A	rpl13a	14.06	14.11	0.06	SYBR Green I
B11	M5A	rpl13a	14.15	14.11	0.06	SYBR Green I
C11	M5A	nestin	25.3	25.27	0.04	SYBR Green I
D11	M5A	nestin	25.24	25.27	0.04	SYBR Green I	0.000437024
E11	M5B	rpl13a	13.74	13.7	0.06	SYBR Green I
F11	M5B	rpl13a	13.66	13.7	0.06	SYBR Green I
G11	M5B	nestin	25.65	26.11	0.64	SYBR Green I
H11	M5B	nestin	26.56	26.11	0.64	SYBR Green I	0.000183746
A12	M6A	rpl13a	14.26	14.78	0.73	SYBR Green I
B12	M6A	rpl13a	15.29	14.78	0.73	SYBR Green I
C12	M6A	nestin	27.57	27.15	0.59	SYBR Green I
D12	M6A	nestin	26.73	27.15	0.59	SYBR Green I	0.000188912
E12	M6B	rpl13a	14.09	13.99	0.15	SYBR Green I
F12	M6B	rpl13a	13.88	13.99	0.15	SYBR Green I
G12	M6B	nestin	25.88	26.14	0.37	SYBR Green I
H12	M6B	nestin	26.4	26.14	0.37	SYBR Green I	0.000220032
nestin
day	control			SMF exposed
	A	B	C	A	B	C
1	0.00179724	0.00270529	0.00247218	0.00132481	0.0030861	0.000898621
2	0.00170029	0.00120229	0.00216713	0.00248938	0.00349619	0.00282017
3	0.00127968	0.000352522	0.000892414	0.0016538	0.000393868	0.00178483
4	0.000399366	0.000422137	0.000484908	0.000734984	0.000572673	0.000350087
5	0.000298496	0.000195574	0.000195574	0.000437024	0.000183746	8.87434e-05
6	0.000179965	0.000123774	0.000218512	0.000188912	0.000220032	0.000143168
mean of day 1 control
0.0023249
nestin
day	control			SMF exposed
	A	B	C	A	B	C
1	0.773039	1.16361	1.06335	0.569834	1.32741	0.386519
2	0.731339	0.517135	0.932136	1.07074	1.5038	1.21303
3	0.550423	0.151628	0.383849	0.711341	0.169413	0.767699
4	0.171777	0.181572	0.208571	0.316135	0.246321	0.150581
5	0.128391	0.0841212	0.0841212	0.187975	0.0790337	0.0381708
6	0.0774073	0.0532385	0.0939875	0.0812557	0.0946412	0.0615803

## Sheet: elavl3-AB
Position	Sample Name	Gene Name	Cq	Cq Mean	Cq Error	Dye	2^(-ΔCq) ie. 2^(-(target-internal))
A1	C1A	rpl13a	13.99	14.13	0.19	SYBR Green I
B1	C1A	rpl13a	14.26	14.13	0.19	SYBR Green I
C1	C1A	elavl3	20.45	20.44	0.01	SYBR Green I
D1	C1A	elavl3	20.43	20.44	0.01	SYBR Green I	0.0126038
E1	C1B	rpl13a	14.37	14.28	0.13	SYBR Green I
F1	C1B	rpl13a	14.18	14.28	0.13	SYBR Green I
G1	C1B	elavl3	20.53	20.62	0.12	SYBR Green I
H1	C1B	elavl3	20.7	20.62	0.12	SYBR Green I	0.0123444
A2	C2A	rpl13a	13.47	13.54	0.1	SYBR Green I
B2	C2A	rpl13a	13.61	13.54	0.1	SYBR Green I
C2	C2A	elavl3	19.23	19.26	0.04	SYBR Green I
D2	C2A	elavl3	19.29	19.26	0.04	SYBR Green I	0.0189718
E2	C2B	rpl13a	14	13.91	0.13	SYBR Green I
F2	C2B	rpl13a	13.81	13.91	0.13	SYBR Green I
G2	C2B	elavl3	19.6	19.6	0	SYBR Green I
H2	C2B	elavl3	19.6	19.6	0	SYBR Green I	0.0193704
A3	C3A	rpl13a	13.9	13.92	0.02	SYBR Green I
B3	C3A	rpl13a	13.93	13.92	0.02	SYBR Green I
C3	C3A	elavl3	19.1	19.08	0.04	SYBR Green I
D3	C3A	elavl3	19.05	19.08	0.04	SYBR Green I	0.0279695
E3	C3B	rpl13a	13.63	13.68	0.07	SYBR Green I
F3	C3B	rpl13a	13.73	13.68	0.07	SYBR Green I
G3	C3B	elavl3	19.39	19.41	0.02	SYBR Green I
H3	C3B	elavl3	19.42	19.41	0.02	SYBR Green I	0.0188407
A4	C4A	rpl13a	13.61	13.58	0.05	SYBR Green I
B4	C4A	rpl13a	13.54	13.58	0.05	SYBR Green I
C4	C4A	elavl3	19.26	19.16	0.15	SYBR Green I
D4	C4A	elavl3	19.05	19.16	0.15	SYBR Green I	0.0209051
E4	C4B	rpl13a	15.05	15.08	0.04	SYBR Green I
F4	C4B	rpl13a	15.11	15.08	0.04	SYBR Green I
G4	C4B	elavl3	20.31	20.33	0.03	SYBR Green I
H4	C4B	elavl3	20.35	20.33	0.03	SYBR Green I	0.026278
A5	C5A	rpl13a	13.76	13.7	0.09	SYBR Green I
B5	C5A	rpl13a	13.63	13.7	0.09	SYBR Green I
C5	C5A	elavl3	19.35	19.45	0.13	SYBR Green I
D5	C5A	elavl3	19.54	19.45	0.13	SYBR Green I	0.0185814
E5	C5B	rpl13a	14	13.89	0.16	SYBR Green I
F5	C5B	rpl13a	13.77	13.89	0.16	SYBR Green I
G5	C5B	elavl3	19.62	19.64	0.03	SYBR Green I
H5	C5B	elavl3	19.66	19.64	0.03	SYBR Green I	0.0185814
A6	C6A	rpl13a	13.74	13.63	0.16	SYBR Green I
B6	C6A	rpl13a	13.52	13.63	0.16	SYBR Green I
C6	C6A	elavl3	20.1	20.04	0.08	SYBR Green I
D6	C6A	elavl3	19.98	20.04	0.08	SYBR Green I	0.0117597
E6	C6B	rpl13a	12.78	12.78	0.01	SYBR Green I
F6	C6B	rpl13a	12.77	12.78	0.01	SYBR Green I
G6	C6B	elavl3	19.27	19.26	0.01	SYBR Green I
H6	C6B	elavl3	19.25	19.26	0.01	SYBR Green I	0.0112028
A7	M1A	rpl13a	13.54	13.53	0.01	SYBR Green I
B7	M1A	rpl13a	13.52	13.53	0.01	SYBR Green I
C7	M1A	elavl3	20.09	20.08	0.01	SYBR Green I
D7	M1A	elavl3	20.07	20.08	0.01	SYBR Green I	0.0106722
E7	M1B	rpl13a	14.64	14.65	0.01	SYBR Green I
F7	M1B	rpl13a	14.66	14.65	0.01	SYBR Green I
G7	M1B	elavl3	21.35	21.38	0.04	SYBR Green I
H7	M1B	elavl3	21.41	21.38	0.04	SYBR Green I	0.00942037
A8	M2A	rpl13a	13.42	13.31	0.16	SYBR Green I
B8	M2A	rpl13a	13.2	13.31	0.16	SYBR Green I
C8	M2A	elavl3	19.03	19.06	0.04	SYBR Green I
D8	M2A	elavl3	19.08	19.06	0.04	SYBR Green I	0.0185814
E8	M2B	rpl13a	13.97	14.04	0.09	SYBR Green I
F8	M2B	rpl13a	14.1	14.04	0.09	SYBR Green I
G8	M2B	elavl3	19.62	19.56	0.08	SYBR Green I
H8	M2B	elavl3	19.5	19.56	0.08	SYBR Green I	0.0217929
A9	M3A	rpl13a	13.5	13.61	0.15	SYBR Green I
B9	M3A	rpl13a	13.71	13.61	0.15	SYBR Green I
C9	M3A	elavl3	18.67	18.7	0.04	SYBR Green I
D9	M3A	elavl3	18.73	18.7	0.04	SYBR Green I	0.0293601
E9	M3B	rpl13a	14.77	14.83	0.08	SYBR Green I
F9	M3B	rpl13a	14.88	14.83	0.08	SYBR Green I
G9	M3B	elavl3	19.72	19.76	0.06	SYBR Green I
H9	M3B	elavl3	19.8	19.76	0.06	SYBR Green I	0.0328036
A10	M4A	rpl13a & elavl3-bad point	15.57	15.57	0	SYBR Green I	wrong point
B10	M4A	rpl13a	14.06	14.06	0	SYBR Green I
C10	M4A	elavl3	19.48	19.51	0.04	SYBR Green I
D10	M4A	elavl3	19.53	19.51	0.04	SYBR Green I	0.0228763
E10	M4B	rpl13a	14.76	14.91	0.21	SYBR Green I
F10	M4B	rpl13a	15.06	14.91	0.21	SYBR Green I
G10	M4B	elavl3	19.85	19.83	0.03	SYBR Green I
H10	M4B	elavl3	19.81	19.83	0.03	SYBR Green I	0.0330318
A11	M5A	rpl13a	13.58	13.49	0.13	SYBR Green I
B11	M5A	rpl13a	13.4	13.49	0.13	SYBR Green I
C11	M5A	elavl3	19.92	19.76	0.23	SYBR Green I
D11	M5A	elavl3	19.59	19.76	0.23	SYBR Green I	0.0129581
E11	M5B	rpl13a	13.57	13.65	0.11	SYBR Green I
F11	M5B	rpl13a	13.72	13.65	0.11	SYBR Green I
G11	M5B	elavl3	19.96	20.06	0.13	SYBR Green I
H11	M5B	elavl3	20.15	20.06	0.13	SYBR Green I	0.0117597
A12	M6A	rpl13a	13.69	13.86	0.24	SYBR Green I
B12	M6A	rpl13a	14.03	13.86	0.24	SYBR Green I
C12	M6A	elavl3	20.73	20.7	0.05	SYBR Green I
D12	M6A	elavl3	20.66	20.7	0.05	SYBR Green I	0.00872881
E12	M6B	rpl13a	12.97	13.1	0.18	SYBR Green I
F12	M6B	rpl13a	13.23	13.1	0.18	SYBR Green I
G12	M6B	elavl3	20.36	19.99	0.53	SYBR Green I
H12	M6B	elavl3	19.61	19.99	0.53	SYBR Green I	0.00843147
elavl3
day	control			SMF exposed
	A	B	C	A	B	C
1	0.0126038	0.0123444	0.0135084	0.0106722	0.00942037	0.00634572
2	0.0189718	0.0193704	0.0164018	0.0185814	0.0217929	0.0287559
3	0.0279695	0.0188407	0.0295643	0.0293601	0.0328036	0.0390103
4	0.0209051	0.026278	0.0236831	0.0228763	0.0330318	0.0168629
5	0.0185814	0.0185814	0.00975258	0.0129581	0.0117597	0.0093553
6	0.0117597	0.0112028	0.0137922	0.00872881	0.00843147	0.0112028
mean of day 1 control
0.0128189
elavl3
day	control			SMF exposed
	A	B	C	A	B	C
1	0.983222	0.962987	1.05379	0.832538	0.734884	0.49503
2	1.47999	1.51109	1.27951	1.44953	1.70006	2.24325
3	2.18191	1.46977	2.30631	2.29038	2.55902	3.0432
4	1.63081	2.04995	1.84752	1.78459	2.57681	1.31548
5	1.44953	1.44953	0.7608	1.01086	0.917378	0.729808
6	0.917378	0.873929	1.07593	0.680935	0.65774	0.873929

## Sheet: gfap-AB
Position	Sample Name	Gene Name	Cq	Cq Mean	Cq Error	Dye	2^(-ΔCq) ie. 2^(-(target-internal))
A1	C1A	rpl13a	13.99	14.13	0.2	SYBR Green I
B1	C1A	rpl13a	14.27	14.13	0.2	SYBR Green I
C1	C1A	gfap	21.49	21.6	0.16	SYBR Green I
D1	C1A	gfap	21.71	21.6	0.16	SYBR Green I	0.00564035
E1	C1B	rpl13a	14.57	14.68	0.15	SYBR Green I
F1	C1B	rpl13a	14.78	14.68	0.15	SYBR Green I
G1	C1B	gfap	21.46	21.4	0.08	SYBR Green I
H1	C1B	gfap	21.34	21.4	0.08	SYBR Green I	0.0094859
A2	C2A	rpl13a	14.01	14.07	0.08	SYBR Green I
B2	C2A	rpl13a	14.13	14.07	0.08	SYBR Green I
C2	C2A	gfap	20.77	20.76	0.01	SYBR Green I
D2	C2A	gfap	20.75	20.76	0.01	SYBR Green I	0.00968522
E2	C2B	rpl13a	14.16	14.35	0.26	SYBR Green I
F2	C2B	rpl13a	14.53	14.35	0.26	SYBR Green I
G2	C2B	gfap	21.65	21.56	0.13	SYBR Green I
H2	C2B	gfap	21.46	21.56	0.13	SYBR Green I	0.0067542
A3	C3A	rpl13a	14.39	14.46	0.1	SYBR Green I
B3	C3A	rpl13a	14.53	14.46	0.1	SYBR Green I
C3	C3A	gfap	20.35	20.34	0.02	SYBR Green I
D3	C3A	gfap	20.32	20.34	0.02	SYBR Green I	0.0169802
E3	C3B	rpl13a	14.13	14.29	0.23	SYBR Green I
F3	C3B	rpl13a	14.45	14.29	0.23	SYBR Green I
G3	C3B	gfap	20.55	20.63	0.11	SYBR Green I
H3	C3B	gfap	20.7	20.63	0.11	SYBR Green I	0.0123444
A4	C4A	rpl13a	14.03	14.1	0.09	SYBR Green I
B4	C4A	rpl13a	14.16	14.1	0.09	SYBR Green I
C4	C4A	gfap	19.22	19.41	0.27	SYBR Green I
D4	C4A	gfap	19.6	19.41	0.27	SYBR Green I	0.0252076
E4	C4B	rpl13a	15.63	15.61	0.03	SYBR Green I
F4	C4B	rpl13a	15.59	15.61	0.03	SYBR Green I
G4	C4B	gfap	20.79	20.59	0.29	SYBR Green I
H4	C4B	gfap	20.38	20.59	0.29	SYBR Green I	0.0316862
A5	C5A	rpl13a	14.08	14.21	0.18	SYBR Green I
B5	C5A	rpl13a	14.33	14.21	0.18	SYBR Green I
C5	C5A	gfap	20.16	20.22	0.08	SYBR Green I
D5	C5A	gfap	20.28	20.22	0.08	SYBR Green I	0.0155171
E5	C5B	rpl13a	14.79	14.7	0.13	SYBR Green I
F5	C5B	rpl13a	14.6	14.7	0.13	SYBR Green I
G5	C5B	gfap	20.5	20.4	0.14	SYBR Green I
H5	C5B	gfap	20.3	20.4	0.14	SYBR Green I	0.0192366
A6	C6A	rpl13a	14.1	14.18	0.11	SYBR Green I
B6	C6A	rpl13a	14.25	14.18	0.11	SYBR Green I
C6	C6A	gfap	21.11	21.07	0.06	SYBR Green I
D6	C6A	gfap	21.02	21.07	0.06	SYBR Green I	0.00843147
E6	C6B	rpl13a	13.68	13.55	0.18	SYBR Green I
F6	C6B	rpl13a	13.42	13.55	0.18	SYBR Green I
G6	C6B	gfap	19.92	19.78	0.2	SYBR Green I
H6	C6B	gfap	19.64	19.78	0.2	SYBR Green I	0.0133224
A7	M1A	rpl13a	14.24	14.38	0.19	SYBR Green I
B7	M1A	rpl13a	14.51	14.38	0.19	SYBR Green I
C7	M1A	gfap	21.21	21.17	0.06	SYBR Green I
D7	M1A	gfap	21.13	21.17	0.06	SYBR Green I	0.00903663
E7	M1B	rpl13a	15.58	15.45	0.19	SYBR Green I
F7	M1B	rpl13a	15.31	15.45	0.19	SYBR Green I
G7	M1B	gfap	22.55	22.52	0.04	SYBR Green I
H7	M1B	gfap	22.49	22.52	0.04	SYBR Green I	0.00744248
A8	M2A	rpl13a	13.8	14.07	0.37	SYBR Green I
B8	M2A	rpl13a	14.33	14.07	0.37	SYBR Green I
C8	M2A	gfap	21.57	21.45	0.18	SYBR Green I
D8	M2A	gfap	21.32	21.45	0.18	SYBR Green I	0.00600342
E8	M2B	rpl13a	14.57	14.43	0.21	SYBR Green I
F8	M2B	rpl13a	14.28	14.43	0.21	SYBR Green I
G8	M2B	gfap	21.77	22.19	0.59	SYBR Green I
H8	M2B	gfap	22.6	22.19	0.59	SYBR Green I	0.00461325
A9	M3A	rpl13a	13.98	14.02	0.05	SYBR Green I
B9	M3A	rpl13a	14.05	14.02	0.05	SYBR Green I
C9	M3A	gfap	19.91	19.9	0.01	SYBR Green I
D9	M3A	gfap	19.89	19.9	0.01	SYBR Green I	0.0169802
E9	M3B	rpl13a	15.14	14.96	0.26	SYBR Green I
F9	M3B	rpl13a	14.77	14.96	0.26	SYBR Green I
G9	M3B	gfap	21.11	21.24	0.18	SYBR Green I
H9	M3B	gfap	21.36	21.24	0.18	SYBR Green I	0.0128686
A10	M4A	rpl13a	14.6	14.69	0.13	SYBR Green I
B10	M4A	rpl13a	14.78	14.69	0.13	SYBR Green I
C10	M4A	gfap	19.81	19.88	0.09	SYBR Green I
D10	M4A	gfap	19.94	19.88	0.09	SYBR Green I	0.0273939
E10	M4B	rpl13a	14.93	14.76	0.25	SYBR Green I
F10	M4B	rpl13a	14.58	14.76	0.25	SYBR Green I
G10	M4B	gfap	20.32	20.43	0.15	SYBR Green I
H10	M4B	gfap	20.53	20.43	0.15	SYBR Green I	0.0196408
A11	M5A	rpl13a	13.94	13.94	0	SYBR Green I
B11	M5A	rpl13a	13.94	13.94	0	SYBR Green I
C11	M5A	gfap	19.76	19.61	0.21	SYBR Green I
D11	M5A	gfap	19.46	19.61	0.21	SYBR Green I	0.0196408
E11	M5B	rpl13a	13.81	13.94	0.18	SYBR Green I
F11	M5B	rpl13a	14.06	13.94	0.18	SYBR Green I
G11	M5B	gfap	20.07	20.21	0.19	SYBR Green I
H11	M5B	gfap	20.34	20.21	0.19	SYBR Green I	0.0129581
A12	M6A	rpl13a	14.03	14.18	0.21	SYBR Green I
B12	M6A	rpl13a	14.32	14.18	0.21	SYBR Green I
C12	M6A	gfap	21.68	21.54	0.21	SYBR Green I
D12	M6A	gfap	21.39	21.54	0.21	SYBR Green I	0.00608722
E12	M6B	rpl13a	13.7	13.73	0.04	SYBR Green I
F12	M6B	rpl13a	13.76	13.73	0.04	SYBR Green I
G12	M6B	gfap	20.34	20.18	0.23	SYBR Green I
H12	M6B	gfap	20.01	20.18	0.23	SYBR Green I	0.0114382
gfap
day	control			SMF exposed
	A	B	C	A	B	C
1	0.00564035	0.0094859	0.00596195	0.00903663	0.00744248	0.00359448
2	0.00968522	0.0067542	0.00491021	0.00600342	0.00461325	0.00552427
3	0.0169802	0.0123444	0.00929068	0.0169802	0.0128686	0.0120904
4	0.0252076	0.0316862	0.018453	0.0273939	0.0196408	0.0180733
5	0.0155171	0.0192366	0.00866851	0.0196408	0.0129581	0.00647906
6	0.00843147	0.0133224	0.00713931	0.00608722	0.0114382	0.00754638
mean of day 1 control
0.0070294
gfap
day	control			SMF exposed
	A	B	C	A	B	C
1	0.802394	1.34946	0.848145	1.28555	1.05877	0.51135
2	1.37782	0.96085	0.698525	0.854044	0.65628	0.785881
3	2.4156	1.75611	1.32169	2.4156	1.83068	1.71997
4	3.58602	4.50767	2.62512	3.89705	2.7941	2.5711
5	2.20745	2.7366	1.23318	2.7941	1.84342	0.921709
6	1.19946	1.89524	1.01564	0.865966	1.62719	1.07355

## Sheet: mbp-AB
Position	Sample Name	Gene Name	Cq	Cq Mean	Cq Error	Dye	2^(-ΔCq) ie. 2^(-(target-internal))
A1	C1A	rpl13a	13.86	13.97	0.16	SYBR Green I
B1	C1A	rpl13a	14.08	13.97	0.16	SYBR Green I
C1	C1A	mbp	37.9	40.2	3.25	SYBR Green I
D1	C1A	mbp	42.5	40.2	3.25	SYBR Green I	1.27052e-08
E1	C1B	rpl13a	14.54	14.63	0.13	SYBR Green I
F1	C1B	rpl13a	14.72	14.63	0.13	SYBR Green I
G1	C1B	mbp	37.23	38.46	1.74	SYBR Green I
H1	C1B	mbp	39.69	38.46	1.74	SYBR Green I	6.70587e-08
A2	C2A	rpl13a	13.88	13.91	0.04	SYBR Green I
B2	C2A	rpl13a	13.94	13.91	0.04	SYBR Green I
C2	C2A	mbp	34.89	35.16	0.38	SYBR Green I
D2	C2A	mbp	35.43	35.16	0.38	SYBR Green I	4.00971e-07
E2	C2B	rpl13a	14.2	14.27	0.09	SYBR Green I
F2	C2B	rpl13a	14.33	14.27	0.09	SYBR Green I
G2	C2B	mbp	33.96	34.44	0.68	SYBR Green I
H2	C2B	mbp	34.92	34.44	0.68	SYBR Green I	8.47666e-07
A3	C3A	rpl13a	14.26	14.34	0.11	SYBR Green I
B3	C3A	rpl13a	14.41	14.34	0.11	SYBR Green I
C3	C3A	mbp	25.21	25.38	0.23	SYBR Green I
D3	C3A	mbp	25.54	25.38	0.23	SYBR Green I	0.000474929
E3	C3B	rpl13a	14.01	14.04	0.04	SYBR Green I
F3	C3B	rpl13a	14.07	14.04	0.04	SYBR Green I
G3	C3B	mbp	24.84	24.86	0.03	SYBR Green I
H3	C3B	mbp	24.88	24.86	0.03	SYBR Green I	0.000553166
A4	C4A	rpl13a	13.67	13.79	0.16	SYBR Green I
B4	C4A	rpl13a	13.9	13.79	0.16	SYBR Green I
C4	C4A	mbp	20.71	20.57	0.21	SYBR Green I
D4	C4A	mbp	20.42	20.57	0.21	SYBR Green I	0.00909948
E4	C4B	rpl13a	15.57	15.47	0.14	SYBR Green I
F4	C4B	rpl13a	15.37	15.47	0.14	SYBR Green I
G4	C4B	mbp	22.02	22.11	0.13	SYBR Green I
H4	C4B	mbp	22.2	22.11	0.13	SYBR Green I	0.0100268
A5	C5A	rpl13a	13.85	14.04	0.27	SYBR Green I
B5	C5A	rpl13a	14.23	14.04	0.27	SYBR Green I
C5	C5A	mbp	20.13	20.17	0.06	SYBR Green I
D5	C5A	mbp	20.21	20.17	0.06	SYBR Green I	0.0142786
E5	C5B	rpl13a	14.69	14.5	0.27	SYBR Green I
F5	C5B	rpl13a	14.31	14.5	0.27	SYBR Green I
G5	C5B	mbp	20.35	20.36	0.01	SYBR Green I
H5	C5B	mbp	20.36	20.36	0.01	SYBR Green I	0.0172173
A6	C6A	rpl13a	13.88	13.91	0.04	SYBR Green I
B6	C6A	rpl13a	13.94	13.91	0.04	SYBR Green I
C6	C6A	mbp	20.45	20.41	0.06	SYBR Green I
D6	C6A	mbp	20.37	20.41	0.06	SYBR Green I	0.0110485
E6	C6B	rpl13a	13.3	13.27	0.05	SYBR Green I
F6	C6B	rpl13a	13.23	13.27	0.05	SYBR Green I
G6	C6B	mbp	19.46	19.42	0.06	SYBR Green I
H6	C6B	mbp	19.37	19.42	0.06	SYBR Green I	0.014082
A7	M1A	rpl13a	13.76	14.09	0.46	SYBR Green I
B7	M1A	rpl13a	14.41	14.09	0.46	SYBR Green I
C7	M1A	mbp	39.14	36.69	3.46	SYBR Green I
D7	M1A	mbp	34.24	36.69	3.46	SYBR Green I	1.57298e-07
E7	M1B	rpl13a	15.33	15.27	0.09	SYBR Green I
F7	M1B	rpl13a	15.2	15.27	0.09	SYBR Green I
G7	M1B	mbp	34.73	34.98	0.35	SYBR Green I
H7	M1B	mbp	35.22	34.98	0.35	SYBR Green I	1.166e-06
A8	M2A	rpl13a	13.27	13.54	0.37	SYBR Green I
B8	M2A	rpl13a	13.8	13.54	0.37	SYBR Green I
C8	M2A	mbp	38.3	36.69	2.28	SYBR Green I
D8	M2A	mbp	35.08	36.69	2.28	SYBR Green I	1.07437e-07
E8	M2B	rpl13a	14.42	14.35	0.1	SYBR Green I
F8	M2B	rpl13a	14.28	14.35	0.1	SYBR Green I
G8	M2B	mbp	42.48	38.33	5.88	SYBR Green I
H8	M2B	mbp	34.17	38.33	5.88	SYBR Green I	6.04367e-08
A9	M3A	rpl13a	13.79	13.92	0.18	SYBR Green I
B9	M3A	rpl13a	14.04	13.92	0.18	SYBR Green I
C9	M3A	mbp	27.18	27.14	0.06	SYBR Green I
D9	M3A	mbp	27.1	27.14	0.06	SYBR Green I	0.000104805
E9	M3B	rpl13a	15.04	14.99	0.08	SYBR Green I
F9	M3B	rpl13a	14.93	14.99	0.08	SYBR Green I
G9	M3B	mbp	26.36	26.21	0.21	SYBR Green I
H9	M3B	mbp	26.06	26.21	0.21	SYBR Green I	0.000419221
A10	M4A	rpl13a	14.55	14.5	0.07	SYBR Green I
B10	M4A	rpl13a	14.45	14.5	0.07	SYBR Green I
C10	M4A	mbp	21.79	21.91	0.17	SYBR Green I
D10	M4A	mbp	22.03	21.91	0.17	SYBR Green I	0.00587987
E10	M4B	rpl13a	15	14.92	0.12	SYBR Green I
F10	M4B	rpl13a	14.83	14.92	0.12	SYBR Green I
G10	M4B	mbp	22.84	22.66	0.25	SYBR Green I
H10	M4B	mbp	22.48	22.66	0.25	SYBR Green I	0.00467765
A11	M5A	rpl13a	13.63	13.64	0.01	SYBR Green I
B11	M5A	rpl13a	13.64	13.64	0.01	SYBR Green I
C11	M5A	mbp	20.11	19.98	0.19	SYBR Green I
D11	M5A	mbp	19.84	19.98	0.19	SYBR Green I	0.0123444
E11	M5B	rpl13a	13.94	13.93	0.02	SYBR Green I
F11	M5B	rpl13a	13.91	13.93	0.02	SYBR Green I
G11	M5B	mbp	20.31	20.29	0.03	SYBR Green I
H11	M5B	mbp	20.27	20.29	0.03	SYBR Green I	0.0121744
A12	M6A	rpl13a	14.02	14.12	0.14	SYBR Green I
B12	M6A	rpl13a	14.22	14.12	0.14	SYBR Green I
C12	M6A	mbp	21.25	21.19	0.09	SYBR Green I
D12	M6A	mbp	21.12	21.19	0.09	SYBR Green I	0.00744248
E12	M6B	rpl13a	13.59	13.58	0.01	SYBR Green I
F12	M6B	rpl13a	13.57	13.58	0.01	SYBR Green I
G12	M6B	mbp	19.78	19.69	0.13	SYBR Green I
H12	M6B	mbp	19.6	19.69	0.13	SYBR Green I	0.0144779
mbp
day	control			SMF exposed
	A	B	C	A	B	C
1	1.27052e-08	6.70587e-08	8.47666e-07	1.57298e-07	1.166e-06	5.11061e-07
2	4.00971e-07	8.47666e-07	6.38827e-08	1.07437e-07	6.04367e-08	2.46497e-06
3	0.000474929	0.000553166	0.000724865	0.000104805	0.000419221	0.000105534
4	0.00909948	0.0100268	0.00704102	0.00587987	0.00467765	0.00575886
5	0.0142786	0.0172173	0.00988872	0.0123444	0.0121744	0.00497875
6	0.0110485	0.014082	0.0112028	0.00744248	0.0144779	0.0101667
mean of day 3 control
0.00058432
mbp
day	control			SMF exposed
	A	B	C	A	B	C
1	2.17436e-05	0.000114764	0.00145069	0.000269198	0.00199548	0.000874626
2	0.000686218	0.00145069	0.000109328	0.000183867	0.000103431	0.00421852
3	0.812789	0.946683	1.24053	0.179363	0.717452	0.18061
4	15.5728	17.1597	12.0499	10.0628	8.00529	9.85567
5	24.4363	29.4655	16.9235	21.1261	20.8352	8.52059
6	18.9084	24.0999	19.1723	12.737	24.7774	17.3993

## Sheet: shha-AB
Position	Sample Name	Gene Name	Cq	Cq Mean	Cq Error	Dye	2^(-ΔCq) ie. 2^(-(target-internal))
A1	C1A	rpl13a	13.96	14.07	0.16	SYBR Green I
B1	C1A	rpl13a	14.18	14.07	0.16	SYBR Green I
C1	C1A	shha	22.22	22.28	0.08	SYBR Green I
D1	C1A	shha	22.33	22.28	0.08	SYBR Green I	0.0033771
E1	C1B	rpl13a	14.57	14.65	0.11	SYBR Green I
F1	C1B	rpl13a	14.72	14.65	0.11	SYBR Green I
G1	C1B	shha	22.41	22.34	0.1	SYBR Green I
H1	C1B	shha	22.27	22.34	0.1	SYBR Green I	0.00484261
A2	C2A	rpl13a	13.85	13.92	0.1	SYBR Green I
B2	C2A	rpl13a	13.99	13.92	0.1	SYBR Green I
C2	C2A	shha	21.46	21.57	0.16	SYBR Green I
D2	C2A	shha	21.68	21.57	0.16	SYBR Green I	0.00497875
E2	C2B	rpl13a	14.15	14.25	0.13	SYBR Green I
F2	C2B	rpl13a	14.34	14.25	0.13	SYBR Green I
G2	C2B	shha	22.02	22.09	0.1	SYBR Green I
H2	C2B	shha	22.16	22.09	0.1	SYBR Green I	0.0043644
A3	C3A	rpl13a	14.23	14.31	0.11	SYBR Green I
B3	C3A	rpl13a	14.38	14.31	0.11	SYBR Green I
C3	C3A	shha	21.89	21.83	0.09	SYBR Green I
D3	C3A	shha	21.76	21.83	0.09	SYBR Green I	0.00544822
E3	C3B	rpl13a	13.9	14.04	0.19	SYBR Green I
F3	C3B	rpl13a	14.17	14.04	0.19	SYBR Green I
G3	C3B	shha	22.55	22.53	0.04	SYBR Green I
H3	C3B	shha	22.5	22.53	0.04	SYBR Green I	0.00278135
A4	C4A	rpl13a	13.8	13.82	0.02	SYBR Green I
B4	C4A	rpl13a	13.83	13.82	0.02	SYBR Green I
C4	C4A	shha	21.89	21.89	0.01	SYBR Green I
D4	C4A	shha	21.88	21.89	0.01	SYBR Green I	0.00372124
E4	C4B	rpl13a	15.56	15.43	0.18	SYBR Green I
F4	C4B	rpl13a	15.3	15.43	0.18	SYBR Green I
G4	C4B	shha	23.02	22.99	0.05	SYBR Green I
H4	C4B	shha	22.95	22.99	0.05	SYBR Green I	0.00529924
A5	C5A	rpl13a	13.87	14.01	0.2	SYBR Green I
B5	C5A	rpl13a	14.15	14.01	0.2	SYBR Green I
C5	C5A	shha	22.73	22.78	0.07	SYBR Green I
D5	C5A	shha	22.83	22.78	0.07	SYBR Green I	0.00229069
E5	C5B	rpl13a	14.74	14.53	0.3	SYBR Green I
F5	C5B	rpl13a	14.32	14.53	0.3	SYBR Green I
G5	C5B	shha	23.01	23.02	0.01	SYBR Green I
H5	C5B	shha	23.02	23.02	0.01	SYBR Green I	0.00278135
A6	C6A	rpl13a	13.85	13.9	0.07	SYBR Green I
B6	C6A	rpl13a	13.95	13.9	0.07	SYBR Green I
C6	C6A	shha	22.82	22.81	0.02	SYBR Green I
D6	C6A	shha	22.79	22.81	0.02	SYBR Green I	0.00207885
E6	C6B	rpl13a	13.33	13.25	0.11	SYBR Green I
F6	C6B	rpl13a	13.17	13.25	0.11	SYBR Green I
G6	C6B	shha	22.2	22.11	0.13	SYBR Green I
H6	C6B	shha	22.02	22.11	0.13	SYBR Green I	0.00215216
A7	M1A	rpl13a	14.09	14.22	0.18	SYBR Green I
B7	M1A	rpl13a	14.34	14.22	0.18	SYBR Green I
C7	M1A	shha	22.29	22.25	0.06	SYBR Green I
D7	M1A	shha	22.2	22.25	0.06	SYBR Green I	0.00382586
E7	M1B	rpl13a	15.3	15.25	0.07	SYBR Green I
F7	M1B	rpl13a	15.2	15.25	0.07	SYBR Green I
G7	M1B	shha	23.22	23.33	0.16	SYBR Green I
H7	M1B	shha	23.44	23.33	0.16	SYBR Green I	0.00369554
A8	M2A	rpl13a	13.69	13.8	0.16	SYBR Green I
B8	M2A	rpl13a	13.91	13.8	0.16	SYBR Green I
C8	M2A	shha	22.18	22.22	0.06	SYBR Green I
D8	M2A	shha	22.26	22.22	0.06	SYBR Green I	0.00291963
E8	M2B	rpl13a	14.36	14.33	0.04	SYBR Green I
F8	M2B	rpl13a	14.3	14.33	0.04	SYBR Green I
G8	M2B	shha	22.33	22.35	0.02	SYBR Green I
H8	M2B	shha	22.36	22.35	0.02	SYBR Green I	0.00385247
A9	M3A	rpl13a	13.76	13.84	0.11	SYBR Green I
B9	M3A	rpl13a	13.91	13.84	0.11	SYBR Green I
C9	M3A	shha	21.54	21.52	0.03	SYBR Green I
D9	M3A	shha	21.5	21.52	0.03	SYBR Green I	0.00487629
E9	M3B	rpl13a	15.05	15.01	0.06	SYBR Green I
F9	M3B	rpl13a	14.96	15.01	0.06	SYBR Green I
G9	M3B	shha	22.98	23.05	0.1	SYBR Green I
H9	M3B	shha	23.12	23.05	0.1	SYBR Green I	0.00379943
A10	M4A	rpl13a	14.47	14.42	0.07	SYBR Green I
B10	M4A	rpl13a	14.37	14.42	0.07	SYBR Green I
C10	M4A	shha	22.05	22.04	0.01	SYBR Green I
D10	M4A	shha	22.03	22.04	0.01	SYBR Green I	0.00508337
E10	M4B	rpl13a	14.9	14.86	0.06	SYBR Green I
F10	M4B	rpl13a	14.81	14.86	0.06	SYBR Green I
G10	M4B	shha	22.77	22.66	0.16	SYBR Green I
H10	M4B	shha	22.54	22.66	0.16	SYBR Green I	0.0044871
A11	M5A	rpl13a	13.74	13.71	0.05	SYBR Green I
B11	M5A	rpl13a	13.67	13.71	0.05	SYBR Green I
C11	M5A	shha	22.41	22.43	0.03	SYBR Green I
D11	M5A	shha	22.45	22.43	0.03	SYBR Green I	0.00237147
E11	M5B	rpl13a	13.92	13.95	0.04	SYBR Green I
F11	M5B	rpl13a	13.97	13.95	0.04	SYBR Green I
G11	M5B	shha	22.73	22.73	0	SYBR Green I
H11	M5B	shha	22.73	22.73	0	SYBR Green I	0.00227487
A12	M6A	rpl13a	14	14.13	0.18	SYBR Green I
B12	M6A	rpl13a	14.25	14.13	0.18	SYBR Green I
C12	M6A	shha	23.31	23.19	0.18	SYBR Green I
D12	M6A	shha	23.06	23.19	0.18	SYBR Green I	0.00187356
E12	M6B	rpl13a	13.54	13.58	0.05	SYBR Green I
F12	M6B	rpl13a	13.61	13.58	0.05	SYBR Green I
G12	M6B	shha	22.65	22.54	0.16	SYBR Green I
H12	M6B	shha	22.43	22.54	0.16	SYBR Green I	0.00200803
shha
day	control			SMF exposed
	A	B	C	A	B	C
1	0.0033771	0.00484261	0.00374713	0.00382586	0.00369554	0.00198039
2	0.00497875	0.0043644	0.00315094	0.00291963	0.00385247	0.00544822
3	0.00544822	0.00278135	0.00519018	0.00487629	0.00379943	0.00526263
4	0.00372124	0.00529924	0.00349619	0.00508337	0.0044871	0.00312918
5	0.00229069	0.00278135	0.00158643	0.00237147	0.00227487	0.00133402
6	0.00207885	0.00215216	0.00196671	0.00187356	0.00200803	0.00188659
mean of day 1 control
0.00398894
shha
day	control			SMF exposed
	A	B	C	A	B	C
1	0.846615	1.21401	0.939378	0.959116	0.926445	0.49647
2	1.24814	1.09412	0.789919	0.73193	0.965787	1.36583
3	1.36583	0.697264	1.30114	1.22245	0.952491	1.3193
4	0.932889	1.32848	0.87647	1.27436	1.12488	0.784463
5	0.574261	0.697264	0.397707	0.594512	0.570294	0.33443
6	0.521152	0.539531	0.49304	0.469689	0.5034	0.472956

## Sheet: mylz3-pvlb-syn2a-C
Position	Sample Name	Gene Name	Cq	Cq Mean	Cq Error	Dye	2^(-ΔCq) ie. 2^(-(target-internal))
A1	C1C	rpl13a	14.2	14.3	0.13	SYBR Green I
B1	C1C	rpl13a	14.39	14.3	0.13	SYBR Green I
C1	C1C	mylz3	15.35	15.41	0.08	SYBR Green I
D1	C1C	mylz3	15.46	15.41	0.08	SYBR Green I	0.463294
E1	C1C	pvlb	15.63	15.78	0.21	SYBR Green I
F1	C1C	pvlb	15.93	15.78	0.21	SYBR Green I	0.358489
G1	C1C	syn2a	25.41	25.38	0.05	SYBR Green I
H1	C1C	syn2a	25.34	25.38	0.05	SYBR Green I	0.000461942
A2	C2C	rpl13a	14.57	14.63	0.08	SYBR Green I
B2	C2C	rpl13a	14.69	14.63	0.08	SYBR Green I
C2	C2C	mylz3	13.69	13.58	0.16	SYBR Green I
D2	C2C	mylz3	13.46	13.58	0.16	SYBR Green I	2.07053
E2	C2C	pvlb	13.3	13.26	0.06	SYBR Green I
F2	C2C	pvlb	13.22	13.26	0.06	SYBR Green I	2.58471
G2	C2C	syn2a	24.89	24.88	0.01	SYBR Green I
H2	C2C	syn2a	24.87	24.88	0.01	SYBR Green I	0.000821188
A3	C3C	rpl13a	14.84	14.91	0.09	SYBR Green I
B3	C3C	rpl13a	14.97	14.91	0.09	SYBR Green I
C3	C3C	mylz3	12.55	12.65	0.14	SYBR Green I
D3	C3C	mylz3	12.75	12.65	0.14	SYBR Green I	4.78991
E3	C3C	pvlb	11.95	12.1	0.21	SYBR Green I
F3	C3C	pvlb	12.24	12.1	0.21	SYBR Green I	7.01285
G3	C3C	syn2a	22.84	22.79	0.07	SYBR Green I
H3	C3C	syn2a	22.74	22.79	0.07	SYBR Green I	0.00424506
A4	C4C	rpl13a	14.59	14.71	0.16	SYBR Green I
B4	C4C	rpl13a	14.82	14.71	0.16	SYBR Green I
C4	C4C	mylz3	12.68	12.45	0.33	SYBR Green I
D4	C4C	mylz3	12.22	12.45	0.33	SYBR Green I	4.78991
E4	C4C	pvlb	11.43	11.34	0.13	SYBR Green I
F4	C4C	pvlb	11.24	11.34	0.13	SYBR Green I	10.3388
G4	C4C	syn2a	21.74	21.7	0.06	SYBR Green I
H4	C4C	syn2a	21.65	21.7	0.06	SYBR Green I	0.00786684
A5	C5C	rpl13a	13.86	14.09	0.33	SYBR Green I
B5	C5C	rpl13a	14.32	14.09	0.33	SYBR Green I
C5	C5C	mylz3	11.85	12.07	0.3	SYBR Green I
D5	C5C	mylz3	12.28	12.07	0.3	SYBR Green I	4.05584
E5	C5C	pvlb	11.5	11.41	0.13	SYBR Green I
F5	C5C	pvlb	11.31	11.41	0.13	SYBR Green I	6.40856
G5	C5C	syn2a	21.79	21.63	0.23	SYBR Green I
H5	C5C	syn2a	21.47	21.63	0.23	SYBR Green I	0.00537321
A6	C6C	rpl13a	14.79	14.75	0.06	SYBR Green I
B6	C6C	rpl13a	14.7	14.75	0.06	SYBR Green I
C6	C6C	mylz3	12.6	12.62	0.02	SYBR Green I
D6	C6C	mylz3	12.63	12.62	0.02	SYBR Green I	4.37717
E6	C6C	pvlb	11.58	11.56	0.04	SYBR Green I
F6	C6C	pvlb	11.53	11.56	0.04	SYBR Green I	9.12611
G6	C6C	syn2a	22.37	22.31	0.08	SYBR Green I
H6	C6C	syn2a	22.25	22.31	0.08	SYBR Green I	0.00529924
A7	M1C	rpl13a	13.94	13.99	0.07	SYBR Green I
B7	M1C	rpl13a	14.04	13.99	0.07	SYBR Green I
C7	M1C	mylz3	15.88	15.89	0.01	SYBR Green I
D7	M1C	mylz3	15.89	15.89	0.01	SYBR Green I	0.267943
E7	M1C	pvlb	16.57	16.46	0.16	SYBR Green I
F7	M1C	pvlb	16.34	16.46	0.16	SYBR Green I	0.180491
G7	M1C	syn2a	25.62	25.69	0.09	SYBR Green I
H7	M1C	syn2a	25.75	25.69	0.09	SYBR Green I	0.000300572
A8	M2C	rpl13a	16.5	16.63	0.18	SYBR Green I
B8	M2C	rpl13a	16.75	16.63	0.18	SYBR Green I
C8	M2C	mylz3	15.87	15.86	0.01	SYBR Green I
D8	M2C	mylz3	15.85	15.86	0.01	SYBR Green I	1.70527
E8	M2C	pvlb	15.38	15.39	0.01	SYBR Green I
F8	M2C	pvlb	15.4	15.39	0.01	SYBR Green I	2.36199
G8	M2C	syn2a	26.78	26.72	0.09	SYBR Green I
H8	M2C	syn2a	26.65	26.72	0.09	SYBR Green I	0.000917503
A9	M3C	rpl13a	15.13	15.26	0.18	SYBR Green I
B9	M3C	rpl13a	15.39	15.26	0.18	SYBR Green I
C9	M3C	mylz3	13.03	12.91	0.17	SYBR Green I
D9	M3C	mylz3	12.79	12.91	0.17	SYBR Green I	5.09824
E9	M3C	pvlb	12.82	12.51	0.45	SYBR Green I
F9	M3C	pvlb	12.19	12.51	0.45	SYBR Green I	6.72717
G9	M3C	syn2a	23.02	23.04	0.03	SYBR Green I
H9	M3C	syn2a	23.06	23.04	0.03	SYBR Green I	0.00454974
A10	M4C	rpl13a	13.86	13.8	0.08	SYBR Green I
B10	M4C	rpl13a	13.74	13.8	0.08	SYBR Green I
C10	M4C	mylz3	11.36	11.43	0.09	SYBR Green I
D10	M4C	mylz3	11.49	11.43	0.09	SYBR Green I	5.16941
E10	M4C	pvlb	10.5	10.47	0.04	SYBR Green I
F10	M4C	pvlb	10.44	10.47	0.04	SYBR Green I	10.0561
G10	M4C	syn2a	20.99	21.09	0.14	SYBR Green I
H10	M4C	syn2a	21.19	21.09	0.14	SYBR Green I	0.00638986
A11	M5C	rpl13a	13.95	14.05	0.13	SYBR Green I
B11	M5C	rpl13a	14.14	14.05	0.13	SYBR Green I
C11	M5C	mylz3	11.85	11.68	0.24	SYBR Green I
D11	M5C	mylz3	11.51	11.68	0.24	SYBR Green I	5.16941
E11	M5C	pvlb	10.49	10.58	0.12	SYBR Green I
F11	M5C	pvlb	10.66	10.58	0.12	SYBR Green I	11.0809
G11	M5C	syn2a	21.78	21.76	0.03	SYBR Green I
H11	M5C	syn2a	21.74	21.76	0.03	SYBR Green I	0.00477594
A12	M6C	rpl13a	13.49	13.68	0.27	SYBR Green I
B12	M6C	rpl13a	13.87	13.68	0.27	SYBR Green I
C12	M6C	mylz3	11.63	11.55	0.12	SYBR Green I
D12	M6C	mylz3	11.46	11.55	0.12	SYBR Green I	4.37717
E12	M6C	pvlb	10.37	10.38	0.01	SYBR Green I
F12	M6C	pvlb	10.39	10.38	0.01	SYBR Green I	9.84916
G12	M6C	syn2a	21.06	20.97	0.13	SYBR Green I
H12	M6C	syn2a	20.87	20.97	0.13	SYBR Green I	0.00638986
mylz3-C	day	control	SMF
	1	0.463294	0.267943
	2	2.07053	1.70527
	3	4.78991	5.09824
	4	4.78991	5.16941
	5	4.05584	5.16941
	6	4.37717	4.37717
pvlb-C	day	control	SMF
	1	0.358489	0.180491
	2	2.58471	2.36199
	3	7.01285	6.72717
	4	10.3388	10.0561
	5	6.40856	11.0809
	6	9.12611	9.84916
syn2a-C	day	control	SMF
	1	0.000461942	0.000300572
	2	0.000821188	0.000917503
	3	0.00424506	0.00454974
	4	0.00786684	0.00638986
	5	0.00537321	0.00477594
	6	0.00529924	0.00638986

[truncated: 2 more sheets: nestin-elavl3-gfap-C, mbp-shha-C]
